# Supplementary material for: Generation of multitissue cell-cultivated meat via multidirectional differentiation of stable porcine epiblast stem cells
Source: Nat Commun. 2026 Mar 2;17:3347. doi: 10.1038/s41467-026-70177-w (PMC13066626; doi:10.1038/s41467-026-70177-w)
Supplement: Supplementary file 4 — Source Data [file 41467_2026_70177_MOESM4_ESM.zip]

Archive with 7 entries (6 files):
- Source Data/
- Source Data/Source Data  for Fig. 1.xlsx
- Source Data/Source Data  for Fig. 2.xlsx
- Source Data/Source Data  for Fig. 3.xlsx
- Source Data/Source Data  for Fig. 4.xlsx
- Source Data/Source Data  for Fig. 5.xlsx
- Source Data/Source Data for Supplementary Fig. 1-10.xlsx
