# Supplementary material for: Generation of multitissue cell-cultivated meat via multidirectional differentiation of stable porcine epiblast stem cells
Source: Nat Commun. 2026 Mar 2;17:3347. doi: 10.1038/s41467-026-70177-w (PMC13066626; doi:10.1038/s41467-026-70177-w)
Supplement: Supplementary file 4 — Source Data [file 41467_2026_70177_MOESM4_ESM.zip › Source Data/Source Data for Fig. 1.xlsx]

## Sheet: Figure 1c
VIM	WT	Day6	Day9	Day12	Day15	Day18	Day21
CT	20.6063	16.4468	17.0019	16.4393	17.9781	21.2526	14.6617
	20.467	16.2764	16.9397	16.3982	18.0307	21.3959	14.6429
	20.4161	16.0777	17.073	16.438	18.1261	21.2152	15.0798
EF1A	18.8381	15.2103	15.6988	15.0971	17.7917	12.6196	15.2337
	18.8847	15.173	15.6367	15.1387	17.9099	12.6395	15.1961
	18.829	15.0898	15.5059	15.0201	17.9438	12.6021	15.3131
2^-(ΔΔCt)	0.918689	1.32801	1.26813	1.23424	2.75011	3.44829	4.65173
	1.04503	1.45638	1.26826	1.30711	2.87796	3.39433	4.592
	1.0416	1.57781	1.05607	1.17121	2.75783	3.52517	3.67858
Number of families	1
Number of comparisons per family	6
Alpha	0.05
Dunnett's multiple comparisons test	Mean Diff.	95.00% CI of diff.	Below threshold?	Summary	Adjusted P Value	A-?
WT vs. Day6	-0.4523	-0.9820 to 0.07745	No	ns	0.1081	B	Day6
WT vs. Day9	-0.1957	-0.7255 to 0.3340	No	ns	0.7719	C	Day9
WT vs. Day12	-0.2357	-0.7655 to 0.2940	No	ns	0.6283	D	Day12
WT vs. Day15	-1.794	-2.323 to -1.264	Yes	****	<0.0001	E	Day15
WT vs. Day18	-2.454	-2.984 to -1.924	Yes	****	<0.0001	F	Day18
WT vs. Day21	-3.306	-3.835 to -2.776	Yes	****	<0.0001	G	Day21
Test details	Mean 1	Mean 2	Mean Diff.	SE of diff.	n1	n2	q	DF
WT vs. Day6	1.002	1.454	-0.4523	0.1819	3	3	2.487	14
WT vs. Day9	1.002	1.197	-0.1957	0.1819	3	3	1.076	14
WT vs. Day12	1.002	1.238	-0.2357	0.1819	3	3	1.296	14
WT vs. Day15	1.002	2.795	-1.794	0.1819	3	3	9.861	14
WT vs. Day18	1.002	3.456	-2.454	0.1819	3	3	13.49	14
WT vs. Day21	1.002	4.307	-3.306	0.1819	3	3	18.17	14
PDGFRA	WT	Day6	Day9	Day12	Day15	Day18	Day21
CT	32.1797	25.501	24.5366	23.3506	25.6655	20.5367	24.4267
	32.9677	24.9662	24.537	23.2388	25.7805	20.5255	24.3331
	32.1153	24.9535	24.5198	23.2397	25.7728	20.3929	24.5334
EF1A	18.8381	15.2103	15.6988	15.0971	17.7917	12.6196	15.2337
	18.8847	15.173	15.6367	15.1387	17.9099	12.6395	15.1961
	18.829	15.0898	15.5059	15.0201	17.9438	12.6021	15.3131
2^-(ΔΔCt)	1.17175	9.7103	26.5847	39.8589	51.8596	50.3262	20.7826
	0.700927	13.7096	25.4577	44.3302	51.9725	51.4233	21.6048
	1.21757	13.0551	23.5283	40.8059	53.4958	54.9271	20.3933
Number of families	1
Number of comparisons per family	6
Alpha	0.05
Dunnett's multiple comparisons test	Mean Diff.	95.00% CI of diff.	Below threshold?	Summary	Adjusted P Value	A-?
WT vs. Day6	-11.13	-15.11 to -7.147	Yes	****	<0.0001	B	Day6
WT vs. Day9	-24.16	-28.14 to -20.18	Yes	****	<0.0001	C	Day9
WT vs. Day12	-40.63	-44.62 to -36.65	Yes	****	<0.0001	D	Day12
WT vs. Day15	-51.41	-55.39 to -47.43	Yes	****	<0.0001	E	Day15
WT vs. Day18	-51.2	-55.18 to -47.21	Yes	****	<0.0001	F	Day18
WT vs. Day21	-19.9	-23.88 to -15.92	Yes	****	<0.0001	G	Day21
Test details	Mean 1	Mean 2	Mean Diff.	SE of diff.	n1	n2	q	DF
WT vs. Day6	1.03	12.16	-11.13	1.367	3	3	8.142	14
WT vs. Day9	1.03	25.19	-24.16	1.367	3	3	17.68	14
WT vs. Day12	1.03	41.66	-40.63	1.367	3	3	29.73	14
WT vs. Day15	1.03	52.44	-51.41	1.367	3	3	37.61	14
WT vs. Day18	1.03	52.23	-51.2	1.367	3	3	37.46	14
WT vs. Day21	1.03	20.93	-19.9	1.367	3	3	14.56	14
DLK1	WT	Day6	Day9	Day12	Day15	Day18	Day21
CT	29.2154	24.3452	27.8936	27.5229	26.2538	22.6687	31.0288
	29.3238	24.2286	27.3832	27.4975	26.3142	22.4668	31.5826
	29.2186	24.2556	27.6458	27.4277	26.2693	22.3396	31.3166
EF1A	18.8381	15.2103	15.6988	15.0971	17.7917	12.6196	15.2337
	18.8847	15.173	15.6367	15.1387	17.9099	12.6395	15.1961
	18.829	15.0898	15.5059	15.0201	17.9438	12.6021	15.3131
2^-(ΔΔCt)	1.01724	8.77688	11.5469	4.44916	2.2269	1.27711	0.0237964
	0.974632	10.2579	13.1193	5.1085	2.38478	1.48937	0.0157936
	1.00864	9.7391	11.369	5.4317	2.57851	1.58504	0.0205956
Number of families	1
Number of comparisons per family	6
Alpha	0.05
Dunnett's multiple comparisons test	Mean Diff.	95.00% CI of diff.	Below threshold?	Summary	Adjusted P Value	A-?
WT vs. Day6	-8.591	-9.797 to -7.385	Yes	****	<0.0001	B	Day6
WT vs. Day9	-11.01	-12.22 to -9.806	Yes	****	<0.0001	C	Day9
WT vs. Day12	-3.996	-5.202 to -2.790	Yes	****	<0.0001	D	Day12
WT vs. Day15	-1.397	-2.602 to -0.1907	Yes	*	0.021	E	Day15
WT vs. Day18	-0.4503	-1.656 to 0.7555	No	ns	0.7646	F	Day18
WT vs. Day21	0.9801	-0.2257 to 2.186	No	ns	0.133	G	Day21
Test details	Mean 1	Mean 2	Mean Diff.	SE of diff.	n1	n2	q	DF
WT vs. Day6	1	9.591	-8.591	0.414	3	3	20.75	14
WT vs. Day9	1	12.01	-11.01	0.414	3	3	26.6	14
WT vs. Day12	1	4.996	-3.996	0.414	3	3	9.652	14
WT vs. Day15	1	2.397	-1.397	0.414	3	3	3.373	14
WT vs. Day18	1	1.451	-0.4503	0.414	3	3	1.088	14
WT vs. Day21	1	0.02006	0.9801	0.414	3	3	2.367	14
ZNF423	WT	Day6	Day9	Day12	Day15	Day18	Day21
CT	35.7991	31.4215	31.7882	31.005	30.3976	25.6263	29.1245
	34.8288	31.4445	31.516	30.4032	30.1506	25.1435	29.0469
	34.2909	31.0981	31.4897	30.4537	30.4666	25.5908	29.1424
EF1A	18.8381	15.2103	15.6988	15.0971	17.7917	12.6196	15.2337
	18.8847	15.173	15.6367	15.1387	17.9099	12.6395	15.1961
	18.829	15.0898	15.5059	15.0201	17.9438	12.6021	15.3131
2^-(ΔΔCt)	0.559134	0.940248	1.02312	1.16025	11.4437	8.66757	4.69636
	1.13151	0.901783	1.18345	1.81235	14.7401	12.281	4.82858
	1.58061	1.08225	1.10074	1.61197	12.1224	8.77633	4.90072
Number of families	1
Number of comparisons per family	6
Alpha	0.05
Dunnett's multiple comparisons test	Mean Diff.	95.00% CI of diff.	Below threshold?	Summary	Adjusted P Value	A-?
WT vs. Day6	0.1157	-2.371 to 2.602	No	ns	>0.9999	B	Day6
WT vs. Day9	-0.01202	-2.499 to 2.475	No	ns	>0.9999	C	Day9
WT vs. Day12	-0.4378	-2.925 to 2.049	No	ns	0.9884	D	Day12
WT vs. Day15	-11.68	-14.17 to -9.191	Yes	****	<0.0001	E	Day15
WT vs. Day18	-8.818	-11.30 to -6.331	Yes	****	<0.0001	F	Day18
WT vs. Day21	-3.718	-6.205 to -1.231	Yes	**	0.0033	G	Day21
Test details	Mean 1	Mean 2	Mean Diff.	SE of diff.	n1	n2	q	DF
WT vs. Day6	1.09	0.9748	0.1157	0.8538	3	3	0.1355	14
WT vs. Day9	1.09	1.102	-0.01202	0.8538	3	3	0.01407	14
WT vs. Day12	1.09	1.528	-0.4378	0.8538	3	3	0.5127	14
WT vs. Day15	1.09	12.77	-11.68	0.8538	3	3	13.68	14
WT vs. Day18	1.09	9.908	-8.818	0.8538	3	3	10.33	14
WT vs. Day21	1.09	4.809	-3.718	0.8538	3	3	4.355	14

## Sheet: Figure 1e
		pgEpiSCs			APC-Diff
CT	EF1A	17.4427	17.405	17.4994	12.7587	12.81	12.7221
	PDGFRA	36.0863	35.5727	35.1988	22.7807	23.016	22.5857
	ITGB1	22.7943	22.686	23.1047	13.7636	13.8823	13.7817
	Thy 1	29.4925	28.8595	29.8823	19.0033	19.0707	19.0247
	ENG	27.5845	27.7475	27.4648	19.3064	19.4091	19.3746
	PECAM1	30.674	30.6347	30.6797	28.0514	28.5021	28.2799
	PTPRC	33.1106	33.281	33.1958	33.9094	34.8507	34.58
2^-(ΔΔCt)	PDGFRA	0.720247	1.00177	1.38595	283.693	249.741	316.617
	ITGB1	1.04322	1.09554	0.874982	21.2254	20.257	20.4359
	Thy 1	0.941201	1.42201	0.747163	52.6284	52.048	50.5572
	ENG	1.00562	0.87502	1.13645	12.1444	11.7195	11.2939
	PECAM1	0.987918	0.989028	1.02346	0.236687	0.179453	0.196959
	PTPRC	1.05619	0.914305	1.03554	0.023619	0.0127453	0.0144664
	Table Analyzed	APC-Diff
	Column A	pgEpiSCs
	vs.	vs.
	Column B	APC-Diff
	Test details
	Test name	Unpaired t test
	Variance assumption	Individual variance for each row
	Multiple comparisons	Set P value threshold
	Method	Bonferroni-Dunn method
	Alpha	0.05
	Number of tests performed	6
	Number of rows omitted	0
		Below threshold?	P value	Mean of pgEpiSCs	Mean of MSC-Diff	Difference	SE of difference	t ratio	df	Adjusted P Value
	PDGFRA	Yes	0.0001	1.036	283.4	-282.3	19.31	14.62	4	0.0008
	ITGB1	Yes	<0.0001	1.005	20.64	-19.63	0.3048	64.41	4	<0.0001
	Thy 1	Yes	<0.0001	1.037	51.74	-50.71	0.6486	78.18	4	<0.0001
	ENG	Yes	<0.0001	1.006	11.72	-10.71	0.2569	41.71	4	<0.0001
	PECAM1	Yes	<0.0001	1	0.2044	0.7958	0.02056	38.7	4	<0.0001
	PTPRC	Yes	<0.0001	1.002	0.01694	0.9851	0.04439	22.19	4	0.0001

## Sheet: Figure 1f
		pgEpiSCs			ADs-Diff
CT	EF1A	18.4352	18.4067	18.1196	23.6789	23.408	23.5912
	PPARG	32.649	32.7446	32.0894	31.3746	31.5207	31.4476
	CEBPA	29.9476	29.9103	29.6606	29.6497	29.2331	29.4414
	FABP4	32.5704	32.5634	32.2673	28.7495	28.8435	28.7965
	LPL	1.13403	0.911272	0.967668	32.8022	33.0699	32.9358
	ADIPOQ	30.6688	30.76	30.2367	27.6598	27.2358	27.4064
	PLIN1	36.3315	36.6534	36.3923	35.0394	34.6132	34.8263
	LEP	34.4351	34.2357	34.4891	30.5907	30.0454	30.318
2^-(ΔΔCt)	PPARG	0.972697	0.892489	1.15191	57.3339	49.3876	53.2126
	CEBPA	1.00462	1.01072	0.984846	30.094	38.2894	33.9453
	FABP4	1.00791	0.992954	0.999194	347.073	309.984	328.005
	LPL	1.13403	0.911272	0.967668	32.8022	33.0699	32.9358
	ADIPOQ	1.00075	0.921055	1.08489	305.243	339.421	342.397
	PLIN1	1.18284	0.927778	0.911232	70.5796	90.4076	79.8807
	LEP	1.047	1.17861	0.810368	366.456	509.806	432.228
	Table Analyzed	ADs-Diff
	Column A	pgEpiSCs
	vs.	vs.
	Column B	ADs-Diff
	Test details
	Test name	Unpaired t test
	Variance assumption	Individual variance for each row						t ratio	df	Adjusted P Value
	Multiple comparisons	Set P value threshold						22.78	4	0.0002
	Method	Bonferroni-Dunn method						13.99	4	0.0011
	Alpha	0.05						30.57	4	<0.0001
								312.5	4	<0.0001
	Number of tests performed	7						27.52	4	<0.0001
	Number of rows omitted	0						13.84	4	0.0011
								10.5	4	0.0033
		Below threshold?	P value	Mean of pgEpiSCs	Mean of ADs-Diff	Difference	SE of difference
	PPARG	Yes	<0.0001	1.006	53.31	-52.31	2.296
	CEBPA	Yes	0.0002	1	34.11	-33.11	2.367
	FABP4	Yes	<0.0001	1	328.4	-327.4	10.71
	LPL	Yes	<0.0001	1.004	32.94	-31.93	0.1022
	ADIPOQ	Yes	<0.0001	1.002	329	-328	11.92
	PLIN1	Yes	0.0002	1.007	80.29	-79.28	5.728
	LEP	Yes	0.0005	1.012	436.2	-435.2	41.43

## Sheet: Figure 1j-pgEpiSCs-GO
Functional enrichment analysis of pgEpiSCs upregulated genes.
_MEMBER_MyList	_LogP_MyList	GO	_PATTERN_	_RANK_	GiniIndex	Category	CategoryID	Description	PARENT_GO	LogP	Enrichment	Z-score	#TotalGeneInLibrary	#GeneInGO	#GeneInHitList	#GeneInGOAndHitList	%InGO	STDV %InGO	GeneID	Hits	Log(q-value)	EvidenceCutoff	GROUP_ID	FirstInGroupByEnrichment	FirstInGroupByLogP	BestLogPInGroup	BestEnrichmentInGroup	URL
1	-100	GO:0022613	M1	1	0	GO Biological Processes	19	ribonucleoprotein complex biogenesis	19_GO:0009987 cellular process	-100	5.149664524090619	30.38840683913897	30284	483	2983	245	8.21320817968488	0.5027127313886629	705|708|1207|1653|1654|1660|1736|1939|1964|1975|1983|2091|3320|3326|4686|4809|4839|4869|4927|4931|5393|5394|5591|5822|6125|6426|6431|6628|6631|6632|6633|6635|6636|6732|6838|6839|6880|7520|7536|7919|8161|8175|8233|8568|8602|8607|8661|8662|8666|8668|8669|8683|8886|8894|8899|9129|9136|9188|9221|9277|9416|9775|9790|9816|9875|9879|10078|10199|10262|10291|10360|10419|10436|10480|10514|10528|10556|10594…	BYSL|C1QBP|CLNS1A|DDX1|DDX3X|DHX9|DKC1|EIF2D|EIF1AX|EIF4B|EIF5|FBL|HSP90AA1|HSP90AB1|NCBP1|SNU13|NOP2|NPM1|NUP88|NVL|EXOSC9|EXOSC10|PRKDC|PWP2|RPL5|SRSF1|SRSF6|SNRPB|SNRPC|SNRPD1|SNRPD2|SNRPE|SNRPF|SRPK1|SURF6|SUV39H1|TAF9|XRCC5|SF1|DDX39B|COIL|SF3A2|ZRSR2|RRP1|NOP14|RUVBL1|EIF3A|EIF3B|EIF3G|EIF3I|EIF3J|SRSF9|DDX18|EIF2S2|PRP4K|PRPF3|RRP9|DDX21|NOLC1|WDR46|DDX23|EIF4A3|BMS1|URB2|URB1|DDX46|TSSC4|…	-95.6608	0	1	1	1	-100	8.648166772202977
1	-91.18	GO:0042254	M1	1	0	GO Biological Processes	19	ribosome biogenesis	19_GO:0009987 cellular process	-91.18	5.683915434495583	27.355552259114912	30284	309	2983	173	5.799530673818304	0.42795325255358646	705|708|1654|1736|1964|1983|2091|4809|4839|4869|4927|4931|5393|5394|5591|5822|6125|6838|6839|7520|8568|8602|8886|9136|9188|9221|9277|9775|9790|9816|9875|10199|10360|10436|10514|10528|10556|10607|10775|10799|10885|10969|11056|11103|11137|11157|11340|22803|22868|22894|22984|23016|23029|23076|23160|23195|23212|23246|23378|23404|23481|23517|23560|25879|25926|26149|26155|26574|27042|27079|27292|27340|…	BYSL|C1QBP|DDX3X|DKC1|EIF1AX|EIF5|FBL|SNU13|NOP2|NPM1|NUP88|NVL|EXOSC9|EXOSC10|PRKDC|PWP2|RPL5|SURF6|SUV39H1|XRCC5|RRP1|NOP14|DDX18|RRP9|DDX21|NOLC1|WDR46|EIF4A3|BMS1|URB2|URB1|MPHOSPH10|NPM3|EMG1|MYBBP1A|NOP56|RPP30|TBL3|POP4|RPP40|WDR3|EBNA1BP2|DDX52|KRR1|PWP1|LSM6|EXOSC8|XRN2|FASTKD2|DIS3|PDCD11|EXOSC7|RBM34|RRP1B|WDR43|MDN1|RRS1|BOP1|RRP8|EXOSC2|PES1|MTREX|GTPBP4|DCAF13|NOL11|ZNF658|NOC2L|AAT…	-87.1418	0	1	0	0	-100	8.648166772202977
1	-88.5643	GO:0140640	M1	1	0	GO Molecular Functions	21	catalytic activity, acting on a nucleic acid		-88.5643	3.987795210942341	25.23261876207489	30284	639	2983	251	8.41434797184043	0.5082733371399136	328|641|1022|1108|1653|1654|1659|1660|1665|1736|1763|1786|1788|1789|1973|2021|2058|2091|2107|2186|2193|2237|2956|2963|3035|3070|3159|3376|3396|3978|3980|4141|4171|4172|4173|4174|4175|4176|4234|4292|4361|4436|4437|4677|4839|4905|4913|5111|5378|5393|5394|5422|5424|5426|5427|5431|5434|5435|5437|5442|5557|5810|5884|5888|5889|5892|5917|5932|5981|5982|5983|5984|5985|6035|6597|6832|6897|6996|7013|7015|7…	APEX1|BLM|CDK7|CHD4|DDX1|DDX3X|DHX8|DHX9|DHX15|DKC1|DNA2|DNMT1|DNMT3A|DNMT3B|EIF4A1|ENDOG|EPRS1|FBL|ETF1|BPTF|FARSA|FEN1|MSH6|GTF2F2|HARS1|HELLS|HMGA1|IARS1|MRPL58|LIG1|LIG3|MARS1|MCM2|MCM3|MCM4|MCM5|MCM6|MCM7|METTL1|MLH1|MRE11|MSH2|MSH3|NARS1|NOP2|NSF|NTHL1|PCNA|PMS1|EXOSC9|EXOSC10|POLA1|POLD1|POLE|POLE2|POLR2B|POLR2E|POLR2F|POLR2H|POLRMT|PRIM1|RAD1|RAD17|RAD51|RAD51C|RAD51D|RARS1|RBBP8|RFC1|RFC…	-84.7021	0	2	1	1	-88.5643	4.040420485184306
1	-73.4314	GO:0016072	M1	1	0	GO Biological Processes	19	rRNA metabolic process	19_GO:0009987 cellular process	-73.4314	5.662579317326738	24.518874631308737	30284	251	2983	140	4.6932618169627895	0.3872331844332151	705|1736|2091|2975|2976|4141|4609|4809|4839|4931|5393|5394|5434|5591|5822|6125|6839|6949|7157|8568|8602|8886|9014|9136|9188|9221|9277|9329|9775|9790|9875|10199|10360|10436|10528|10556|10607|10775|10799|10849|10885|10969|11056|11103|11137|11157|11340|22803|22894|22984|23016|23029|23076|23160|23212|23246|23378|23404|23481|23517|23560|25879|25926|27042|27079|27292|27340|27341|29081|29102|29777|29997…	BYSL|DKC1|FBL|GTF3C1|GTF3C2|MARS1|MYC|SNU13|NOP2|NVL|EXOSC9|EXOSC10|POLR2E|PRKDC|PWP2|RPL5|SUV39H1|TCOF1|TP53|RRP1|NOP14|DDX18|TAF1B|RRP9|DDX21|NOLC1|WDR46|GTF3C4|EIF4A3|BMS1|URB1|MPHOSPH10|NPM3|EMG1|NOP56|RPP30|TBL3|POP4|RPP40|POLR1G|WDR3|EBNA1BP2|DDX52|KRR1|PWP1|LSM6|EXOSC8|XRN2|DIS3|PDCD11|EXOSC7|RBM34|RRP1B|WDR43|RRS1|BOP1|RRP8|EXOSC2|PES1|MTREX|GTPBP4|DCAF13|NOL11|UTP25|RPUSD2|DIMT1|UTP20|RR…	-69.6942	0	1	0	0	-100	8.648166772202977
1	-69.8621	GO:0006259	M1	1	0	GO Biological Processes	19	DNA metabolic process	19_GO:0009987 cellular process	-69.8621	3.370474635159254	21.684490353724332	30284	747	2983	248	8.313778075762656	0.5055040340315166	86|142|328|545|580|641|675|983|990|1022|1108|1111|1459|1642|1653|1660|1736|1763|1854|2021|2175|2176|2177|2187|2237|2271|2305|2956|2968|3014|3150|3159|3320|3326|3329|3364|3835|3838|3978|3980|4171|4172|4173|4174|4175|4176|4292|4361|4436|4437|4673|4678|4796|4832|4869|4913|4998|4999|5001|5111|5245|5347|5378|5394|5422|5424|5425|5426|5427|5442|5536|5557|5558|5591|5810|5884|5888|5889|5892|5931|5932|5981…	ACTL6A|PARP1|APEX1|ATR|BARD1|BLM|BRCA2|CDK1|CDC6|CDK7|CHD4|CHEK1|CSNK2A2|DDB1|DDX1|DHX9|DKC1|DNA2|DUT|ENDOG|FANCA|FANCC|FANCD2|FANCB|FEN1|FH|FOXM1|MSH6|GTF2H4|H2AX|HMGN1|HMGA1|HSP90AA1|HSP90AB1|HSPD1|HUS1|KIF22|KPNA2|LIG1|LIG3|MCM2|MCM3|MCM4|MCM5|MCM6|MCM7|MLH1|MRE11|MSH2|MSH3|NAP1L1|NASP|TONSL|NME3|NPM1|NTHL1|ORC1|ORC2|ORC5|PCNA|PHB1|PLK1|PMS1|EXOSC10|POLA1|POLD1|POLD2|POLE|POLE2|POLRMT|PPP5C|PR…	-66.2218	0	3	1	1	-69.8621	6.091317465638618
1	-68.1646	GO:0006364	M1	1	0	GO Biological Processes	19	rRNA processing	19_GO:0009987 cellular process	-68.1646	5.875113296333545	23.768190262290897	30284	216	2983	125	4.190412336573919	0.3668649644594014	705|1736|2091|4809|4839|4931|5393|5394|5591|5822|6125|6839|8568|8602|8886|9136|9188|9221|9277|9775|9790|9875|10199|10360|10436|10528|10556|10607|10775|10799|10885|10969|11056|11103|11137|11157|11340|22803|22894|22984|23016|23029|23076|23160|23212|23246|23378|23404|23481|23517|23560|25879|25926|27042|27079|27292|27340|27341|29081|29102|29777|29997|50628|51010|51018|51077|51096|51118|51154|51202|51…	BYSL|DKC1|FBL|SNU13|NOP2|NVL|EXOSC9|EXOSC10|PRKDC|PWP2|RPL5|SUV39H1|RRP1|NOP14|DDX18|RRP9|DDX21|NOLC1|WDR46|EIF4A3|BMS1|URB1|MPHOSPH10|NPM3|EMG1|NOP56|RPP30|TBL3|POP4|RPP40|WDR3|EBNA1BP2|DDX52|KRR1|PWP1|LSM6|EXOSC8|XRN2|DIS3|PDCD11|EXOSC7|RBM34|RRP1B|WDR43|RRS1|BOP1|RRP8|EXOSC2|PES1|MTREX|GTPBP4|DCAF13|NOL11|UTP25|RPUSD2|DIMT1|UTP20|RRP7A|METTL5|DROSHA|ABT1|NOP53|GEMIN4|EXOSC3|RRP15|FCF1|UTP18|UT…	-64.6035	0	1	0	0	-100	8.648166772202977
1	-59.9597	GO:0051276	M1	1	0	GO Biological Processes	19	chromosome organization	19_GO:0009987 cellular process	-59.9597	3.7151871039609317	20.46141722509341	30284	511	2983	187	6.268856855514582	0.4438226955376019	86|142|328|332|545|641|675|699|891|983|991|1058|1108|1653|1654|1660|1736|1763|2177|2237|2491|2963|3159|3320|3326|3364|3619|3704|3833|3835|3837|4085|4171|4172|4173|4174|4175|4176|4292|4361|4436|4437|4605|4609|4678|4751|4928|5111|5347|5501|5519|5591|5888|5889|5892|5981|5982|5983|5984|5985|6117|6118|6742|6832|7013|7015|7153|7157|7272|7486|7515|7517|7520|7756|8086|8243|8318|8351|8379|8438|8520|8607|8…	ACTL6A|PARP1|APEX1|BIRC5|ATR|BLM|BRCA2|BUB1|CCNB1|CDK1|CDC20|CENPA|CHD4|DDX1|DDX3X|DHX9|DKC1|DNA2|FANCD2|FEN1|CENPI|GTF2F2|HMGA1|HSP90AA1|HSP90AB1|HUS1|INCENP|ITPA|KIFC1|KIF22|KPNB1|MAD2L1|MCM2|MCM3|MCM4|MCM5|MCM6|MCM7|MLH1|MRE11|MSH2|MSH3|MYBL2|MYC|NASP|NEK2|NUP98|PCNA|PLK1|PPP1CC|PPP2R1B|PRKDC|RAD51|RAD51C|RAD51D|RFC1|RFC2|RFC3|RFC4|RFC5|RPA1|RPA2|SSBP1|SUPV3L1|TERF1|TERT|TOP2A|TP53|TTK|WRN|XRC…	-56.4656	0	4	1	1	-59.9597	5.971879868273156
1	-59.3203	GO:0005759	M1	1	0	GO Cellular Components	20	mitochondrial matrix		-59.3203	3.670409242115578	20.303487561587936	30284	520	2983	188	6.302380154207174	0.4449282184974837	50|217|219|275|292|384|498|501|509|594|708|891|983|1352|1629|1737|1738|1743|1763|1841|2108|2224|2232|2271|2356|2395|2639|2731|2746|2806|3028|3033|3305|3313|3329|3336|3396|3419|3420|3421|3712|4191|4285|4329|4513|4594|4704|4705|4719|4720|4722|4942|5019|5095|5096|5106|5160|5162|5442|5832|5888|6059|6390|6647|6648|6742|6821|6832|7015|7019|7157|7284|7386|7915|8192|8505|8508|8659|9093|9238|9361|9512|969…	ACO2|ALDH2|ALDH1B1|AMT|SLC25A5|ARG2|ATP5F1A|ALDH7A1|ATP5F1C|BCKDHB|C1QBP|CCNB1|CDK1|COX10|DBT|DLAT|DLD|DLST|DNA2|DTYMK|ETFA|FDPS|FDXR|FH|FPGS|FXN|GCDH|GLDC|GLUD1|GOT2|HSD17B10|HADH|HSPA1L|HSPA9|HSPD1|HSPE1|MRPL58|IDH3A|IDH3B|IDH3G|IVD|MDH2|MIPEP|ALDH6A1|COX2|MMUT|NDUFA9|NDUFA10|NDUFS1|NDUFS2|NDUFS3|OAT|OXCT1|PCCA|PCCB|PCK2|PDHA1|PDHB|POLRMT|ALDH18A1|RAD51|ABCE1|SDHB|SOD1|SOD2|SSBP1|SUOX|SUPV3L1|T…	-55.8842	0	5	1	1	-59.3203	3.670409242115578
1	-56.3793	GO:0140098	M1	1	0	GO Molecular Functions	21	catalytic activity, acting on RNA		-56.3793	4.040420485184306	20.15693702825068	30284	397	2983	158	5.296681193429434	0.41006989734685695	328|1653|1654|1659|1660|1665|1973|2021|2058|2091|2107|2193|2237|3035|3376|3396|4141|4234|4677|4839|5393|5394|5431|5434|5435|5437|5442|5557|5917|6035|6832|6897|7015|7257|7407|7919|8449|8565|8634|8886|9156|9188|9416|9477|9533|9692|9704|9775|9879|10146|10212|10436|10556|10667|10775|10799|10940|11056|11062|11128|22803|22894|23016|23019|23020|23395|23404|23405|23517|25819|25885|25917|25939|25973|27037…	APEX1|DDX1|DDX3X|DHX8|DHX9|DHX15|EIF4A1|ENDOG|EPRS1|FBL|ETF1|FARSA|FEN1|HARS1|IARS1|MRPL58|MARS1|METTL1|NARS1|NOP2|EXOSC9|EXOSC10|POLR2B|POLR2E|POLR2F|POLR2H|POLRMT|PRIM1|RARS1|RNASE1|SUPV3L1|TARS1|TERT|TSNAX|VARS1|DDX39B|DHX16|YARS1|RTCA|DDX18|EXO1|DDX21|DDX23|MED20|POLR1C|PRORP|DHX34|EIF4A3|DDX46|G3BP1|DDX39A|EMG1|RPP30|FARS2|POP4|RPP40|POP1|DDX52|DUS4L|POLR3A|XRN2|DIS3|EXOSC7|CNOT1|SNRNP200|LA…	-52.9943	0	2	0	0	-88.5643	4.040420485184306
1	-55.3541	GO:0006260	M1	1	0	GO Biological Processes	19	DNA replication	19_GO:0009987 cellular process	-55.3541	5.537561332398743	21.174329904868102	30284	198	2983	108	3.620516258799866	0.34201954288750863	142|545|580|641|675|983|990|1111|1660|1763|1854|2237|3159|3978|3980|4171|4172|4173|4174|4175|4176|4361|4673|4678|4796|4998|4999|5001|5111|5422|5424|5425|5426|5427|5442|5557|5558|5888|5931|5932|5981|5982|5983|5984|5985|6117|6118|6240|6742|6749|7083|7486|8099|8208|8318|8882|8914|9093|9134|9156|9401|9768|9837|10036|10293|10714|11073|11143|11169|11198|23594|23595|23649|25939|27000|51455|51514|51659|5…	PARP1|ATR|BARD1|BLM|BRCA2|CDK1|CDC6|CHEK1|DHX9|DNA2|DUT|FEN1|HMGA1|LIG1|LIG3|MCM2|MCM3|MCM4|MCM5|MCM6|MCM7|MRE11|NAP1L1|NASP|TONSL|ORC1|ORC2|ORC5|PCNA|POLA1|POLD1|POLD2|POLE|POLE2|POLRMT|PRIM1|PRIM2|RAD51|RBBP7|RBBP8|RFC1|RFC2|RFC3|RFC4|RFC5|RPA1|RPA2|RRM1|SSBP1|SSRP1|TK1|WRN|CDK2AP1|CHAF1B|CDC45|ZPR1|TIMELESS|DNAJA3|CCNE2|EXO1|RECQL4|PCLAF|GINS1|CHAF1A|TRAIP|POLD3|TOPBP1|KAT7|WDHD1|SUPT16H|ORC6|…	-52.0148	0	3	0	0	-69.8621	6.091317465638618
1	-54.7161	GO:0000278	M1	1	0	GO Biological Processes	19	mitotic cell cycle	19_GO:0009987 cellular process	-54.7161	3.333556821991284	19.13262544371843	30284	603	2983	198	6.637613141133087	0.4557905481344231	332|545|580|586|641|675|699|890|891|899|983|990|991|993|995|1019|1033|1058|1104|1111|1163|1763|1871|1894|2177|2253|2305|2491|2935|3364|3619|3833|3835|3837|3978|4085|4171|4172|4173|4175|4361|4436|4602|4605|4609|4751|4998|5111|5347|5422|5426|5501|5536|5579|5591|5884|5888|5932|6118|6491|6502|6904|7083|7157|7164|7272|7277|7443|7465|7516|7756|8086|8089|8243|8317|8318|8379|8493|8883|9088|9133|9134|9150…	BIRC5|ATR|BARD1|BCAT1|BLM|BRCA2|BUB1|CCNA2|CCNB1|CCNF|CDK1|CDC6|CDC20|CDC25A|CDC25C|CDK4|CDKN3|CENPA|RCC1|CHEK1|CKS1B|DNA2|E2F3|ECT2|FANCD2|FGF8|FOXM1|CENPI|GSPT1|HUS1|INCENP|KIFC1|KIF22|KPNB1|LIG1|MAD2L1|MCM2|MCM3|MCM4|MCM6|MRE11|MSH2|MYB|MYBL2|MYC|NEK2|ORC1|PCNA|PLK1|POLA1|POLE|PPP1CC|PPP5C|PRKCB|PRKDC|RAD17|RAD51|RBBP8|RPA2|STIL|SKP2|TBCD|TK1|TP53|TPD52L1|TTK|TUBA4A|VRK1|WEE1|XRCC2|ZNF207|AAAS…	-51.4182	0	4	0	0	-59.9597	5.971879868273156
1	-52.685	GO:0006281	M1	1	0	GO Biological Processes	19	DNA repair	19_GO:0050896 response to stimulus	-52.685	3.4879904873618455	18.93503108721273	30284	521	2983	179	6.000670465973852	0.4348461607958518	86|142|328|545|580|641|675|983|1022|1108|1111|1459|1642|1653|1763|2175|2176|2177|2187|2237|2271|2305|2956|2968|3014|3150|3159|3364|3835|3978|3980|4171|4172|4173|4174|4175|4176|4292|4361|4436|4437|4796|4832|4869|4913|5111|5347|5378|5394|5422|5424|5425|5426|5427|5536|5591|5810|5884|5888|5889|5892|5932|5981|5982|5983|5984|5985|6117|6118|6240|6421|6749|6996|7157|7161|7336|7374|7398|7486|7515|7516|751…	ACTL6A|PARP1|APEX1|ATR|BARD1|BLM|BRCA2|CDK1|CDK7|CHD4|CHEK1|CSNK2A2|DDB1|DDX1|DNA2|FANCA|FANCC|FANCD2|FANCB|FEN1|FH|FOXM1|MSH6|GTF2H4|H2AX|HMGN1|HMGA1|HUS1|KIF22|LIG1|LIG3|MCM2|MCM3|MCM4|MCM5|MCM6|MCM7|MLH1|MRE11|MSH2|MSH3|TONSL|NME3|NPM1|NTHL1|PCNA|PLK1|PMS1|EXOSC10|POLA1|POLD1|POLD2|POLE|POLE2|PPP5C|PRKDC|RAD1|RAD17|RAD51|RAD51C|RAD51D|RBBP8|RFC1|RFC2|RFC3|RFC4|RFC5|RPA1|RPA2|RRM1|SFPQ|SSRP1|TD…	-49.4249	0	3	0	0	-69.8621	6.091317465638618
1	-51.3765	GO:0098687	M1	1	0	GO Cellular Components	20	chromosomal region		-51.3765	3.831956248808608	19.036723115388313	30284	408	2983	154	5.162587998659068	0.4051323788494637	86|142|328|332|545|641|675|699|891|983|991|1058|1108|1111|1642|1763|1786|1788|2237|2491|3014|3066|3070|3192|3619|3835|4085|4171|4172|4173|4174|4175|4176|4361|4436|4751|4928|4998|4999|5001|5111|5347|5424|5431|5501|5514|5591|5884|5888|5892|5905|5931|6117|6118|6597|6599|6605|6741|6839|7013|7015|7153|7272|7486|7515|7517|7520|7756|7798|8243|8379|8520|8899|9184|9212|9401|9735|9793|9918|9984|10051|10189…	ACTL6A|PARP1|APEX1|BIRC5|ATR|BLM|BRCA2|BUB1|CCNB1|CDK1|CDC20|CENPA|CHD4|CHEK1|DDB1|DNA2|DNMT1|DNMT3A|FEN1|CENPI|H2AX|HDAC2|HELLS|HNRNPU|INCENP|KIF22|MAD2L1|MCM2|MCM3|MCM4|MCM5|MCM6|MCM7|MRE11|MSH2|NEK2|NUP98|ORC1|ORC2|ORC5|PCNA|PLK1|POLD1|POLR2B|PPP1CC|PPP1R10|PRKDC|RAD17|RAD51|RAD51D|RANGAP1|RBBP7|RPA1|RPA2|SMARCA4|SMARCC1|SMARCE1|SSB|SUV39H1|TERF1|TERT|TOP2A|TTK|WRN|XRCC1|XRCC3|XRCC5|ZNF207|LUZ…	-48.1512	0	4	0	0	-59.9597	5.971879868273156
1	-49.6342	GO:1903047	M1	1	0	GO Biological Processes	19	mitotic cell cycle process	19_GO:0009987 cellular process	-49.6342	3.3970062348207724	18.27818403144529	30284	523	2983	175	5.866577271203487	0.43026666073888986	332|545|580|586|641|675|699|890|891|899|983|990|991|993|995|1019|1033|1058|1104|1111|1163|1763|1871|1894|2177|2253|2305|2491|2935|3364|3619|3833|3835|3837|3978|4085|4171|4172|4173|4175|4361|4436|4605|4609|4751|4998|5111|5347|5422|5426|5501|5579|5591|5884|5888|5932|6118|6491|6502|7083|7157|7164|7272|7443|7465|7756|8086|8243|8317|8318|8379|8493|8883|9088|9133|9134|9150|9184|9212|9319|9493|9700|9735…	BIRC5|ATR|BARD1|BCAT1|BLM|BRCA2|BUB1|CCNA2|CCNB1|CCNF|CDK1|CDC6|CDC20|CDC25A|CDC25C|CDK4|CDKN3|CENPA|RCC1|CHEK1|CKS1B|DNA2|E2F3|ECT2|FANCD2|FGF8|FOXM1|CENPI|GSPT1|HUS1|INCENP|KIFC1|KIF22|KPNB1|LIG1|MAD2L1|MCM2|MCM3|MCM4|MCM6|MRE11|MSH2|MYBL2|MYC|NEK2|ORC1|PCNA|PLK1|POLA1|POLE|PPP1CC|PRKCB|PRKDC|RAD17|RAD51|RBBP8|RPA2|STIL|SKP2|TK1|TP53|TPD52L1|TTK|VRK1|WEE1|ZNF207|AAAS|SMC1A|CDC7|CDC45|MAD1L1|PPM…	-46.4411	0	4	0	0	-59.9597	5.971879868273156
1	-47.847	GO:0140657	M1	1	0	GO Molecular Functions	21	ATP-dependent activity		-47.847	3.1986370253353473	17.734483053334397	30284	584	2983	184	6.168286959436808	0.4404843477202848	22|23|476|481|489|498|509|540|617|641|990|1022|1108|1653|1654|1659|1660|1665|1763|1973|2180|2182|2186|2956|2963|3070|3305|3308|3312|3313|3320|3326|3329|3833|3835|4171|4172|4173|4174|4175|4176|4292|4361|4436|4437|4640|4643|4645|4649|4682|4905|4931|4998|5189|5378|5884|5888|5889|5892|5981|5982|5983|5984|5985|6059|6597|6832|6833|6950|7153|7157|7203|7486|7516|7517|7520|7919|8192|8243|8438|8449|8607|87…	ABCB7|ABCF1|ATP1A1|ATP1B1|ATP2A3|ATP5F1A|ATP5F1C|ATP7B|BCS1L|BLM|CDC6|CDK7|CHD4|DDX1|DDX3X|DHX8|DHX9|DHX15|DNA2|EIF4A1|ACSL1|ACSL4|BPTF|MSH6|GTF2F2|HELLS|HSPA1L|HSPA4|HSPA8|HSPA9|HSP90AA1|HSP90AB1|HSPD1|KIFC1|KIF22|MCM2|MCM3|MCM4|MCM5|MCM6|MCM7|MLH1|MRE11|MSH2|MSH3|MYO1A|MYO1E|MYO5B|MYO9A|NUBP1|NSF|NVL|ORC1|PEX1|PMS1|RAD17|RAD51|RAD51C|RAD51D|RFC1|RFC2|RFC3|RFC4|RFC5|ABCE1|SMARCA4|SUPV3L1|ABCC8|T…	-44.6839	0	6	1	1	-47.847	5.6012114626562015
1	-47.6817	GO:0006261	M1	1	0	GO Biological Processes	19	DNA-templated DNA replication	19_GO:0009987 cellular process	-47.6817	6.091317465638618	19.958621986736947	30284	140	2983	84	2.8159570901776734	0.3028892575534537	142|545|580|641|675|990|1763|2237|3159|3978|3980|4171|4172|4173|4174|4175|4176|4361|4796|4998|4999|5001|5111|5422|5424|5425|5426|5427|5442|5557|5558|5888|5932|5981|5982|5983|5984|5985|6117|6240|6742|7083|7486|8099|8318|8882|8914|9093|9134|9156|9401|9837|10293|10714|11073|11169|23594|23595|23649|25939|51659|51750|54962|55159|55388|56652|57418|57662|57697|64318|64785|79892|79915|81620|84083|84296|8…	PARP1|ATR|BARD1|BLM|BRCA2|CDC6|DNA2|FEN1|HMGA1|LIG1|LIG3|MCM2|MCM3|MCM4|MCM5|MCM6|MCM7|MRE11|TONSL|ORC1|ORC2|ORC5|PCNA|POLA1|POLD1|POLD2|POLE|POLE2|POLRMT|PRIM1|PRIM2|RAD51|RBBP8|RFC1|RFC2|RFC3|RFC4|RFC5|RPA1|RRM1|SSBP1|TK1|WRN|CDK2AP1|CDC45|ZPR1|TIMELESS|DNAJA3|CCNE2|EXO1|RECQL4|GINS1|TRAIP|POLD3|TOPBP1|WDHD1|ORC6|ORC3|POLA2|SAMHD1|GINS2|RTEL1|TIPIN|RFWD3|MCM10|TWNK|WDR18|CAMSAP3|FANCM|NOC3L|GIN…	-44.5466	0	3	0	0	-69.8621	6.091317465638618
1	-46.4206	GO:0006399	M1	1	0	GO Biological Processes	19	tRNA metabolic process	19_GO:0009987 cellular process	-46.4206	5.050843669683764	19.046699831003554	30284	201	2983	100	3.352329869259135	0.32956603052991457	661|1653|2058|2193|2975|2976|3028|3035|3376|4141|4234|4677|5393|5394|5434|5435|5917|6741|6897|7407|8518|8565|9329|9692|10556|10667|10775|10785|10799|10940|10978|11062|11128|11157|11340|23016|23395|23404|23405|23536|25821|25917|25973|27037|51002|51010|51067|51367|51493|51520|51605|51654|54517|54859|54888|54901|54913|54931|55157|55226|55250|55278|55520|55621|55623|55644|55687|55699|56931|60528|6411…	POLR3D|DDX1|EPRS1|FARSA|GTF3C1|GTF3C2|HSD17B10|HARS1|IARS1|MARS1|METTL1|NARS1|EXOSC9|EXOSC10|POLR2E|POLR2F|RARS1|SSB|TARS1|VARS1|ELP1|YARS1|GTF3C4|PRORP|RPP30|FARS2|POP4|WDR4|RPP40|POP1|CLP1|DUS4L|POLR3A|LSM6|EXOSC8|EXOSC7|LARS2|EXOSC2|DICER1|ADAT1|MTO1|THUMPD3|PARS2|TRMT2A|TPRKB|EXOSC3|YARS2|POP5|RTCB|LARS1|TRMT6|CDK5RAP1|PUS7|ELP6|NSUN2|CDKAL1|RPP25|TRMT10C|DARS2|NAT10|ELP2|QRSL1|ELAC1|TRMT1|TH…	-43.3118	0	7	1	1	-46.4206	5.050843669683764
1	-45.7401	GO:0140097	M1	1	0	GO Molecular Functions	21	catalytic activity, acting on DNA		-45.7401	3.9699631243714384	18.068374983140092	30284	335	2983	131	4.391552128729467	0.3751720949500799	328|641|1022|1108|1653|1654|1659|1660|1665|1736|1763|1786|1788|1789|1973|2021|2186|2237|2956|2963|3159|3978|3980|4171|4172|4173|4174|4175|4176|4292|4361|4436|4437|4905|4913|5111|5378|5422|5424|5426|5427|5810|5884|5888|5889|5892|5932|5981|5982|5983|5984|5985|6597|6832|6996|7013|7015|7153|7374|7486|7515|7516|7517|7520|7919|8438|8449|8607|8886|9044|9156|9188|9401|9416|9704|9775|9879|9937|10146|10212…	APEX1|BLM|CDK7|CHD4|DDX1|DDX3X|DHX8|DHX9|DHX15|DKC1|DNA2|DNMT1|DNMT3A|DNMT3B|EIF4A1|ENDOG|BPTF|FEN1|MSH6|GTF2F2|HMGA1|LIG1|LIG3|MCM2|MCM3|MCM4|MCM5|MCM6|MCM7|MLH1|MRE11|MSH2|MSH3|NSF|NTHL1|PCNA|PMS1|POLA1|POLD1|POLE|POLE2|RAD1|RAD17|RAD51|RAD51C|RAD51D|RBBP8|RFC1|RFC2|RFC3|RFC4|RFC5|SMARCA4|SUPV3L1|TDG|TERF1|TERT|TOP2A|UNG|WRN|XRCC1|XRCC2|XRCC3|XRCC5|DDX39B|RAD54L|DHX16|RUVBL1|DDX18|BTAF1|EXO1|DD…	-42.6562	0	6	0	0	-47.847	5.6012114626562015
1	-45.6995	GO:0016071	M1	1	0	GO Biological Processes	19	mRNA metabolic process	19_GO:0009987 cellular process	-45.6995	3.0173708808116997	17.132248197155892	30284	646	2983	192	6.43647334897754	0.449314726005707	708|1207|1477|1478|1653|1659|1660|1665|1736|1996|2107|2935|3178|3191|3192|3312|3609|4292|4670|4686|4809|5393|5394|5725|6421|6426|6427|6428|6431|6432|6434|6625|6626|6628|6631|6632|6633|6635|6636|6638|6720|6732|6741|6832|6875|6877|6880|6882|7157|7307|7536|7812|7919|8161|8175|8189|8233|8449|8570|8683|8882|8899|9125|9128|9129|9238|9343|9410|9416|9704|9775|9879|9967|9984|10078|10180|10189|10212|10262|…	C1QBP|CLNS1A|CSTF1|CSTF2|DDX1|DHX8|DHX9|DHX15|DKC1|ELAVL4|ETF1|GSPT1|HNRNPA1|HNRNPL|HNRNPU|HSPA8|ILF3|MLH1|HNRNPM|NCBP1|SNU13|EXOSC9|EXOSC10|PTBP1|SFPQ|SRSF1|SRSF2|SRSF3|SRSF6|SRSF7|TRA2B|SNRNP70|SNRPA|SNRPB|SNRPC|SNRPD1|SNRPD2|SNRPE|SNRPF|SNRPN|SREBF1|SRPK1|SSB|SUPV3L1|TAF4B|TAF5|TAF9|TAF11|TP53|U2AF1|SF1|CSDE1|DDX39B|COIL|SF3A2|SYMPK|ZRSR2|DHX16|KHSRP|SRSF9|ZPR1|PRP4K|CNOT9|PRPF4|PRPF3|TBRG4|EF…	-42.6391	0	8	1	1	-45.6995	6.091317465638618
1	-43.5548	GO:0019866	M1	1	0	GO Cellular Components	20	organelle inner membrane		-43.5548	3.1307127794280483	16.838244756319508	30284	561	2983	173	5.799530673818304	0.42795325255358646	22|292|293|498|509|516|517|518|617|1352|1537|1678|1723|2021|2110|2232|2356|3052|3313|3329|3396|3930|3945|3954|4001|4508|4509|4513|4514|4519|4535|4536|4537|4538|4539|4540|4541|4697|4704|4705|4717|4719|4720|4722|4723|4726|4976|5245|5250|5832|6390|6392|6434|7112|7381|7384|7385|7386|7780|9377|9782|9801|10128|10131|10166|10440|10452|10469|10651|10884|10989|11194|11222|11331|23107|23203|23306|23411|234…	ABCB7|SLC25A5|SLC25A6|ATP5F1A|ATP5F1C|ATP5MC1|ATP5MC2|ATP5MC3|BCS1L|COX10|CYC1|TIMM8A|DHODH|ENDOG|ETFDH|FDXR|FPGS|HCCS|HSPA9|HSPD1|MRPL58|LBR|LDHB|LETM1|LMNB1|ATP6|ATP8|COX2|COX3|CYTB|ND1|ND2|ND3|ND4|ND4L|ND5|ND6|NDUFA4|NDUFA9|NDUFA10|NDUFC1|NDUFS1|NDUFS2|NDUFS3|NDUFV1|NDUFS6|OPA1|PHB1|SLC25A3|ALDH18A1|SDHB|SDHD|TRA2B|TMPO|UQCRB|UQCRC1|UQCRC2|UQCRFS1|SLC30A2|COX5A|MATR3|MRPL19|LRPPRC|TRAP1|SLC25A…	-40.5166	0	9	1	1	-43.5548	3.2503077385818715
1	-43.2428	GO:0051052	M1	1	0	GO Biological Processes	19	regulation of DNA metabolic process	19_GO:0050789 regulation of biological process	-43.2428	3.256743991529558	16.904787913560384	30284	505	2983	162	5.430774388199799	0.4149341410264493	86|142|545|580|641|708|890|983|990|993|1111|1660|1736|1763|2021|2187|2264|2271|2305|2521|2648|2735|2736|2956|3014|3178|3184|3192|3276|3320|3776|3838|3980|4171|4172|4173|4174|4175|4176|4216|4292|4361|4436|4437|4609|4751|4869|4931|5001|5111|5347|5394|5514|5558|5580|5591|5884|5888|5982|5983|5984|5985|6118|6502|6597|6599|6605|6742|6877|6880|6950|7013|7027|7157|7203|7336|7398|7465|7486|7515|7520|8089|…	ACTL6A|PARP1|ATR|BARD1|BLM|C1QBP|CCNA2|CDK1|CDC6|CDC25A|CHEK1|DHX9|DKC1|DNA2|ENDOG|FANCB|FGFR4|FH|FOXM1|FUS|KAT2A|GLI1|GLI2|MSH6|H2AX|HNRNPA1|HNRNPD|HNRNPU|PRMT1|HSP90AA1|KCNK2|KPNA2|LIG3|MCM2|MCM3|MCM4|MCM5|MCM6|MCM7|MAP3K4|MLH1|MRE11|MSH2|MSH3|MYC|NEK2|NPM1|NVL|ORC5|PCNA|PLK1|EXOSC10|PPP1R10|PRIM2|PRKCD|PRKDC|RAD17|RAD51|RFC2|RFC3|RFC4|RFC5|RPA2|SKP2|SMARCA4|SMARCC1|SMARCE1|SSBP1|TAF5|TAF9|TCP1…	-40.2258	0	10	1	1	-43.2428	4.0136587951882365
1	-43.1181	GO:0005743	M1	1	0	GO Cellular Components	20	mitochondrial inner membrane		-43.1181	3.2503077385818715	16.873540055077875	30284	506	2983	162	5.430774388199799	0.4149341410264493	22|292|293|498|509|516|517|518|617|1352|1537|1678|1723|2021|2110|2232|2356|3052|3313|3329|3396|3945|3954|4508|4509|4513|4514|4519|4535|4536|4537|4538|4539|4540|4541|4697|4704|4705|4717|4719|4720|4722|4723|4726|4976|5245|5250|5832|6390|6392|7381|7384|7385|7386|7780|9377|9801|10131|10166|10440|10452|10469|10651|10884|10989|11194|11222|11331|23107|23203|23464|23590|25813|26517|26519|26589|27089|2723…	ABCB7|SLC25A5|SLC25A6|ATP5F1A|ATP5F1C|ATP5MC1|ATP5MC2|ATP5MC3|BCS1L|COX10|CYC1|TIMM8A|DHODH|ENDOG|ETFDH|FDXR|FPGS|HCCS|HSPA9|HSPD1|MRPL58|LDHB|LETM1|ATP6|ATP8|COX2|COX3|CYTB|ND1|ND2|ND3|ND4|ND4L|ND5|ND6|NDUFA4|NDUFA9|NDUFA10|NDUFC1|NDUFS1|NDUFS2|NDUFS3|NDUFV1|NDUFS6|OPA1|PHB1|SLC25A3|ALDH18A1|SDHB|SDHD|UQCRB|UQCRC1|UQCRC2|UQCRFS1|SLC30A2|COX5A|MRPL19|TRAP1|SLC25A15|TIMM17A|TOMM40|TIMM44|MTX2|MRPS…	-40.1213	0	9	0	0	-43.5548	3.2503077385818715
1	-42.6814	GO:0030684	M1	1	0	GO Cellular Components	20	preribosome		-42.6814	6.608504797626804	19.120163369202917	30284	106	2983	69	2.313107609788803	0.275225987761686	705|2091|4809|5394|5591|5822|7520|8568|8602|9136|9277|9790|10199|10436|10528|10607|10885|10969|11103|22984|23076|23160|23195|23212|23246|23481|25879|26155|26574|27042|27292|27340|27341|30836|51018|51077|51096|51118|51154|51388|51602|54663|55127|55226|55272|55759|55813|56342|56902|57050|57647|65083|65095|79050|79954|80135|83732|84128|84135|84549|84916|84946|90441|92856|117246|128061|134430|153443|…	BYSL|FBL|SNU13|EXOSC10|PRKDC|PWP2|XRCC5|RRP1|NOP14|RRP9|WDR46|BMS1|MPHOSPH10|EMG1|NOP56|TBL3|WDR3|EBNA1BP2|KRR1|PDCD11|RRP1B|WDR43|MDN1|RRS1|BOP1|PES1|DCAF13|NOC2L|AATF|UTP25|DIMT1|UTP20|RRP7A|DNTTIP2|RRP15|FCF1|UTP18|UTP11|MRTO4|NIP7|NOP58|WDR74|HEATR1|NAT10|IMP3|WDR12|UTP6|PPAN|PNO1|UTP3|DHX37|NOL6|KRI1|NOC4L|NOL10|RPF1|RIOK1|WDR75|UTP15|MAK16|UTP4|LTV1|ZNF622|IMP4|FTSJ3|FSAF1|WDR36|SRFBP1|NOP9	-39.7039	0	1	0	0	-100	8.648166772202977
1	-42.3759	GO:0010564	M1	1	0	GO Biological Processes	19	regulation of cell cycle process	19_GO:0050789 regulation of biological process	-42.3759	2.734289841749294	16.177799587315924	30284	776	2983	209	7.006369426751593	0.4673545674288714	86|274|332|545|580|641|675|699|785|858|891|899|983|990|991|993|995|1019|1022|1104|1111|1459|1642|1654|1763|1894|1981|2177|2237|2253|2648|2735|3014|3192|3364|3619|3741|4085|4361|4436|4591|4609|4682|4733|4751|4869|4998|5017|5289|5336|5347|5514|5591|5810|5884|5888|5889|5902|5932|5933|6118|6240|6491|6597|6599|6605|7013|7015|7023|7027|7039|7157|7272|7465|7517|7756|8193|8289|8317|8318|8328|8379|8444|85…	ACTL6A|BIN1|BIRC5|ATR|BARD1|BLM|BRCA2|BUB1|CACNB4|CAV2|CCNB1|CCNF|CDK1|CDC6|CDC20|CDC25A|CDC25C|CDK4|CDK7|RCC1|CHEK1|CSNK2A2|DDB1|DDX3X|DNA2|ECT2|EIF4G1|FANCD2|FEN1|FGF8|KAT2A|GLI1|H2AX|HNRNPU|HUS1|INCENP|KCNA5|MAD2L1|MRE11|MSH2|TRIM37|MYC|NUBP1|DRG1|NEK2|NPM1|ORC1|OVOL1|PIK3C3|PLCG2|PLK1|PPP1R10|PRKDC|RAD1|RAD17|RAD51|RAD51C|RANBP1|RBBP8|RBL1|RPA2|RRM1|STIL|SMARCA4|SMARCC1|SMARCE1|TERF1|TERT|TFA…	-39.4169	0	11	1	1	-42.3759	3.8446185187462687
1	-39.6498	GO:0006397	M1	1	0	GO Biological Processes	19	mRNA processing	19_GO:0009987 cellular process	-39.6498	3.177719816085187	16.09798514119565	30284	492	2983	154	5.162587998659068	0.4051323788494637	708|1207|1477|1478|1653|1659|1660|1665|1996|3178|3191|3192|3312|3609|4670|4686|4809|5725|6421|6426|6427|6428|6431|6432|6434|6625|6626|6628|6631|6632|6633|6635|6636|6638|6732|7307|7536|7919|8161|8175|8189|8233|8449|8570|8683|8882|8899|9128|9129|9238|9343|9410|9416|9775|9879|9967|9984|10078|10180|10189|10212|10262|10291|10419|10465|10492|10594|10656|10658|10713|10772|10915|10921|10946|10978|11051|1…	C1QBP|CLNS1A|CSTF1|CSTF2|DDX1|DHX8|DHX9|DHX15|ELAVL4|HNRNPA1|HNRNPL|HNRNPU|HSPA8|ILF3|HNRNPM|NCBP1|SNU13|PTBP1|SFPQ|SRSF1|SRSF2|SRSF3|SRSF6|SRSF7|TRA2B|SNRNP70|SNRPA|SNRPB|SNRPC|SNRPD1|SNRPD2|SNRPE|SNRPF|SNRPN|SRPK1|U2AF1|SF1|DDX39B|COIL|SF3A2|SYMPK|ZRSR2|DHX16|KHSRP|SRSF9|ZPR1|PRP4K|PRPF4|PRPF3|TBRG4|EFTUD2|SNRNP40|DDX23|EIF4A3|DDX46|THRAP3|THOC1|TSSC4|RBM6|ALYREF|DDX39A|SF3B4|SF3A1|PRMT5|PPIH|S…	-36.7085	0	8	0	0	-45.6995	6.091317465638618
1	-39.6237	GO:0007059	M1	1	0	GO Biological Processes	19	chromosome segregation	19_GO:0009987 cellular process	-39.6237	3.7275226282266174	16.59343889403621	30284	335	2983	123	4.123365739188737	0.36404552110239746	292|332|699|891|991|1104|1642|1654|2177|2491|3619|3833|3835|3837|4085|4292|4361|4605|4751|5347|5501|5519|6732|7013|7153|7272|7756|8086|8243|8379|9133|9134|9184|9212|9319|9493|9700|9735|9787|9918|10051|10270|10300|10403|10464|10592|10615|10636|10664|10726|10735|10919|11004|11339|22974|23063|23212|23310|23397|23636|24137|25879|25936|26271|27183|28989|29098|29781|29893|54069|54617|54801|54820|54892|…	SLC25A5|BIRC5|BUB1|CCNB1|CDC20|RCC1|DDB1|DDX3X|FANCD2|CENPI|INCENP|KIFC1|KIF22|KPNB1|MAD2L1|MLH1|MRE11|MYBL2|NEK2|PLK1|PPP1CC|PPP2R1B|SRPK1|TERF1|TOP2A|TTK|ZNF207|AAAS|SMC1A|MAD1L1|CCNB2|CCNE2|BUB3|AURKB|TRIP13|KIF23|ESPL1|KNTC1|DLGAP5|NCAPD2|SMC4|AKAP8|KATNB1|NDC80|PIBF1|SMC2|SPAG5|RGS14|CTCF|NUDC|STAG2|EHMT2|KIF2C|OIP5|TPX2|WAPL|RRS1|NCAPD3|NCAPH|NUP62|KIF4A|DCAF13|NSL1|FBXO5|VPS4A|NTMT1|RANGRF…	-36.6994	0	4	0	0	-59.9597	5.971879868273156
1	-39.1169	GO:0022618	M1	1	0	GO Biological Processes	19	protein-RNA complex assembly	19_GO:0009987 cellular process	-39.1169	4.421845271352479	17.02947110757591	30284	225	2983	98	3.2852832718739524	0.3263668700951777	1207|1653|1660|1736|1939|1975|1983|3320|3326|4686|4839|4931|5591|5822|6125|6426|6431|6628|6631|6632|6633|6635|6636|6732|6880|7520|7536|7919|8161|8175|8233|8607|8661|8662|8666|8668|8669|8683|8894|8899|9129|9416|9879|10078|10262|10291|10419|10480|10594|10658|10713|10772|10856|10946|10978|11168|11338|22868|23020|23195|23212|23246|23405|23450|25804|25929|26747|27161|27336|27339|27341|27349|28985|2977…	CLNS1A|DDX1|DHX9|DKC1|EIF2D|EIF4B|EIF5|HSP90AA1|HSP90AB1|NCBP1|NOP2|NVL|PRKDC|PWP2|RPL5|SRSF1|SRSF6|SNRPB|SNRPC|SNRPD1|SNRPD2|SNRPE|SNRPF|SRPK1|TAF9|XRCC5|SF1|DDX39B|COIL|SF3A2|ZRSR2|RUVBL1|EIF3A|EIF3B|EIF3G|EIF3I|EIF3J|SRSF9|EIF2S2|PRP4K|PRPF3|DDX23|DDX46|TSSC4|SF3B4|SF3A1|PRMT5|EIF3M|PRPF8|CELF1|USP39|SRSF10|RUVBL2|SF3A3|CLP1|PSIP1|U2AF2|FASTKD2|SNRNP200|MDN1|RRS1|BOP1|DICER1|SF3B3|LSM4|GEMIN5|…	-36.209	0	8	0	0	-45.6995	6.091317465638618
1	-38.6243	GO:0000228	M1	1	0	GO Cellular Components	20	nuclear chromosome		-38.6243	4.301777871213714	16.831889299060148	30284	236	2983	100	3.352329869259135	0.32956603052991457	86|142|332|641|675|1104|1111|1660|3014|3065|3066|3192|3364|3619|3621|4171|4172|4173|4174|4175|4176|4292|4751|4796|4998|4999|5001|5111|5347|5393|5422|5424|5425|5426|5427|5557|5558|5810|5888|5931|6117|6118|6427|6605|6839|6853|7153|8243|8295|8318|8607|8805|8914|9837|9918|10051|10128|10445|10524|10592|10714|10856|11073|11169|23212|23310|23397|23514|23594|23595|23649|25855|26747|27339|29781|29893|5165…	ACTL6A|PARP1|BIRC5|BLM|BRCA2|RCC1|CHEK1|DHX9|H2AX|HDAC1|HDAC2|HNRNPU|HUS1|INCENP|ING1|MCM2|MCM3|MCM4|MCM5|MCM6|MCM7|MLH1|NEK2|TONSL|ORC1|ORC2|ORC5|PCNA|PLK1|EXOSC9|POLA1|POLD1|POLD2|POLE|POLE2|PRIM1|PRIM2|RAD1|RAD51|RBBP7|RPA1|RPA2|SRSF2|SMARCE1|SUV39H1|SYN1|TOP2A|SMC1A|TRRAP|CDC45|RUVBL1|TRIM24|TIMELESS|GINS1|NCAPD2|SMC4|LRPPRC|MCRS1|KAT5|SMC2|POLD3|RUVBL2|TOPBP1|WDHD1|RRS1|NCAPD3|NCAPH|SPIDR|OR…	-35.7322	0	12	1	1	-38.6243	4.301777871213714
1	-38.5153	GO:0008380	M1	1	0	GO Biological Processes	19	RNA splicing	19_GO:0009987 cellular process	-38.5153	3.3923799153433745	16.06185334778204	30284	407	2983	136	4.5591686221924235	0.38192959093924356	708|1207|1653|1659|1660|1665|1996|2521|3178|3192|3276|3312|3609|4670|4686|4809|5725|6421|6426|6427|6428|6431|6432|6434|6625|6626|6628|6631|6632|6633|6635|6636|6638|6732|7307|7369|7536|7919|8148|8161|8175|8233|8449|8570|8683|8882|8899|9128|9129|9343|9360|9410|9416|9775|9879|9967|9984|10078|10180|10189|10199|10212|10262|10291|10419|10465|10492|10594|10658|10713|10772|10915|10921|10946|10978|11066|1…	C1QBP|CLNS1A|DDX1|DHX8|DHX9|DHX15|ELAVL4|FUS|HNRNPA1|HNRNPU|PRMT1|HSPA8|ILF3|HNRNPM|NCBP1|SNU13|PTBP1|SFPQ|SRSF1|SRSF2|SRSF3|SRSF6|SRSF7|TRA2B|SNRNP70|SNRPA|SNRPB|SNRPC|SNRPD1|SNRPD2|SNRPE|SNRPF|SNRPN|SRPK1|U2AF1|UMOD|SF1|DDX39B|TAF15|COIL|SF3A2|ZRSR2|DHX16|KHSRP|SRSF9|ZPR1|PRP4K|PRPF4|PRPF3|EFTUD2|PPIG|SNRNP40|DDX23|EIF4A3|DDX46|THRAP3|THOC1|TSSC4|RBM6|ALYREF|MPHOSPH10|DDX39A|SF3B4|SF3A1|PRMT5|P…	-35.6385	0	8	0	0	-45.6995	6.091317465638618
1	-38.1729	GO:0071826	M1	1	0	GO Biological Processes	19	protein-RNA complex organization	19_GO:0009987 cellular process	-38.1729	4.2951597514118465	16.726264581542555	30284	234	2983	99	3.3188065705665437	0.32797092542813605	1207|1653|1660|1736|1939|1975|1983|3320|3326|4686|4839|4931|5591|5822|6125|6426|6431|6628|6631|6632|6633|6635|6636|6732|6880|7520|7536|7919|8161|8175|8233|8444|8607|8661|8662|8666|8668|8669|8683|8894|8899|9129|9416|9879|10078|10262|10291|10419|10480|10594|10658|10713|10772|10856|10946|10978|11168|11338|22868|23020|23195|23212|23246|23405|23450|25804|25929|26747|27161|27336|27339|27341|27349|28985…	CLNS1A|DDX1|DHX9|DKC1|EIF2D|EIF4B|EIF5|HSP90AA1|HSP90AB1|NCBP1|NOP2|NVL|PRKDC|PWP2|RPL5|SRSF1|SRSF6|SNRPB|SNRPC|SNRPD1|SNRPD2|SNRPE|SNRPF|SRPK1|TAF9|XRCC5|SF1|DDX39B|COIL|SF3A2|ZRSR2|DYRK3|RUVBL1|EIF3A|EIF3B|EIF3G|EIF3I|EIF3J|SRSF9|EIF2S2|PRP4K|PRPF3|DDX23|DDX46|TSSC4|SF3B4|SF3A1|PRMT5|EIF3M|PRPF8|CELF1|USP39|SRSF10|RUVBL2|SF3A3|CLP1|PSIP1|U2AF2|FASTKD2|SNRNP200|MDN1|RRS1|BOP1|DICER1|SF3B3|LSM4|G…	-35.3108	0	8	0	0	-45.6995	6.091317465638618
1	-38.0512	GO:0051301	M1	1	0	GO Biological Processes	19	cell division	19_GO:0009987 cellular process	-38.0512	3.05343819318411	15.643093037139217	30284	522	2983	157	5.2631578947368425	0.4088424902657695	332|699|890|891|899|983|990|991|993|995|1019|1022|1058|1104|1163|1638|1894|2035|2103|3070|3192|3619|3833|3978|3980|3993|4085|4751|5289|5291|5347|5501|5932|7013|7153|7443|7465|7756|7798|8243|8317|8379|8444|8607|8881|8914|9133|9134|9150|9184|9212|9493|9700|9735|9793|9918|9937|10051|10112|10300|10393|10403|10534|10592|10615|10636|10690|10713|10726|10735|11004|11065|11104|11113|11336|11339|22974|2306…	BIRC5|BUB1|CCNA2|CCNB1|CCNF|CDK1|CDC6|CDC20|CDC25A|CDC25C|CDK4|CDK7|CENPA|RCC1|CKS1B|DCT|ECT2|EPB41|ESRRB|HELLS|HNRNPU|INCENP|KIFC1|LIG1|LIG3|LLGL2|MAD2L1|NEK2|PIK3C3|PIK3CB|PLK1|PPP1CC|RBBP8|TERF1|TOP2A|VRK1|WEE1|ZNF207|LUZP1|SMC1A|CDC7|MAD1L1|DYRK3|RUVBL1|CDC16|TIMELESS|CCNB2|CCNE2|CTDP1|BUB3|AURKB|KIF23|ESPL1|KNTC1|CKAP5|NCAPD2|DCLRE1A|SMC4|KIF20A|KATNB1|ANAPC10|NDC80|ZNRD2|SMC2|SPAG5|RGS14|FU…	-35.2034	0	4	0	0	-59.9597	5.971879868273156
1	-37.8848	GO:0031966	M1	1	0	GO Cellular Components	20	mitochondrial membrane		-37.8848	2.6157443198533183	15.151528904287606	30284	784	2983	202	6.771706335903453	0.4600407460894792	22|292|293|445|498|509|516|517|518|617|1268|1352|1537|1678|1723|2021|2110|2180|2182|2232|2356|3052|3313|3329|3396|3945|3954|4508|4509|4513|4514|4519|4535|4536|4537|4538|4539|4540|4541|4697|4704|4705|4717|4719|4720|4722|4723|4726|4832|4976|5245|5250|5501|5832|5880|6390|6392|6652|7284|7381|7384|7385|7386|7780|8165|9377|9479|9673|9801|9804|9868|10059|10131|10166|10440|10452|10469|10651|10884|10989|1…	ABCB7|SLC25A5|SLC25A6|ASS1|ATP5F1A|ATP5F1C|ATP5MC1|ATP5MC2|ATP5MC3|BCS1L|CNR1|COX10|CYC1|TIMM8A|DHODH|ENDOG|ETFDH|ACSL1|ACSL4|FDXR|FPGS|HCCS|HSPA9|HSPD1|MRPL58|LDHB|LETM1|ATP6|ATP8|COX2|COX3|CYTB|ND1|ND2|ND3|ND4|ND4L|ND5|ND6|NDUFA4|NDUFA9|NDUFA10|NDUFC1|NDUFS1|NDUFS2|NDUFS3|NDUFV1|NDUFS6|NME3|OPA1|PHB1|SLC25A3|PPP1CC|ALDH18A1|RAC2|SDHB|SDHD|SORD|TUFM|UQCRB|UQCRC1|UQCRC2|UQCRFS1|SLC30A2|AKAP1|COX5…	-35.0545	0	9	0	0	-43.5548	3.2503077385818715
1	-37.8752	GO:0016887	M1	1	0	GO Molecular Functions	21	ATP hydrolysis activity		-37.8752	3.335373672232177	15.873233462532946	30284	417	2983	137	4.592691920885015	0.3832638442691258	22|23|476|489|498|509|540|617|641|990|1108|1653|1654|1659|1660|1665|1763|1973|3305|3312|3313|3320|3326|3329|3833|3835|4171|4172|4173|4174|4175|4176|4292|4436|4643|4682|4905|4931|4998|5189|5378|5888|5892|5981|5982|5983|5984|5985|6059|6832|6833|6950|7203|7486|7520|7919|8243|8438|8449|8607|8701|8886|9044|9188|9319|9361|9401|9416|9493|9704|9775|9879|9914|10051|10112|10131|10146|10212|10575|10576|1059…	ABCB7|ABCF1|ATP1A1|ATP2A3|ATP5F1A|ATP5F1C|ATP7B|BCS1L|BLM|CDC6|CHD4|DDX1|DDX3X|DHX8|DHX9|DHX15|DNA2|EIF4A1|HSPA1L|HSPA8|HSPA9|HSP90AA1|HSP90AB1|HSPD1|KIFC1|KIF22|MCM2|MCM3|MCM4|MCM5|MCM6|MCM7|MLH1|MSH2|MYO1E|NUBP1|NSF|NVL|ORC1|PEX1|PMS1|RAD51|RAD51D|RFC1|RFC2|RFC3|RFC4|RFC5|ABCE1|SUPV3L1|ABCC8|TCP1|CCT3|WRN|XRCC5|DDX39B|SMC1A|RAD54L|DHX16|RUVBL1|DNAH11|DDX18|BTAF1|DDX21|TRIP13|LONP1|RECQL4|DDX23|…	-35.0545	0	6	0	0	-47.847	5.6012114626562015
1	-36.5516	GO:0008094	M1	1	0	GO Molecular Functions	21	ATP-dependent activity, acting on DNA		-36.5516	4.441585652028159	16.463304443754627	30284	208	2983	91	3.050620181025813	0.3148762904936131	641|1022|1108|1653|1654|1659|1660|1665|1763|1973|2186|2956|2963|4171|4172|4173|4174|4175|4176|4292|4361|4436|4437|4905|5378|5884|5888|5889|5892|5981|5982|5983|5984|5985|6597|6832|7153|7486|7516|7517|7520|7919|8438|8449|8607|8886|9044|9188|9401|9416|9704|9775|9879|10146|10212|10856|11056|23020|23063|23517|26038|27183|27443|51202|51750|54505|54606|54617|54821|55345|55636|55661|55794|56652|56919|576…	BLM|CDK7|CHD4|DDX1|DDX3X|DHX8|DHX9|DHX15|DNA2|EIF4A1|BPTF|MSH6|GTF2F2|MCM2|MCM3|MCM4|MCM5|MCM6|MCM7|MLH1|MRE11|MSH2|MSH3|NSF|PMS1|RAD17|RAD51|RAD51C|RAD51D|RFC1|RFC2|RFC3|RFC4|RFC5|SMARCA4|SUPV3L1|TOP2A|WRN|XRCC2|XRCC3|XRCC5|DDX39B|RAD54L|DHX16|RUVBL1|DDX18|BTAF1|DDX21|RECQL4|DDX23|DHX34|EIF4A3|DDX46|G3BP1|DDX39A|RUVBL2|DDX52|SNRNP200|WAPL|MTREX|CHD5|VPS4A|CECR2|DDX47|RTEL1|DHX29|DDX56|INO80|ERCC…	-33.7439	0	6	0	0	-47.847	5.6012114626562015
1	-35.927	GO:0033044	M1	1	0	GO Biological Processes	19	regulation of chromosome organization	19_GO:0050789 regulation of biological process	-35.927	4.085639763538098	16.062534261740343	30284	246	2983	99	3.3188065705665437	0.32797092542813605	86|142|332|545|699|891|983|990|991|1736|2237|3178|3184|3192|3320|3619|4085|4216|4361|4609|4751|4931|5347|5394|5514|6597|6599|6605|6950|7013|7153|7157|7203|7272|7515|7517|7520|7756|8193|8289|8379|8607|8881|8899|9184|9212|9319|9700|9735|9787|9918|10051|10403|10445|10524|10575|10576|10592|10664|10694|10856|11065|22948|23063|23310|23381|23397|23411|26271|26354|29781|51433|51750|54552|54617|54780|5489…	ACTL6A|PARP1|BIRC5|ATR|BUB1|CCNB1|CDK1|CDC6|CDC20|DKC1|FEN1|HNRNPA1|HNRNPD|HNRNPU|HSP90AA1|INCENP|MAD2L1|MAP3K4|MRE11|MYC|NEK2|NVL|PLK1|EXOSC10|PPP1R10|SMARCA4|SMARCC1|SMARCE1|TCP1|TERF1|TOP2A|TP53|CCT3|TTK|XRCC1|XRCC3|XRCC5|ZNF207|DPF1|ARID1A|MAD1L1|RUVBL1|CDC16|PRP4K|BUB3|AURKB|TRIP13|ESPL1|KNTC1|DLGAP5|NCAPD2|SMC4|NDC80|MCRS1|KAT5|CCT4|CCT2|SMC2|CTCF|CCT8|RUVBL2|UBE2C|CCT5|WAPL|NCAPD3|SMG5|NCA…	-33.1318	0	13	1	1	-35.927	4.350941046884728
1	-35.1448	GO:0140053	M1	1	0	GO Biological Processes	19	mitochondrial gene expression	19_GO:0009987 cellular process	-35.1448	5.076097888032183	16.542404652672133	30284	150	2983	75	2.5142474019443513	0.2866473642477603	3028|3035|3396|4528|5431|5442|6832|7019|7284|9238|9617|9692|9801|10102|10884|11128|11222|22868|23107|23395|25821|25885|26589|28957|29088|29093|51067|51069|51073|51081|51116|51253|51258|51318|51642|51649|51654|54148|54534|54931|54998|55037|55052|55157|55278|55699|55703|56652|57129|60488|60493|60528|64216|64432|64949|64951|64960|64965|64969|64976|64979|65003|65993|78988|79072|79675|79736|79828|8032…	HSD17B10|HARS1|MRPL58|MTIF2|POLR2B|POLRMT|SUPV3L1|TFAM|TUFM|TBRG4|MTRF1|PRORP|MRPL19|TSFM|MRPS30|POLR3A|MRPL3|FASTKD2|MRPS27|LARS2|MTO1|POLR1A|MRPL46|MRPS28|MRPL15|MRPL22|YARS2|MRPL2|MRPL4|MRPS7|MRPS2|MRPL37|MRPL51|MRPL35|MRPL48|MRPS23|CDK5RAP1|MRPL39|MRPL50|TRMT10C|AURKAIP1|PTCD3|MRPL20|DARS2|QRSL1|IARS2|POLR3B|TWNK|MRPL47|MRPS35|FASTKD5|ELAC2|TFB2M|MRPS25|MRPS26|MRPS24|MRPS15|MRPS9|MRPS5|MRPL40…	-32.3619	0	14	1	1	-35.1448	5.076097888032183
1	-35.1235	GO:0006412	M1	1	0	GO Biological Processes	19	translation	19_GO:0009987 cellular process	-35.1235	3.298824320182124	15.240410754604339	30284	397	2983	129	4.324505531344284	0.3724276867326806	23|1654|1819|1936|1939|1964|1965|1973|1975|1979|1981|1983|2058|2107|2193|2935|3035|3376|3396|4141|4528|4677|4686|4733|5917|6059|6123|6125|6138|6158|6166|6187|6224|6231|6897|7284|7407|7965|8565|8661|8662|8666|8668|8669|8761|8891|8892|8893|8894|9086|9470|9521|9617|9801|10102|10480|10667|10884|10985|11222|22868|23107|23367|23395|25929|25973|26589|27161|28957|28985|29088|29093|29904|51067|51069|51073…	ABCF1|DDX3X|DRG2|EEF1D|EIF2D|EIF1AX|EIF2S1|EIF4A1|EIF4B|EIF4EBP2|EIF4G1|EIF5|EPRS1|ETF1|FARSA|GSPT1|HARS1|IARS1|MRPL58|MARS1|MTIF2|NARS1|NCBP1|DRG1|RARS1|ABCE1|RPL3L|RPL5|RPL15|RPL28|RPL36AL|RPS2|RPS20|RPS26|TARS1|TUFM|VARS1|AIMP2|YARS1|EIF3A|EIF3B|EIF3G|EIF3I|EIF3J|PABPC4|EIF2B3|EIF2B2|EIF2B5|EIF2S2|EIF1AY|EIF4E2|EEF1E1|MTRF1|MRPL19|TSFM|EIF3M|FARS2|MRPS30|GCN1|MRPL3|FASTKD2|MRPS27|LARP1|LARS2|G…	-32.3525	0	14	0	0	-35.1448	5.076097888032183
1	-34.4285	GO:0006310	M1	1	0	GO Biological Processes	19	DNA recombination	19_GO:0009987 cellular process	-34.4285	3.9796607442172314	15.637489566516441	30284	250	2983	98	3.2852832718739524	0.3263668700951777	86|328|580|641|675|1108|2021|2177|2187|2237|2956|3014|3329|3364|3980|4171|4172|4173|4174|4175|4176|4292|4361|4436|4437|4796|5591|5888|5889|5892|5932|6117|6118|6421|6832|7015|7153|7247|7374|7486|7515|7516|7517|7520|8317|8318|8438|8607|9156|9319|9401|10213|10445|10524|10635|10856|11073|22976|23514|25939|27301|27336|29893|51010|51444|51659|51750|54617|54780|55159|55345|57697|78995|79000|79605|79703|…	ACTL6A|APEX1|BARD1|BLM|BRCA2|CHD4|ENDOG|FANCD2|FANCB|FEN1|MSH6|H2AX|HSPD1|HUS1|LIG3|MCM2|MCM3|MCM4|MCM5|MCM6|MCM7|MLH1|MRE11|MSH2|MSH3|TONSL|PRKDC|RAD51|RAD51C|RAD51D|RBBP8|RPA1|RPA2|SFPQ|SUPV3L1|TERT|TOP2A|TSN|UNG|WRN|XRCC1|XRCC2|XRCC3|XRCC5|CDC7|CDC45|RAD54L|RUVBL1|EXO1|TRIP13|RECQL4|PSMD14|MCRS1|KAT5|RAD51AP1|RUVBL2|TOPBP1|PAXIP1|SPIDR|SAMHD1|APEX2|HTATSF1|PSMC3IP|EXOSC3|RNF138|GINS2|RTEL1|INO…	-31.6691	0	3	0	0	-69.8621	6.091317465638618
1	-34.0415	GO:0000793	M1	1	0	GO Cellular Components	20	condensed chromosome		-34.0415	3.740282654339503	15.363890390987697	30284	285	2983	105	3.519946362722092	0.337411720429797	86|332|641|675|699|891|991|1058|1104|1111|2103|2177|2491|3014|3192|3364|3619|3835|4085|4292|4751|4928|4999|5347|5501|5810|5888|5905|6597|6599|6605|6839|6853|7153|7272|7756|8243|8379|8899|9184|9212|9735|9793|9918|10051|10128|10270|10403|10524|10592|10615|10664|11004|11073|23157|23212|23279|23310|23397|25909|25936|27085|29781|29893|51490|54780|54820|54821|54892|54908|55055|55166|55183|55355|55732|5…	ACTL6A|BIRC5|BLM|BRCA2|BUB1|CCNB1|CDC20|CENPA|RCC1|CHEK1|ESRRB|FANCD2|CENPI|H2AX|HNRNPU|HUS1|INCENP|KIF22|MAD2L1|MLH1|NEK2|NUP98|ORC2|PLK1|PPP1CC|RAD1|RAD51|RANGAP1|SMARCA4|SMARCC1|SMARCE1|SUV39H1|SYN1|TOP2A|TTK|ZNF207|SMC1A|MAD1L1|PRP4K|BUB3|AURKB|KNTC1|CKAP5|NCAPD2|SMC4|LRPPRC|AKAP8|NDC80|KAT5|SMC2|SPAG5|CTCF|KIF2C|TOPBP1|SEPTIN6|RRS1|NUP160|NCAPD3|NCAPH|AHCTF1|NSL1|MTBP|NCAPH2|PSMC3IP|SPOUT1|N…	-31.2934	0	4	0	0	-59.9597	5.971879868273156
1	-33.7701	GO:0042274	M1	1	0	GO Biological Processes	19	ribosomal small subunit biogenesis	19_GO:0009987 cellular process	-33.7701	5.828112389962876	16.614803557770383	30284	108	2983	62	2.078444518940664	0.2612051547054613	705|2091|4809|4869|5394|5591|5822|6838|7520|8602|9136|9277|9790|10199|10436|10528|10607|10799|10885|11056|11103|11157|23160|23212|25879|25926|26574|27042|27292|27340|27341|27349|29777|30836|51077|51081|51096|51118|51602|55127|55226|55272|55720|55813|56902|57050|57647|64434|64745|65083|65095|79954|83732|84128|84135|84916|84946|92856|128061|134430|153443|161424	BYSL|FBL|SNU13|NPM1|EXOSC10|PRKDC|PWP2|SURF6|XRCC5|NOP14|RRP9|WDR46|BMS1|MPHOSPH10|EMG1|NOP56|TBL3|RPP40|WDR3|DDX52|KRR1|LSM6|WDR43|RRS1|DCAF13|NOL11|AATF|UTP25|DIMT1|UTP20|RRP7A|MCAT|ABT1|DNTTIP2|FCF1|MRPS7|UTP18|UTP11|NOP58|HEATR1|NAT10|IMP3|TSR1|UTP6|PNO1|UTP3|DHX37|NOM1|METTL17|NOL6|KRI1|NOL10|RIOK1|WDR75|UTP15|UTP4|LTV1|IMP4|FSAF1|WDR36|SRFBP1|NOP9	-31.033	0	1	0	0	-100	8.648166772202977
1	-32.9401	GO:0140694	M1	1	0	GO Biological Processes	19	membraneless organelle assembly	19_GO:0009987 cellular process	-32.9401	3.3744514369304848	14.811653803022102	30284	352	2983	117	3.922225947033188	0.3554275957739629	332|708|991|1058|1104|1642|1654|1874|1964|1965|1983|2521|2886|3619|3833|3837|3856|3880|4292|4605|4703|4751|4839|4869|5239|5519|5591|5822|6125|6713|6722|7138|7429|7430|7520|7756|7812|8086|8243|9133|9212|9493|9735|9738|9787|9898|9908|10146|10403|10432|10464|10529|10733|10735|11273|22868|22974|23195|23212|23215|23246|23636|24137|25804|25819|25879|26271|27161|27258|27327|27341|27349|29098|29777|29997…	BIRC5|C1QBP|CDC20|CENPA|RCC1|DDB1|DDX3X|E2F4|EIF1AX|EIF2S1|EIF5|FUS|GRB7|INCENP|KIFC1|KPNB1|KRT8|KRT19|MLH1|MYBL2|NEB|NEK2|NOP2|NPM1|PGM5|PPP2R1B|PRKDC|PWP2|RPL5|SQLE|SRF|TNNT1|VIL1|EZR|XRCC5|ZNF207|CSDE1|AAAS|SMC1A|CCNB2|AURKB|KIF23|KNTC1|CCP110|DLGAP5|UBAP2L|G3BP2|G3BP1|NDC80|RBM14|PIBF1|NEBL|PLK4|STAG2|ATXN2L|FASTKD2|TPX2|MDN1|RRS1|PRRC2C|BOP1|NUP62|KIF4A|LSM4|NOCT|DCAF13|FBXO5|AGO2|LSM3|TNRC6…	-30.2136	0	15	1	1	-32.9401	4.180315907791209
1	-32.3682	GO:1901987	M1	1	0	GO Biological Processes	19	regulation of cell cycle phase transition	19_GO:0050789 regulation of biological process	-32.3682	2.9610571013521065	14.315627136699652	30284	480	2983	140	4.6932618169627895	0.3872331844332151	86|332|545|580|641|675|699|785|891|983|990|991|993|995|1019|1022|1111|1642|1654|1763|1981|2177|2735|3014|3364|3619|3741|4085|4361|4436|4869|4998|5017|5336|5347|5514|5591|5810|5884|5888|5889|5932|5933|6118|6240|6491|6597|6599|6605|7015|7023|7027|7157|7272|7465|7517|7756|8193|8289|8317|8318|8328|8379|8444|8881|8883|8899|8914|9088|9134|9184|9212|9319|9675|9700|9735|9787|10197|10403|11065|11073|11187…	ACTL6A|BIRC5|ATR|BARD1|BLM|BRCA2|BUB1|CACNB4|CCNB1|CDK1|CDC6|CDC20|CDC25A|CDC25C|CDK4|CDK7|CHEK1|DDB1|DDX3X|DNA2|EIF4G1|FANCD2|GLI1|H2AX|HUS1|INCENP|KCNA5|MAD2L1|MRE11|MSH2|NPM1|ORC1|OVOL1|PLCG2|PLK1|PPP1R10|PRKDC|RAD1|RAD17|RAD51|RAD51C|RBBP8|RBL1|RPA2|RRM1|STIL|SMARCA4|SMARCC1|SMARCE1|TERT|TFAP4|TFDP1|TP53|TTK|WEE1|XRCC3|ZNF207|DPF1|ARID1A|CDC7|CDC45|GFI1B|MAD1L1|DYRK3|CDC16|NAE1|PRP4K|TIMELESS…	-29.6522	0	11	0	0	-42.3759	3.8446185187462687
1	-32.3233	GO:0000375	M1	1	0	GO Biological Processes	19	RNA splicing, via transesterification reactions	19_GO:0009987 cellular process	-32.3233	3.701703153005418	14.931485693596873	30284	277	2983	101	3.3858531679517263	0.3311523147358212	1207|1653|1659|1660|1665|3178|3192|3312|3609|4670|4686|4809|6421|6426|6428|6431|6432|6434|6625|6626|6628|6631|6632|6633|6635|6636|6638|6732|7307|7536|7919|8161|8175|8233|8449|8570|8683|8899|9128|9129|9343|9410|9416|9775|9879|10078|10180|10199|10212|10262|10291|10419|10465|10492|10594|10658|10713|10772|10921|10946|11066|11157|11168|11338|22913|23020|23398|23450|23517|23658|25804|25862|25929|27258|…	CLNS1A|DDX1|DHX8|DHX9|DHX15|HNRNPA1|HNRNPU|HSPA8|ILF3|HNRNPM|NCBP1|SNU13|SFPQ|SRSF1|SRSF3|SRSF6|SRSF7|TRA2B|SNRNP70|SNRPA|SNRPB|SNRPC|SNRPD1|SNRPD2|SNRPE|SNRPF|SNRPN|SRPK1|U2AF1|SF1|DDX39B|COIL|SF3A2|ZRSR2|DHX16|KHSRP|SRSF9|PRP4K|PRPF4|PRPF3|EFTUD2|SNRNP40|DDX23|EIF4A3|DDX46|TSSC4|RBM6|MPHOSPH10|DDX39A|SF3B4|SF3A1|PRMT5|PPIH|SYNCRIP|PRPF8|CELF1|USP39|SRSF10|RNPS1|SF3A3|SNRNP35|LSM6|PSIP1|U2AF2|RA…	-29.6175	0	8	0	0	-45.6995	6.091317465638618
1	-31.7491	GO:0017111	M1	1	0	GO Molecular Functions	21	ribonucleoside triphosphate phosphatase activity		-31.7491	2.507222438623183	13.73080360070367	30284	741	2983	183	6.134763660744217	0.4393642135357041	22|23|476|489|498|509|540|617|641|990|1108|1653|1654|1659|1660|1665|1763|1819|1973|2774|2775|2935|3266|3305|3312|3313|3320|3326|3329|3833|3835|4171|4172|4173|4174|4175|4176|4292|4436|4528|4594|4643|4682|4733|4905|4931|4976|4998|5189|5378|5873|5880|5888|5892|5981|5982|5983|5984|5985|6001|6059|6832|6833|6950|7203|7284|7486|7520|7919|8153|8243|8438|8449|8607|8701|8886|9044|9188|9319|9343|9361|9401|9…	ABCB7|ABCF1|ATP1A1|ATP2A3|ATP5F1A|ATP5F1C|ATP7B|BCS1L|BLM|CDC6|CHD4|DDX1|DDX3X|DHX8|DHX9|DHX15|DNA2|DRG2|EIF4A1|GNAL|GNAO1|GSPT1|ERAS|HSPA1L|HSPA8|HSPA9|HSP90AA1|HSP90AB1|HSPD1|KIFC1|KIF22|MCM2|MCM3|MCM4|MCM5|MCM6|MCM7|MLH1|MSH2|MTIF2|MMUT|MYO1E|NUBP1|DRG1|NSF|NVL|OPA1|ORC1|PEX1|PMS1|RAB27A|RAC2|RAD51|RAD51D|RFC1|RFC2|RFC3|RFC4|RFC5|RGS10|ABCE1|SUPV3L1|ABCC8|TCP1|CCT3|TUFM|WRN|XRCC5|DDX39B|RND2|S…	-29.0533	0	6	0	0	-47.847	5.6012114626562015
1	-31.4676	GO:0000377	M1	1	0	GO Biological Processes	19	RNA splicing, via transesterification reactions with bulged adenosine as nucleophile	19_GO:0009987 cellular process	-31.4676	3.6815655012101542	14.711816430944507	30284	273	2983	99	3.3188065705665437	0.32797092542813605	1207|1653|1659|1660|1665|3178|3192|3312|3609|4670|4686|4809|6421|6426|6428|6431|6432|6434|6625|6626|6628|6631|6632|6633|6635|6636|6638|6732|7307|7536|7919|8161|8175|8233|8449|8683|8899|9128|9129|9343|9410|9416|9775|9879|10078|10180|10212|10262|10291|10419|10465|10492|10594|10658|10713|10772|10921|10946|11066|11157|11168|11338|22913|23020|23398|23450|23517|23658|25804|25862|25929|27258|27316|27336…	CLNS1A|DDX1|DHX8|DHX9|DHX15|HNRNPA1|HNRNPU|HSPA8|ILF3|HNRNPM|NCBP1|SNU13|SFPQ|SRSF1|SRSF3|SRSF6|SRSF7|TRA2B|SNRNP70|SNRPA|SNRPB|SNRPC|SNRPD1|SNRPD2|SNRPE|SNRPF|SNRPN|SRPK1|U2AF1|SF1|DDX39B|COIL|SF3A2|ZRSR2|DHX16|SRSF9|PRP4K|PRPF4|PRPF3|EFTUD2|SNRNP40|DDX23|EIF4A3|DDX46|TSSC4|RBM6|DDX39A|SF3B4|SF3A1|PRMT5|PPIH|SYNCRIP|PRPF8|CELF1|USP39|SRSF10|RNPS1|SF3A3|SNRNP35|LSM6|PSIP1|U2AF2|RALY|SNRNP200|PPWD…	-28.7912	0	8	0	0	-45.6995	6.091317465638618
1	-31.4676	GO:0000398	M1	1	0	GO Biological Processes	19	mRNA splicing, via spliceosome	19_GO:0009987 cellular process	-31.4676	3.6815655012101542	14.711816430944507	30284	273	2983	99	3.3188065705665437	0.32797092542813605	1207|1653|1659|1660|1665|3178|3192|3312|3609|4670|4686|4809|6421|6426|6428|6431|6432|6434|6625|6626|6628|6631|6632|6633|6635|6636|6638|6732|7307|7536|7919|8161|8175|8233|8449|8683|8899|9128|9129|9343|9410|9416|9775|9879|10078|10180|10212|10262|10291|10419|10465|10492|10594|10658|10713|10772|10921|10946|11066|11157|11168|11338|22913|23020|23398|23450|23517|23658|25804|25862|25929|27258|27316|27336…	CLNS1A|DDX1|DHX8|DHX9|DHX15|HNRNPA1|HNRNPU|HSPA8|ILF3|HNRNPM|NCBP1|SNU13|SFPQ|SRSF1|SRSF3|SRSF6|SRSF7|TRA2B|SNRNP70|SNRPA|SNRPB|SNRPC|SNRPD1|SNRPD2|SNRPE|SNRPF|SNRPN|SRPK1|U2AF1|SF1|DDX39B|COIL|SF3A2|ZRSR2|DHX16|SRSF9|PRP4K|PRPF4|PRPF3|EFTUD2|SNRNP40|DDX23|EIF4A3|DDX46|TSSC4|RBM6|DDX39A|SF3B4|SF3A1|PRMT5|PPIH|SYNCRIP|PRPF8|CELF1|USP39|SRSF10|RNPS1|SF3A3|SNRNP35|LSM6|PSIP1|U2AF2|RALY|SNRNP200|PPWD…	-28.7912	0	8	0	0	-45.6995	6.091317465638618
1	-31.1148	GO:0004386	M1	1	0	GO Molecular Functions	21	helicase activity		-31.1148	4.7158586830750595	15.330964462401123	30284	155	2983	72	2.4136775058665774	0.2810007447198878	641|1108|1653|1654|1659|1660|1665|1763|1973|2963|3070|4171|4172|4173|4174|4175|4176|4361|5888|5982|5983|5984|5985|6597|6832|7486|7520|7919|8438|8449|8607|8886|9044|9188|9401|9416|9704|9775|9879|10146|10212|10856|11056|23020|23405|23517|26038|51202|51750|54505|54606|54821|55345|55636|55661|55794|56652|56919|57634|57647|57680|57696|57697|60625|63922|64794|79075|80119|83990|84515|91646|254394	BLM|CHD4|DDX1|DDX3X|DHX8|DHX9|DHX15|DNA2|EIF4A1|GTF2F2|HELLS|MCM2|MCM3|MCM4|MCM5|MCM6|MCM7|MRE11|RAD51|RFC2|RFC3|RFC4|RFC5|SMARCA4|SUPV3L1|WRN|XRCC5|DDX39B|RAD54L|DHX16|RUVBL1|DDX18|BTAF1|DDX21|RECQL4|DDX23|DHX34|EIF4A3|DDX46|G3BP1|DDX39A|RUVBL2|DDX52|SNRNP200|DICER1|MTREX|CHD5|DDX47|RTEL1|DHX29|DDX56|ERCC6L|ZGRF1|CHD7|DDX27|DDX28|TWNK|DHX33|EP400|DHX37|CHD8|DDX55|FANCM|DHX35|CHTF18|DDX31|DSCC1|P…	-28.4477	0	6	0	0	-47.847	5.6012114626562015
1	-30.7903	GO:0048285	M1	1	0	GO Biological Processes	19	organelle fission	19_GO:0009987 cellular process	-30.7903	3.2965463295841184	14.24310728172133	30284	348	2983	113	3.7881327522628228	0.34954274305838345	332|675|891|991|1104|1352|1642|2175|2177|2253|2491|3619|3833|3835|3837|4085|4292|4361|4605|4751|4976|5347|5501|5888|5889|5892|7013|7153|7272|7756|8086|8243|8379|8438|9133|9134|9150|9212|9319|9493|9633|9650|9700|9735|9787|9918|10051|10059|10270|10300|10403|10464|10592|10615|10726|10735|10919|11004|11022|11065|22974|23063|23212|23310|23397|23636|24137|25879|25936|26271|27183|27338|29098|29781|29893…	BIRC5|BRCA2|CCNB1|CDC20|RCC1|COX10|DDB1|FANCA|FANCD2|FGF8|CENPI|INCENP|KIFC1|KIF22|KPNB1|MAD2L1|MLH1|MRE11|MYBL2|NEK2|OPA1|PLK1|PPP1CC|RAD51|RAD51C|RAD51D|TERF1|TOP2A|TTK|ZNF207|AAAS|SMC1A|MAD1L1|RAD54L|CCNB2|CCNE2|CTDP1|AURKB|TRIP13|KIF23|TESMIN|MTFR1|ESPL1|KNTC1|DLGAP5|NCAPD2|SMC4|DNM1L|AKAP8|KATNB1|NDC80|PIBF1|SMC2|SPAG5|NUDC|STAG2|EHMT2|KIF2C|TDRKH|UBE2C|TPX2|WAPL|RRS1|NCAPD3|NCAPH|NUP62|KIF4…	-28.1323	0	4	0	0	-59.9597	5.971879868273156
1	-30.49	GO:0000775	M1	1	0	GO Cellular Components	20	chromosome, centromeric region		-30.49	3.6777765830270908	14.472246910244914	30284	265	2983	96	3.21823667448877	0.323131374834703	86|332|699|891|991|1058|1786|1788|2491|3070|3192|3619|3835|4085|4751|4928|4999|5347|5501|5905|6597|6599|6605|6839|7153|7272|7756|7798|8243|8379|8899|9184|9212|9735|9793|9918|10051|10403|10524|10615|10664|10735|11004|11143|11339|23063|23157|23244|23279|23310|25909|25936|27085|51490|54069|54820|54821|54908|55055|55143|55166|55320|55355|55732|55746|55839|55920|57122|57405|64105|64151|64946|79023|790…	ACTL6A|BIRC5|BUB1|CCNB1|CDC20|CENPA|DNMT1|DNMT3A|CENPI|HELLS|HNRNPU|INCENP|KIF22|MAD2L1|NEK2|NUP98|ORC2|PLK1|PPP1CC|RANGAP1|SMARCA4|SMARCC1|SMARCE1|SUV39H1|TOP2A|TTK|ZNF207|LUZP1|SMC1A|MAD1L1|PRP4K|BUB3|AURKB|KNTC1|CKAP5|NCAPD2|SMC4|NDC80|KAT5|SPAG5|CTCF|STAG2|KIF2C|KAT7|OIP5|WAPL|SEPTIN6|PDS5A|NUP160|NCAPD3|AHCTF1|NSL1|MTBP|SPOUT1|MIS18A|NDE1|ERCC6L|SPDL1|ZWILCH|CDCA8|CENPQ|MIS18BP1|HJURP|FIRRM|…	-27.8409	0	4	0	0	-59.9597	5.971879868273156
1	-30.4671	GO:0007346	M1	1	0	GO Biological Processes	19	regulation of mitotic cell cycle	19_GO:0050789 regulation of biological process	-30.4671	2.7809016572333904	13.71164485444375	30284	533	2983	146	4.894401609118337	0.3950264862524155	86|332|440|545|580|641|675|699|785|858|891|983|990|991|993|995|1019|1022|1104|1111|1163|1620|1642|1654|1981|2177|2253|3192|3364|3619|3741|4085|4361|4436|4751|4998|5017|5292|5347|5514|5591|5727|5884|5889|5932|5933|6118|6240|6491|6597|6599|6605|7015|7023|7027|7039|7157|7161|7272|7465|7517|7756|7976|8193|8289|8317|8328|8379|8881|8883|8899|9088|9134|9184|9212|9319|9368|9700|9735|9787|10040|10197|1039…	ACTL6A|BIRC5|ASNS|ATR|BARD1|BLM|BRCA2|BUB1|CACNB4|CAV2|CCNB1|CDK1|CDC6|CDC20|CDC25A|CDC25C|CDK4|CDK7|RCC1|CHEK1|CKS1B|BRINP1|DDB1|DDX3X|EIF4G1|FANCD2|FGF8|HNRNPU|HUS1|INCENP|KCNA5|MAD2L1|MRE11|MSH2|NEK2|ORC1|OVOL1|PIM1|PLK1|PPP1R10|PRKDC|PTCH1|RAD17|RAD51C|RBBP8|RBL1|RPA2|RRM1|STIL|SMARCA4|SMARCC1|SMARCE1|TERT|TFAP4|TFDP1|TGFA|TP53|TP73|TTK|WEE1|XRCC3|ZNF207|FZD3|DPF1|ARID1A|CDC7|GFI1B|MAD1L1|CDC…	-27.8268	0	11	0	0	-42.3759	3.8446185187462687
1	-30.4206	GO:0000280	M1	1	0	GO Biological Processes	19	nuclear division	19_GO:0009987 cellular process	-30.4206	3.394640462621522	14.234827511196759	30284	320	2983	107	3.5869929601072745	0.3404916371707155	332|675|891|991|1104|1642|2175|2177|2253|2491|3619|3833|3835|3837|4085|4292|4361|4605|4751|5347|5501|5888|5889|5892|7013|7153|7272|7756|8086|8243|8379|8438|9133|9134|9150|9212|9319|9493|9633|9700|9735|9787|9918|10051|10270|10300|10403|10464|10592|10615|10726|10735|10919|11004|11022|11065|22974|23063|23212|23310|23397|23636|24137|25879|25936|26271|27183|27338|29098|29781|29893|54617|54820|54892|54…	BIRC5|BRCA2|CCNB1|CDC20|RCC1|DDB1|FANCA|FANCD2|FGF8|CENPI|INCENP|KIFC1|KIF22|KPNB1|MAD2L1|MLH1|MRE11|MYBL2|NEK2|PLK1|PPP1CC|RAD51|RAD51C|RAD51D|TERF1|TOP2A|TTK|ZNF207|AAAS|SMC1A|MAD1L1|RAD54L|CCNB2|CCNE2|CTDP1|AURKB|TRIP13|KIF23|TESMIN|ESPL1|KNTC1|DLGAP5|NCAPD2|SMC4|AKAP8|KATNB1|NDC80|PIBF1|SMC2|SPAG5|NUDC|STAG2|EHMT2|KIF2C|TDRKH|UBE2C|TPX2|WAPL|RRS1|NCAPD3|NCAPH|NUP62|KIF4A|DCAF13|NSL1|FBXO5|VPS…	-27.789	0	4	0	0	-59.9597	5.971879868273156
1	-29.3068	GO:0055086	M1	1	0	GO Biological Processes	19	nucleobase-containing small molecule metabolic process	19_GO:0009987 cellular process	-29.3068	2.6177562662248612	13.286266016319349	30284	605	2983	156	5.229634596044251	0.407610462949568	31|107|109|132|142|158|159|272|471|481|498|509|516|517|518|785|790|978|1503|1723|1737|1738|1740|1743|1798|1841|1854|2079|2180|2182|2194|2232|2584|2618|2639|2977|3156|3157|3251|3312|3615|3704|3945|4191|4329|4507|4508|4509|4522|4535|4536|4537|4538|4539|4540|4541|4594|4597|4598|4704|4705|4717|4719|4720|4722|4723|4726|4831|4832|4860|4881|4913|4976|5106|5143|5144|5150|5160|5162|5313|5373|5471|5634|563…	ACACA|ADCY1|ADCY3|ADK|PARP1|ADSL|ADSS2|AMPD3|ATIC|ATP1B1|ATP5F1A|ATP5F1C|ATP5MC1|ATP5MC2|ATP5MC3|CACNB4|CAD|CDA|CTPS1|DHODH|DLAT|DLD|DLG2|DLST|DPAGT1|DTYMK|DUT|ERH|ACSL1|ACSL4|FASN|FDXR|GALK1|GART|GCDH|GUCY1A2|HMGCR|HMGCS1|HPRT1|HSPA8|IMPDH2|ITPA|LDHB|MDH2|ALDH6A1|MTAP|ATP6|ATP8|MTHFD1|ND1|ND2|ND3|ND4|ND4L|ND5|ND6|MMUT|MVD|MVK|NDUFA9|NDUFA10|NDUFC1|NDUFS1|NDUFS2|NDUFS3|NDUFV1|NDUFS6|NME2|NME3|PNP…	-26.6836	0	16	1	1	-29.3068	3.9618324979763377
1	-28.9231	GO:0098798	M1	1	0	GO Cellular Components	20	mitochondrial protein-containing complex		-28.9231	4.277610579802401	14.496982771517757	30284	178	2983	75	2.5142474019443513	0.2866473642477603	292|293|1678|1763|2395|3028|3313|3396|5245|5442|6832|9512|9692|9801|9804|9868|10440|10452|10469|10651|10884|10989|11222|11331|23107|23203|23590|25813|26517|26519|26589|28957|29088|29093|51069|51073|51081|51116|51253|51258|51318|51642|51649|54148|54534|54543|54931|54998|55037|55052|55735|56993|57107|57128|57129|60488|64432|64949|64951|64960|64965|64969|64976|64979|65003|65993|78988|79135|84769|904…	SLC25A5|SLC25A6|TIMM8A|DNA2|FXN|HSD17B10|HSPA9|MRPL58|PHB1|POLRMT|SUPV3L1|PMPCB|PRORP|MRPL19|TOMM20|TOMM70|TIMM17A|TOMM40|TIMM44|MTX2|MRPS30|IMMT|MRPL3|PHB2|MRPS27|PMPCA|PDSS1|SAMM50|TIMM13|TIMM10|MRPL46|MRPS28|MRPL15|MRPL22|MRPL2|MRPL4|MRPS7|MRPS2|MRPL37|MRPL51|MRPL35|MRPL48|MRPS23|MRPL39|MRPL50|TOMM7|TRMT10C|AURKAIP1|PTCD3|MRPL20|DNAJC11|TOMM22|PDSS2|LYRM4|MRPL47|MRPS35|MRPS25|MRPS26|MRPS24|MRP…	-26.3082	0	14	0	0	-35.1448	5.076097888032183
1	-28.7789	GO:0090407	M1	1	0	GO Biological Processes	19	organophosphate biosynthetic process	19_GO:0009987 cellular process	-28.7789	2.6584836039254665	13.20128617559666	30284	569	2983	149	4.994971505196111	0.3988532885074807	31|107|109|132|158|159|272|471|498|509|516|517|518|790|978|1119|1152|1503|1723|1737|1738|1841|1854|2180|2182|2194|2224|2618|2639|2977|3074|3157|3251|3422|3615|3635|4337|4508|4509|4522|4535|4536|4537|4538|4539|4540|4541|4594|4597|4598|4704|4705|4717|4719|4720|4722|4723|4726|4831|4832|4860|4881|5160|5162|5288|5289|5291|5336|5373|5471|5634|5636|5833|6240|6390|6392|6470|6652|7083|7086|7264|7358|7371|…	ACACA|ADCY1|ADCY3|ADK|ADSL|ADSS2|AMPD3|ATIC|ATP5F1A|ATP5F1C|ATP5MC1|ATP5MC2|ATP5MC3|CAD|CDA|CHKA|CKB|CTPS1|DHODH|DLAT|DLD|DTYMK|DUT|ACSL1|ACSL4|FASN|FDPS|GART|GCDH|GUCY1A2|HEXB|HMGCS1|HPRT1|IDI1|IMPDH2|INPP5D|MOCS1|ATP6|ATP8|MTHFD1|ND1|ND2|ND3|ND4|ND4L|ND5|ND6|MMUT|MVD|MVK|NDUFA9|NDUFA10|NDUFC1|NDUFS1|NDUFS2|NDUFS3|NDUFV1|NDUFS6|NME2|NME3|PNP|NPR1|PDHA1|PDHB|PIK3C2G|PIK3C3|PIK3CB|PLCG2|PMM2|PPAT|…	-26.172	0	16	0	0	-29.3068	3.9618324979763377
1	-28.6408	GO:0098813	M1	1	0	GO Biological Processes	19	nuclear chromosome segregation	19_GO:0009987 cellular process	-28.6408	3.7745343269982894	14.08356460534627	30284	234	2983	87	2.9165269862554477	0.3080910093651258	332|891|991|1642|2177|2491|3619|3833|3835|3837|4085|4292|4361|4605|4751|5347|5501|7013|7153|7272|7756|8086|8243|8379|9133|9134|9184|9212|9319|9493|9700|9735|9787|9918|10051|10270|10300|10403|10464|10592|10615|10726|10735|10919|11004|22974|23063|23212|23310|23397|23636|24137|25879|25936|26271|27183|29098|29781|29893|54617|54892|54908|55125|55143|55166|55706|56647|56992|57405|64105|64151|79980|8161…	BIRC5|CCNB1|CDC20|DDB1|FANCD2|CENPI|INCENP|KIFC1|KIF22|KPNB1|MAD2L1|MLH1|MRE11|MYBL2|NEK2|PLK1|PPP1CC|TERF1|TOP2A|TTK|ZNF207|AAAS|SMC1A|MAD1L1|CCNB2|CCNE2|BUB3|AURKB|TRIP13|KIF23|ESPL1|KNTC1|DLGAP5|NCAPD2|SMC4|AKAP8|KATNB1|NDC80|PIBF1|SMC2|SPAG5|NUDC|STAG2|EHMT2|KIF2C|TPX2|WAPL|RRS1|NCAPD3|NCAPH|NUP62|KIF4A|DCAF13|NSL1|FBXO5|VPS4A|RANGRF|NCAPH2|PSMC3IP|INO80|NCAPG2|SPDL1|CEP192|CDCA8|CENPQ|NDC1|B…	-26.0419	0	4	0	0	-59.9597	5.971879868273156
1	-28.4558	GO:0003682	M1	1	0	GO Molecular Functions	21	chromatin binding		-28.4558	2.5751911236846197	13.045362659176313	30284	615	2983	156	5.229634596044251	0.407610462949568	86|142|328|474|661|983|1058|1104|1108|1653|1660|1786|1788|1820|1874|1911|2308|2521|2648|2735|2736|2956|3015|3054|3065|3066|3070|3150|3151|3159|3184|3192|3720|4292|4436|4591|4673|4674|4676|4869|4928|4998|5111|5422|5424|5426|5431|5579|5884|5888|5916|5933|6421|6597|6599|6605|6720|6722|6742|6749|6839|6871|7019|7153|7157|7290|7343|7403|7443|7486|8208|8243|8289|8318|8320|8805|8820|8888|8971|9156|9425|9…	ACTL6A|PARP1|APEX1|ATOH1|POLR3D|CDK1|CENPA|RCC1|CHD4|DDX1|DHX9|DNMT1|DNMT3A|ARID3A|E2F4|PHC1|FOXO1|FUS|KAT2A|GLI1|GLI2|MSH6|H2AZ1|HCFC1|HDAC1|HDAC2|HELLS|HMGN1|HMGN2|HMGA1|HNRNPD|HNRNPU|JARID2|MLH1|MSH2|TRIM37|NAP1L1|NAP1L2|NAP1L4|NPM1|NUP98|ORC1|PCNA|POLA1|POLD1|POLE|POLR2B|PRKCB|RAD17|RAD51|RARG|RBL1|SFPQ|SMARCA4|SMARCC1|SMARCE1|SREBF1|SRF|SSBP1|SSRP1|SUV39H1|TADA2A|TFAM|TOP2A|TP53|HIRA|UBTF|KD…	-25.8648	0	17	1	1	-28.4558	2.5751911236846197
1	-28.2391	GO:0000779	M1	1	0	GO Cellular Components	20	condensed chromosome, centromeric region		-28.2391	4.1482090267789875	14.236001020875277	30284	186	2983	76	2.5477707006369426	0.2885024011010238	86|332|699|891|991|1058|2491|3192|3619|3835|4085|4751|4928|4999|5347|5501|5905|6597|6599|6605|7272|7756|8243|8379|8899|9184|9212|9735|9793|9918|10403|10524|10615|11004|23157|23279|23310|25909|25936|27085|51490|54820|54821|54908|55055|55166|55355|55732|55746|55839|57122|57405|64105|64151|64946|79023|79172|79682|79902|79980|80152|81620|81929|83540|90417|91687|92421|147841|151246|151648|220134|22115…	ACTL6A|BIRC5|BUB1|CCNB1|CDC20|CENPA|CENPI|HNRNPU|INCENP|KIF22|MAD2L1|NEK2|NUP98|ORC2|PLK1|PPP1CC|RANGAP1|SMARCA4|SMARCC1|SMARCE1|TTK|ZNF207|SMC1A|MAD1L1|PRP4K|BUB3|AURKB|KNTC1|CKAP5|NCAPD2|NDC80|KAT5|SPAG5|KIF2C|SEPTIN6|NUP160|NCAPD3|AHCTF1|NSL1|MTBP|SPOUT1|NDE1|ERCC6L|SPDL1|ZWILCH|CENPQ|HJURP|FIRRM|NUP133|CENPN|NUP107|SPC25|CENPK|NCAPG|CENPH|NUP37|CENPO|CENPU|NUP85|DSN1|CENPT|CDT1|SEH1L|NUF2|KNS…	-25.6558	0	4	0	0	-59.9597	5.971879868273156
1	-27.5241	GO:0051054	M1	1	0	GO Biological Processes	19	positive regulation of DNA metabolic process	19_GO:0048518 positive regulation of biological process	-27.5241	3.361199952886175	13.494029889713127	30284	296	2983	98	3.2852832718739524	0.3263668700951777	86|142|545|890|983|993|1660|1736|1763|2021|2187|2264|2271|2305|2521|2735|2736|3014|3178|3184|3276|3320|4216|4292|4361|4436|4609|4751|4931|5111|5514|5558|5580|5591|5888|5982|5983|5984|5985|6502|6597|6599|6605|6742|6950|7013|7203|7336|7398|7465|7486|7515|8089|8193|8289|8295|8317|8607|8914|9212|10155|10445|10524|10575|10576|10635|10694|10856|11124|11143|22948|22976|23175|23411|23514|26354|51010|5175…	ACTL6A|PARP1|ATR|CCNA2|CDK1|CDC25A|DHX9|DKC1|DNA2|ENDOG|FANCB|FGFR4|FH|FOXM1|FUS|GLI1|GLI2|H2AX|HNRNPA1|HNRNPD|PRMT1|HSP90AA1|MAP3K4|MLH1|MRE11|MSH2|MYC|NEK2|NVL|PCNA|PPP1R10|PRIM2|PRKCD|PRKDC|RAD51|RFC2|RFC3|RFC4|RFC5|SKP2|SMARCA4|SMARCC1|SMARCE1|SSBP1|TCP1|TERF1|CCT3|UBE2V2|USP1|WEE1|WRN|XRCC1|YEATS4|DPF1|ARID1A|TRRAP|CDC7|RUVBL1|TIMELESS|AURKB|TRIM28|MCRS1|KAT5|CCT4|CCT2|RAD51AP1|CCT8|RUVBL2|F…	-24.9483	0	10	0	0	-43.2428	4.0136587951882365
1	-27.4738	GO:0006753	M1	1	0	GO Biological Processes	19	nucleoside phosphate metabolic process	19_GO:0009987 cellular process	-27.4738	2.5995241779541973	12.834218756237702	30284	578	2983	148	4.96144820650352	0.3975827279865242	31|107|109|132|142|158|159|272|471|481|498|509|516|517|518|785|790|978|1503|1723|1737|1738|1740|1743|1798|1841|1854|2180|2182|2194|2232|2584|2618|2639|2977|3156|3157|3251|3312|3615|3704|3945|4191|4508|4509|4522|4535|4536|4537|4538|4539|4540|4541|4594|4597|4598|4704|4705|4717|4719|4720|4722|4723|4726|4831|4832|4860|4881|4913|4976|5106|5143|5144|5150|5160|5162|5313|5373|5471|5634|5636|6240|6390|639…	ACACA|ADCY1|ADCY3|ADK|PARP1|ADSL|ADSS2|AMPD3|ATIC|ATP1B1|ATP5F1A|ATP5F1C|ATP5MC1|ATP5MC2|ATP5MC3|CACNB4|CAD|CDA|CTPS1|DHODH|DLAT|DLD|DLG2|DLST|DPAGT1|DTYMK|DUT|ACSL1|ACSL4|FASN|FDXR|GALK1|GART|GCDH|GUCY1A2|HMGCR|HMGCS1|HPRT1|HSPA8|IMPDH2|ITPA|LDHB|MDH2|ATP6|ATP8|MTHFD1|ND1|ND2|ND3|ND4|ND4L|ND5|ND6|MMUT|MVD|MVK|NDUFA9|NDUFA10|NDUFC1|NDUFS1|NDUFS2|NDUFS3|NDUFV1|NDUFS6|NME2|NME3|PNP|NPR1|NTHL1|OPA1|…	-24.9054	0	16	0	0	-29.3068	3.9618324979763377
1	-27.4035	GO:0003689	M1	1	0	GO Molecular Functions	21	DNA clamp loader activity		-27.4035	4.3781344284277575	14.161765445242786	30284	160	2983	69	2.313107609788803	0.275225987761686	641|1108|1653|1654|1659|1660|1665|1763|1973|4171|4172|4173|4174|4175|4176|4905|5884|5981|5982|5983|5984|5985|6832|7486|7919|8438|8449|8607|8886|9188|9401|9416|9704|9775|9879|10146|10212|10856|11056|23020|23517|26038|27183|51202|51750|54505|54606|54617|54821|55636|55661|55794|56652|56919|57647|57680|57696|57697|60625|63922|63979|64794|79075|80119|81570|83990|84515|91646|254394	BLM|CHD4|DDX1|DDX3X|DHX8|DHX9|DHX15|DNA2|EIF4A1|MCM2|MCM3|MCM4|MCM5|MCM6|MCM7|NSF|RAD17|RFC1|RFC2|RFC3|RFC4|RFC5|SUPV3L1|WRN|DDX39B|RAD54L|DHX16|RUVBL1|DDX18|DDX21|RECQL4|DDX23|DHX34|EIF4A3|DDX46|G3BP1|DDX39A|RUVBL2|DDX52|SNRNP200|MTREX|CHD5|VPS4A|DDX47|RTEL1|DHX29|DDX56|INO80|ERCC6L|CHD7|DDX27|DDX28|TWNK|DHX33|DHX37|CHD8|DDX55|FANCM|DHX35|CHTF18|FIGNL1|DDX31|DSCC1|PIF1|CLPB|BRIP1|MCM8|TDRD12|MCM9	-24.8424	0	6	0	0	-47.847	5.6012114626562015
1	-27.1988	GO:0000776	M1	1	0	GO Cellular Components	20	kinetochore		-27.1988	4.200908596992151	13.99681803952058	30284	174	2983	72	2.4136775058665774	0.2810007447198878	86|332|699|891|991|2491|3192|3619|3835|4085|4751|4928|4999|5347|5501|5905|6597|6599|6605|7272|7756|8243|8379|8899|9184|9212|9735|9793|10403|10524|10615|11004|23157|23279|25909|25936|27085|51490|54820|54821|54908|55055|55166|55355|55732|55746|55839|57122|57405|64105|64946|79023|79172|79682|79902|79980|80152|81620|81929|83540|90417|91687|92421|147841|151246|151648|220134|221150|348235|348995|378708…	ACTL6A|BIRC5|BUB1|CCNB1|CDC20|CENPI|HNRNPU|INCENP|KIF22|MAD2L1|NEK2|NUP98|ORC2|PLK1|PPP1CC|RANGAP1|SMARCA4|SMARCC1|SMARCE1|TTK|ZNF207|SMC1A|MAD1L1|PRP4K|BUB3|AURKB|KNTC1|CKAP5|NDC80|KAT5|SPAG5|KIF2C|SEPTIN6|NUP160|AHCTF1|NSL1|MTBP|SPOUT1|NDE1|ERCC6L|SPDL1|ZWILCH|CENPQ|HJURP|FIRRM|NUP133|CENPN|NUP107|SPC25|CENPK|CENPH|NUP37|CENPO|CENPU|NUP85|DSN1|CENPT|CDT1|SEH1L|NUF2|KNSTRN|CENPL|CHMP4C|SPC24|SGO…	-24.6449	0	4	0	0	-59.9597	5.971879868273156
1	-26.8273	GO:0000819	M1	1	0	GO Biological Processes	19	sister chromatid segregation	19_GO:0009987 cellular process	-26.8273	4.5198131879738614	14.092097044158024	30284	146	2983	65	2.179014415018438	0.2673126073794962	332|891|991|2491|3619|3833|3835|3837|4085|4605|4751|5347|5501|7153|7272|7756|8086|8243|8379|9212|9493|9700|9735|9787|9918|10051|10270|10300|10403|10464|10592|10615|10726|10735|11004|22974|23063|23212|23310|23397|23636|24137|25936|27183|29098|29781|54617|54892|54908|55125|55143|56647|56992|64105|64151|81620|81929|83540|90417|92421|113130|146909|220134|221150|348235	BIRC5|CCNB1|CDC20|CENPI|INCENP|KIFC1|KIF22|KPNB1|MAD2L1|MYBL2|NEK2|PLK1|PPP1CC|TOP2A|TTK|ZNF207|AAAS|SMC1A|MAD1L1|AURKB|KIF23|ESPL1|KNTC1|DLGAP5|NCAPD2|SMC4|AKAP8|KATNB1|NDC80|PIBF1|SMC2|SPAG5|NUDC|STAG2|KIF2C|TPX2|WAPL|RRS1|NCAPD3|NCAPH|NUP62|KIF4A|NSL1|VPS4A|RANGRF|NCAPH2|INO80|NCAPG2|SPDL1|CEP192|CDCA8|BCCIP|KIF15|CENPK|NCAPG|CDT1|SEH1L|NUF2|KNSTRN|CHMP4C|CDCA5|KIF18B|SKA1|SKA3|SKA2	-24.2805	0	4	0	0	-59.9597	5.971879868273156
1	-26.7994	GO:0000070	M1	1	0	GO Biological Processes	19	mitotic sister chromatid segregation	19_GO:0009987 cellular process	-26.7994	4.57563753287408	14.117195345169504	30284	142	2983	64	2.1454911163258465	0.2652938329506736	332|891|991|2491|3619|3833|3835|3837|4085|4605|4751|5347|5501|7272|7756|8086|8243|8379|9212|9493|9700|9735|9787|9918|10051|10270|10300|10403|10464|10592|10615|10726|10735|11004|22974|23063|23212|23310|23397|23636|24137|25936|27183|29098|29781|54617|54892|54908|55125|55143|56647|56992|64105|64151|81620|81929|83540|90417|92421|113130|146909|220134|221150|348235	BIRC5|CCNB1|CDC20|CENPI|INCENP|KIFC1|KIF22|KPNB1|MAD2L1|MYBL2|NEK2|PLK1|PPP1CC|TTK|ZNF207|AAAS|SMC1A|MAD1L1|AURKB|KIF23|ESPL1|KNTC1|DLGAP5|NCAPD2|SMC4|AKAP8|KATNB1|NDC80|PIBF1|SMC2|SPAG5|NUDC|STAG2|KIF2C|TPX2|WAPL|RRS1|NCAPD3|NCAPH|NUP62|KIF4A|NSL1|VPS4A|RANGRF|NCAPH2|INO80|NCAPG2|SPDL1|CEP192|CDCA8|BCCIP|KIF15|CENPK|NCAPG|CDT1|SEH1L|NUF2|KNSTRN|CHMP4C|CDCA5|KIF18B|SKA1|SKA3|SKA2	-24.2596	0	4	0	0	-59.9597	5.971879868273156
1	-26.6823	GO:0140014	M1	1	0	GO Biological Processes	19	mitotic nuclear division	19_GO:0009987 cellular process	-26.6823	4.2300815733601524	13.877341775459278	30284	168	2983	70	2.3466309084813948	0.2771656349815332	332|891|991|1104|2253|2491|3619|3833|3835|3837|4085|4605|4751|5347|5501|7272|7756|8086|8243|8379|9150|9212|9493|9700|9735|9787|9918|10051|10270|10300|10403|10464|10592|10615|10726|10735|11004|11065|22974|23063|23212|23310|23397|23636|24137|25936|27183|27338|29098|29781|54617|54820|54892|54908|55125|55143|56647|56992|64105|64151|81620|81929|83540|90417|92421|113130|146909|220134|221150|348235	BIRC5|CCNB1|CDC20|RCC1|FGF8|CENPI|INCENP|KIFC1|KIF22|KPNB1|MAD2L1|MYBL2|NEK2|PLK1|PPP1CC|TTK|ZNF207|AAAS|SMC1A|MAD1L1|CTDP1|AURKB|KIF23|ESPL1|KNTC1|DLGAP5|NCAPD2|SMC4|AKAP8|KATNB1|NDC80|PIBF1|SMC2|SPAG5|NUDC|STAG2|KIF2C|UBE2C|TPX2|WAPL|RRS1|NCAPD3|NCAPH|NUP62|KIF4A|NSL1|VPS4A|UBE2S|RANGRF|NCAPH2|INO80|NDE1|NCAPG2|SPDL1|CEP192|CDCA8|BCCIP|KIF15|CENPK|NCAPG|CDT1|SEH1L|NUF2|KNSTRN|CHMP4C|CDCA5|KIF18…	-24.1492	0	4	0	0	-59.9597	5.971879868273156
1	-26.4935	GO:0009451	M1	1	0	GO Biological Processes	19	RNA modification	19_GO:0009987 cellular process	-26.4935	4.205051504878732	13.810955597620321	30284	169	2983	70	2.3466309084813948	0.2771656349815332	1736|2091|3028|4234|4839|6628|6632|6633|6635|6636|6741|8518|10436|10492|10785|11062|25821|25917|27079|27292|29081|51002|51574|51605|51654|54433|54517|54859|54888|54901|54931|55178|55226|55250|55621|55623|55644|55687|55695|56257|56339|56931|64118|64216|64783|79066|79691|79828|80324|80745|81605|81890|83448|83480|84705|91801|91893|92345|96764|112970|113802|115708|117246|127253|129450|134637|144233|1…	DKC1|FBL|HSD17B10|METTL1|NOP2|SNRPB|SNRPD1|SNRPD2|SNRPE|SNRPF|SSB|ELP1|EMG1|SYNCRIP|WDR4|DUS4L|MTO1|THUMPD3|RPUSD2|DIMT1|METTL5|TPRKB|LARP7|TRMT6|CDK5RAP1|GAR1|PUS7|ELP6|NSUN2|CDKAL1|TRMT10C|MRM3|NAT10|ELP2|TRMT1|THUMPD1|OSGEP|TRMU|NSUN5|MEPCE|METTL3|DUS3L|DUS1L|TFB2M|RBM15|METTL16|QTRT2|METTL8|PUS1|THUMPD2|URM1|QTRT1|PUS7L|PUS3|GTPBP3|ALKBH8|FDXACB1|NAF1|TGS1|KTI12|HENMT1|TRMT61A|FTSJ3|TYW3|TYW5…	-23.9671	0	7	0	0	-46.4206	5.050843669683764
1	-26.3876	GO:0006913	M1	1	0	GO Biological Processes	19	nucleocytoplasmic transport	19_GO:0051179 localization	-26.3876	3.547152741034537	13.34066999507462	30284	249	2983	87	2.9165269862554477	0.3080910093651258	1434|1812|1871|1994|2733|2810|3178|3313|3621|3837|3838|3839|3842|3843|4686|4869|4927|4928|5514|5902|5903|5905|6428|6469|6741|6789|7157|7919|8021|8086|8888|9631|9688|9775|9818|9972|9984|10189|10212|10526|10527|10553|10636|10762|11260|11331|23039|23165|23195|23225|23279|23381|23511|23534|23636|23649|25909|26019|29107|51194|51808|53371|55153|55341|55374|55437|55706|55746|56943|57122|57510|64328|6508…	CSE1L|DRD1|E2F3|ELAVL1|GLE1|SFN|HNRNPA1|HSPA9|ING1|KPNB1|KPNA2|KPNA3|TNPO1|IPO5|NCBP1|NPM1|NUP88|NUP98|PPP1R10|RANBP1|RANBP2|RANGAP1|SRSF3|SHH|SSB|STK4|TP53|DDX39B|NUP214|AAAS|MCM3AP|NUP155|NUP93|EIF4A3|NUP58|NUP153|THOC1|ALYREF|DDX39A|IPO8|IPO7|HTATIP2|RGS14|NUP50|XPOT|PHB2|XPO7|NUP205|MDN1|NUP210|NUP160|SMG5|NUP188|TNPO3|NUP62|POLA2|AHCTF1|UPF2|NXT1|IPO11|PHAX|NUP54|SDAD1|LSG1|TMCO6|STRADB|NDC1…	-23.8745	0	18	1	1	-26.3876	6.903493127723767
1	-26.3876	GO:0140104	M1	1	0	GO Molecular Functions	21	molecular carrier activity		-26.3876	3.547152741034537	13.34066999507462	30284	249	2983	87	2.9165269862554477	0.3080910093651258	641|1108|1434|1653|1654|1659|1660|1665|1763|1973|2395|3312|3837|3838|3839|3842|3843|4171|4172|4173|4174|4175|4176|4673|4682|4905|6832|7486|7919|8021|8438|8449|8479|8607|8886|9188|9401|9416|9704|9775|9879|10146|10212|10856|11056|11137|23020|23039|23517|23534|26038|26519|27183|51194|51202|51750|54505|54606|54617|54821|55135|55374|55636|55661|55723|55794|56652|56919|57510|57647|57680|57696|57697|606…	BLM|CHD4|CSE1L|DDX1|DDX3X|DHX8|DHX9|DHX15|DNA2|EIF4A1|FXN|HSPA8|KPNB1|KPNA2|KPNA3|TNPO1|IPO5|MCM2|MCM3|MCM4|MCM5|MCM6|MCM7|NAP1L1|NUBP1|NSF|SUPV3L1|WRN|DDX39B|NUP214|RAD54L|DHX16|HIRIP3|RUVBL1|DDX18|DDX21|RECQL4|DDX23|DHX34|EIF4A3|DDX46|G3BP1|DDX39A|RUVBL2|DDX52|PWP1|SNRNP200|XPO7|MTREX|TNPO3|CHD5|TIMM10|VPS4A|IPO11|DDX47|RTEL1|DHX29|DDX56|INO80|ERCC6L|WRAP53|TMCO6|CHD7|DDX27|ASF1B|DDX28|TWNK|DHX…	-23.8745	0	6	0	0	-47.847	5.6012114626562015
1	-26.3749	GO:0006302	M1	1	0	GO Biological Processes	19	double-strand break repair	19_GO:0050896 response to stimulus	-26.3749	3.7378538993691524	13.472091554720434	30284	220	2983	81	2.7153871940998995	0.2975852034867721	142|545|641|675|1108|1459|1653|1763|2177|2187|2237|3014|3364|3980|4171|4172|4173|4174|4175|4176|4292|4361|4436|4796|5347|5422|5536|5591|5888|5889|5892|5932|6117|6118|6421|7157|7336|7486|7515|7516|7517|7520|8317|8318|8438|9319|9401|9937|10213|10524|10635|11073|23514|25939|27336|27339|51444|51659|54617|54780|55159|55345|55775|57697|79000|79728|79840|80010|83695|83990|84296|84464|84515|93973|113130|…	PARP1|ATR|BLM|BRCA2|CHD4|CSNK2A2|DDX1|DNA2|FANCD2|FANCB|FEN1|H2AX|HUS1|LIG3|MCM2|MCM3|MCM4|MCM5|MCM6|MCM7|MLH1|MRE11|MSH2|TONSL|PLK1|POLA1|PPP5C|PRKDC|RAD51|RAD51C|RAD51D|RBBP8|RPA1|RPA2|SFPQ|TP53|UBE2V2|WRN|XRCC1|XRCC2|XRCC3|XRCC5|CDC7|CDC45|RAD54L|TRIP13|RECQL4|DCLRE1A|PSMD14|KAT5|RAD51AP1|TOPBP1|SPIDR|SAMHD1|HTATSF1|PRPF19|RNF138|GINS2|INO80|NSMCE4A|RFWD3|ZGRF1|TDP1|FANCM|AUNIP|PALB2|NHEJ1|RMI…	-23.8682	0	3	0	0	-69.8621	6.091317465638618
1	-26.3083	GO:0006275	M1	1	0	GO Biological Processes	19	regulation of DNA replication	19_GO:0050789 regulation of biological process	-26.3083	4.758841770030171	14.086690061749477	30284	128	2983	60	2.011397921555481	0.2570455873539026	86|545|641|890|983|990|993|1660|1763|2021|2735|2736|3980|4171|4172|4173|4174|4175|4176|5001|5111|5884|5982|5983|5984|5985|6742|7013|7157|7465|8317|8607|8914|10445|10856|10919|11124|11143|23063|23175|23244|23338|23560|23595|26271|54617|54962|57662|63922|79075|79733|79915|79960|80169|80174|81620|84289|90381|93973|144455	ACTL6A|ATR|BLM|CCNA2|CDK1|CDC6|CDC25A|DHX9|DNA2|ENDOG|GLI1|GLI2|LIG3|MCM2|MCM3|MCM4|MCM5|MCM6|MCM7|ORC5|PCNA|RAD17|RFC2|RFC3|RFC4|RFC5|SSBP1|TERF1|TP53|WEE1|CDC7|RUVBL1|TIMELESS|MCRS1|RUVBL2|EHMT2|FAF1|KAT7|WAPL|LPIN1|PDS5A|JADE2|GTPBP4|ORC3|FBXO5|INO80|TIPIN|CAMSAP3|CHTF18|DSCC1|E2F8|ATAD5|JADE1|CTC1|DBF4B|CDT1|ING5|TICRR|ACTR8|E2F7	-23.8079	0	19	1	1	-26.3083	5.888273550117332
1	-26.2453	GO:0051169	M1	1	0	GO Biological Processes	19	nuclear transport	19_GO:0051179 localization	-26.2453	3.5329641300703987	13.293191257832863	30284	250	2983	87	2.9165269862554477	0.3080910093651258	1434|1812|1871|1994|2733|2810|3178|3313|3621|3837|3838|3839|3842|3843|4686|4869|4927|4928|5514|5902|5903|5905|6428|6469|6741|6789|7157|7919|8021|8086|8888|9631|9688|9775|9818|9972|9984|10189|10212|10526|10527|10553|10636|10762|11260|11331|23039|23165|23195|23225|23279|23381|23511|23534|23636|23649|25909|26019|29107|51194|51808|53371|55153|55341|55374|55437|55706|55746|56943|57122|57510|64328|6508…	CSE1L|DRD1|E2F3|ELAVL1|GLE1|SFN|HNRNPA1|HSPA9|ING1|KPNB1|KPNA2|KPNA3|TNPO1|IPO5|NCBP1|NPM1|NUP88|NUP98|PPP1R10|RANBP1|RANBP2|RANGAP1|SRSF3|SHH|SSB|STK4|TP53|DDX39B|NUP214|AAAS|MCM3AP|NUP155|NUP93|EIF4A3|NUP58|NUP153|THOC1|ALYREF|DDX39A|IPO8|IPO7|HTATIP2|RGS14|NUP50|XPOT|PHB2|XPO7|NUP205|MDN1|NUP210|NUP160|SMG5|NUP188|TNPO3|NUP62|POLA2|AHCTF1|UPF2|NXT1|IPO11|PHAX|NUP54|SDAD1|LSG1|TMCO6|STRADB|NDC1…	-23.7511	0	18	0	0	-26.3876	6.903493127723767
1	-26.1881	GO:0032040	M1	1	0	GO Cellular Components	20	small-subunit processome		-26.1881	6.173632566525627	14.728986916891532	30284	74	2983	45	1.5085484411666108	0.22317845798610642	2091|4809|5394|5591|5822|7520|8602|9136|9277|9790|10199|10436|10528|10607|10885|11103|22984|23160|25879|26574|27042|27292|27340|27341|30836|51077|51096|51118|51602|55127|55226|55272|55813|56902|57050|57647|65083|79050|79954|84128|84135|84916|92856|128061|134430	FBL|SNU13|EXOSC10|PRKDC|PWP2|XRCC5|NOP14|RRP9|WDR46|BMS1|MPHOSPH10|EMG1|NOP56|TBL3|WDR3|KRR1|PDCD11|WDR43|DCAF13|AATF|UTP25|DIMT1|UTP20|RRP7A|DNTTIP2|FCF1|UTP18|UTP11|NOP58|HEATR1|NAT10|IMP3|UTP6|PNO1|UTP3|DHX37|NOL6|NOC4L|NOL10|WDR75|UTP15|UTP4|IMP4|FSAF1|WDR36	-23.7002	0	1	0	0	-100	8.648166772202977
1	-25.8677	GO:0008033	M1	1	0	GO Biological Processes	19	tRNA processing	19_GO:0009987 cellular process	-25.8677	4.621521957760643	13.887902572417616	30284	134	2983	61	2.044921220248072	0.25913444416000114	1653|3028|4234|6741|8518|9692|10556|10667|10775|10785|10799|10940|10978|11062|11157|23536|25821|25917|27037|51002|51367|51493|51605|51654|54517|54859|54888|54901|54913|54931|55226|55250|55520|55621|55623|55644|55687|56931|60528|64118|79691|79828|80324|80745|81605|81890|83480|84705|91801|112858|112970|113179|115708|116461|127253|129450|134637|144233|150962|283989|348180	DDX1|HSD17B10|METTL1|SSB|ELP1|PRORP|RPP30|FARS2|POP4|WDR4|RPP40|POP1|CLP1|DUS4L|LSM6|ADAT1|MTO1|THUMPD3|TRMT2A|TPRKB|POP5|RTCB|TRMT6|CDK5RAP1|PUS7|ELP6|NSUN2|CDKAL1|RPP25|TRMT10C|NAT10|ELP2|ELAC1|TRMT1|THUMPD1|OSGEP|TRMU|DUS3L|ELAC2|DUS1L|QTRT2|METTL8|PUS1|THUMPD2|URM1|QTRT1|PUS3|GTPBP3|ALKBH8|TP53RK|KTI12|ADAT3|TRMT61A|TSEN15|TYW3|TYW5|ADAT2|BCDIN3D|PUS10|TSEN54|CTU2	-23.3858	0	7	0	0	-46.4206	5.050843669683764
1	-25.6765	GO:0140101	M1	1	0	GO Molecular Functions	21	catalytic activity, acting on a tRNA		-25.6765	4.52831754040281	13.78174522836361	30284	139	2983	62	2.078444518940664	0.2612051547054613	2058|2107|2193|3035|3376|3396|4141|4234|4677|5917|6897|7407|8565|9692|10556|10667|10775|10799|10940|11062|23395|25917|25973|27037|51067|51367|51520|51651|54517|54888|54901|54913|54931|55157|55278|55520|55621|55687|55699|56931|60528|64118|79587|79691|79731|79828|80324|80745|80755|81890|83480|91801|92675|92935|112487|115708|118672|124454|127253|129450|144233|150962	EPRS1|ETF1|FARSA|HARS1|IARS1|MRPL58|MARS1|METTL1|NARS1|RARS1|TARS1|VARS1|YARS1|PRORP|RPP30|FARS2|POP4|RPP40|POP1|DUS4L|LARS2|THUMPD3|PARS2|TRMT2A|YARS2|POP5|LARS1|PTRH2|PUS7|NSUN2|CDKAL1|RPP25|TRMT10C|DARS2|QRSL1|ELAC1|TRMT1|TRMU|IARS2|DUS3L|ELAC2|DUS1L|CARS2|QTRT2|NARS2|METTL8|PUS1|THUMPD2|AARSD1|QTRT1|PUS3|ALKBH8|DTD1|MARS2|DTD2|TRMT61A|PSTK|EARS2|TYW3|TYW5|BCDIN3D|PUS10	-23.2006	0	7	0	0	-46.4206	5.050843669683764
1	-25.6684	GO:1901293	M1	1	0	GO Biological Processes	19	nucleoside phosphate biosynthetic process	19_GO:0009987 cellular process	-25.6684	3.269351182122423	12.946981323538546	30284	295	2983	95	3.1847133757961785	0.3214996593153304	31|107|109|132|158|159|272|471|498|509|516|517|518|790|978|1503|1723|1737|1738|1841|1854|2180|2182|2194|2618|2639|2977|3251|3615|4508|4509|4522|4535|4536|4537|4538|4539|4540|4541|4594|4704|4705|4717|4719|4720|4722|4723|4726|4831|4832|4860|4881|5160|5162|5373|5471|5634|5636|6240|6390|6392|6470|7083|7264|7358|7371|7372|7378|8833|9390|10606|11332|23057|23205|23305|23475|23498|29922|30968|51144|53354…	ACACA|ADCY1|ADCY3|ADK|ADSL|ADSS2|AMPD3|ATIC|ATP5F1A|ATP5F1C|ATP5MC1|ATP5MC2|ATP5MC3|CAD|CDA|CTPS1|DHODH|DLAT|DLD|DTYMK|DUT|ACSL1|ACSL4|FASN|GART|GCDH|GUCY1A2|HPRT1|IMPDH2|ATP6|ATP8|MTHFD1|ND1|ND2|ND3|ND4|ND4L|ND5|ND6|MMUT|NDUFA9|NDUFA10|NDUFC1|NDUFS1|NDUFS2|NDUFS3|NDUFV1|NDUFS6|NME2|NME3|PNP|NPR1|PDHA1|PDHB|PMM2|PPAT|PRPS2|PRPSAP2|RRM1|SDHB|SDHD|SHMT1|TK1|GFUS|UGDH|UCK2|UMPS|UPP1|GMPS|SLC22A13|PA…	-23.1984	0	16	0	0	-29.3068	3.9618324979763377
1	-25.398	GO:0000725	M1	1	0	GO Biological Processes	19	recombinational repair	19_GO:0050896 response to stimulus	-25.398	4.679527740529668	13.789451651761002	30284	128	2983	59	1.9778746228628896	0.25493813823887546	641|675|1108|2187|2237|3014|3364|3980|4171|4172|4173|4174|4175|4176|4361|4796|5888|5889|5892|5932|6117|6118|6421|7486|7515|7516|7517|7520|8317|8318|8438|9401|10213|10524|10635|11073|23514|25939|27336|51444|51659|54617|54780|55159|55345|57697|78995|79000|79728|80010|83695|84296|84464|84515|119392|126549|253714|254394|353497	BLM|BRCA2|CHD4|FANCB|FEN1|H2AX|HUS1|LIG3|MCM2|MCM3|MCM4|MCM5|MCM6|MCM7|MRE11|TONSL|RAD51|RAD51C|RAD51D|RBBP8|RPA1|RPA2|SFPQ|WRN|XRCC1|XRCC2|XRCC3|XRCC5|CDC7|CDC45|RAD54L|RECQL4|PSMD14|KAT5|RAD51AP1|TOPBP1|SPIDR|SAMHD1|HTATSF1|RNF138|GINS2|INO80|NSMCE4A|RFWD3|ZGRF1|FANCM|HROB|AUNIP|PALB2|RMI1|RHNO1|GINS4|SLX4|MCM8|SFR1|ANKLE1|MMS22L|MCM9|POLN	-22.9338	0	3	0	0	-69.8621	6.091317465638618
1	-25.3922	GO:0032508	M1	1	0	GO Biological Processes	19	DNA duplex unwinding	19_GO:0009987 cellular process	-25.3922	5.527306589190599	14.21797128388907	30284	90	2983	49	1.6426416359369762	0.23272777354052893	641|1108|1653|1654|1660|1763|2963|3159|4171|4172|4173|4174|4175|4176|4361|5888|5982|5983|5984|5985|6117|6742|6832|7486|7520|8318|8438|8607|9401|9837|10146|10856|26038|51659|51750|54821|55345|55636|56652|57680|57697|63922|64785|79075|83990|84296|84515|92675|254394	BLM|CHD4|DDX1|DDX3X|DHX9|DNA2|GTF2F2|HMGA1|MCM2|MCM3|MCM4|MCM5|MCM6|MCM7|MRE11|RAD51|RFC2|RFC3|RFC4|RFC5|RPA1|SSBP1|SUPV3L1|WRN|XRCC5|CDC45|RAD54L|RUVBL1|RECQL4|GINS1|G3BP1|RUVBL2|CHD5|GINS2|RTEL1|ERCC6L|ZGRF1|CHD7|TWNK|CHD8|FANCM|CHTF18|GINS3|DSCC1|BRIP1|GINS4|MCM8|DTD1|MCM9	-22.9338	0	6	0	0	-47.847	5.6012114626562015
1	-25.328	GO:0010948	M1	1	0	GO Biological Processes	19	negative regulation of cell cycle process	19_GO:0048519 negative regulation of biological process	-25.328	3.2165372755847494	12.817699737701721	30284	303	2983	96	3.21823667448877	0.323131374834703	332|545|580|641|699|785|899|983|990|991|1111|1763|2177|2648|3014|3364|4085|4361|4436|4591|4682|4751|4869|4998|5017|5347|5514|5591|5810|5884|5932|5933|6118|7013|7157|7272|7465|7756|8318|8328|8379|8883|8914|9088|9184|9212|9319|9700|9735|10040|10403|10432|11073|23063|23411|25896|25988|26271|27085|27183|27339|29997|51379|51512|51514|54888|54908|54962|54998|55055|55159|55544|55755|57099|57405|57646|57…	BIRC5|ATR|BARD1|BLM|BUB1|CACNB4|CCNF|CDK1|CDC6|CDC20|CHEK1|DNA2|FANCD2|KAT2A|H2AX|HUS1|MAD2L1|MRE11|MSH2|TRIM37|NUBP1|NEK2|NPM1|ORC1|OVOL1|PLK1|PPP1R10|PRKDC|RAD1|RAD17|RBBP8|RBL1|RPA2|TERF1|TP53|TTK|WEE1|ZNF207|CDC45|GFI1B|MAD1L1|NAE1|TIMELESS|PKMYT1|BUB3|AURKB|TRIP13|ESPL1|KNTC1|TOM1L1|NDC80|RBM14|TOPBP1|WAPL|SIRT1|INTS7|HINFP|FBXO5|MTBP|VPS4A|PRPF19|NOP53|CRLF3|GTSE1|DTL|NSUN2|SPDL1|TIPIN|AURK…	-22.8752	0	11	0	0	-42.3759	3.8446185187462687
1	-24.9994	GO:1901990	M1	1	0	GO Biological Processes	19	regulation of mitotic cell cycle phase transition	19_GO:0050789 regulation of biological process	-24.9994	2.955356182789626	12.526208771809587	30284	371	2983	108	3.620516258799866	0.34201954288750863	86|332|545|580|641|699|785|891|983|990|991|993|995|1019|1022|1111|1642|1654|1981|3364|3619|3741|4085|4361|4998|5347|5591|5884|5889|5932|5933|6118|6240|6491|6597|6599|6605|7015|7023|7027|7157|7272|7465|7517|7756|8193|8289|8317|8328|8379|8881|8883|8899|9088|9134|9184|9212|9319|9700|9735|9787|10197|10403|11065|11073|11319|11331|26271|27085|27183|29997|51379|51433|51512|51514|51692|54443|54617|54908|…	ACTL6A|BIRC5|ATR|BARD1|BLM|BUB1|CACNB4|CCNB1|CDK1|CDC6|CDC20|CDC25A|CDC25C|CDK4|CDK7|CHEK1|DDB1|DDX3X|EIF4G1|HUS1|INCENP|KCNA5|MAD2L1|MRE11|ORC1|PLK1|PRKDC|RAD17|RAD51C|RBBP8|RBL1|RPA2|RRM1|STIL|SMARCA4|SMARCC1|SMARCE1|TERT|TFAP4|TFDP1|TP53|TTK|WEE1|XRCC3|ZNF207|DPF1|ARID1A|CDC7|GFI1B|MAD1L1|CDC16|NAE1|PRP4K|PKMYT1|CCNE2|BUB3|AURKB|TRIP13|ESPL1|KNTC1|DLGAP5|PSME3|NDC80|UBE2C|TOPBP1|ECD|PHB2|FBXO5…	-22.5523	0	11	0	0	-42.3759	3.8446185187462687
1	-24.7131	GO:0032392	M1	1	0	GO Biological Processes	19	DNA geometric change	19_GO:0009987 cellular process	-24.7131	5.28760196670019	13.908160852157108	30284	96	2983	50	1.6761649346295675	0.23505048606762882	641|1108|1653|1654|1660|1763|2963|3159|4171|4172|4173|4174|4175|4176|4361|5888|5982|5983|5984|5985|6117|6742|6832|7486|7520|8318|8438|8607|9401|9837|10146|10856|26038|51659|51750|54821|55345|55636|56652|57680|57697|63922|64785|79075|83990|84083|84296|84515|92675|254394	BLM|CHD4|DDX1|DDX3X|DHX9|DNA2|GTF2F2|HMGA1|MCM2|MCM3|MCM4|MCM5|MCM6|MCM7|MRE11|RAD51|RFC2|RFC3|RFC4|RFC5|RPA1|SSBP1|SUPV3L1|WRN|XRCC5|CDC45|RAD54L|RUVBL1|RECQL4|GINS1|G3BP1|RUVBL2|CHD5|GINS2|RTEL1|ERCC6L|ZGRF1|CHD7|TWNK|CHD8|FANCM|CHTF18|GINS3|DSCC1|BRIP1|ZRANB3|GINS4|MCM8|DTD1|MCM9	-22.2715	0	6	0	0	-47.847	5.6012114626562015
1	-24.3247	GO:0072521	M1	1	0	GO Biological Processes	19	purine-containing compound metabolic process	19_GO:0009987 cellular process	-24.3247	2.6192665102246067	12.068370147437825	30284	500	2983	129	4.324505531344284	0.3724276867326806	31|107|109|132|142|158|159|272|471|481|498|509|516|517|518|785|1737|1738|1740|1743|2180|2182|2194|2232|2584|2618|2639|2977|3156|3157|3251|3312|3615|3704|3945|4191|4507|4508|4509|4522|4535|4536|4537|4538|4539|4540|4541|4594|4597|4598|4704|4705|4717|4719|4720|4722|4723|4726|4831|4832|4860|4881|4976|5106|5143|5144|5150|5160|5162|5313|5471|5634|5636|6390|6392|6470|7086|8505|8833|9390|9414|9540|9615|1…	ACACA|ADCY1|ADCY3|ADK|PARP1|ADSL|ADSS2|AMPD3|ATIC|ATP1B1|ATP5F1A|ATP5F1C|ATP5MC1|ATP5MC2|ATP5MC3|CACNB4|DLAT|DLD|DLG2|DLST|ACSL1|ACSL4|FASN|FDXR|GALK1|GART|GCDH|GUCY1A2|HMGCR|HMGCS1|HPRT1|HSPA8|IMPDH2|ITPA|LDHB|MDH2|MTAP|ATP6|ATP8|MTHFD1|ND1|ND2|ND3|ND4|ND4L|ND5|ND6|MMUT|MVD|MVK|NDUFA9|NDUFA10|NDUFC1|NDUFS1|NDUFS2|NDUFS3|NDUFV1|NDUFS6|NME2|NME3|PNP|NPR1|OPA1|PCK2|PDE4C|PDE4D|PDE7A|PDHA1|PDHB|PKLR…	-21.8886	0	16	0	0	-29.3068	3.9618324979763377
1	-24.1946	GO:0033365	M1	1	0	GO Biological Processes	19	protein localization to organelle	19_GO:0051179 localization	-24.1946	2.237574635782448	11.681027928010398	30284	794	2983	175	5.866577271203487	0.43026666073888986	142|545|580|617|675|867|983|1058|1113|1363|1434|1653|1654|1660|1678|1729|1736|1812|1871|1994|2064|3014|3068|3192|3308|3312|3320|3329|3621|3720|3837|3838|3839|3842|3843|4001|4285|4436|4591|4796|4869|4927|4928|5189|5289|5347|5514|5884|5903|5905|6117|6118|6469|6491|6653|6741|6789|7015|7157|7272|7287|7369|7485|7486|7520|7798|8021|8701|9184|9212|9512|9631|9688|9735|9804|9868|9972|10049|10059|10440|104…	PARP1|ATR|BARD1|BCS1L|BRCA2|CBL|CDK1|CENPA|CHGA|CPE|CSE1L|DDX1|DDX3X|DHX9|TIMM8A|DIAPH1|DKC1|DRD1|E2F3|ELAVL1|ERBB2|H2AX|HDGF|HNRNPU|HSPA4|HSPA8|HSP90AA1|HSPD1|ING1|JARID2|KPNB1|KPNA2|KPNA3|TNPO1|IPO5|LMNB1|MIPEP|MSH2|TRIM37|TONSL|NPM1|NUP88|NUP98|PEX1|PIK3C3|PLK1|PPP1R10|RAD17|RANBP2|RANGAP1|RPA1|RPA2|SHH|STIL|SORL1|SSB|STK4|TERT|TP53|TTK|TULP1|UMOD|GET1|WRN|XRCC5|LUZP1|NUP214|DNAH11|BUB3|AURKB|…	-21.7639	0	18	0	0	-26.3876	6.903493127723767
1	-24.1643	GO:0140713	M1	1	0	GO Molecular Functions	21	histone chaperone activity		-24.1643	4.085639763538098	13.097139709119865	30284	164	2983	66	2.212537713711029	0.26931485077689393	641|1108|1653|1654|1659|1660|1665|1763|1973|4171|4172|4173|4174|4175|4176|4673|4905|6832|7486|7919|8438|8449|8479|8607|8886|9188|9401|9416|9704|9775|9879|10146|10212|10856|11056|11137|23020|23517|26038|27183|51202|51750|54505|54606|54617|54821|55636|55661|55723|55794|56652|56919|57647|57680|57696|57697|60625|63979|64794|80119|81570|81611|83990|84515|91646|254394	BLM|CHD4|DDX1|DDX3X|DHX8|DHX9|DHX15|DNA2|EIF4A1|MCM2|MCM3|MCM4|MCM5|MCM6|MCM7|NAP1L1|NSF|SUPV3L1|WRN|DDX39B|RAD54L|DHX16|HIRIP3|RUVBL1|DDX18|DDX21|RECQL4|DDX23|DHX34|EIF4A3|DDX46|G3BP1|DDX39A|RUVBL2|DDX52|PWP1|SNRNP200|MTREX|CHD5|VPS4A|DDX47|RTEL1|DHX29|DDX56|INO80|ERCC6L|CHD7|DDX27|ASF1B|DDX28|TWNK|DHX33|DHX37|CHD8|DDX55|FANCM|DHX35|FIGNL1|DDX31|PIF1|CLPB|ANP32E|BRIP1|MCM8|TDRD12|MCM9	-21.7389	0	6	0	0	-47.847	5.6012114626562015
1	-24.0017	GO:0045786	M1	1	0	GO Biological Processes	19	negative regulation of cell cycle	19_GO:0048519 negative regulation of biological process	-24.0017	2.84883	12.178657833166046	30284	392	2983	110	3.6875628561850484	0.345051782711416	247|332|545|580|641|699|785|899|983|990|991|1111|1620|1763|2177|2648|3014|3364|3843|4085|4361|4436|4591|4682|4751|4869|4998|5017|5347|5514|5591|5810|5884|5932|5933|6118|6839|7013|7023|7157|7272|7465|7756|7976|8318|8328|8379|8883|8914|9088|9184|9212|9319|9368|9700|9735|10040|10403|10432|10527|11073|23063|23378|23411|25896|25988|26271|27085|27183|27339|29997|51379|51512|51514|51654|54475|54888|5490…	ALOX15B|BIRC5|ATR|BARD1|BLM|BUB1|CACNB4|CCNF|CDK1|CDC6|CDC20|CHEK1|BRINP1|DNA2|FANCD2|KAT2A|H2AX|HUS1|IPO5|MAD2L1|MRE11|MSH2|TRIM37|NUBP1|NEK2|NPM1|ORC1|OVOL1|PLK1|PPP1R10|PRKDC|RAD1|RAD17|RBBP8|RBL1|RPA2|SUV39H1|TERF1|TFAP4|TP53|TTK|WEE1|ZNF207|FZD3|CDC45|GFI1B|MAD1L1|NAE1|TIMELESS|PKMYT1|BUB3|AURKB|TRIP13|NHERF1|ESPL1|KNTC1|TOM1L1|NDC80|RBM14|IPO7|TOPBP1|WAPL|RRP8|SIRT1|INTS7|HINFP|FBXO5|MTBP|V…	-21.5815	0	11	0	0	-42.3759	3.8446185187462687
1	-23.8566	GO:0006520	M1	1	0	GO Biological Processes	19	amino acid metabolic process	19_GO:0009987 cellular process	-23.8566	3.2725026677423594	12.467583607996735	30284	273	2983	88	2.950050284948039	0.3098030863848588	95|159|275|384|440|445|586|594|642|790|1491|1629|1638|1738|1743|1800|2058|2108|2193|2271|2356|2639|2731|2746|2806|3028|3035|3376|3712|4141|4329|4507|4522|4594|4677|4842|4942|4953|5053|5095|5096|5832|5917|6470|6611|6897|6898|7166|7407|7915|8565|8659|9673|10295|10667|10993|10994|11112|22929|23395|23464|23498|25973|27165|27232|29920|51067|51520|54511|55157|55278|55699|57494|58478|60496|64087|79587|7…	ACY1|ADSS2|AMT|ARG2|ASNS|ASS1|BCAT1|BCKDHB|BLMH|CAD|CTH|DBT|DCT|DLD|DLST|DPEP1|EPRS1|ETFA|FARSA|FH|FPGS|GCDH|GLDC|GLUD1|GOT2|HSD17B10|HARS1|IARS1|IVD|MARS1|ALDH6A1|MTAP|MTHFD1|MMUT|NARS1|NOS1|OAT|ODC1|PAH|PCCA|PCCB|ALDH18A1|RARS1|SHMT1|SMS|TARS1|TAT|TPH1|VARS1|ALDH5A1|YARS1|ALDH4A1|SLC25A44|BCKDK|FARS2|SDS|ILVBL|HIBADH|SEPHS1|LARS2|GCAT|HAAO|PARS2|GLS2|GNMT|PYCR2|YARS2|LARS1|HMGCLL1|DARS2|QRSL1|I…	-21.4417	0	20	1	1	-23.8566	3.2725026677423594
1	-23.6994	GO:0006403	M1	1	0	GO Biological Processes	19	RNA localization	19_GO:0051179 localization	-23.6994	3.8413713747270575	12.813702277008732	30284	185	2983	70	2.3466309084813948	0.2771656349815332	545|1660|1736|2091|2733|3178|3192|3837|4686|4927|4928|5903|6426|6428|6432|6741|6950|7919|8021|8086|8570|8607|8888|9631|9688|9775|9793|9804|9818|9908|9972|9984|10128|10189|10212|10575|10576|10642|10762|10856|11260|23165|23225|23279|23381|23511|23636|25909|26019|29107|51602|51808|53371|54680|54715|55135|55164|55706|55746|56943|57122|57510|65083|79023|79902|81929|84321|92345|129401|348995	ATR|DHX9|DKC1|FBL|GLE1|HNRNPA1|HNRNPU|KPNB1|NCBP1|NUP88|NUP98|RANBP2|SRSF1|SRSF3|SRSF7|SSB|TCP1|DDX39B|NUP214|AAAS|KHSRP|RUVBL1|MCM3AP|NUP155|NUP93|EIF4A3|CKAP5|TOMM20|NUP58|G3BP2|NUP153|THOC1|LRPPRC|ALYREF|DDX39A|CCT4|CCT2|IGF2BP1|NUP50|RUVBL2|XPOT|NUP205|NUP210|NUP160|SMG5|NUP188|NUP62|AHCTF1|UPF2|NXT1|NOP58|PHAX|NUP54|ZNHIT6|RBFOX1|WRAP53|SHQ1|NDC1|NUP133|ENY2|NUP107|XPO5|NOL6|NUP37|NUP85|SEH1…	-21.2896	0	18	0	0	-26.3876	6.903493127723767
1	-23.4955	GO:0051983	M1	1	0	GO Biological Processes	19	regulation of chromosome segregation	19_GO:0050789 regulation of biological process	-23.4955	4.3721135093999814	13.076069362636032	30284	137	2983	59	1.9778746228628896	0.25493813823887546	86|332|699|891|983|990|991|1459|3192|3619|4085|5347|6597|6599|6605|7272|7517|7756|8193|8289|8379|8881|8899|9184|9212|9319|9700|9735|9787|9918|10051|10403|10524|10592|11004|11065|23310|23397|23411|26271|29781|51433|54892|54908|55055|55143|55755|55920|56852|57405|64151|64682|83540|83903|84101|147841|157313|220134|221150	ACTL6A|BIRC5|BUB1|CCNB1|CDK1|CDC6|CDC20|CSNK2A2|HNRNPU|INCENP|MAD2L1|PLK1|SMARCA4|SMARCC1|SMARCE1|TTK|XRCC3|ZNF207|DPF1|ARID1A|MAD1L1|CDC16|PRP4K|BUB3|AURKB|TRIP13|ESPL1|KNTC1|DLGAP5|NCAPD2|SMC4|NDC80|KAT5|SMC2|KIF2C|UBE2C|NCAPD3|NCAPH|SIRT1|FBXO5|NCAPH2|ANAPC5|NCAPG2|SPDL1|ZWILCH|CDCA8|CDK5RAP2|RCC2|RAD18|SPC25|NCAPG|ANAPC1|NUF2|HASPIN|USP44|SPC24|CDCA2|SKA1|SKA3	-21.0907	0	21	1	1	-23.4955	10.152195776064366
1	-23.3663	GO:0071103	M1	1	0	GO Biological Processes	19	DNA conformation change	19_GO:0009987 cellular process	-23.3663	4.93106651980269	13.337960204174763	30284	105	2983	51	1.7096882333221588	0.237348882337197	641|1108|1653|1654|1660|1763|2963|3159|4171|4172|4173|4174|4175|4176|4361|5888|5982|5983|5984|5985|6117|6742|6832|7153|7486|7520|8318|8438|8607|9401|9837|10146|10856|26038|51659|51750|54821|55345|55636|56652|57680|57697|63922|64785|79075|83990|84083|84296|84515|92675|254394	BLM|CHD4|DDX1|DDX3X|DHX9|DNA2|GTF2F2|HMGA1|MCM2|MCM3|MCM4|MCM5|MCM6|MCM7|MRE11|RAD51|RFC2|RFC3|RFC4|RFC5|RPA1|SSBP1|SUPV3L1|TOP2A|WRN|XRCC5|CDC45|RAD54L|RUVBL1|RECQL4|GINS1|G3BP1|RUVBL2|CHD5|GINS2|RTEL1|ERCC6L|ZGRF1|CHD7|TWNK|CHD8|FANCM|CHTF18|GINS3|DSCC1|BRIP1|ZRANB3|GINS4|MCM8|DTD1|MCM9	-20.9666	0	6	0	0	-47.847	5.6012114626562015
1	-23.2187	GO:0140597	M1	1	0	GO Molecular Functions	21	protein carrier chaperone		-23.2187	3.780072895343115	12.639139770964876	30284	188	2983	70	2.3466309084813948	0.2771656349815332	641|1108|1653|1654|1659|1660|1665|1763|1973|3312|4171|4172|4173|4174|4175|4176|4673|4905|6832|7486|7919|8438|8449|8479|8607|8886|9188|9401|9416|9704|9775|9879|10146|10212|10856|11056|11137|23020|23517|26038|26519|27183|51202|51750|54505|54606|54617|54821|55135|55636|55661|55723|55794|56652|56919|57647|57680|57696|57697|60625|63979|64794|80119|81570|81611|83990|84515|91646|93380|254394	BLM|CHD4|DDX1|DDX3X|DHX8|DHX9|DHX15|DNA2|EIF4A1|HSPA8|MCM2|MCM3|MCM4|MCM5|MCM6|MCM7|NAP1L1|NSF|SUPV3L1|WRN|DDX39B|RAD54L|DHX16|HIRIP3|RUVBL1|DDX18|DDX21|RECQL4|DDX23|DHX34|EIF4A3|DDX46|G3BP1|DDX39A|RUVBL2|DDX52|PWP1|SNRNP200|MTREX|CHD5|TIMM10|VPS4A|DDX47|RTEL1|DHX29|DDX56|INO80|ERCC6L|WRAP53|CHD7|DDX27|ASF1B|DDX28|TWNK|DHX33|DHX37|CHD8|DDX55|FANCM|DHX35|FIGNL1|DDX31|PIF1|CLPB|ANP32E|BRIP1|MCM8|TD…	-20.8239	0	6	0	0	-47.847	5.6012114626562015
1	-23.1365	GO:0000724	M1	1	0	GO Biological Processes	19	double-strand break repair via homologous recombination	19_GO:0050896 response to stimulus	-23.1365	4.5768095711765575	13.085263243034884	30284	122	2983	55	1.8437814280925242	0.24631281119134002	641|675|1108|2187|2237|3014|3364|3980|4171|4172|4173|4174|4175|4176|4361|4796|5888|5889|5892|5932|6117|6118|6421|7486|7515|7516|7517|8317|8318|8438|9401|10213|10524|10635|11073|23514|25939|27336|51444|51659|54617|54780|55159|57697|79000|79728|80010|84296|84464|84515|119392|126549|253714|254394|353497	BLM|BRCA2|CHD4|FANCB|FEN1|H2AX|HUS1|LIG3|MCM2|MCM3|MCM4|MCM5|MCM6|MCM7|MRE11|TONSL|RAD51|RAD51C|RAD51D|RBBP8|RPA1|RPA2|SFPQ|WRN|XRCC1|XRCC2|XRCC3|CDC7|CDC45|RAD54L|RECQL4|PSMD14|KAT5|RAD51AP1|TOPBP1|SPIDR|SAMHD1|HTATSF1|RNF138|GINS2|INO80|NSMCE4A|RFWD3|FANCM|AUNIP|PALB2|RMI1|GINS4|SLX4|MCM8|SFR1|ANKLE1|MMS22L|MCM9|POLN	-20.7466	0	3	0	0	-69.8621	6.091317465638618
1	-23.1218	GO:0005635	M1	1	0	GO Cellular Components	20	nuclear envelope		-23.1218	2.578985217306674	11.720200119842316	30284	496	2983	126	4.2239356352665105	0.3682650571099918	23|142|240|274|489|545|1019|1047|1434|1717|1844|1996|2733|3249|3691|3837|3838|3839|3843|3930|4001|4008|4085|4258|4927|4928|5422|5593|5653|5733|5880|5902|5903|5905|6240|6426|6434|6653|6720|6945|7112|8021|8086|8089|8379|8888|9378|9631|9688|9782|9818|9972|10128|10434|10526|10527|10553|10682|10762|10885|11124|11260|22929|23039|23165|23175|23223|23225|23279|23306|23411|23511|23534|23560|23607|23636|25…	ABCF1|PARP1|ALOX5|BIN1|ATP2A3|ATR|CDK4|CLGN|CSE1L|DHCR7|DUSP2|ELAVL4|GLE1|HPN|ITGB4|KPNB1|KPNA2|KPNA3|IPO5|LBR|LMNB1|LMO7|MAD2L1|MGST2|NUP88|NUP98|POLA1|PRKG2|KLK6|PTGER3|RAC2|RANBP1|RANBP2|RANGAP1|RRM1|SRSF1|TRA2B|SORL1|SREBF1|MLX|TMPO|NUP214|AAAS|YEATS4|MAD1L1|MCM3AP|NRXN1|NUP155|NUP93|MATR3|NUP58|NUP153|LRPPRC|LYPLA1|IPO8|IPO7|HTATIP2|EBP|NUP50|WDR3|FAF1|XPOT|SEPHS1|XPO7|NUP205|LPIN1|RRP12|NUP…	-20.7368	0	22	1	1	-23.1218	2.578985217306674
1	-22.9641	GO:1905818	M1	1	0	GO Biological Processes	19	regulation of chromosome separation	19_GO:0050789 regulation of biological process	-22.9641	5.66940803078919	13.560952294267679	30284	77	2983	43	1.441501843781428	0.21823681405886983	332|699|891|991|1459|3619|4085|5347|7272|7517|7756|8379|8881|8899|9184|9212|9319|9700|9735|9787|9918|10051|10403|10592|11065|23310|23397|26271|29781|51433|54892|54908|55055|55143|55755|57405|64151|83540|83903|84101|147841|220134|221150	BIRC5|BUB1|CCNB1|CDC20|CSNK2A2|INCENP|MAD2L1|PLK1|TTK|XRCC3|ZNF207|MAD1L1|CDC16|PRP4K|BUB3|AURKB|TRIP13|ESPL1|KNTC1|DLGAP5|NCAPD2|SMC4|NDC80|SMC2|UBE2C|NCAPD3|NCAPH|FBXO5|NCAPH2|ANAPC5|NCAPG2|SPDL1|ZWILCH|CDCA8|CDK5RAP2|SPC25|NCAPG|NUF2|HASPIN|USP44|SPC24|SKA1|SKA3	-20.5839	0	21	0	0	-23.4955	10.152195776064366
1	-22.8393	GO:0140658	M1	1	0	GO Molecular Functions	21	ATP-dependent chromatin remodeler activity		-22.8393	4.048027429696551	12.697361257403621	30284	158	2983	63	2.1119678176332553	0.26325814718995183	641|1108|1653|1654|1659|1660|1665|1763|1973|4171|4172|4173|4174|4175|4176|4905|6597|6832|7486|7919|8438|8449|8607|8886|9188|9401|9416|9704|9775|9879|10146|10212|10856|11056|23020|23517|26038|27183|27443|51202|51750|54505|54606|54617|54821|55636|55661|55794|56652|56919|57647|57680|57696|57697|60625|63979|64794|80119|81570|83990|84515|91646|254394	BLM|CHD4|DDX1|DDX3X|DHX8|DHX9|DHX15|DNA2|EIF4A1|MCM2|MCM3|MCM4|MCM5|MCM6|MCM7|NSF|SMARCA4|SUPV3L1|WRN|DDX39B|RAD54L|DHX16|RUVBL1|DDX18|DDX21|RECQL4|DDX23|DHX34|EIF4A3|DDX46|G3BP1|DDX39A|RUVBL2|DDX52|SNRNP200|MTREX|CHD5|VPS4A|CECR2|DDX47|RTEL1|DHX29|DDX56|INO80|ERCC6L|CHD7|DDX27|DDX28|TWNK|DHX33|DHX37|CHD8|DDX55|FANCM|DHX35|FIGNL1|DDX31|PIF1|CLPB|BRIP1|MCM8|TDRD12|MCM9	-20.4638	0	6	0	0	-47.847	5.6012114626562015
1	-22.491	GO:0000510	M1	1	0	GO Molecular Functions	21	H3-H4 histone complex chaperone activity		-22.491	4.101218161191564	12.628053231496907	30284	151	2983	61	2.044921220248072	0.25913444416000114	641|1108|1653|1654|1659|1660|1665|1763|1973|4171|4172|4173|4174|4175|4176|4905|6832|7486|7919|8438|8449|8607|8886|9188|9401|9416|9704|9775|9879|10146|10212|10856|11056|23020|23517|26038|27183|51202|51750|54505|54606|54617|54821|55636|55661|55794|56652|56919|57647|57680|57696|57697|60625|63979|64794|80119|81570|83990|84515|91646|254394	BLM|CHD4|DDX1|DDX3X|DHX8|DHX9|DHX15|DNA2|EIF4A1|MCM2|MCM3|MCM4|MCM5|MCM6|MCM7|NSF|SUPV3L1|WRN|DDX39B|RAD54L|DHX16|RUVBL1|DDX18|DDX21|RECQL4|DDX23|DHX34|EIF4A3|DDX46|G3BP1|DDX39A|RUVBL2|DDX52|SNRNP200|MTREX|CHD5|VPS4A|DDX47|RTEL1|DHX29|DDX56|INO80|ERCC6L|CHD7|DDX27|DDX28|TWNK|DHX33|DHX37|CHD8|DDX55|FANCM|DHX35|FIGNL1|DDX31|PIF1|CLPB|BRIP1|MCM8|TDRD12|MCM9	-20.134	0	6	0	0	-47.847	5.6012114626562015
1	-22.491	GO:0140584	M1	1	0	GO Molecular Functions	21	chromatin extrusion motor activity		-22.491	4.101218161191564	12.628053231496907	30284	151	2983	61	2.044921220248072	0.25913444416000114	641|1108|1653|1654|1659|1660|1665|1763|1973|4171|4172|4173|4174|4175|4176|4905|6832|7486|7919|8438|8449|8607|8886|9188|9401|9416|9704|9775|9879|10146|10212|10856|11056|23020|23517|26038|27183|51202|51750|54505|54606|54617|54821|55636|55661|55794|56652|56919|57647|57680|57696|57697|60625|63979|64794|80119|81570|83990|84515|91646|254394	BLM|CHD4|DDX1|DDX3X|DHX8|DHX9|DHX15|DNA2|EIF4A1|MCM2|MCM3|MCM4|MCM5|MCM6|MCM7|NSF|SUPV3L1|WRN|DDX39B|RAD54L|DHX16|RUVBL1|DDX18|DDX21|RECQL4|DDX23|DHX34|EIF4A3|DDX46|G3BP1|DDX39A|RUVBL2|DDX52|SNRNP200|MTREX|CHD5|VPS4A|DDX47|RTEL1|DHX29|DDX56|INO80|ERCC6L|CHD7|DDX27|DDX28|TWNK|DHX33|DHX37|CHD8|DDX55|FANCM|DHX35|FIGNL1|DDX31|PIF1|CLPB|BRIP1|MCM8|TDRD12|MCM9	-20.134	0	6	0	0	-47.847	5.6012114626562015
1	-22.491	GO:0140665	M1	1	0	GO Molecular Functions	21	ATP-dependent H3-H4 histone complex chaperone activity		-22.491	4.101218161191564	12.628053231496907	30284	151	2983	61	2.044921220248072	0.25913444416000114	641|1108|1653|1654|1659|1660|1665|1763|1973|4171|4172|4173|4174|4175|4176|4905|6832|7486|7919|8438|8449|8607|8886|9188|9401|9416|9704|9775|9879|10146|10212|10856|11056|23020|23517|26038|27183|51202|51750|54505|54606|54617|54821|55636|55661|55794|56652|56919|57647|57680|57696|57697|60625|63979|64794|80119|81570|83990|84515|91646|254394	BLM|CHD4|DDX1|DDX3X|DHX8|DHX9|DHX15|DNA2|EIF4A1|MCM2|MCM3|MCM4|MCM5|MCM6|MCM7|NSF|SUPV3L1|WRN|DDX39B|RAD54L|DHX16|RUVBL1|DDX18|DDX21|RECQL4|DDX23|DHX34|EIF4A3|DDX46|G3BP1|DDX39A|RUVBL2|DDX52|SNRNP200|MTREX|CHD5|VPS4A|DDX47|RTEL1|DHX29|DDX56|INO80|ERCC6L|CHD7|DDX27|DDX28|TWNK|DHX33|DHX37|CHD8|DDX55|FANCM|DHX35|FIGNL1|DDX31|PIF1|CLPB|BRIP1|MCM8|TDRD12|MCM9	-20.134	0	6	0	0	-47.847	5.6012114626562015
1	-22.491	GO:0140849	M1	1	0	GO Molecular Functions	21	ATP-dependent H2AZ histone chaperone activity		-22.491	4.101218161191564	12.628053231496907	30284	151	2983	61	2.044921220248072	0.25913444416000114	641|1108|1653|1654|1659|1660|1665|1763|1973|4171|4172|4173|4174|4175|4176|4905|6832|7486|7919|8438|8449|8607|8886|9188|9401|9416|9704|9775|9879|10146|10212|10856|11056|23020|23517|26038|27183|51202|51750|54505|54606|54617|54821|55636|55661|55794|56652|56919|57647|57680|57696|57697|60625|63979|64794|80119|81570|83990|84515|91646|254394	BLM|CHD4|DDX1|DDX3X|DHX8|DHX9|DHX15|DNA2|EIF4A1|MCM2|MCM3|MCM4|MCM5|MCM6|MCM7|NSF|SUPV3L1|WRN|DDX39B|RAD54L|DHX16|RUVBL1|DDX18|DDX21|RECQL4|DDX23|DHX34|EIF4A3|DDX46|G3BP1|DDX39A|RUVBL2|DDX52|SNRNP200|MTREX|CHD5|VPS4A|DDX47|RTEL1|DHX29|DDX56|INO80|ERCC6L|CHD7|DDX27|DDX28|TWNK|DHX33|DHX37|CHD8|DDX55|FANCM|DHX35|FIGNL1|DDX31|PIF1|CLPB|BRIP1|MCM8|TDRD12|MCM9	-20.134	0	6	0	0	-47.847	5.6012114626562015
1	-22.4778	GO:0042273	M1	1	0	GO Biological Processes	19	ribosomal large subunit biogenesis	19_GO:0009987 cellular process	-22.4778	6.091317465638619	13.582621840212276	30284	65	2983	39	1.3074086490110628	0.20797988144212162	4839|4869|4931|6125|6838|8886|9875|10969|22868|23029|23195|23212|23246|23481|23560|26155|29997|51018|51154|51388|51491|54475|54663|54680|55003|55153|55299|55319|55759|55794|56342|79029|79707|80135|84154|84549|90441|117246|285855	NOP2|NPM1|NVL|RPL5|SURF6|DDX18|URB1|EBNA1BP2|FASTKD2|RBM34|MDN1|RRS1|BOP1|PES1|GTPBP4|NOC2L|NOP53|RRP15|MRTO4|NIP7|NOP16|NLE1|WDR74|ZNHIT6|PAK1IP1|SDAD1|BRIX1|TMA16|WDR12|DDX28|PPAN|AFG2B|NOL9|RPF1|RPF2|MAK16|ZNF622|FTSJ3|RPL7L1	-20.1254	0	23	1	1	-22.4778	9.55500778923705
1	-22.4221	GO:0032543	M1	1	0	GO Biological Processes	19	mitochondrial translation	19_GO:0009987 cellular process	-22.4221	4.750109950268647	12.964936921845778	30284	109	2983	51	1.7096882333221588	0.237348882337197	3035|3396|4528|7284|9617|9801|10102|10884|11222|22868|23107|23395|26589|28957|29088|29093|51067|51069|51073|51081|51116|51253|51258|51318|51642|51649|54148|54534|54998|55037|55052|55157|55278|55699|57129|60488|64432|64949|64951|64960|64965|64969|64976|64979|65003|65993|78988|84340|85476|90480|124454	HARS1|MRPL58|MTIF2|TUFM|MTRF1|MRPL19|TSFM|MRPS30|MRPL3|FASTKD2|MRPS27|LARS2|MRPL46|MRPS28|MRPL15|MRPL22|YARS2|MRPL2|MRPL4|MRPS7|MRPS2|MRPL37|MRPL51|MRPL35|MRPL48|MRPS23|MRPL39|MRPL50|AURKAIP1|PTCD3|MRPL20|DARS2|QRSL1|IARS2|MRPL47|MRPS35|MRPS25|MRPS26|MRPS24|MRPS15|MRPS9|MRPS5|MRPL40|MRPL36|MRPL11|MRPS34|MRPL57|GFM2|GFM1|GADD45GIP1|EARS2	-20.0741	0	14	0	0	-35.1448	5.076097888032183
1	-22.383	GO:0005681	M1	1	0	GO Cellular Components	20	spliceosomal complex		-22.383	3.5630302483302816	12.260612270959165	30284	208	2983	73	2.4472008045591687	0.28289680623192953	1207|1659|1665|3178|3192|3312|4670|4691|4809|5935|6426|6427|6434|6625|6626|6628|6631|6632|6633|6635|6636|6638|7307|7536|7919|8175|8233|8449|8899|9128|9129|9343|9410|9416|9775|9879|10078|10189|10262|10291|10465|10492|10594|10713|10946|11066|11157|11338|22913|23020|23398|23450|23517|23658|25804|27258|27316|27336|27339|51340|51503|51645|51690|55131|55660|55702|57703|60625|79753|84811|84844|84950|849…	CLNS1A|DHX8|DHX15|HNRNPA1|HNRNPU|HSPA8|HNRNPM|NCL|SNU13|RBM3|SRSF1|SRSF2|TRA2B|SNRNP70|SNRPA|SNRPB|SNRPC|SNRPD1|SNRPD2|SNRPE|SNRPF|SNRPN|U2AF1|SF1|DDX39B|SF3A2|ZRSR2|DHX16|PRP4K|PRPF4|PRPF3|EFTUD2|SNRNP40|DDX23|EIF4A3|DDX46|TSSC4|ALYREF|SF3B4|SF3A1|PPIH|SYNCRIP|PRPF8|USP39|SF3A3|SNRNP35|LSM6|U2AF2|RALY|SNRNP200|PPWD1|SF3B3|MTREX|LSM5|LSM4|LSM3|RBMX|HTATSF1|PRPF19|CRNKL1|CWC15|PPIL1|LSM7|RBM28|PRP…	-20.0394	0	8	0	0	-45.6995	6.091317465638618
1	-22.3116	GO:0015616	M1	1	0	GO Molecular Functions	21	DNA translocase activity		-22.3116	4.074236462762673	12.559775636467359	30284	152	2983	61	2.044921220248072	0.25913444416000114	641|1108|1653|1654|1659|1660|1665|1763|1973|4171|4172|4173|4174|4175|4176|4905|6832|7486|7919|8438|8449|8607|8886|9188|9401|9416|9704|9775|9879|10146|10212|10856|11056|23020|23517|26038|27183|51202|51750|54505|54606|54617|54821|55636|55661|55794|56652|56919|57647|57680|57696|57697|60625|63979|64794|80119|81570|83990|84515|91646|254394	BLM|CHD4|DDX1|DDX3X|DHX8|DHX9|DHX15|DNA2|EIF4A1|MCM2|MCM3|MCM4|MCM5|MCM6|MCM7|NSF|SUPV3L1|WRN|DDX39B|RAD54L|DHX16|RUVBL1|DDX18|DDX21|RECQL4|DDX23|DHX34|EIF4A3|DDX46|G3BP1|DDX39A|RUVBL2|DDX52|SNRNP200|MTREX|CHD5|VPS4A|DDX47|RTEL1|DHX29|DDX56|INO80|ERCC6L|CHD7|DDX27|DDX28|TWNK|DHX33|DHX37|CHD8|DDX55|FANCM|DHX35|FIGNL1|DDX31|PIF1|CLPB|BRIP1|MCM8|TDRD12|MCM9	-19.9767	0	6	0	0	-47.847	5.6012114626562015
1	-22.3116	GO:0140674	M1	1	0	GO Molecular Functions	21	ATP-dependent histone chaperone activity		-22.3116	4.074236462762673	12.559775636467359	30284	152	2983	61	2.044921220248072	0.25913444416000114	641|1108|1653|1654|1659|1660|1665|1763|1973|4171|4172|4173|4174|4175|4176|4905|6832|7486|7919|8438|8449|8607|8886|9188|9401|9416|9704|9775|9879|10146|10212|10856|11056|23020|23517|26038|27183|51202|51750|54505|54606|54617|54821|55636|55661|55794|56652|56919|57647|57680|57696|57697|60625|63979|64794|80119|81570|83990|84515|91646|254394	BLM|CHD4|DDX1|DDX3X|DHX8|DHX9|DHX15|DNA2|EIF4A1|MCM2|MCM3|MCM4|MCM5|MCM6|MCM7|NSF|SUPV3L1|WRN|DDX39B|RAD54L|DHX16|RUVBL1|DDX18|DDX21|RECQL4|DDX23|DHX34|EIF4A3|DDX46|G3BP1|DDX39A|RUVBL2|DDX52|SNRNP200|MTREX|CHD5|VPS4A|DDX47|RTEL1|DHX29|DDX56|INO80|ERCC6L|CHD7|DDX27|DDX28|TWNK|DHX33|DHX37|CHD8|DDX55|FANCM|DHX35|FIGNL1|DDX31|PIF1|CLPB|BRIP1|MCM8|TDRD12|MCM9	-19.9767	0	6	0	0	-47.847	5.6012114626562015
1	-22.1341	GO:0061775	M1	1	0	GO Molecular Functions	21	cohesin loader activity		-22.1341	4.047607466274028	12.492080351190673	30284	153	2983	61	2.044921220248072	0.25913444416000114	641|1108|1653|1654|1659|1660|1665|1763|1973|4171|4172|4173|4174|4175|4176|4905|6832|7486|7919|8438|8449|8607|8886|9188|9401|9416|9704|9775|9879|10146|10212|10856|11056|23020|23517|26038|27183|51202|51750|54505|54606|54617|54821|55636|55661|55794|56652|56919|57647|57680|57696|57697|60625|63979|64794|80119|81570|83990|84515|91646|254394	BLM|CHD4|DDX1|DDX3X|DHX8|DHX9|DHX15|DNA2|EIF4A1|MCM2|MCM3|MCM4|MCM5|MCM6|MCM7|NSF|SUPV3L1|WRN|DDX39B|RAD54L|DHX16|RUVBL1|DDX18|DDX21|RECQL4|DDX23|DHX34|EIF4A3|DDX46|G3BP1|DDX39A|RUVBL2|DDX52|SNRNP200|MTREX|CHD5|VPS4A|DDX47|RTEL1|DHX29|DDX56|INO80|ERCC6L|CHD7|DDX27|DDX28|TWNK|DHX33|DHX37|CHD8|DDX55|FANCM|DHX35|FIGNL1|DDX31|PIF1|CLPB|BRIP1|MCM8|TDRD12|MCM9	-19.8035	0	6	0	0	-47.847	5.6012114626562015
1	-21.9857	GO:0072522	M1	1	0	GO Biological Processes	19	purine-containing compound biosynthetic process	19_GO:0009987 cellular process	-21.9857	3.355386739546697	12.007351918544032	30284	236	2983	78	2.6148172980221256	0.2921732756953748	31|107|109|132|158|159|272|471|498|509|516|517|518|1737|1738|2180|2182|2194|2618|2639|2977|3251|3615|4507|4508|4509|4522|4535|4536|4537|4538|4539|4540|4541|4594|4704|4705|4717|4719|4720|4722|4723|4726|4831|4832|4860|4881|5160|5162|5471|5634|5636|6390|6392|6470|8833|9390|10606|11332|23057|23205|23305|23475|23498|29922|30968|51144|51816|53354|54898|55276|60481|60490|79071|79646|79993|196883|201562	ACACA|ADCY1|ADCY3|ADK|ADSL|ADSS2|AMPD3|ATIC|ATP5F1A|ATP5F1C|ATP5MC1|ATP5MC2|ATP5MC3|DLAT|DLD|ACSL1|ACSL4|FASN|GART|GCDH|GUCY1A2|HPRT1|IMPDH2|MTAP|ATP6|ATP8|MTHFD1|ND1|ND2|ND3|ND4|ND4L|ND5|ND6|MMUT|NDUFA9|NDUFA10|NDUFC1|NDUFS1|NDUFS2|NDUFS3|NDUFV1|NDUFS6|NME2|NME3|PNP|NPR1|PDHA1|PDHB|PPAT|PRPS2|PRPSAP2|SDHB|SDHD|SHMT1|GMPS|SLC22A13|PAICS|ACOT7|NMNAT2|ACSBG1|ACSL6|QPRT|HAAO|NME7|STOML2|HSD17B12|ADA…	-19.6593	0	16	0	0	-29.3068	3.9618324979763377
1	-21.7519	GO:0000075	M1	1	0	GO Biological Processes	19	cell cycle checkpoint signaling	19_GO:0048519 negative regulation of biological process	-21.7519	3.8446185187462687	12.257806152185282	30284	169	2983	64	2.1454911163258465	0.2652938329506736	332|545|580|641|699|983|990|991|1111|1763|2177|3014|3364|4085|4361|4436|4998|5347|5591|5810|5884|5932|6118|7157|7272|7756|8318|8379|8883|8914|9184|9212|9319|9735|10403|11073|25896|25988|27183|27339|29997|51512|51514|54888|54908|54962|55055|55159|55544|57405|57646|57662|63967|81620|83540|83695|83903|83990|84126|90381|92421|144455|146956|147841	BIRC5|ATR|BARD1|BLM|BUB1|CDK1|CDC6|CDC20|CHEK1|DNA2|FANCD2|H2AX|HUS1|MAD2L1|MRE11|MSH2|ORC1|PLK1|PRKDC|RAD1|RAD17|RBBP8|RPA2|TP53|TTK|ZNF207|CDC45|MAD1L1|NAE1|TIMELESS|BUB3|AURKB|TRIP13|KNTC1|NDC80|TOPBP1|INTS7|HINFP|VPS4A|PRPF19|NOP53|GTSE1|DTL|NSUN2|SPDL1|TIPIN|ZWILCH|RFWD3|RBM38|SPC25|USP28|CAMSAP3|CLSPN|CDT1|NUF2|RHNO1|HASPIN|BRIP1|ATRIP|TICRR|CHMP4C|E2F7|EME1|SPC24	-19.4319	0	11	0	0	-42.3759	3.8446185187462687
1	-21.75	GO:0005657	M1	1	0	GO Cellular Components	20	replication fork		-21.75	5.624865227278905	13.166682896215713	30284	74	2983	41	1.3744552463962454	0.2131735818586345	142|641|1111|1786|3014|4172|4361|4796|5111|5422|5424|5425|5557|5558|5889|5892|5981|5982|5983|5984|5985|6117|6118|7157|7486|7516|7517|8914|10714|11169|23649|27339|54962|55086|55388|56852|57662|83990|84083|146956|253714	PARP1|BLM|CHEK1|DNMT1|H2AX|MCM3|MRE11|TONSL|PCNA|POLA1|POLD1|POLD2|PRIM1|PRIM2|RAD51C|RAD51D|RFC1|RFC2|RFC3|RFC4|RFC5|RPA1|RPA2|TP53|WRN|XRCC2|XRCC3|TIMELESS|POLD3|WDHD1|POLA2|PRPF19|TIPIN|RADX|MCM10|RAD18|CAMSAP3|BRIP1|ZRANB3|EME1|MMS22L	-19.4319	0	24	1	1	-21.75	10.152195776064366
1	-21.6318	GO:0005819	M1	1	0	GO Cellular Components	20	spindle		-21.6318	2.637237063667295	11.369152726178093	30284	435	2983	113	3.7881327522628228	0.34954274305838345	292|332|891|983|990|991|1729|1894|2035|2648|2877|3161|3174|3192|3619|3833|3835|4085|4751|4869|5347|5905|6871|7013|7029|7272|7369|7756|7798|8086|8243|8317|8379|8502|8881|9150|9212|9493|9700|9735|9787|9793|10112|10300|10381|10382|10524|10615|10636|10726|10735|10928|11004|11073|11091|11104|22974|23063|23157|23568|23636|24137|25886|25936|26271|27183|27339|29922|51433|51490|54617|54801|54820|54888|549…	SLC25A5|BIRC5|CCNB1|CDK1|CDC6|CDC20|DIAPH1|ECT2|EPB41|KAT2A|GPX2|HMMR|HNF4G|HNRNPU|INCENP|KIFC1|KIF22|MAD2L1|NEK2|NPM1|PLK1|RANGAP1|TADA2A|TERF1|TFDP2|TTK|UMOD|ZNF207|LUZP1|AAAS|SMC1A|CDC7|MAD1L1|PKP4|CDC16|CTDP1|AURKB|KIF23|ESPL1|KNTC1|DLGAP5|CKAP5|KIF20A|KATNB1|TUBB3|TUBB4A|KAT5|SPAG5|RGS14|NUDC|STAG2|RALBP1|KIF2C|TOPBP1|WDR5|KATNA1|TPX2|WAPL|SEPTIN6|ARL2BP|NUP62|KIF4A|POC1A|NSL1|FBXO5|VPS4A|PR…	-19.3178	0	25	1	1	-21.6318	3.1237525464813434
1	-21.6165	GO:0016788	M1	1	0	GO Molecular Functions	21	hydrolase activity, acting on ester bonds		-21.6165	2.1878582224369985	10.9701733630697	30284	761	2983	164	5.497820985584982	0.4173395869846908	54|217|328|476|993|995|1033|1119|1653|1763|1844|1846|1847|2021|2107|2166|2194|2237|3376|3396|3635|3932|4361|4913|5143|5144|5150|5153|5331|5336|5393|5394|5408|5424|5426|5442|5446|5470|5496|5501|5536|5771|5801|5810|5889|5932|6035|6610|7247|7257|7407|7486|7515|7517|8399|8493|8612|8898|9150|9156|9588|9692|9797|9937|10146|10295|10380|10434|10556|10775|10799|10940|11156|11313|11332|22803|22894|23007|23…	ACP5|ALDH2|APEX1|ATP1A1|CDC25A|CDC25C|CDKN3|CHKA|DDX1|DNA2|DUSP2|DUSP4|DUSP5|ENDOG|ETF1|FAAH|FASN|FEN1|IARS1|MRPL58|INPP5D|LCK|MRE11|NTHL1|PDE4C|PDE4D|PDE7A|PDE1B|PLCB3|PLCG2|EXOSC9|EXOSC10|PNLIPRP2|POLD1|POLE|POLRMT|PON3|PPEF2|PPM1G|PPP1CC|PPP5C|PTPN2|PTPRR|RAD1|RAD51C|RBBP8|RNASE1|SMPD2|TSN|TSNAX|VARS1|WRN|XRCC1|XRCC3|PLA2G10|PPM1D|PLPP2|MTMR2|CTDP1|EXO1|PRDX6|PRORP|TATDN2|DCLRE1A|G3BP1|BCKDK|B…	-19.3066	0	26	1	1	-21.6165	4.737691362163371
1	-21.3195	GO:0016874	M1	1	0	GO Molecular Functions	21	ligase activity		-21.3195	3.829870262826677	12.12148152936566	30284	167	2983	63	2.1119678176332553	0.26325814718995183	31|159|440|445|498|509|790|1503|2058|2180|2182|2193|2356|2618|3035|3376|3978|3980|4141|4508|4509|4522|4677|5095|5096|5917|6897|7407|8565|8634|8833|8883|9654|10055|10606|10667|11000|23205|23305|23395|25902|25973|51067|51493|51520|55157|55236|55278|55699|56474|57494|64087|65985|79587|79731|80755|89978|92935|124454|164395|284076|284716|387787	ACACA|ADSS2|ASNS|ASS1|ATP5F1A|ATP5F1C|CAD|CTPS1|EPRS1|ACSL1|ACSL4|FARSA|FPGS|GART|HARS1|IARS1|LIG1|LIG3|MARS1|ATP6|ATP8|MTHFD1|NARS1|PCCA|PCCB|RARS1|TARS1|VARS1|YARS1|RTCA|GMPS|NAE1|TTLL4|SAE1|PAICS|FARS2|SLC27A3|ACSBG1|ACSL6|LARS2|MTHFD1L|PARS2|YARS2|RTCB|LARS1|DARS2|UBA6|QRSL1|IARS2|CTPS2|RIMKLB|MCCC2|AACS|CARS2|NARS2|AARSD1|DPH6|MARS2|EARS2|TTLL9|TTLL6|RIMKLA|LIPT2	-19.0177	0	27	1	1	-21.3195	6.247505092962687
1	-21.3195	GO:0140588	M1	1	0	GO Biological Processes	19	chromatin looping	19_GO:0009987 cellular process	-21.3195	3.829870262826677	12.12148152936566	30284	167	2983	63	2.1119678176332553	0.26325814718995183	641|1108|1653|1654|1659|1660|1665|1763|1973|4171|4172|4173|4174|4175|4176|4905|6832|7486|7919|8438|8449|8607|8886|9188|9401|9416|9704|9775|9879|10146|10212|10664|10856|11056|23020|23517|26038|27183|51202|51750|54505|54606|54617|54780|54821|55636|55661|55794|56652|56919|57647|57680|57696|57697|60625|63979|64794|80119|81570|83990|84515|91646|254394	BLM|CHD4|DDX1|DDX3X|DHX8|DHX9|DHX15|DNA2|EIF4A1|MCM2|MCM3|MCM4|MCM5|MCM6|MCM7|NSF|SUPV3L1|WRN|DDX39B|RAD54L|DHX16|RUVBL1|DDX18|DDX21|RECQL4|DDX23|DHX34|EIF4A3|DDX46|G3BP1|DDX39A|CTCF|RUVBL2|DDX52|SNRNP200|MTREX|CHD5|VPS4A|DDX47|RTEL1|DHX29|DDX56|INO80|NSMCE4A|ERCC6L|CHD7|DDX27|DDX28|TWNK|DHX33|DHX37|CHD8|DDX55|FANCM|DHX35|FIGNL1|DDX31|PIF1|CLPB|BRIP1|MCM8|TDRD12|MCM9	-19.0177	0	6	0	0	-47.847	5.6012114626562015
1	-21.0799	GO:0001650	M1	1	0	GO Cellular Components	20	fibrillar center		-21.0799	3.993197005251983	12.147567950079065	30284	150	2983	59	1.9778746228628896	0.25493813823887546	31|814|1022|1736|1875|1936|2091|2101|3815|4092|5435|6597|6875|6949|7013|7343|7430|8161|8615|9221|9533|9618|9743|9875|9879|9937|10469|10528|10735|10849|11340|23160|23411|23594|23607|26517|26747|27301|27330|29081|29997|51602|54433|54496|55127|55269|56924|64425|79840|79980|80709|84135|84172|84268|84916|92856|123169|219736|339230	ACACA|CAMK4|CDK7|DKC1|E2F5|EEF1D|FBL|ESRRA|KIT|SMAD7|POLR2F|SMARCA4|TAF4B|TCOF1|TERF1|UBTF|EZR|COIL|USO1|NOLC1|POLR1C|TRAF4|ARHGAP32|URB1|DDX46|DCLRE1A|TIMM44|NOP56|STAG2|POLR1G|EXOSC8|WDR43|SIRT1|ORC6|CD2AP|TIMM13|NUFIP1|APEX2|RPS6KA6|METTL5|NOP53|NOP58|GAR1|PRMT7|HEATR1|PSPC1|PAK6|POLR1E|NHEJ1|DSN1|AKNA|UTP15|POLR1B|RPAIN|UTP4|IMP4|LEO1|STOX1|CCDC137	-18.7821	0	28	1	1	-21.0799	3.993197005251983
1	-20.9996	GO:0007051	M1	1	0	GO Biological Processes	19	spindle organization	19_GO:0009987 cellular process	-20.9996	3.784546354390858	11.99894791127944	30284	169	2983	63	2.1119678176332553	0.26325814718995183	332|891|991|1104|1642|3619|3833|3837|4292|4605|4751|5347|5519|6491|7272|7430|7756|8086|8243|9133|9212|9493|9700|9787|9793|10403|10464|10579|10615|10636|10726|10735|22974|24137|25879|26271|28989|29098|54617|54801|54930|55125|55142|55143|55521|55726|55835|55857|56647|56992|57405|64946|79000|79029|81027|83540|83541|90417|93323|115106|220134|221150|348235	BIRC5|CCNB1|CDC20|RCC1|DDB1|INCENP|KIFC1|KPNB1|MLH1|MYBL2|NEK2|PLK1|PPP2R1B|STIL|TTK|EZR|ZNF207|AAAS|SMC1A|CCNB2|AURKB|KIF23|ESPL1|DLGAP5|CKAP5|NDC80|PIBF1|TACC2|SPAG5|RGS14|NUDC|STAG2|TPX2|KIF4A|DCAF13|FBXO5|NTMT1|RANGRF|INO80|HAUS6|HAUS4|CEP192|HAUS2|CDCA8|TRIM36|INTS13|CPAP|KIZ|BCCIP|KIF15|SPC25|CENPH|AUNIP|AFG2B|TUBB1|NUF2|FAM110A|KNSTRN|HAUS8|HAUS1|SKA1|SKA3|SKA2	-18.7057	0	15	0	0	-32.9401	4.180315907791209
1	-20.7424	GO:0003697	M1	1	0	GO Molecular Functions	21	single-stranded DNA binding		-20.7424	4.362927110374768	12.252075656148605	30284	121	2983	52	1.7432115320147503	0.2396236620523855	641|675|1660|3178|3192|3329|4171|4172|4173|4174|4175|4176|4292|4436|4437|5422|5437|5888|5892|6117|6118|6742|7013|7157|7247|7257|8318|8438|9361|9401|10051|10128|10592|10635|25939|51444|54840|55086|55247|55388|55775|56652|56852|57109|78995|79159|80169|83932|84083|84515|253714|254394	BLM|BRCA2|DHX9|HNRNPA1|HNRNPU|HSPD1|MCM2|MCM3|MCM4|MCM5|MCM6|MCM7|MLH1|MSH2|MSH3|POLA1|POLR2H|RAD51|RAD51D|RPA1|RPA2|SSBP1|TERF1|TP53|TSN|TSNAX|CDC45|RAD54L|LONP1|RECQL4|SMC4|LRPPRC|SMC2|RAD51AP1|SAMHD1|RNF138|APTX|RADX|NEIL3|MCM10|TDP1|TWNK|RAD18|REXO4|HROB|NOL12|CTC1|SPRTN|ZRANB3|MCM8|MMS22L|MCM9	-18.4524	0	3	0	0	-69.8621	6.091317465638618
1	-20.6996	GO:0003678	M1	1	0	GO Molecular Functions	21	DNA helicase activity		-20.6996	5.487673392467225	12.776106891046757	30284	74	2983	40	1.340931947703654	0.21059363780101206	641|1108|1654|1660|1763|2963|4171|4172|4173|4174|4175|4176|4361|5888|5982|5983|5984|5985|6832|7486|7520|8438|8607|9401|10146|10856|26038|51750|54821|55345|55636|56652|57680|57697|63922|79075|80119|83990|84515|254394	BLM|CHD4|DDX3X|DHX9|DNA2|GTF2F2|MCM2|MCM3|MCM4|MCM5|MCM6|MCM7|MRE11|RAD51|RFC2|RFC3|RFC4|RFC5|SUPV3L1|WRN|XRCC5|RAD54L|RUVBL1|RECQL4|G3BP1|RUVBL2|CHD5|RTEL1|ERCC6L|ZGRF1|CHD7|TWNK|CHD8|FANCM|CHTF18|DSCC1|PIF1|BRIP1|MCM8|MCM9	-18.4134	0	6	0	0	-47.847	5.6012114626562015
1	-20.6885	GO:0090068	M1	1	0	GO Biological Processes	19	positive regulation of cell cycle process	19_GO:0048518 positive regulation of biological process	-20.6885	3.0865650161660887	11.447477779384112	30284	273	2983	83	2.782433791485082	0.3011328712540113	332|699|891|983|990|991|993|995|1019|1654|1894|1981|2237|2253|2735|3192|3619|3741|4085|4869|5336|5514|5889|5902|6240|6491|7015|7027|7039|7517|8317|8379|8444|8502|8881|9134|9212|9493|9700|9787|9918|10051|10403|10524|10592|10615|10635|10733|11065|11113|11187|11331|23310|23397|23636|26271|27085|29781|51433|51514|51692|54617|54892|55143|55835|55920|56257|56852|57504|64151|79733|79915|80174|81610|8369…	BIRC5|BUB1|CCNB1|CDK1|CDC6|CDC20|CDC25A|CDC25C|CDK4|DDX3X|ECT2|EIF4G1|FEN1|FGF8|GLI1|HNRNPU|INCENP|KCNA5|MAD2L1|NPM1|PLCG2|PPP1R10|RAD51C|RANBP1|RRM1|STIL|TERT|TFDP1|TGFA|XRCC3|CDC7|MAD1L1|DYRK3|PKP4|CDC16|CCNE2|AURKB|KIF23|ESPL1|DLGAP5|NCAPD2|SMC4|NDC80|KAT5|SMC2|SPAG5|RAD51AP1|PLK4|UBE2C|CIT|PKP3|PHB2|NCAPD3|NCAPH|NUP62|FBXO5|MTBP|NCAPH2|ANAPC5|DTL|CPSF3|INO80|NCAPG2|CDCA8|CPAP|RCC2|MEPCE|RAD18…	-18.4062	0	29	1	1	-20.6885	5.567333167519167
1	-20.4747	GO:0032259	M1	1	0	GO Biological Processes	19	methylation	19_GO:0009987 cellular process	-20.4747	3.338334647084228	11.558753818510272	30284	222	2983	73	2.4472008045591687	0.28289680623192953	1786|1788|1789|2091|2107|2935|3028|3276|4234|4507|4839|6628|6632|6633|6635|6636|6839|7172|9739|9757|10196|10322|10419|10436|10785|10919|11107|23378|25821|25917|27037|27232|27292|28989|29081|51490|51574|51603|51605|54093|54496|54888|54931|55178|55621|55695|56257|56339|63978|64216|64324|64783|65990|79066|79624|79723|79813|79828|80745|84705|91801|91893|96764|113802|115708|117246|124512|127253|134145…	DNMT1|DNMT3A|DNMT3B|FBL|ETF1|GSPT1|HSD17B10|PRMT1|METTL1|MTAP|NOP2|SNRPB|SNRPD1|SNRPD2|SNRPE|SNRPF|SUV39H1|TPMT|SETD1A|KMT2B|PRMT3|SMYD5|PRMT5|EMG1|WDR4|EHMT2|PRDM5|RRP8|MTO1|THUMPD3|TRMT2A|GNMT|DIMT1|NTMT1|METTL5|SPOUT1|LARP7|METTL13|TRMT6|SETD4|PRMT7|NSUN2|TRMT10C|MRM3|TRMT1|NSUN5|MEPCE|METTL3|PRDM14|TFB2M|NSD1|RBM15|ANTKMT|METTL16|ARMT1|SUV39H2|EHMT1|METTL8|THUMPD2|GTPBP3|ALKBH8|FDXACB1|TGS1|H…	-18.1961	0	30	1	1	-20.4747	5.640108764480203
1	-20.1711	GO:0004518	M1	1	0	GO Molecular Functions	21	nuclease activity		-20.1711	3.4002569584904574	11.509722686534898	30284	209	2983	70	2.3466309084813948	0.2771656349815332	328|1653|1763|2021|2237|4361|4913|5393|5394|5424|5426|5442|5810|5889|5932|6035|7247|7257|7486|7515|7517|9156|9692|9797|9937|10146|10556|10775|10799|10940|22803|22894|23016|23019|23404|23405|25819|25939|27161|27301|28960|29102|29922|51010|51163|51367|51692|54059|54840|54913|54973|55520|55728|55775|56915|57109|57455|57697|60314|60528|79605|81691|81875|84083|92667|112479|114034|126549|146956|167227	APEX1|DDX1|DNA2|ENDOG|FEN1|MRE11|NTHL1|EXOSC9|EXOSC10|POLD1|POLE|POLRMT|RAD1|RAD51C|RBBP8|RNASE1|TSN|TSNAX|WRN|XRCC1|XRCC3|EXO1|PRORP|TATDN2|DCLRE1A|G3BP1|RPP30|POP4|RPP40|POP1|XRN2|DIS3|EXOSC7|CNOT1|EXOSC2|DICER1|NOCT|SAMHD1|AGO2|APEX2|DCPS|DROSHA|NME7|EXOSC3|DBR1|POP5|CPSF3|YBEY|APTX|RPP25|INTS11|ELAC1|N4BP2|TDP1|EXOSC5|REXO4|REXO1|FANCM|MYG1|ELAC2|PGBD5|REXO5|ISG20L2|ZRANB3|MGME1|ERI2|TOE1|ANK…	-17.8963	0	26	0	0	-21.6165	4.737691362163371
1	-20.1667	GO:0007005	M1	1	0	GO Biological Processes	19	mitochondrion organization	19_GO:0009987 cellular process	-20.1667	2.667541237078137	10.98446543760306	30284	392	2983	103	3.4528997653369093	0.33429892203529693	142|292|293|617|858|1352|1678|1763|2021|2395|2810|2931|3028|3308|3313|3320|3329|3954|3980|4535|4536|4538|4540|4541|4704|4705|4717|4719|4720|4722|4832|4976|5245|6240|6648|6742|6832|7015|7019|7157|7386|8192|9093|9361|9650|9804|9868|10059|10452|10572|10651|10664|10989|11040|11331|23230|23277|25813|26517|26519|28976|29078|30968|51204|51287|51295|51537|51751|54543|55154|55187|55210|55486|55572|55735|5…	PARP1|SLC25A5|SLC25A6|BCS1L|CAV2|COX10|TIMM8A|DNA2|ENDOG|FXN|SFN|GSK3A|HSD17B10|HSPA4|HSPA9|HSP90AA1|HSPD1|LETM1|LIG3|ND1|ND2|ND4|ND5|ND6|NDUFA9|NDUFA10|NDUFC1|NDUFS1|NDUFS2|NDUFS3|NME3|OPA1|PHB1|RRM1|SOD2|SSBP1|SUPV3L1|TERT|TFAM|TP53|UQCRFS1|CLPP|DNAJA3|LONP1|MTFR1|TOMM20|TOMM70|DNM1L|TOMM40|SIVA1|MTX2|CTCF|IMMT|PIM2|PHB2|VPS13A|CLUH|SAMM50|TIMM13|TIMM10|ACAD9|NDUFAF4|STOML2|TACO1|COA4|ECSIT|MTF…	-17.8956	0	9	0	0	-43.5548	3.2503077385818715
1	-19.8517	GO:0005813	M1	1	0	GO Cellular Components	20	centrosome		-19.8517	2.158560144430695	10.466552689576398	30284	729	2983	155	5.196111297351659	0.40637377337593733	328|675|891|899|983|991|1108|1111|1654|1660|1729|1894|2648|2733|3014|3161|3192|3833|3875|3932|4092|4172|4682|4751|4869|4999|5111|5144|5347|5579|5888|5892|5902|6491|6571|6792|6904|6950|7157|7486|7516|7798|8086|8100|8195|8318|8379|8444|8607|8881|8999|9133|9150|9212|9493|9688|9700|9725|9738|9768|9786|9787|9793|9863|10198|10207|10300|10403|10464|10564|10575|10579|10615|10636|10694|10733|10856|11004|1…	APEX1|BRCA2|CCNB1|CCNF|CDK1|CDC20|CHD4|CHEK1|DDX3X|DHX9|DIAPH1|ECT2|KAT2A|GLE1|H2AX|HMMR|HNRNPU|KIFC1|KRT18|LCK|SMAD7|MCM3|NUBP1|NEK2|NPM1|ORC2|PCNA|PDE4D|PLK1|PRKCB|RAD51|RAD51D|RANBP1|STIL|SLC18A2|CDKL5|TBCD|TCP1|TP53|WRN|XRCC2|LUZP1|AAAS|IFT88|MKKS|CDC45|MAD1L1|DYRK3|RUVBL1|CDC16|CDKL2|CCNB2|CTDP1|AURKB|KIF23|NUP93|ESPL1|TMEM63A|CCP110|PCLAF|KIAA0586|DLGAP5|CKAP5|MAGI2|MPHOSPH9|PATJ|KATNB1|NDC…	-17.5844	0	25	0	0	-21.6318	3.1237525464813434
1	-19.476	GO:0030490	M1	1	0	GO Biological Processes	19	maturation of SSU-rRNA	19_GO:0009987 cellular process	-19.476	6.204119640928223	12.65207844874754	30284	54	2983	33	1.1062688568555146	0.1915085190626899	705|4809|5822|8602|9277|9790|10199|10607|10799|10885|11056|11157|23160|23212|25879|25926|27042|27340|29777|55127|55226|55272|55720|55813|57050|57647|65095|79954|83732|84916|92856|153443|161424	BYSL|SNU13|PWP2|NOP14|WDR46|BMS1|MPHOSPH10|TBL3|RPP40|WDR3|DDX52|LSM6|WDR43|RRS1|DCAF13|NOL11|UTP25|UTP20|ABT1|HEATR1|NAT10|IMP3|TSR1|UTP6|UTP3|DHX37|KRI1|NOL10|RIOK1|UTP4|IMP4|SRFBP1|NOP9	-17.2123	0	1	0	0	-100	8.648166772202977
1	-19.3431	GO:0034504	M1	1	0	GO Biological Processes	19	protein localization to nucleus	19_GO:0051179 localization	-19.3431	3.400985584981562	11.260911826821204	30284	200	2983	67	2.2460610124036204	0.2713009291479257	580|1434|1736|1812|1871|1994|3068|3192|3621|3837|3838|3839|3842|3843|4001|4869|4927|4928|5347|5514|5903|5905|6469|6789|7157|7486|8021|9631|9688|9972|10049|10526|10527|10762|11331|23212|23511|23534|23568|23636|23649|27042|27341|29997|51194|51804|53371|55035|55127|55135|55374|55726|55746|57122|79711|79902|80157|83860|84154|84268|84823|85443|120892|129401|152877|199953|400916	BARD1|CSE1L|DKC1|DRD1|E2F3|ELAVL1|HDGF|HNRNPU|ING1|KPNB1|KPNA2|KPNA3|TNPO1|IPO5|LMNB1|NPM1|NUP88|NUP98|PLK1|PPP1R10|RANBP2|RANGAP1|SHH|STK4|TP53|WRN|NUP214|NUP155|NUP93|NUP153|DNAJB6|IPO8|IPO7|NUP50|PHB2|RRS1|NUP188|TNPO3|ARL2BP|NUP62|POLA2|UTP25|RRP7A|NOP53|IPO11|SIX4|NUP54|NOL8|HEATR1|WRAP53|TMCO6|INTS13|NUP133|NUP107|IPO4|NUP85|CWH43|TAF3|RPF2|RPAIN|LMNB2|DCLK3|LRRK2|NUP35|FAM53A|TMEM201|CHCHD…	-17.083	0	18	0	0	-26.3876	6.903493127723767
1	-19.2237	GO:0016607	M1	1	0	GO Cellular Components	20	nuclear speck		-19.2237	2.568627846956044	10.635806436722714	30284	415	2983	105	3.519946362722092	0.337411720429797	328|580|785|1665|2968|3014|3091|3192|3835|5501|6421|6426|6427|6428|6431|6432|6625|6732|6835|7015|7307|7486|7919|8175|8444|8683|8899|8926|9128|9129|9343|9360|9410|9425|9739|9774|9775|9879|9904|9967|9984|10051|10189|10212|10291|10432|10465|10594|10772|10915|10919|10921|10946|11176|11273|11338|11339|23091|23464|23517|25936|26038|27332|27339|28999|29107|30827|51340|51503|51750|51755|54815|54892|55051…	APEX1|BARD1|CACNB4|DHX15|GTF2H4|H2AX|HIF1A|HNRNPU|KIF22|PPP1CC|SFPQ|SRSF1|SRSF2|SRSF3|SRSF6|SRSF7|SNRNP70|SRPK1|SURF2|TERT|U2AF1|WRN|DDX39B|SF3A2|DYRK3|SRSF9|PRP4K|SNURF|PRPF4|PRPF3|EFTUD2|PPIG|SNRNP40|CDYL|SETD1A|BCLAF1|EIF4A3|DDX46|RBM19|THRAP3|THOC1|SMC4|ALYREF|DDX39A|SF3A1|RBM14|PPIH|PRPF8|SRSF10|TCERG1|EHMT2|RNPS1|SF3A3|BAZ2A|ATXN2L|U2AF2|OIP5|ZC3H13|GCAT|MTREX|NSL1|CHD5|ZNF638|PRPF19|KLF15|…	-16.9672	0	31	1	1	-19.2237	2.568627846956044
1	-19.1108	GO:0030686	M1	1	0	GO Cellular Components	20	90S preribosome		-19.1108	8.648166772202977	13.142049429275351	30284	27	2983	23	0.771035869929601	0.1601510880254115	5822|8602|10199|10607|10885|23246|23481|26155|27340|27341|51096|55127|55272|55759|55813|65083|65095|79050|84916|92856|134430|153443|161424	PWP2|NOP14|MPHOSPH10|TBL3|WDR3|BOP1|PES1|NOC2L|UTP20|RRP7A|UTP18|HEATR1|IMP3|WDR12|UTP6|NOL6|KRI1|NOC4L|UTP4|IMP4|WDR36|SRFBP1|NOP9	-16.858	0	1	0	0	-100	8.648166772202977
1	-19.0746	GO:0007088	M1	1	0	GO Biological Processes	19	regulation of mitotic nuclear division	19_GO:0050789 regulation of biological process	-19.0746	4.1951222215142	11.640715931030398	30284	121	2983	50	1.6761649346295675	0.23505048606762882	332|699|858|891|991|995|1104|1111|2253|3619|4085|4751|5347|7039|7272|7517|7756|8379|8881|8899|9088|9184|9212|9319|9700|9735|9787|10040|10403|10419|11065|23636|26271|27085|51433|54908|54998|55055|55143|55755|57405|79866|83540|83903|83987|84101|147841|157313|220134|221150	BIRC5|BUB1|CAV2|CCNB1|CDC20|CDC25C|RCC1|CHEK1|FGF8|INCENP|MAD2L1|NEK2|PLK1|TGFA|TTK|XRCC3|ZNF207|MAD1L1|CDC16|PRP4K|PKMYT1|BUB3|AURKB|TRIP13|ESPL1|KNTC1|DLGAP5|TOM1L1|NDC80|PRMT5|UBE2C|NUP62|FBXO5|MTBP|ANAPC5|SPDL1|AURKAIP1|ZWILCH|CDCA8|CDK5RAP2|SPC25|BORA|NUF2|HASPIN|CCDC8|USP44|SPC24|CDCA2|SKA1|SKA3	-16.8252	0	21	0	0	-23.4955	10.152195776064366
1	-18.7269	GO:0045787	M1	1	0	GO Biological Processes	19	positive regulation of cell cycle	19_GO:0048518 positive regulation of biological process	-18.7269	2.7230379341047275	10.608293961704732	30284	343	2983	92	3.084143479718404	0.3165469107215315	332|440|675|699|891|983|990|991|993|995|1019|1111|1654|1894|1981|2237|2253|2735|3054|3192|3619|3741|3955|4085|4869|5017|5292|5336|5514|5889|5902|6240|6491|7015|7027|7039|7517|8317|8379|8444|8502|8881|8882|9134|9212|9493|9700|9787|9918|10051|10403|10524|10592|10615|10635|10733|11065|11113|11187|11331|23310|23397|23636|26271|27085|29781|51433|51514|51692|54617|54892|55143|55835|55920|56257|56852|57…	BIRC5|ASNS|BRCA2|BUB1|CCNB1|CDK1|CDC6|CDC20|CDC25A|CDC25C|CDK4|CHEK1|DDX3X|ECT2|EIF4G1|FEN1|FGF8|GLI1|HCFC1|HNRNPU|INCENP|KCNA5|LFNG|MAD2L1|NPM1|OVOL1|PIM1|PLCG2|PPP1R10|RAD51C|RANBP1|RRM1|STIL|TERT|TFDP1|TGFA|XRCC3|CDC7|MAD1L1|DYRK3|PKP4|CDC16|ZPR1|CCNE2|AURKB|KIF23|ESPL1|DLGAP5|NCAPD2|SMC4|NDC80|KAT5|SMC2|SPAG5|RAD51AP1|PLK4|UBE2C|CIT|PKP3|PHB2|NCAPD3|NCAPH|NUP62|FBXO5|MTBP|NCAPH2|ANAPC5|DTL|CP…	-16.4811	0	29	0	0	-20.6885	5.567333167519167
1	-18.4448	GO:0043414	M1	1	0	GO Biological Processes	19	macromolecule methylation	19_GO:0009987 cellular process	-18.4448	4.145479941892949	11.412213150554948	30284	120	2983	49	1.6426416359369762	0.23272777354052893	2091|2107|2935|3028|3276|4234|4839|6628|6632|6633|6635|6636|10419|10436|10785|10919|25821|25917|27292|28989|29081|51574|51605|54496|54888|54931|55178|55621|55695|56257|56339|64216|64783|65990|79066|79813|79828|80745|84705|91801|91893|96764|113802|115708|117246|127253|134145|144233|751071	FBL|ETF1|GSPT1|HSD17B10|PRMT1|METTL1|NOP2|SNRPB|SNRPD1|SNRPD2|SNRPE|SNRPF|PRMT5|EMG1|WDR4|EHMT2|MTO1|THUMPD3|DIMT1|NTMT1|METTL5|LARP7|TRMT6|PRMT7|NSUN2|TRMT10C|MRM3|TRMT1|NSUN5|MEPCE|METTL3|TFB2M|RBM15|ANTKMT|METTL16|EHMT1|METTL8|THUMPD2|GTPBP3|ALKBH8|FDXACB1|TGS1|HENMT1|TRMT61A|FTSJ3|TYW3|ATPSCKMT|BCDIN3D|CSKMT	-16.2025	0	30	0	0	-20.4747	5.640108764480203
1	-18.4215	GO:0000226	M1	1	0	GO Biological Processes	19	microtubule cytoskeleton organization	19_GO:0009987 cellular process	-18.4215	2.2658014794330508	10.156503610837124	30284	578	2983	129	4.324505531344284	0.3724276867326806	332|675|891|983|991|1058|1104|1642|1874|3619|3833|3837|3993|4085|4292|4605|4751|4869|5347|5519|6491|6904|7272|7277|7430|7465|7516|7756|8086|8243|8882|9053|9133|9212|9493|9654|9700|9738|9768|9787|9793|10112|10300|10381|10382|10403|10432|10464|10524|10579|10615|10636|10726|10733|10735|11004|11104|11116|11190|22974|23189|23636|24137|25879|26271|26973|28989|29098|29911|50487|50810|51175|54617|54801|5…	BIRC5|BRCA2|CCNB1|CDK1|CDC20|CENPA|RCC1|DDB1|E2F4|INCENP|KIFC1|KPNB1|LLGL2|MAD2L1|MLH1|MYBL2|NEK2|NPM1|PLK1|PPP2R1B|STIL|TBCD|TTK|TUBA4A|EZR|WEE1|XRCC2|ZNF207|AAAS|SMC1A|ZPR1|MAP7|CCNB2|AURKB|KIF23|TTLL4|ESPL1|CCP110|PCLAF|DLGAP5|CKAP5|KIF20A|KATNB1|TUBB3|TUBB4A|NDC80|RBM14|PIBF1|KAT5|TACC2|SPAG5|RGS14|NUDC|PLK4|STAG2|KIF2C|KATNA1|CEP43|CEP250|TPX2|KANK1|NUP62|KIF4A|DCAF13|FBXO5|CHORDC1|NTMT1|RAN…	-16.1827	0	15	0	0	-32.9401	4.180315907791209
1	-18.3313	GO:1901988	M1	1	0	GO Biological Processes	19	negative regulation of cell cycle phase transition	19_GO:0048519 negative regulation of biological process	-18.3313	3.013933121019108	10.696424273340615	30284	256	2983	76	2.5477707006369426	0.2885024011010238	332|545|580|641|699|785|983|990|991|1111|1763|2177|3014|3364|4085|4361|4436|4998|5017|5347|5591|5810|5884|5932|5933|6118|7157|7272|7465|7756|8318|8328|8379|8883|8914|9088|9184|9212|9319|9735|10403|11073|25896|25988|26271|27183|27339|29997|51379|51512|51514|54888|54908|54962|55055|55159|55544|57099|57405|57646|57662|63967|79960|81620|83540|83695|83903|83990|84101|84126|90381|92421|140901|144455|14…	BIRC5|ATR|BARD1|BLM|BUB1|CACNB4|CDK1|CDC6|CDC20|CHEK1|DNA2|FANCD2|H2AX|HUS1|MAD2L1|MRE11|MSH2|ORC1|OVOL1|PLK1|PRKDC|RAD1|RAD17|RBBP8|RBL1|RPA2|TP53|TTK|WEE1|ZNF207|CDC45|GFI1B|MAD1L1|NAE1|TIMELESS|PKMYT1|BUB3|AURKB|TRIP13|KNTC1|NDC80|TOPBP1|INTS7|HINFP|FBXO5|VPS4A|PRPF19|NOP53|CRLF3|GTSE1|DTL|NSUN2|SPDL1|TIPIN|ZWILCH|RFWD3|RBM38|AVEN|SPC25|USP28|CAMSAP3|CLSPN|JADE1|CDT1|NUF2|RHNO1|HASPIN|BRIP1|US…	-16.0959	0	11	0	0	-42.3759	3.8446185187462687
1	-18.3278	GO:0005684	M1	1	0	GO Cellular Components	20	U2-type spliceosomal complex		-18.3278	4.595204403902817	11.601064020904227	30284	95	2983	43	1.441501843781428	0.21823681405886983	1659|1665|4809|6625|6628|6631|6632|6633|6635|6636|6638|8175|8449|9128|9129|9343|9410|9775|9879|10262|10291|10594|10946|11157|11338|23020|23450|23658|25804|27258|27336|27339|51340|51503|51645|51690|55660|55702|57703|79753|84811|84844|84950	DHX8|DHX15|SNU13|SNRNP70|SNRPB|SNRPC|SNRPD1|SNRPD2|SNRPE|SNRPF|SNRPN|SF3A2|DHX16|PRPF4|PRPF3|EFTUD2|SNRNP40|EIF4A3|DDX46|SF3B4|SF3A1|PRPF8|SF3A3|LSM6|U2AF2|SNRNP200|SF3B3|LSM5|LSM4|LSM3|HTATSF1|PRPF19|CRNKL1|CWC15|PPIL1|LSM7|PRPF40A|YJU2|CWC22|SNIP1|BUD13|PHF5A|PRPF38A	-16.0958	0	8	0	0	-45.6995	6.091317465638618
1	-18.2832	GO:0051236	M1	1	0	GO Biological Processes	19	establishment of RNA localization	19_GO:0051179 localization	-18.2832	3.6625010078206883	11.091349380627513	30284	158	2983	57	1.910828025477707	0.2506655831933454	545|1660|2733|3178|3837|4686|4927|4928|5903|6426|6428|6432|6741|7919|8021|8086|8570|8888|9631|9688|9775|9793|9804|9818|9908|9972|9984|10128|10189|10212|10642|10762|11260|23165|23225|23279|23381|23511|23636|25909|26019|29107|51808|53371|54715|55706|55746|56943|57122|57510|65083|79023|79902|81929|84321|129401|348995	ATR|DHX9|GLE1|HNRNPA1|KPNB1|NCBP1|NUP88|NUP98|RANBP2|SRSF1|SRSF3|SRSF7|SSB|DDX39B|NUP214|AAAS|KHSRP|MCM3AP|NUP155|NUP93|EIF4A3|CKAP5|TOMM20|NUP58|G3BP2|NUP153|THOC1|LRPPRC|ALYREF|DDX39A|IGF2BP1|NUP50|XPOT|NUP205|NUP210|NUP160|SMG5|NUP188|NUP62|AHCTF1|UPF2|NXT1|PHAX|NUP54|RBFOX1|NDC1|NUP133|ENY2|NUP107|XPO5|NOL6|NUP37|NUP85|SEH1L|THOC3|NUP35|NUP43	-16.0545	0	18	0	0	-26.3876	6.903493127723767
1	-18.2427	GO:0033045	M1	1	0	GO Biological Processes	19	regulation of sister chromatid segregation	19_GO:0050789 regulation of biological process	-18.2427	4.3240833861014885	11.439044497915901	30284	108	2983	46	1.542071739859202	0.2256061888384012	86|332|699|891|983|990|991|3192|3619|4085|5347|6597|6599|6605|7272|7517|7756|8193|8289|8379|8881|8899|9184|9212|9319|9700|9735|9787|10403|10524|11065|23411|26271|51433|54908|55055|55143|55755|57405|64682|83540|83903|84101|147841|220134|221150	ACTL6A|BIRC5|BUB1|CCNB1|CDK1|CDC6|CDC20|HNRNPU|INCENP|MAD2L1|PLK1|SMARCA4|SMARCC1|SMARCE1|TTK|XRCC3|ZNF207|DPF1|ARID1A|MAD1L1|CDC16|PRP4K|BUB3|AURKB|TRIP13|ESPL1|KNTC1|DLGAP5|NDC80|KAT5|UBE2C|SIRT1|FBXO5|ANAPC5|SPDL1|ZWILCH|CDCA8|CDK5RAP2|SPC25|ANAPC1|NUF2|HASPIN|USP44|SPC24|SKA1|SKA3	-16.0174	0	21	0	0	-23.4955	10.152195776064366
1	-18.1832	GO:0016491	M1	1	0	GO Molecular Functions	21	oxidoreductase activity		-18.1832	2.099974742720163	9.944267680835612	30284	730	2983	151	5.062018102581294	0.40137952817882416	128|217|219|231|240|242|247|316|328|501|594|1371|1534|1537|1565|1586|1595|1629|1638|1717|1718|1723|1737|1738|2108|2110|2194|2232|2395|2639|2731|2746|2877|3028|3033|3156|3291|3419|3420|3421|3615|3712|3930|3945|4191|4258|4329|4513|4514|4519|4522|4535|4536|4537|4538|4539|4540|4541|4688|4697|4704|4705|4717|4719|4720|4722|4723|4726|4842|5053|5160|5162|5832|6240|6307|6390|6392|6647|6648|6652|6697|6713|…	ADH5|ALDH2|ALDH1B1|AKR1B1|ALOX5|ALOX12B|ALOX15B|AOX1|APEX1|ALDH7A1|BCKDHB|CPOX|CYB561|CYC1|CYP2D6|CYP17A1|CYP51A1|DBT|DCT|DHCR7|DHCR24|DHODH|DLAT|DLD|ETFA|ETFDH|FASN|FDXR|FXN|GCDH|GLDC|GLUD1|GPX2|HSD17B10|HADH|HMGCR|HSD11B2|IDH3A|IDH3B|IDH3G|IMPDH2|IVD|LBR|LDHB|MDH2|MGST2|ALDH6A1|COX2|COX3|CYTB|MTHFD1|ND1|ND2|ND3|ND4|ND4L|ND5|ND6|NCF2|NDUFA4|NDUFA9|NDUFA10|NDUFC1|NDUFS1|NDUFS2|NDUFS3|NDUFV1|NDUFS…	-15.9613	0	32	1	1	-18.1832	2.099974742720163
1	-18.1229	GO:0033047	M1	1	0	GO Biological Processes	19	regulation of mitotic sister chromatid segregation	19_GO:0050789 regulation of biological process	-18.1229	5.776249320864207	12.035037399065999	30284	58	2983	33	1.1062688568555146	0.1915085190626899	332|699|891|983|991|3192|3619|4085|5347|7272|7517|7756|8379|8899|9184|9212|9319|9735|10403|10524|23411|26271|54908|55055|55143|55755|57405|83540|83903|84101|147841|220134|221150	BIRC5|BUB1|CCNB1|CDK1|CDC20|HNRNPU|INCENP|MAD2L1|PLK1|TTK|XRCC3|ZNF207|MAD1L1|PRP4K|BUB3|AURKB|TRIP13|KNTC1|NDC80|KAT5|SIRT1|FBXO5|SPDL1|ZWILCH|CDCA8|CDK5RAP2|SPC25|NUF2|HASPIN|USP44|SPC24|SKA1|SKA3	-15.9043	0	21	0	0	-23.4955	10.152195776064366
1	-18.0943	GO:0000781	M1	1	0	GO Cellular Components	20	chromosome, telomeric region		-18.0943	3.5007571641601256	10.93522102463915	30284	174	2983	60	2.011397921555481	0.2570455873539026	142|328|545|641|675|983|1108|1111|1642|1763|2237|3014|3066|4171|4172|4173|4174|4175|4176|4361|4436|4998|4999|5001|5111|5424|5431|5501|5514|5591|5884|5888|5892|5931|6117|6118|6741|7013|7015|7486|7515|7517|7520|8520|9401|9984|10189|10635|23028|23595|51750|54433|54780|55135|55183|55226|80119|80169|84321|84464	PARP1|APEX1|ATR|BLM|BRCA2|CDK1|CHD4|CHEK1|DDB1|DNA2|FEN1|H2AX|HDAC2|MCM2|MCM3|MCM4|MCM5|MCM6|MCM7|MRE11|MSH2|ORC1|ORC2|ORC5|PCNA|POLD1|POLR2B|PPP1CC|PPP1R10|PRKDC|RAD17|RAD51|RAD51D|RBBP7|RPA1|RPA2|SSB|TERF1|TERT|WRN|XRCC1|XRCC3|XRCC5|HAT1|RECQL4|THOC1|ALYREF|RAD51AP1|KDM1A|ORC3|RTEL1|GAR1|NSMCE4A|WRAP53|RIF1|NAT10|PIF1|CTC1|THOC3|SLX4	-15.8789	0	33	1	1	-18.0943	5.296797796207494
1	-17.9905	GO:2001252	M1	1	0	GO Biological Processes	19	positive regulation of chromosome organization	19_GO:0048518 positive regulation of biological process	-17.9905	4.350941046884728	11.369616389021964	30284	105	2983	45	1.5085484411666108	0.22317845798610642	86|545|699|983|1736|2237|3178|3184|3320|4216|4361|4609|4751|4931|5514|6950|7013|7203|8379|8607|9212|9918|10051|10445|10524|10575|10576|10592|10694|10856|22948|23310|23397|26354|29781|51750|54617|54892|55135|64151|84464|92345|93973|220134|221150	ACTL6A|ATR|BUB1|CDK1|DKC1|FEN1|HNRNPA1|HNRNPD|HSP90AA1|MAP3K4|MRE11|MYC|NEK2|NVL|PPP1R10|TCP1|TERF1|CCT3|MAD1L1|RUVBL1|AURKB|NCAPD2|SMC4|MCRS1|KAT5|CCT4|CCT2|SMC2|CCT8|RUVBL2|CCT5|NCAPD3|NCAPH|GNL3|NCAPH2|RTEL1|INO80|NCAPG2|WRAP53|NCAPG|SLX4|NAF1|ACTR8|SKA1|SKA3	-15.7784	0	13	0	0	-35.927	4.350941046884728
1	-17.9622	GO:0010965	M1	1	0	GO Biological Processes	19	regulation of mitotic sister chromatid separation	19_GO:0050789 regulation of biological process	-17.9622	5.567333167519167	11.899637572989342	30284	62	2983	34	1.1397921555481059	0.19435555802606314	332|699|891|991|3619|4085|5347|7272|7517|7756|8379|8881|8899|9184|9212|9319|9700|9735|9787|10403|11065|26271|51433|54908|55055|55143|55755|57405|83540|83903|84101|147841|220134|221150	BIRC5|BUB1|CCNB1|CDC20|INCENP|MAD2L1|PLK1|TTK|XRCC3|ZNF207|MAD1L1|CDC16|PRP4K|BUB3|AURKB|TRIP13|ESPL1|KNTC1|DLGAP5|NDC80|UBE2C|FBXO5|ANAPC5|SPDL1|ZWILCH|CDCA8|CDK5RAP2|SPC25|NUF2|HASPIN|USP44|SPC24|SKA1|SKA3	-15.7533	0	21	0	0	-23.4955	10.152195776064366
1	-17.8853	GO:0045333	M1	1	0	GO Biological Processes	19	cellular respiration	19_GO:0009987 cellular process	-17.8853	3.2830483852944465	10.734686608568968	30284	201	2983	65	2.179014415018438	0.2673126073794962	48|50|158|498|509|1352|1537|1737|1738|1743|2108|2110|2271|2395|2806|3052|3419|3420|3421|4191|4436|4508|4509|4513|4514|4519|4535|4536|4537|4538|4539|4540|4541|4697|4704|4705|4717|4719|4720|4722|4723|4726|5160|5162|6390|6392|6648|7381|7384|7385|7386|8013|9377|9650|10514|27089|30968|54205|55753|79736|79751|92259|113115|400916|751071	ACO1|ACO2|ADSL|ATP5F1A|ATP5F1C|COX10|CYC1|DLAT|DLD|DLST|ETFA|ETFDH|FH|FXN|GOT2|HCCS|IDH3A|IDH3B|IDH3G|MDH2|MSH2|ATP6|ATP8|COX2|COX3|CYTB|ND1|ND2|ND3|ND4|ND4L|ND5|ND6|NDUFA4|NDUFA9|NDUFA10|NDUFC1|NDUFS1|NDUFS2|NDUFS3|NDUFV1|NDUFS6|PDHA1|PDHB|SDHB|SDHD|SOD2|UQCRB|UQCRC1|UQCRC2|UQCRFS1|NR4A3|COX5A|MTFR1|MYBBP1A|UQCRQ|STOML2|CYCS|OGDHL|TEFM|SLC25A22|KGD4|MTFR2|CHCHD10|CSKMT	-15.6796	0	16	0	0	-29.3068	3.9618324979763377
1	-17.8599	GO:0050657	M1	1	0	GO Biological Processes	19	nucleic acid transport	19_GO:0051179 localization	-17.8599	3.644377970894901	10.94554714468858	30284	156	2983	56	1.8773047267851157	0.24849948594720425	1660|2733|3178|3837|4686|4927|4928|5903|6426|6428|6432|6741|7919|8021|8086|8570|8888|9631|9688|9775|9793|9804|9818|9908|9972|9984|10128|10189|10212|10642|10762|11260|23165|23225|23279|23381|23511|23636|25909|26019|29107|51808|53371|54715|55706|55746|56943|57122|57510|65083|79023|79902|81929|84321|129401|348995	DHX9|GLE1|HNRNPA1|KPNB1|NCBP1|NUP88|NUP98|RANBP2|SRSF1|SRSF3|SRSF7|SSB|DDX39B|NUP214|AAAS|KHSRP|MCM3AP|NUP155|NUP93|EIF4A3|CKAP5|TOMM20|NUP58|G3BP2|NUP153|THOC1|LRPPRC|ALYREF|DDX39A|IGF2BP1|NUP50|XPOT|NUP205|NUP210|NUP160|SMG5|NUP188|NUP62|AHCTF1|UPF2|NXT1|PHAX|NUP54|RBFOX1|NDC1|NUP133|ENY2|NUP107|XPO5|NOL6|NUP37|NUP85|SEH1L|THOC3|NUP35|NUP43	-15.6605	0	18	0	0	-26.3876	6.903493127723767
1	-17.8599	GO:0050658	M1	1	0	GO Biological Processes	19	RNA transport	19_GO:0051179 localization	-17.8599	3.644377970894901	10.94554714468858	30284	156	2983	56	1.8773047267851157	0.24849948594720425	1660|2733|3178|3837|4686|4927|4928|5903|6426|6428|6432|6741|7919|8021|8086|8570|8888|9631|9688|9775|9793|9804|9818|9908|9972|9984|10128|10189|10212|10642|10762|11260|23165|23225|23279|23381|23511|23636|25909|26019|29107|51808|53371|54715|55706|55746|56943|57122|57510|65083|79023|79902|81929|84321|129401|348995	DHX9|GLE1|HNRNPA1|KPNB1|NCBP1|NUP88|NUP98|RANBP2|SRSF1|SRSF3|SRSF7|SSB|DDX39B|NUP214|AAAS|KHSRP|MCM3AP|NUP155|NUP93|EIF4A3|CKAP5|TOMM20|NUP58|G3BP2|NUP153|THOC1|LRPPRC|ALYREF|DDX39A|IGF2BP1|NUP50|XPOT|NUP205|NUP210|NUP160|SMG5|NUP188|NUP62|AHCTF1|UPF2|NXT1|PHAX|NUP54|RBFOX1|NDC1|NUP133|ENY2|NUP107|XPO5|NOL6|NUP37|NUP85|SEH1L|THOC3|NUP35|NUP43	-15.6605	0	18	0	0	-26.3876	6.903493127723767
1	-17.7452	GO:0010639	M1	1	0	GO Biological Processes	19	negative regulation of organelle organization	19_GO:0048519 negative regulation of biological process	-17.7452	2.6547408494880953	10.262650110339239	30284	348	2983	91	3.050620181025813	0.3148762904936131	142|292|293|332|699|899|991|1111|2288|2395|2648|3178|3192|4085|4233|4591|4682|4869|4976|5216|5347|5394|5580|5810|6710|6904|7013|7153|7157|7272|7429|7515|7756|7798|8195|8379|9184|9319|9700|9735|9738|9882|10040|10075|10198|10300|10382|10403|10432|10445|10919|11151|11344|22974|23063|23189|23329|26271|27085|27124|27166|50810|50848|50944|51750|54552|54908|54998|55055|55226|55486|55755|57143|57405|8011…	PARP1|SLC25A5|SLC25A6|BIRC5|BUB1|CCNF|CDC20|CHEK1|FKBP4|FXN|KAT2A|HNRNPA1|HNRNPU|MAD2L1|MET|TRIM37|NUBP1|NPM1|OPA1|PFN1|PLK1|EXOSC10|PRKCD|RAD1|SPTB|TBCD|TERF1|TOP2A|TP53|TTK|VIL1|XRCC1|ZNF207|LUZP1|MKKS|MAD1L1|BUB3|TRIP13|ESPL1|KNTC1|CCP110|TBC1D4|TOM1L1|HUWE1|MPHOSPH9|KATNB1|TUBB4A|NDC80|RBM14|MCRS1|EHMT2|CORO1A|TWF2|TPX2|WAPL|KANK1|TBC1D30|FBXO5|MTBP|INPP5J|PRELID1|HDGFL3|F11R|SHANK1|RTEL1|GNL…	-15.549	0	34	1	1	-17.7452	2.6547408494880953
1	-17.6813	GO:0043021	M1	1	0	GO Molecular Functions	21	ribonucleoprotein complex binding		-17.6813	3.4414222969709707	10.767939230942153	30284	177	2983	60	2.011397921555481	0.2570455873539026	23|708|1654|1660|1965|1975|2107|3192|3954|4528|4869|4931|5292|5935|6059|6626|6628|6632|6638|7374|7812|7866|8531|9775|9793|10146|10196|10419|10465|23107|23246|23367|23481|23560|25929|26135|27000|28985|29789|50628|51042|51204|54496|54505|55037|55319|55759|56919|56926|57003|57510|60558|79029|79568|80155|90441|91574|92609|121053|253943	ABCF1|C1QBP|DDX3X|DHX9|EIF2S1|EIF4B|ETF1|HNRNPU|LETM1|MTIF2|NPM1|NVL|PIM1|RBM3|ABCE1|SNRPA|SNRPB|SNRPD1|SNRPN|UNG|CSDE1|IFRD2|YBX3|EIF4A3|CKAP5|G3BP1|PRMT3|PRMT5|PPIH|MRPS27|BOP1|LARP1|PES1|GTPBP4|GEMIN5|SERBP1|DNAJC2|MCTS1|OLA1|GEMIN4|ZNF593|TACO1|PRMT7|DHX29|PTCD3|TMA16|WDR12|DHX33|NCLN|CCDC47|XPO5|GUF1|AFG2B|MAIP1|NAA15|ZNF622|MTRFR|TIMM50|NOPCHAP1|YTHDF3	-15.4882	0	35	1	1	-17.6813	6.091317465638619
1	-17.4564	GO:0009117	M1	1	0	GO Biological Processes	19	nucleotide metabolic process	19_GO:0009987 cellular process	-17.4564	2.4497177742707517	10.019935033195674	30284	431	2983	104	3.4864230640295006	0.3358594883539587	107|109|132|142|158|159|272|471|481|498|509|516|517|518|785|790|978|1503|1723|1740|1841|1854|2232|2584|2618|2977|3251|3312|3615|3704|3945|4191|4508|4509|4522|4535|4536|4537|4538|4539|4540|4541|4704|4705|4717|4719|4720|4722|4723|4726|4831|4832|4860|4881|4913|4976|5106|5143|5144|5150|5313|5471|5634|5636|6240|6390|6392|6470|6996|7086|7371|7372|7374|7378|8505|8833|9390|9414|9540|9615|10380|10606|1084…	ADCY1|ADCY3|ADK|PARP1|ADSL|ADSS2|AMPD3|ATIC|ATP1B1|ATP5F1A|ATP5F1C|ATP5MC1|ATP5MC2|ATP5MC3|CACNB4|CAD|CDA|CTPS1|DHODH|DLG2|DTYMK|DUT|FDXR|GALK1|GART|GUCY1A2|HPRT1|HSPA8|IMPDH2|ITPA|LDHB|MDH2|ATP6|ATP8|MTHFD1|ND1|ND2|ND3|ND4|ND4L|ND5|ND6|NDUFA9|NDUFA10|NDUFC1|NDUFS1|NDUFS2|NDUFS3|NDUFV1|NDUFS6|NME2|NME3|PNP|NPR1|NTHL1|OPA1|PCK2|PDE4C|PDE4D|PDE7A|PKLR|PPAT|PRPS2|PRPSAP2|RRM1|SDHB|SDHD|SHMT1|TDG|TKT…	-15.2664	0	16	0	0	-29.3068	3.9618324979763377
1	-17.2894	GO:0000723	M1	1	0	GO Biological Processes	19	telomere maintenance	19_GO:0009987 cellular process	-17.2894	4.365444183707677	11.14270912193989	30284	100	2983	43	1.441501843781428	0.21823681405886983	86|142|328|545|641|675|1736|1763|2237|3320|3326|3364|4361|5111|5591|5888|5889|5892|5981|6117|6118|7013|7015|7486|7515|7517|7520|8607|9134|9156|9401|10445|10856|51750|54433|54537|54617|55135|55183|80119|80169|84464|93973	ACTL6A|PARP1|APEX1|ATR|BLM|BRCA2|DKC1|DNA2|FEN1|HSP90AA1|HSP90AB1|HUS1|MRE11|PCNA|PRKDC|RAD51|RAD51C|RAD51D|RFC1|RPA1|RPA2|TERF1|TERT|WRN|XRCC1|XRCC3|XRCC5|RUVBL1|CCNE2|EXO1|RECQL4|MCRS1|RUVBL2|RTEL1|GAR1|SHLD2|INO80|WRAP53|RIF1|PIF1|CTC1|SLX4|ACTR8	-15.1025	0	33	0	0	-18.0943	5.296797796207494
1	-17.2683	GO:0009060	M1	1	0	GO Biological Processes	19	aerobic respiration	19_GO:0009987 cellular process	-17.2683	3.507122177185871	10.674167017255575	30284	165	2983	57	1.910828025477707	0.2506655831933454	48|50|158|498|509|1352|1537|1737|1738|1743|2271|2395|3419|3420|3421|4191|4436|4508|4509|4513|4514|4519|4535|4536|4537|4538|4539|4540|4541|4697|4704|4705|4717|4719|4720|4722|4723|4726|5160|5162|6390|6392|7381|7384|7385|7386|9377|9650|27089|30968|54205|55753|79736|92259|113115|400916|751071	ACO1|ACO2|ADSL|ATP5F1A|ATP5F1C|COX10|CYC1|DLAT|DLD|DLST|FH|FXN|IDH3A|IDH3B|IDH3G|MDH2|MSH2|ATP6|ATP8|COX2|COX3|CYTB|ND1|ND2|ND3|ND4|ND4L|ND5|ND6|NDUFA4|NDUFA9|NDUFA10|NDUFC1|NDUFS1|NDUFS2|NDUFS3|NDUFV1|NDUFS6|PDHA1|PDHB|SDHB|SDHD|UQCRB|UQCRC1|UQCRC2|UQCRFS1|COX5A|MTFR1|UQCRQ|STOML2|CYCS|OGDHL|TEFM|KGD4|MTFR2|CHCHD10|CSKMT	-15.0844	0	16	0	0	-29.3068	3.9618324979763377
1	-17.2424	GO:0005643	M1	1	0	GO Cellular Components	20	nuclear pore		-17.2424	4.441585652028159	11.163845712973728	30284	96	2983	42	1.4079785450888367	0.2157209267669858	2733|3837|3839|3843|4085|4927|4928|5902|5903|5905|8021|8086|8379|8888|9631|9688|9818|9972|10527|10762|11260|23039|23165|23225|23279|23511|23636|25909|27183|29107|53371|55706|55746|56943|57122|64328|79023|79902|81929|92421|129401|348995	GLE1|KPNB1|KPNA3|IPO5|MAD2L1|NUP88|NUP98|RANBP1|RANBP2|RANGAP1|NUP214|AAAS|MAD1L1|MCM3AP|NUP155|NUP93|NUP58|NUP153|IPO7|NUP50|XPOT|XPO7|NUP205|NUP210|NUP160|NUP188|NUP62|AHCTF1|VPS4A|NXT1|NUP54|NDC1|NUP133|ENY2|NUP107|XPO4|NUP37|NUP85|SEH1L|CHMP4C|NUP35|NUP43	-15.0616	0	18	0	0	-26.3876	6.903493127723767
1	-17.2056	GO:0006400	M1	1	0	GO Biological Processes	19	tRNA modification	19_GO:0009987 cellular process	-17.2056	4.5243481175939015	11.190862741282167	30284	92	2983	41	1.3744552463962454	0.2131735818586345	3028|4234|6741|8518|10785|11062|25821|25917|51002|51605|51654|54517|54859|54888|54901|54931|55226|55250|55621|55623|55644|55687|56931|64118|79691|79828|80324|80745|81605|81890|83480|84705|91801|112970|115708|127253|129450|134637|144233|150962|348180	HSD17B10|METTL1|SSB|ELP1|WDR4|DUS4L|MTO1|THUMPD3|TPRKB|TRMT6|CDK5RAP1|PUS7|ELP6|NSUN2|CDKAL1|TRMT10C|NAT10|ELP2|TRMT1|THUMPD1|OSGEP|TRMU|DUS3L|DUS1L|QTRT2|METTL8|PUS1|THUMPD2|URM1|QTRT1|PUS3|GTPBP3|ALKBH8|KTI12|TRMT61A|TYW3|TYW5|ADAT2|BCDIN3D|PUS10|CTU2	-15.0277	0	7	0	0	-46.4206	5.050843669683764
1	-17.1782	GO:0019752	M1	1	0	GO Biological Processes	19	carboxylic acid metabolic process	19_GO:0009987 cellular process	-17.1782	2.022659694848073	9.583639074045491	30284	783	2983	156	5.229634596044251	0.407610462949568	31|39|48|50|128|159|231|240|242|247|275|384|440|445|471|586|594|642|790|1491|1565|1629|1638|1737|1738|1743|1800|2108|2110|2166|2180|2182|2194|2271|2356|2584|2639|2731|2746|2806|3028|3033|3074|3091|3419|3420|3421|3712|3945|4048|4191|4258|4329|4507|4522|4594|4842|4942|4953|5053|5095|5096|5106|5160|5162|5313|5408|5446|5565|5832|5973|6307|6470|6535|6611|6652|6898|7157|7166|7358|7915|8399|8659|8879|88…	ACACA|ACAT2|ACO1|ACO2|ADH5|ADSS2|AKR1B1|ALOX5|ALOX12B|ALOX15B|AMT|ARG2|ASNS|ASS1|ATIC|BCAT1|BCKDHB|BLMH|CAD|CTH|CYP2D6|DBT|DCT|DLAT|DLD|DLST|DPEP1|ETFA|ETFDH|FAAH|ACSL1|ACSL4|FASN|FH|FPGS|GALK1|GCDH|GLDC|GLUD1|GOT2|HSD17B10|HADH|HEXB|HIF1A|IDH3A|IDH3B|IDH3G|IVD|LDHB|LTA4H|MDH2|MGST2|ALDH6A1|MTAP|MTHFD1|MMUT|NOS1|OAT|ODC1|PAH|PCCA|PCCB|PCK2|PDHA1|PDHB|PKLR|PNLIPRP2|PON3|PRKAB2|ALDH18A1|RENBP|MSMO1…	-15.0033	0	36	1	1	-17.1782	2.309297751636959
1	-17.17	GO:0001510	M1	1	0	GO Biological Processes	19	RNA methylation	19_GO:0009987 cellular process	-17.17	4.8222929936305725	11.315494412885357	30284	80	2983	38	1.2738853503184713	0.20533102154736688	2091|3028|4234|4839|6628|6632|6633|6635|6636|10436|10785|25821|25917|27292|29081|51574|51605|54888|54931|55178|55621|55695|56257|56339|64216|64783|79066|79828|80745|84705|91801|91893|96764|113802|115708|117246|127253|144233	FBL|HSD17B10|METTL1|NOP2|SNRPB|SNRPD1|SNRPD2|SNRPE|SNRPF|EMG1|WDR4|MTO1|THUMPD3|DIMT1|METTL5|LARP7|TRMT6|NSUN2|TRMT10C|MRM3|TRMT1|NSUN5|MEPCE|METTL3|TFB2M|RBM15|METTL16|METTL8|THUMPD2|GTPBP3|ALKBH8|FDXACB1|TGS1|HENMT1|TRMT61A|FTSJ3|TYW3|BCDIN3D	-14.9981	0	30	0	0	-20.4747	5.640108764480203
1	-17.0807	GO:0045930	M1	1	0	GO Biological Processes	19	negative regulation of mitotic cell cycle	19_GO:0048519 negative regulation of biological process	-17.0807	3.003357917085708	10.299641022605611	30284	240	2983	71	2.380154207173986	0.2790904523852947	332|545|580|641|699|785|983|990|991|1111|1620|2177|3364|4085|4361|4436|4998|5017|5347|5591|5884|5932|5933|6118|7157|7272|7465|7756|7976|8328|8379|8883|9088|9184|9212|9319|9368|9735|10040|10403|11073|26271|27085|27183|29997|51379|51512|51514|54475|54908|54962|54998|55055|55159|55544|57099|57405|57795|63967|79960|83540|83903|84101|90381|92421|140901|144455|146956|147841|166863|339479	BIRC5|ATR|BARD1|BLM|BUB1|CACNB4|CDK1|CDC6|CDC20|CHEK1|BRINP1|FANCD2|HUS1|MAD2L1|MRE11|MSH2|ORC1|OVOL1|PLK1|PRKDC|RAD17|RBBP8|RBL1|RPA2|TP53|TTK|WEE1|ZNF207|FZD3|GFI1B|MAD1L1|NAE1|PKMYT1|BUB3|AURKB|TRIP13|NHERF1|KNTC1|TOM1L1|NDC80|TOPBP1|FBXO5|MTBP|VPS4A|NOP53|CRLF3|GTSE1|DTL|NLE1|SPDL1|TIPIN|AURKAIP1|ZWILCH|RFWD3|RBM38|AVEN|SPC25|BRINP2|CLSPN|JADE1|NUF2|HASPIN|USP44|TICRR|CHMP4C|STK35|E2F7|EME1|S…	-14.9118	0	11	0	0	-42.3759	3.8446185187462687
1	-17.0509	GO:0017116	M1	1	0	GO Molecular Functions	21	single-stranded DNA helicase activity		-17.0509	5.6012114626562015	11.593982707765964	30284	58	2983	32	1.0727455581629233	0.18861651394864165	641|1108|1660|1763|2963|4171|4172|4173|4174|4175|4176|5888|5982|5983|5984|5985|7486|8438|8607|10146|10856|26038|51750|54821|55636|56652|57680|63922|79075|80119|84515|254394	BLM|CHD4|DHX9|DNA2|GTF2F2|MCM2|MCM3|MCM4|MCM5|MCM6|MCM7|RAD51|RFC2|RFC3|RFC4|RFC5|WRN|RAD54L|RUVBL1|G3BP1|RUVBL2|CHD5|RTEL1|ERCC6L|CHD7|TWNK|CHD8|CHTF18|DSCC1|PIF1|MCM8|MCM9	-14.8849	0	6	0	0	-47.847	5.6012114626562015
1	-17.0362	GO:0043484	M1	1	0	GO Biological Processes	19	regulation of RNA splicing	19_GO:0050789 regulation of biological process	-17.0362	3.311678836042386	10.481501324659565	30284	187	2983	61	2.044921220248072	0.25913444416000114	708|1207|2521|2648|3178|3191|3192|4686|4691|4928|5394|5725|5935|6231|6426|6427|6428|6431|6432|6434|6625|6732|6880|7536|8295|8683|8882|9588|9967|10137|10419|10656|10658|10772|10921|11030|11338|23076|23450|26528|27316|27332|27339|51574|54715|54845|55544|56943|57703|58517|64783|79066|79084|80004|112869|135295|146713|202559|282996|286676|348093	C1QBP|CLNS1A|FUS|KAT2A|HNRNPA1|HNRNPL|HNRNPU|NCBP1|NCL|NUP98|EXOSC10|PTBP1|RBM3|RPS26|SRSF1|SRSF2|SRSF3|SRSF6|SRSF7|TRA2B|SNRNP70|SRPK1|TAF9|SF1|TRRAP|SRSF9|ZPR1|PRDX6|THRAP3|RBM12|PRMT5|KHDRBS3|CELF1|SRSF10|RNPS1|RBPMS|U2AF2|RRP1B|SF3B3|DAZAP1|RBMX|ZNF638|PRPF19|LARP7|RBFOX1|ESRP1|RBM38|ENY2|CWC22|RBM25|RBM15|METTL16|WDR77|ESRP2|SGF29|SRSF12|RBFOX3|KHDRBS2|RBM20|ILDR1|RBPMS2	-14.873	0	37	1	1	-17.0362	4.478909901204866
1	-16.9963	GO:0030071	M1	1	0	GO Biological Processes	19	regulation of mitotic metaphase/anaphase transition	19_GO:0050789 regulation of biological process	-16.9963	4.475699213103645	11.096389896446436	30284	93	2983	41	1.3744552463962454	0.2131735818586345	86|332|699|891|990|991|3619|4085|5347|6597|6599|6605|7272|7517|7756|8193|8289|8379|8881|8899|9184|9212|9319|9700|9735|9787|10403|11065|26271|51433|54908|55055|55143|55755|57405|83540|83903|84101|147841|220134|221150	ACTL6A|BIRC5|BUB1|CCNB1|CDC6|CDC20|INCENP|MAD2L1|PLK1|SMARCA4|SMARCC1|SMARCE1|TTK|XRCC3|ZNF207|DPF1|ARID1A|MAD1L1|CDC16|PRP4K|BUB3|AURKB|TRIP13|ESPL1|KNTC1|DLGAP5|NDC80|UBE2C|FBXO5|ANAPC5|SPDL1|ZWILCH|CDCA8|CDK5RAP2|SPC25|NUF2|HASPIN|USP44|SPC24|SKA1|SKA3	-14.8361	0	21	0	0	-23.4955	10.152195776064366
1	-16.9926	GO:0000460	M1	1	0	GO Biological Processes	19	maturation of 5.8S rRNA	19_GO:0009987 cellular process	-16.9926	7.383415109864993	12.127659271429847	30284	33	2983	24	0.8045591686221925	0.1635679547828635	5393|5394|5591|8602|9875|10799|11340|23016|23212|23246|23404|23481|23517|27340|29777|51010|51018|55759|65095|79707|80135|84549|117246|161424	EXOSC9|EXOSC10|PRKDC|NOP14|URB1|RPP40|EXOSC8|EXOSC7|RRS1|BOP1|EXOSC2|PES1|MTREX|UTP20|ABT1|EXOSC3|RRP15|WDR12|KRI1|NOL9|RPF1|MAK16|FTSJ3|NOP9	-14.8352	0	38	1	1	-16.9926	10.152195776064366
1	-16.8705	GO:1990204	M1	1	0	GO Cellular Components	20	oxidoreductase complex		-16.8705	3.583127920963893	10.588188243788615	30284	153	2983	54	1.810258129399933	0.24410500593090653	275|594|617|1537|1629|1737|1738|1743|2648|2731|3419|3420|3421|3945|4513|4514|4519|4535|4536|4537|4538|4539|4540|4541|4688|4697|4704|4705|4717|4719|4720|4722|4723|4726|5160|5162|5880|6240|6390|6392|7381|7384|7385|7386|9377|10295|10811|27089|50506|55526|55753|56339|80777|92259	AMT|BCKDHB|BCS1L|CYC1|DBT|DLAT|DLD|DLST|KAT2A|GLDC|IDH3A|IDH3B|IDH3G|LDHB|COX2|COX3|CYTB|ND1|ND2|ND3|ND4|ND4L|ND5|ND6|NCF2|NDUFA4|NDUFA9|NDUFA10|NDUFC1|NDUFS1|NDUFS2|NDUFS3|NDUFV1|NDUFS6|PDHA1|PDHB|RAC2|RRM1|SDHB|SDHD|UQCRB|UQCRC1|UQCRC2|UQCRFS1|COX5A|BCKDK|NOXA1|UQCRQ|DUOX2|DHTKD1|OGDHL|METTL3|CYB5B|KGD4	-14.716	0	16	0	0	-29.3068	3.9618324979763377
1	-16.8546	GO:0006270	M1	1	0	GO Biological Processes	19	DNA replication initiation	19_GO:0009987 cellular process	-16.8546	7.976725252622002	12.208482301496613	30284	28	2983	22	0.7375125712370098	0.15665730969919187	990|4171|4172|4173|4174|4175|4176|4998|4999|5001|5422|5557|5558|8318|9134|11073|23594|23595|23649|55388|64318|64785	CDC6|MCM2|MCM3|MCM4|MCM5|MCM6|MCM7|ORC1|ORC2|ORC5|POLA1|PRIM1|PRIM2|CDC45|CCNE2|TOPBP1|ORC6|ORC3|POLA2|MCM10|NOC3L|GINS3	-14.7029	0	39	1	1	-16.8546	8.88317130405632
1	-16.7907	GO:2000278	M1	1	0	GO Biological Processes	19	regulation of DNA biosynthetic process	19_GO:0050789 regulation of biological process	-16.7907	4.428085391687649	11.003245406398756	30284	94	2983	41	1.3744552463962454	0.2131735818586345	545|890|1111|1736|2264|3178|3184|3192|3320|3776|5111|5394|5982|5983|5984|5985|6950|7013|7027|7157|7203|7398|10575|10576|10694|11143|22948|23338|23381|27000|54552|55135|55226|63922|79075|79960|80119|80169|84289|92345|167227	ATR|CCNA2|CHEK1|DKC1|FGFR4|HNRNPA1|HNRNPD|HNRNPU|HSP90AA1|KCNK2|PCNA|EXOSC10|RFC2|RFC3|RFC4|RFC5|TCP1|TERF1|TFDP1|TP53|CCT3|USP1|CCT4|CCT2|CCT8|KAT7|CCT5|JADE2|SMG5|DNAJC2|GNL3L|WRAP53|NAT10|CHTF18|DSCC1|JADE1|PIF1|CTC1|ING5|NAF1|DCP2	-14.6418	0	40	1	1	-16.7907	8.88317130405632
1	-16.7371	GO:0006351	M1	1	0	GO Biological Processes	19	DNA-templated transcription	19_GO:0009987 cellular process	-16.7371	2.2294295624388165	9.627131040114609	30284	551	2983	121	4.056319141803553	0.3611998986876922	142|328|474|661|863|890|1022|1660|1786|1871|2963|2968|2969|2975|2976|3171|4141|4150|4686|4799|5431|5434|5435|5437|5442|5536|5757|6597|6720|6722|6837|6875|6877|6880|6882|6917|6920|6949|7004|7019|7027|7157|7290|7343|8289|8463|8805|9014|9015|9070|9139|9150|9188|9282|9319|9329|9441|9477|9533|9603|10360|10419|10432|10849|10921|11091|11128|11137|11143|11176|11198|22803|22828|22936|23379|23469|25819|258…	PARP1|APEX1|ATOH1|POLR3D|CBFA2T3|CCNA2|CDK7|DHX9|DNMT1|E2F3|GTF2F2|GTF2H4|GTF2I|GTF3C1|GTF3C2|FOXA3|MARS1|MAZ|NCBP1|NFX1|POLR2B|POLR2E|POLR2F|POLR2H|POLRMT|PPP5C|PTMA|SMARCA4|SREBF1|SRF|MED22|TAF4B|TAF5|TAF9|TAF11|TCEA1|TCEA3|TCOF1|TEAD4|TFAM|TFDP1|TP53|HIRA|UBTF|ARID1A|TEAD2|TRIM24|TAF1B|TAF1A|ASH2L|CBFA2T2|CTDP1|DDX21|MED14|TRIP13|GTF3C4|MED26|MED20|POLR1C|NFE2L3|NPM3|PRMT5|RBM14|POLR1G|RNPS1|W…	-14.591	0	41	1	1	-16.7371	3.355386739546697
1	-16.711	GO:2001251	M1	1	0	GO Biological Processes	19	negative regulation of chromosome organization	19_GO:0048519 negative regulation of biological process	-16.711	4.7046760913469	11.10391464217974	30284	82	2983	38	1.2738853503184713	0.20533102154736688	142|332|699|991|3178|3192|4085|5347|5394|7013|7153|7157|7272|7515|7756|8379|9184|9319|9700|9735|10403|10445|23063|26271|51750|54552|54908|55055|55226|57405|80119|80169|83540|83903|84101|84464|147841|167227	PARP1|BIRC5|BUB1|CDC20|HNRNPA1|HNRNPU|MAD2L1|PLK1|EXOSC10|TERF1|TOP2A|TP53|TTK|XRCC1|ZNF207|MAD1L1|BUB3|TRIP13|ESPL1|KNTC1|NDC80|MCRS1|WAPL|FBXO5|RTEL1|GNL3L|SPDL1|ZWILCH|NAT10|SPC25|PIF1|CTC1|NUF2|HASPIN|USP44|SLX4|SPC24|DCP2	-14.5677	0	21	0	0	-23.4955	10.152195776064366
1	-16.4676	GO:0051321	M1	1	0	GO Biological Processes	19	meiotic cell cycle	19_GO:0022414 reproductive process	-16.4676	2.883697632889878	10.024404416874972	30284	257	2983	73	2.4472008045591687	0.28289680623192953	675|734|991|1642|2175|2177|2956|3014|3364|3619|4292|4361|4751|5017|5347|5810|5888|5889|5892|5932|6117|7013|7153|7272|7516|8243|8438|9088|9133|9134|9156|9184|9319|9633|9700|9918|10051|10403|10592|10635|10735|10919|11022|23310|23397|25879|26271|29781|29893|54888|55706|57697|63979|79703|80010|83540|83990|84057|84215|84464|84501|85417|91646|126549|146956|151246|151648|166863|220134|221150|283677|3482…	BRCA2|OSGIN2|CDC20|DDB1|FANCA|FANCD2|MSH6|H2AX|HUS1|INCENP|MLH1|MRE11|NEK2|OVOL1|PLK1|RAD1|RAD51|RAD51C|RAD51D|RBBP8|RPA1|TERF1|TOP2A|TTK|XRCC2|SMC1A|RAD54L|PKMYT1|CCNB2|CCNE2|EXO1|BUB3|TRIP13|TESMIN|ESPL1|NCAPD2|SMC4|NDC80|SMC2|RAD51AP1|STAG2|EHMT2|TDRKH|NCAPD3|NCAPH|DCAF13|FBXO5|NCAPH2|PSMC3IP|NSUN2|NDC1|FANCM|FIGNL1|TOP6BL|RMI1|NUF2|BRIP1|MND1|ZNF541|SLX4|SPIRE2|CCNB3|TDRD12|ANKLE1|EME1|SGO2|S…	-14.327	0	42	1	1	-16.4676	4.777503894618525
1	-16.39	GO:1902099	M1	1	0	GO Biological Processes	19	regulation of metaphase/anaphase transition of cell cycle	19_GO:0050789 regulation of biological process	-16.39	4.335833612694156	10.820806320575807	30284	96	2983	41	1.3744552463962454	0.2131735818586345	86|332|699|891|990|991|3619|4085|5347|6597|6599|6605|7272|7517|7756|8193|8289|8379|8881|8899|9184|9212|9319|9700|9735|9787|10403|11065|26271|51433|54908|55055|55143|55755|57405|83540|83903|84101|147841|220134|221150	ACTL6A|BIRC5|BUB1|CCNB1|CDC6|CDC20|INCENP|MAD2L1|PLK1|SMARCA4|SMARCC1|SMARCE1|TTK|XRCC3|ZNF207|DPF1|ARID1A|MAD1L1|CDC16|PRP4K|BUB3|AURKB|TRIP13|ESPL1|KNTC1|DLGAP5|NDC80|UBE2C|FBXO5|ANAPC5|SPDL1|ZWILCH|CDCA8|CDK5RAP2|SPC25|NUF2|HASPIN|USP44|SPC24|SKA1|SKA3	-14.2521	0	21	0	0	-23.4955	10.152195776064366
1	-16.3331	GO:0009165	M1	1	0	GO Biological Processes	19	nucleotide biosynthetic process	19_GO:0009987 cellular process	-16.3331	3.083610866561606	10.110987740684287	30284	214	2983	65	2.179014415018438	0.2673126073794962	107|109|132|158|159|272|471|498|509|516|517|518|790|978|1503|1723|1841|1854|2618|2977|3251|3615|4508|4509|4522|4535|4536|4537|4538|4539|4540|4541|4704|4705|4717|4719|4720|4722|4723|4726|4831|4832|4860|4881|5471|5634|5636|6240|6390|6392|6470|7371|7372|7378|8833|9390|10606|23057|23475|23498|29922|30968|56474|80308|196883	ADCY1|ADCY3|ADK|ADSL|ADSS2|AMPD3|ATIC|ATP5F1A|ATP5F1C|ATP5MC1|ATP5MC2|ATP5MC3|CAD|CDA|CTPS1|DHODH|DTYMK|DUT|GART|GUCY1A2|HPRT1|IMPDH2|ATP6|ATP8|MTHFD1|ND1|ND2|ND3|ND4|ND4L|ND5|ND6|NDUFA9|NDUFA10|NDUFC1|NDUFS1|NDUFS2|NDUFS3|NDUFV1|NDUFS6|NME2|NME3|PNP|NPR1|PPAT|PRPS2|PRPSAP2|RRM1|SDHB|SDHD|SHMT1|UCK2|UMPS|UPP1|GMPS|SLC22A13|PAICS|NMNAT2|QPRT|HAAO|NME7|STOML2|CTPS2|FLAD1|ADCY4	-14.198	0	16	0	0	-29.3068	3.9618324979763377
1	-16.3215	GO:0051783	M1	1	0	GO Biological Processes	19	regulation of nuclear division	19_GO:0050789 regulation of biological process	-16.3215	3.5912529275873943	10.41010863331776	30284	147	2983	52	1.7432115320147503	0.2396236620523855	332|699|858|891|991|995|1104|1111|2253|3619|4085|4751|5347|5810|7039|7272|7517|7756|8379|8881|8899|9088|9184|9212|9319|9700|9735|9787|10040|10403|10419|10635|11065|23636|26271|27085|51433|54908|54998|55055|55143|55755|57405|79866|83540|83903|83987|84101|147841|157313|220134|221150	BIRC5|BUB1|CAV2|CCNB1|CDC20|CDC25C|RCC1|CHEK1|FGF8|INCENP|MAD2L1|NEK2|PLK1|RAD1|TGFA|TTK|XRCC3|ZNF207|MAD1L1|CDC16|PRP4K|PKMYT1|BUB3|AURKB|TRIP13|ESPL1|KNTC1|DLGAP5|TOM1L1|NDC80|PRMT5|RAD51AP1|UBE2C|NUP62|FBXO5|MTBP|ANAPC5|SPDL1|AURKAIP1|ZWILCH|CDCA8|CDK5RAP2|SPC25|BORA|NUF2|HASPIN|CCDC8|USP44|SPC24|CDCA2|SKA1|SKA3	-14.1891	0	21	0	0	-23.4955	10.152195776064366
1	-16.3188	GO:0090329	M1	1	0	GO Biological Processes	19	regulation of DNA-templated DNA replication	19_GO:0050789 regulation of biological process	-16.3188	5.888273550117332	11.434824315783603	30284	50	2983	29	0.9721756620851492	0.17964881811842154	641|2021|3980|4171|4172|4173|4174|4175|4176|5111|5982|5983|5984|5985|6742|8317|8914|11143|26271|54617|54962|57662|63922|79075|79733|80174|81620|90381|144455	BLM|ENDOG|LIG3|MCM2|MCM3|MCM4|MCM5|MCM6|MCM7|PCNA|RFC2|RFC3|RFC4|RFC5|SSBP1|CDC7|TIMELESS|KAT7|FBXO5|INO80|TIPIN|CAMSAP3|CHTF18|DSCC1|E2F8|DBF4B|CDT1|TICRR|E2F7	-14.1891	0	19	0	0	-26.3083	5.888273550117332
1	-16.2595	GO:0034708	M1	1	0	GO Cellular Components	20	methyltransferase complex		-16.2595	4.221705174204983	10.720179988737783	30284	101	2983	42	1.4079785450888367	0.2157209267669858	1207|2079|3028|3054|3066|3276|3720|4234|4591|5931|6628|6632|6633|6635|6636|6880|7403|8607|9070|9739|9757|10419|10445|10785|10856|11091|22976|23091|23269|23411|30827|51230|51605|54881|54931|56339|57680|64783|79084|83732|115708|259282	CLNS1A|ERH|HSD17B10|HCFC1|HDAC2|PRMT1|JARID2|METTL1|TRIM37|RBBP7|SNRPB|SNRPD1|SNRPD2|SNRPE|SNRPF|TAF9|KDM6A|RUVBL1|ASH2L|SETD1A|KMT2B|PRMT5|MCRS1|WDR4|RUVBL2|WDR5|PAXIP1|ZC3H13|MGA|SIRT1|CXXC1|PHF20|TRMT6|TEX10|TRMT10C|METTL3|CHD8|RBM15|WDR77|RIOK1|TRMT61A|BOD1L1	-14.1325	0	43	1	1	-16.2595	4.685628819722014
1	-16.2545	GO:0000049	M1	1	0	GO Molecular Functions	21	tRNA binding		-16.2545	4.695390546429769	10.93981313081853	30284	80	2983	37	1.24036205162588	0.20264568156583734	1964|2193|3028|3376|4141|4234|5917|6741|6897|7015|8518|8565|9086|10667|11260|23107|25917|51067|54888|54931|55157|55226|55621|55687|55699|57510|79691|80324|91574|91801|92675|112487|118672|124454|129450|255308|348180	EIF1AX|FARSA|HSD17B10|IARS1|MARS1|METTL1|RARS1|SSB|TARS1|TERT|ELP1|YARS1|EIF1AY|FARS2|XPOT|MRPS27|THUMPD3|YARS2|NSUN2|TRMT10C|DARS2|NAT10|TRMT1|TRMU|IARS2|XPO5|QTRT2|PUS1|MTRFR|ALKBH8|DTD1|DTD2|PSTK|EARS2|TYW5|EIF2S3B|CTU2	-14.1302	0	7	0	0	-46.4206	5.050843669683764
1	-16.2519	GO:0007093	M1	1	0	GO Biological Processes	19	mitotic cell cycle checkpoint signaling	19_GO:0048519 negative regulation of biological process	-16.2519	3.740282654339503	10.469046270769722	30284	133	2983	49	1.6426416359369762	0.23272777354052893	332|545|580|641|699|983|990|991|1111|2177|3364|4085|4361|4436|4998|5347|5591|5884|5932|6118|7157|7272|7756|8379|8883|9184|9212|9319|9735|10403|11073|27183|29997|51512|51514|54908|54962|55055|55159|55544|57405|63967|83540|83903|90381|92421|144455|146956|147841	BIRC5|ATR|BARD1|BLM|BUB1|CDK1|CDC6|CDC20|CHEK1|FANCD2|HUS1|MAD2L1|MRE11|MSH2|ORC1|PLK1|PRKDC|RAD17|RBBP8|RPA2|TP53|TTK|ZNF207|MAD1L1|NAE1|BUB3|AURKB|TRIP13|KNTC1|NDC80|TOPBP1|VPS4A|NOP53|GTSE1|DTL|SPDL1|TIPIN|ZWILCH|RFWD3|RBM38|SPC25|CLSPN|NUF2|HASPIN|TICRR|CHMP4C|E2F7|EME1|SPC24	-14.1302	0	11	0	0	-42.3759	3.8446185187462687
1	-16.2202	GO:0016741	M1	1	0	GO Molecular Functions	21	transferase activity, transferring one-carbon groups		-16.2202	3.069268490438064	10.064990736619878	30284	215	2983	65	2.179014415018438	0.2673126073794962	275|471|790|1786|1788|1789|2091|2618|3276|3720|4234|4839|6470|6839|7172|9739|9757|10196|10322|10419|10436|10919|11091|11107|23378|25917|27037|27232|27292|28989|29081|51490|51603|54093|54496|54888|54931|55178|55621|55695|56257|56339|63978|64216|64324|65990|79066|79624|79723|79813|79828|80745|91801|91893|96764|113802|115708|117246|124512|127253|134145|138199|144233|751071|110599564	AMT|ATIC|CAD|DNMT1|DNMT3A|DNMT3B|FBL|GART|PRMT1|JARID2|METTL1|NOP2|SHMT1|SUV39H1|TPMT|SETD1A|KMT2B|PRMT3|SMYD5|PRMT5|EMG1|EHMT2|WDR5|PRDM5|RRP8|THUMPD3|TRMT2A|GNMT|DIMT1|NTMT1|METTL5|SPOUT1|METTL13|SETD4|PRMT7|NSUN2|TRMT10C|MRM3|TRMT1|NSUN5|MEPCE|METTL3|PRDM14|TFB2M|NSD1|ANTKMT|METTL16|ARMT1|SUV39H2|EHMT1|METTL8|THUMPD2|ALKBH8|FDXACB1|TGS1|HENMT1|TRMT61A|FTSJ3|METTL23|TYW3|ATPSCKMT|CARNMT1|BCDIN3…	-14.1018	0	30	0	0	-20.4747	5.640108764480203
1	-16.2183	GO:0051053	M1	1	0	GO Biological Processes	19	negative regulation of DNA metabolic process	19_GO:0048519 negative regulation of biological process	-16.2183	3.6783318029218712	10.423795234477879	30284	138	2983	50	1.6761649346295675	0.23505048606762882	142|545|641|708|990|1111|2187|2956|3178|3192|3776|3980|4292|4361|4436|4437|5347|5394|5884|7013|7157|7515|7520|8914|8971|10445|10524|23063|23244|23560|26271|27000|51750|54537|54552|54962|55010|55086|55183|55226|57662|79000|80119|80169|80311|81620|84083|84464|126549|167227	PARP1|ATR|BLM|C1QBP|CDC6|CHEK1|FANCB|MSH6|HNRNPA1|HNRNPU|KCNK2|LIG3|MLH1|MRE11|MSH2|MSH3|PLK1|EXOSC10|RAD17|TERF1|TP53|XRCC1|XRCC5|TIMELESS|H1-10|MCRS1|KAT5|WAPL|PDS5A|GTPBP4|FBXO5|DNAJC2|RTEL1|SHLD2|GNL3L|TIPIN|PARPBP|RADX|RIF1|NAT10|CAMSAP3|AUNIP|PIF1|CTC1|KLHL15|CDT1|ZRANB3|SLX4|ANKLE1|DCP2	-14.1018	0	44	1	1	-16.2183	4.614634443665621
1	-16.1337	GO:0042393	M1	1	0	GO Molecular Functions	21	histone binding		-16.1337	2.894802811648875	9.92399812100802	30284	249	2983	71	2.380154207173986	0.2790904523852947	1104|1108|1163|1911|2186|2271|2956|3014|3066|3621|4171|4673|4674|4676|4678|4796|4869|5579|5757|5931|6597|6599|6749|7290|7443|8089|8208|8520|8805|8888|9425|9918|10360|10389|10527|10541|11091|11137|11176|23234|23310|23378|23411|25862|25988|26038|26155|27000|30827|51460|54496|54556|54617|54892|55135|55196|55206|55355|55636|55689|55723|57680|79831|81611|83743|83746|84289|84656|84733|112869|114825	RCC1|CHD4|CKS1B|PHC1|BPTF|FH|MSH6|H2AX|HDAC2|ING1|MCM2|NAP1L1|NAP1L2|NAP1L4|NASP|TONSL|NPM1|PRKCB|PTMA|RBBP7|SMARCA4|SMARCC1|SSRP1|HIRA|VRK1|YEATS4|CHAF1B|HAT1|TRIM24|MCM3AP|CDYL|NCAPD2|NPM3|SCML2|IPO7|ANP32B|WDR5|PWP1|BAZ2A|DNAJC9|NCAPD3|RRP8|SIRT1|USP49|HINFP|CHD5|NOC2L|DNAJC2|CXXC1|SFMBT1|PRMT7|ING3|INO80|NCAPG2|WRAP53|RESF1|SBNO1|HJURP|CHD7|YEATS2|ASF1B|CHD8|KDM8|ANP32E|GRWD1|L3MBTL2|ING5|GLY…	-14.0198	0	45	1	1	-16.1337	2.894802811648875
1	-16.1207	GO:0030515	M1	1	0	GO Molecular Functions	21	snoRNA binding		-16.1207	7.2968907140462616	11.78042331909912	30284	32	2983	23	0.771035869929601	0.1601510880254115	705|1736|4809|5591|7520|8602|9136|9188|9790|10528|10607|10885|11164|26747|27042|51602|54433|55127|55272|55720|55813|57647|92856	BYSL|DKC1|SNU13|PRKDC|XRCC5|NOP14|RRP9|DDX21|BMS1|NOP56|TBL3|WDR3|NUDT5|NUFIP1|UTP25|NOP58|GAR1|HEATR1|IMP3|TSR1|UTP6|DHX37|IMP4	-14.0094	0	46	1	1	-16.1207	8.306341998598116
1	-16.0868	GO:0000466	M1	1	0	GO Biological Processes	19	maturation of 5.8S rRNA from tricistronic rRNA transcript (SSU-rRNA, 5.8S rRNA, LSU-rRNA)	19_GO:0009987 cellular process	-16.0868	8.767805442964677	12.047520219487405	30284	22	2983	19	0.6369426751592356	0.1456585626632775	5393|5394|8602|9875|10799|11340|23016|23212|23246|23404|23481|27340|29777|51010|55759|65095|79707|117246|161424	EXOSC9|EXOSC10|NOP14|URB1|RPP40|EXOSC8|EXOSC7|RRS1|BOP1|EXOSC2|PES1|UTP20|ABT1|EXOSC3|WDR12|KRI1|NOL9|FTSJ3|NOP9	-13.9806	0	38	0	0	-16.9926	10.152195776064366
1	-16.0868	GO:0006268	M1	1	0	GO Biological Processes	19	DNA unwinding involved in DNA replication	19_GO:0009987 cellular process	-16.0868	8.767805442964677	12.047520219487405	30284	22	2983	19	0.6369426751592356	0.1456585626632775	641|3159|4171|4172|4173|4174|4175|4176|5888|6117|6742|7486|8318|9401|9837|51659|56652|64785|84296	BLM|HMGA1|MCM2|MCM3|MCM4|MCM5|MCM6|MCM7|RAD51|RPA1|SSBP1|WRN|CDC45|RECQL4|GINS1|GINS2|TWNK|GINS3|GINS4	-13.9806	0	47	1	1	-16.0868	10.152195776064366
1	-16.0567	GO:0048024	M1	1	0	GO Biological Processes	19	regulation of mRNA splicing, via spliceosome	19_GO:0050789 regulation of biological process	-16.0567	4.024293821142631	10.55147131589103	30284	111	2983	44	1.4750251424740195	0.2207223194389625	708|1207|3178|3191|3192|4686|4691|4928|5394|5725|5935|6427|6428|6431|6432|6434|6625|6732|7536|8683|9588|9967|10419|10656|10658|10772|10921|11030|11338|26528|27316|27339|51574|54715|57703|58517|64783|79066|79084|135295|146713|202559|282996|348093	C1QBP|CLNS1A|HNRNPA1|HNRNPL|HNRNPU|NCBP1|NCL|NUP98|EXOSC10|PTBP1|RBM3|SRSF2|SRSF3|SRSF6|SRSF7|TRA2B|SNRNP70|SRPK1|SF1|SRSF9|PRDX6|THRAP3|PRMT5|KHDRBS3|CELF1|SRSF10|RNPS1|RBPMS|U2AF2|DAZAP1|RBMX|PRPF19|LARP7|RBFOX1|CWC22|RBM25|RBM15|METTL16|WDR77|SRSF12|RBFOX3|KHDRBS2|RBM20|RBPMS2	-13.953	0	37	0	0	-17.0362	4.478909901204866
1	-15.9495	GO:0044786	M1	1	0	GO Biological Processes	19	cell cycle DNA replication	19_GO:0009987 cellular process	-15.9495	7.8961522702722835	11.8498428063988	30284	27	2983	21	0.7039892725444183	0.1530813538326766	641|675|1763|2237|3978|4171|4172|4173|4175|5111|5422|5888|7083|7486|8318|8882|9837|51750|64785|79915|81620	BLM|BRCA2|DNA2|FEN1|LIG1|MCM2|MCM3|MCM4|MCM6|PCNA|POLA1|RAD51|TK1|WRN|CDC45|ZPR1|GINS1|RTEL1|GINS3|ATAD5|CDT1	-13.8484	0	47	0	0	-16.0868	10.152195776064366
1	-15.9012	GO:0046390	M1	1	0	GO Biological Processes	19	ribose phosphate biosynthetic process	19_GO:0009987 cellular process	-15.9012	3.3840652586881217	10.150247555880078	30284	165	2983	55	1.8437814280925242	0.24631281119134002	107|109|132|158|159|272|471|498|509|516|517|518|790|978|1503|1723|2618|2977|3251|3615|4508|4509|4522|4535|4536|4537|4538|4539|4540|4541|4704|4705|4717|4719|4720|4722|4723|4726|4831|4832|4881|5471|5634|5636|6390|6392|7371|7372|7378|8833|10606|29922|30968|56474|196883	ADCY1|ADCY3|ADK|ADSL|ADSS2|AMPD3|ATIC|ATP5F1A|ATP5F1C|ATP5MC1|ATP5MC2|ATP5MC3|CAD|CDA|CTPS1|DHODH|GART|GUCY1A2|HPRT1|IMPDH2|ATP6|ATP8|MTHFD1|ND1|ND2|ND3|ND4|ND4L|ND5|ND6|NDUFA9|NDUFA10|NDUFC1|NDUFS1|NDUFS2|NDUFS3|NDUFV1|NDUFS6|NME2|NME3|NPR1|PPAT|PRPS2|PRPSAP2|SDHB|SDHD|UCK2|UMPS|UPP1|GMPS|PAICS|NME7|STOML2|CTPS2|ADCY4	-13.8025	0	16	0	0	-29.3068	3.9618324979763377
1	-15.8833	GO:0032204	M1	1	0	GO Biological Processes	19	regulation of telomere maintenance	19_GO:0050789 regulation of biological process	-15.8833	3.988362626311001	10.473143534660192	30284	112	2983	44	1.4750251424740195	0.2207223194389625	86|142|545|1736|3178|3184|3192|3320|4216|4361|4609|4751|4931|5394|5514|6950|7013|7157|7203|7515|7520|8607|9212|10445|10575|10576|10694|10856|22948|23381|26354|51750|54552|54617|54780|55135|55226|56252|80119|80169|84464|92345|93973|167227	ACTL6A|PARP1|ATR|DKC1|HNRNPA1|HNRNPD|HNRNPU|HSP90AA1|MAP3K4|MRE11|MYC|NEK2|NVL|EXOSC10|PPP1R10|TCP1|TERF1|TP53|CCT3|XRCC1|XRCC5|RUVBL1|AURKB|MCRS1|CCT4|CCT2|CCT8|RUVBL2|CCT5|SMG5|GNL3|RTEL1|GNL3L|INO80|NSMCE4A|WRAP53|NAT10|YLPM1|PIF1|CTC1|SLX4|NAF1|ACTR8|DCP2	-13.7871	0	13	0	0	-35.927	4.350941046884728
1	-15.8652	GO:1901989	M1	1	0	GO Biological Processes	19	positive regulation of cell cycle phase transition	19_GO:0048518 positive regulation of biological process	-15.8652	3.7869301704367073	10.362078754669863	30284	126	2983	47	1.5755950385517934	0.22800641942259348	332|891|983|990|991|993|995|1019|1654|1981|2735|3741|4869|5336|5514|5889|6240|6491|7015|7027|8317|8379|8444|8881|9134|9700|9787|11065|11187|11331|26271|27085|51433|51514|51692|55835|55920|56257|57504|79915|80174|81610|113130|163786|219736|220134|221150	BIRC5|CCNB1|CDK1|CDC6|CDC20|CDC25A|CDC25C|CDK4|DDX3X|EIF4G1|GLI1|KCNA5|NPM1|PLCG2|PPP1R10|RAD51C|RRM1|STIL|TERT|TFDP1|CDC7|MAD1L1|DYRK3|CDC16|CCNE2|ESPL1|DLGAP5|UBE2C|PKP3|PHB2|FBXO5|MTBP|ANAPC5|DTL|CPSF3|CPAP|RCC2|MEPCE|MTA3|ATAD5|DBF4B|FAM83D|CDCA5|SASS6|STOX1|SKA1|SKA3	-13.7715	0	29	0	0	-20.6885	5.567333167519167
1	-15.8621	GO:0098660	M1	1	0	GO Biological Processes	19	inorganic ion transmembrane transport	19_GO:0051179 localization	-15.8621	1.978376612771517	9.150602958152751	30284	780	2983	152	5.095541401273885	0.4026353006988511	22|40|292|476|481|489|498|509|516|517|518|540|781|785|1184|1364|1537|2554|2558|2561|2562|2565|2567|2902|3249|3313|3358|3738|3739|3741|3749|3754|3757|3760|3766|3776|3780|3790|3932|3954|4508|4509|4513|4514|4519|4535|4536|4537|4538|4539|4540|4541|4697|4704|4705|4717|4719|4720|4722|4723|4726|5250|5331|5336|5349|6263|6324|6329|6331|6334|6337|6529|6531|6535|6538|6556|6564|6571|6574|6833|7222|7384|7386|…	ABCB7|ASIC2|SLC25A5|ATP1A1|ATP1B1|ATP2A3|ATP5F1A|ATP5F1C|ATP5MC1|ATP5MC2|ATP5MC3|ATP7B|CACNA2D1|CACNB4|CLCN5|CLDN4|CYC1|GABRA1|GABRA5|GABRB2|GABRB3|GABRG1|GABRG3|GRIN1|HPN|HSPA9|HTR2C|KCNA3|KCNA4|KCNA5|KCNC4|KCNF1|KCNH2|KCNJ3|KCNJ10|KCNK2|KCNN1|KCNS3|LCK|LETM1|ATP6|ATP8|COX2|COX3|CYTB|ND1|ND2|ND3|ND4|ND4L|ND5|ND6|NDUFA4|NDUFA9|NDUFA10|NDUFC1|NDUFS1|NDUFS2|NDUFS3|NDUFV1|NDUFS6|SLC25A3|PLCB3|PLCG2|…	-13.7708	0	48	1	1	-15.8621	2.5380489440160914
1	-15.8464	GO:0044283	M1	1	0	GO Biological Processes	19	small molecule biosynthetic process	19_GO:0009987 cellular process	-15.8464	2.309297751636959	9.41518640418439	30284	466	2983	106	3.5534696614146832	0.33895573276166796	31|132|231|240|242|247|440|445|586|790|1491|1565|1595|1717|1718|1841|2194|2222|2224|2648|2746|2806|3028|3156|3157|3251|3422|3930|4047|4048|4191|4258|4507|4522|4597|4598|4704|4860|4942|5053|5106|5313|5336|5408|5565|5832|5950|6307|6470|6652|6697|6720|7083|7358|8399|9517|10560|10682|10993|10994|11019|11091|11332|22929|23205|23498|23516|23590|25902|26031|27165|27235|27349|29914|29920|50814|51004|5114…	ACACA|ADK|AKR1B1|ALOX5|ALOX12B|ALOX15B|ASNS|ASS1|BCAT1|CAD|CTH|CYP2D6|CYP51A1|DHCR7|DHCR24|DTYMK|FASN|FDFT1|FDPS|KAT2A|GLUD1|GOT2|HSD17B10|HMGCR|HMGCS1|HPRT1|IDI1|LBR|LSS|LTA4H|MDH2|MGST2|MTAP|MTHFD1|MVD|MVK|NDUFA9|PNP|OAT|PAH|PCK2|PKLR|PLCG2|PNLIPRP2|PRKAB2|ALDH18A1|RBP4|MSMO1|SHMT1|SORD|SPR|SREBF1|TK1|UGDH|PLA2G10|SPTLC2|SLC19A2|EBP|SDS|ILVBL|LIAS|WDR5|ACOT7|SEPHS1|ACSBG1|HAAO|SLC39A14|PDSS1|MT…	-13.7575	0	36	0	0	-17.1782	2.309297751636959
1	-15.7485	GO:0051984	M1	1	0	GO Biological Processes	19	positive regulation of chromosome segregation	19_GO:0048518 positive regulation of biological process	-15.7485	7.444943569113868	11.67414659761524	30284	30	2983	22	0.7375125712370098	0.15665730969919187	332|891|983|990|3192|3619|8379|9212|9918|10051|10524|10592|23310|23397|29781|54892|55143|55920|56852|64151|220134|221150	BIRC5|CCNB1|CDK1|CDC6|HNRNPU|INCENP|MAD1L1|AURKB|NCAPD2|SMC4|KAT5|SMC2|NCAPD3|NCAPH|NCAPH2|NCAPG2|CDCA8|RCC2|RAD18|NCAPG|SKA1|SKA3	-13.6622	0	49	1	1	-15.7485	10.152195776064366
1	-15.6021	GO:0008135	M1	1	0	GO Molecular Functions	21	translation factor activity, RNA binding		-15.6021	4.525677635113031	10.63182409977425	30284	83	2983	37	1.24036205162588	0.20264568156583734	23|1936|1939|1964|1965|1973|1975|1981|1983|2107|2935|3396|4528|7284|8661|8662|8666|8668|8669|8891|8892|8893|8894|9086|9470|9617|10102|10480|10985|27161|28985|29904|54505|84285|85476|91574|255308	ABCF1|EEF1D|EIF2D|EIF1AX|EIF2S1|EIF4A1|EIF4B|EIF4G1|EIF5|ETF1|GSPT1|MRPL58|MTIF2|TUFM|EIF3A|EIF3B|EIF3G|EIF3I|EIF3J|EIF2B3|EIF2B2|EIF2B5|EIF2S2|EIF1AY|EIF4E2|MTRF1|TSFM|EIF3M|GCN1|AGO2|MCTS1|EEF2K|DHX29|EIF1AD|GFM1|MTRFR|EIF2S3B	-13.5181	0	50	1	1	-15.6021	5.801254729179638
1	-15.4838	GO:0120114	M1	1	0	GO Cellular Components	20	Sm-like protein family complex		-15.4838	3.8390656296041716	10.257323327588988	30284	119	2983	45	1.5085484411666108	0.22317845798610642	1207|4809|6625|6626|6628|6631|6632|6633|6635|6636|6638|7919|8175|9128|9129|9343|9410|9416|9879|10078|10262|10291|10465|10594|10713|10946|11157|23020|23350|23450|23658|25804|25929|27258|27336|50628|51574|51690|55660|56257|79753|79833|84811|84844|96764	CLNS1A|SNU13|SNRNP70|SNRPA|SNRPB|SNRPC|SNRPD1|SNRPD2|SNRPE|SNRPF|SNRPN|DDX39B|SF3A2|PRPF4|PRPF3|EFTUD2|SNRNP40|DDX23|DDX46|TSSC4|SF3B4|SF3A1|PPIH|PRPF8|USP39|SF3A3|LSM6|SNRNP200|U2SURP|SF3B3|LSM5|LSM4|GEMIN5|LSM3|HTATSF1|GEMIN4|LARP7|LSM7|PRPF40A|MEPCE|SNIP1|GEMIN6|BUD13|PHF5A|TGS1	-13.4035	0	8	0	0	-45.6995	6.091317465638618
1	-15.4826	GO:0009260	M1	1	0	GO Biological Processes	19	ribonucleotide biosynthetic process	19_GO:0009987 cellular process	-15.4826	3.405483393236781	10.020674796110107	30284	158	2983	53	1.7767348307073416	0.24187549153782878	107|109|132|158|159|272|471|498|509|516|517|518|790|978|1503|1723|2618|2977|3251|3615|4508|4509|4522|4535|4536|4537|4538|4539|4540|4541|4704|4705|4717|4719|4720|4722|4723|4726|4831|4832|4881|5471|6390|6392|7371|7372|7378|8833|10606|29922|30968|56474|196883	ADCY1|ADCY3|ADK|ADSL|ADSS2|AMPD3|ATIC|ATP5F1A|ATP5F1C|ATP5MC1|ATP5MC2|ATP5MC3|CAD|CDA|CTPS1|DHODH|GART|GUCY1A2|HPRT1|IMPDH2|ATP6|ATP8|MTHFD1|ND1|ND2|ND3|ND4|ND4L|ND5|ND6|NDUFA9|NDUFA10|NDUFC1|NDUFS1|NDUFS2|NDUFS3|NDUFV1|NDUFS6|NME2|NME3|NPR1|PPAT|SDHB|SDHD|UCK2|UMPS|UPP1|GMPS|PAICS|NME7|STOML2|CTPS2|ADCY4	-13.4035	0	16	0	0	-29.3068	3.9618324979763377
1	-15.4552	GO:0042255	M1	1	0	GO Biological Processes	19	ribosome assembly	19_GO:0009987 cellular process	-15.4552	5.245301150966588	10.880402355614873	30284	60	2983	31	1.039222259470332	0.1856774415950489	708|1654|1964|1983|4839|4869|5591|5822|6125|7520|22868|23195|23212|23246|27341|27349|29777|29997|51081|51116|51154|51388|54505|55299|55794|57647|64745|84154|84273|84769|255027	C1QBP|DDX3X|EIF1AX|EIF5|NOP2|NPM1|PRKDC|PWP2|RPL5|XRCC5|FASTKD2|MDN1|RRS1|BOP1|RRP7A|MCAT|ABT1|NOP53|MRPS7|MRPS2|MRTO4|NIP7|DHX29|BRIX1|DDX28|DHX37|METTL17|RPF2|NOA1|MPV17L2|MPV17L	-13.3784	0	51	1	1	-15.4552	6.204119640928223
1	-15.4374	GO:0000313	M1	1	0	GO Cellular Components	20	organellar ribosome		-15.4374	4.383902721482339	10.508029779382332	30284	88	2983	38	1.2738853503184713	0.20533102154736688	3396|9801|10884|11222|23107|26589|28957|29088|29093|51069|51073|51081|51116|51253|51258|51318|51642|51649|54148|54534|54998|55037|55052|57129|60488|64432|64949|64951|64960|64965|64969|64976|64979|65003|65993|78988|84769|90480	MRPL58|MRPL19|MRPS30|MRPL3|MRPS27|MRPL46|MRPS28|MRPL15|MRPL22|MRPL2|MRPL4|MRPS7|MRPS2|MRPL37|MRPL51|MRPL35|MRPL48|MRPS23|MRPL39|MRPL50|AURKAIP1|PTCD3|MRPL20|MRPL47|MRPS35|MRPS25|MRPS26|MRPS24|MRPS15|MRPS9|MRPS5|MRPL40|MRPL36|MRPL11|MRPS34|MRPL57|MPV17L2|GADD45GIP1	-13.3653	0	14	0	0	-35.1448	5.076097888032183
1	-15.4374	GO:0005761	M1	1	0	GO Cellular Components	20	mitochondrial ribosome		-15.4374	4.383902721482339	10.508029779382332	30284	88	2983	38	1.2738853503184713	0.20533102154736688	3396|9801|10884|11222|23107|26589|28957|29088|29093|51069|51073|51081|51116|51253|51258|51318|51642|51649|54148|54534|54998|55037|55052|57129|60488|64432|64949|64951|64960|64965|64969|64976|64979|65003|65993|78988|84769|90480	MRPL58|MRPL19|MRPS30|MRPL3|MRPS27|MRPL46|MRPS28|MRPL15|MRPL22|MRPL2|MRPL4|MRPS7|MRPS2|MRPL37|MRPL51|MRPL35|MRPL48|MRPS23|MRPL39|MRPL50|AURKAIP1|PTCD3|MRPL20|MRPL47|MRPS35|MRPS25|MRPS26|MRPS24|MRPS15|MRPS9|MRPS5|MRPL40|MRPL36|MRPL11|MRPS34|MRPL57|MPV17L2|GADD45GIP1	-13.3653	0	14	0	0	-35.1448	5.076097888032183
1	-15.2692	GO:0045005	M1	1	0	GO Biological Processes	19	DNA-templated DNA replication maintenance of fidelity	19_GO:0009987 cellular process	-15.2692	5.343260934770718	10.849072814717319	30284	57	2983	30	1.0056989607777405	0.18268903038501969	142|545|580|641|675|1763|4361|4796|5111|5424|5426|5888|5932|7486|8914|9156|10293|25939|51750|54962|55159|57662|57697|84083|84515|146956|253714|254394|259282|378708	PARP1|ATR|BARD1|BLM|BRCA2|DNA2|MRE11|TONSL|PCNA|POLD1|POLE|RAD51|RBBP8|WRN|TIMELESS|EXO1|TRAIP|SAMHD1|RTEL1|TIPIN|RFWD3|CAMSAP3|FANCM|ZRANB3|MCM8|EME1|MMS22L|MCM9|BOD1L1|CENPS	-13.1994	0	52	1	1	-15.2692	6.345122360040229
1	-15.2473	GO:0051028	M1	1	0	GO Biological Processes	19	mRNA transport	19_GO:0051179 localization	-15.2473	3.670409242115578	10.085880791544628	30284	130	2983	47	1.5755950385517934	0.22800641942259348	1660|2733|3178|4686|4927|4928|5903|6426|6428|6432|7919|8021|8086|8570|8888|9631|9688|9775|9818|9908|9972|9984|10128|10189|10212|10642|10762|23165|23225|23279|23381|23511|23636|25909|26019|29107|53371|55706|55746|56943|57122|79023|79902|81929|84321|129401|348995	DHX9|GLE1|HNRNPA1|NCBP1|NUP88|NUP98|RANBP2|SRSF1|SRSF3|SRSF7|DDX39B|NUP214|AAAS|KHSRP|MCM3AP|NUP155|NUP93|EIF4A3|NUP58|G3BP2|NUP153|THOC1|LRPPRC|ALYREF|DDX39A|IGF2BP1|NUP50|NUP205|NUP210|NUP160|SMG5|NUP188|NUP62|AHCTF1|UPF2|NXT1|NUP54|NDC1|NUP133|ENY2|NUP107|NUP37|NUP85|SEH1L|THOC3|NUP35|NUP43	-13.1799	0	18	0	0	-26.3876	6.903493127723767
1	-15.2343	GO:0098662	M1	1	0	GO Biological Processes	19	inorganic cation transmembrane transport	19_GO:0051179 localization	-15.2343	2.0274793313714548	8.997891807833588	30284	686	2983	137	4.592691920885015	0.3832638442691258	22|40|292|476|481|489|498|509|516|517|518|540|781|785|1537|2902|3249|3313|3358|3738|3739|3741|3749|3754|3757|3760|3766|3776|3780|3790|3932|3954|4508|4509|4513|4514|4519|4535|4536|4537|4538|4539|4540|4541|4697|4704|4705|4717|4719|4720|4722|4723|4726|5250|5331|5336|6263|6324|6329|6331|6334|6337|6529|6531|6535|6538|6556|6564|6571|6574|6833|7222|7384|7386|7780|8645|8884|9377|9424|9512|9914|10021|1052…	ABCB7|ASIC2|SLC25A5|ATP1A1|ATP1B1|ATP2A3|ATP5F1A|ATP5F1C|ATP5MC1|ATP5MC2|ATP5MC3|ATP7B|CACNA2D1|CACNB4|CYC1|GRIN1|HPN|HSPA9|HTR2C|KCNA3|KCNA4|KCNA5|KCNC4|KCNF1|KCNH2|KCNJ3|KCNJ10|KCNK2|KCNN1|KCNS3|LCK|LETM1|ATP6|ATP8|COX2|COX3|CYTB|ND1|ND2|ND3|ND4|ND4L|ND5|ND6|NDUFA4|NDUFA9|NDUFA10|NDUFC1|NDUFS1|NDUFS2|NDUFS3|NDUFV1|NDUFS6|SLC25A3|PLCB3|PLCG2|RYR3|SCN1B|SCN4A|SCN5A|SCN8A|SCNN1A|SLC6A1|SLC6A3|SLC6…	-13.1692	0	48	0	0	-15.8621	2.5380489440160914
1	-15.207	GO:0034399	M1	1	0	GO Cellular Components	20	nuclear periphery		-15.207	3.405897937776432	9.926302082535242	30284	155	2983	52	1.7432115320147503	0.2396236620523855	86|240|641|790|1788|3192|3856|3875|3930|4001|4602|4670|4928|5111|5422|5580|6421|6597|6599|6605|6732|6839|7157|8089|8243|8328|8520|8607|9360|9688|9782|9972|9984|10270|10735|10856|10969|11168|11260|11331|22828|22976|23165|24137|25909|26747|30827|55269|55660|57122|84823|84844	ACTL6A|ALOX5|BLM|CAD|DNMT3A|HNRNPU|KRT8|KRT18|LBR|LMNB1|MYB|HNRNPM|NUP98|PCNA|POLA1|PRKCD|SFPQ|SMARCA4|SMARCC1|SMARCE1|SRPK1|SUV39H1|TP53|YEATS4|SMC1A|GFI1B|HAT1|RUVBL1|PPIG|NUP93|MATR3|NUP153|THOC1|AKAP8|STAG2|RUVBL2|EBNA1BP2|PSIP1|XPOT|PHB2|SCAF8|PAXIP1|NUP205|KIF4A|AHCTF1|NUFIP1|CXXC1|PSPC1|PRPF40A|NUP107|LMNB2|PHF5A	-13.1443	0	53	1	1	-15.207	3.405897937776432
1	-15.179	GO:0030532	M1	1	0	GO Cellular Components	20	small nuclear ribonucleoprotein complex		-15.179	3.984974042941152	10.2242441993494	30284	107	2983	42	1.4079785450888367	0.2157209267669858	4809|6625|6626|6628|6631|6632|6633|6635|6636|6638|7919|8175|9128|9129|9343|9410|9416|9879|10078|10262|10291|10465|10594|10713|10946|11157|23020|23350|23450|23658|25804|27258|27336|50628|51574|51690|55660|56257|79753|84811|84844|96764	SNU13|SNRNP70|SNRPA|SNRPB|SNRPC|SNRPD1|SNRPD2|SNRPE|SNRPF|SNRPN|DDX39B|SF3A2|PRPF4|PRPF3|EFTUD2|SNRNP40|DDX23|DDX46|TSSC4|SF3B4|SF3A1|PPIH|PRPF8|USP39|SF3A3|LSM6|SNRNP200|U2SURP|SF3B3|LSM5|LSM4|LSM3|HTATSF1|GEMIN4|LARP7|LSM7|PRPF40A|MEPCE|SNIP1|BUD13|PHF5A|TGS1	-13.1185	0	8	0	0	-45.6995	6.091317465638618
1	-15.049	GO:0033260	M1	1	0	GO Biological Processes	19	nuclear DNA replication	19_GO:0009987 cellular process	-15.049	7.809381366203358	11.481827560476157	30284	26	2983	20	0.670465973851827	0.14941732035775818	641|675|1763|2237|3978|4171|4172|4173|4175|5111|5422|5888|7083|7486|8318|9837|51750|64785|79915|81620	BLM|BRCA2|DNA2|FEN1|LIG1|MCM2|MCM3|MCM4|MCM6|PCNA|POLA1|RAD51|TK1|WRN|CDC45|GINS1|RTEL1|GINS3|ATAD5|CDT1	-12.9908	0	47	0	0	-16.0868	10.152195776064366
1	-14.9814	GO:0008757	M1	1	0	GO Molecular Functions	21	S-adenosylmethionine-dependent methyltransferase activity		-14.9814	3.2827459395657224	9.777926255545486	30284	167	2983	54	1.810258129399933	0.24410500593090653	1786|1788|1789|2091|3276|3720|4234|4839|6839|7172|9739|9757|10196|10322|10419|10436|10919|11091|23378|25917|27037|27232|27292|28989|29081|51603|54093|54496|54888|54931|55178|55621|55695|56257|56339|64216|64324|65990|79066|79624|79723|79813|79828|80745|91801|91893|96764|115708|117246|124512|134145|138199|751071|110599564	DNMT1|DNMT3A|DNMT3B|FBL|PRMT1|JARID2|METTL1|NOP2|SUV39H1|TPMT|SETD1A|KMT2B|PRMT3|SMYD5|PRMT5|EMG1|EHMT2|WDR5|RRP8|THUMPD3|TRMT2A|GNMT|DIMT1|NTMT1|METTL5|METTL13|SETD4|PRMT7|NSUN2|TRMT10C|MRM3|TRMT1|NSUN5|MEPCE|METTL3|TFB2M|NSD1|ANTKMT|METTL16|ARMT1|SUV39H2|EHMT1|METTL8|THUMPD2|ALKBH8|FDXACB1|TGS1|TRMT61A|FTSJ3|METTL23|ATPSCKMT|CARNMT1|CSKMT|EEF1AKMT4	-12.9255	0	30	0	0	-20.4747	5.640108764480203
1	-14.9692	GO:0010638	M1	1	0	GO Biological Processes	19	positive regulation of organelle organization	19_GO:0048518 positive regulation of biological process	-14.9692	2.2176139069960232	9.065627449361099	30284	499	2983	109	3.654039557492457	0.3435395566355608	86|274|545|673|699|983|991|1440|1736|2021|2041|2150|2237|2253|2931|3055|3071|3178|3184|3320|4216|4233|4361|4609|4733|4751|4868|4931|5216|5514|6491|6742|6950|7013|7039|7157|7203|7429|7984|8100|8379|8448|8607|8881|9066|9212|9530|9700|9738|9787|9793|9898|9908|9918|10051|10059|10146|10300|10445|10524|10572|10575|10576|10592|10615|10635|10694|10733|10856|10928|11065|22899|22948|23019|23191|23310|23397…	ACTL6A|BIN1|ATR|BRAF|BUB1|CDK1|CDC20|CSF3|DKC1|ENDOG|EPHA1|F2RL1|FEN1|FGF8|GSK3A|HCK|NCKAP1L|HNRNPA1|HNRNPD|HSP90AA1|MAP3K4|MET|MRE11|MYC|DRG1|NEK2|NPHS1|NVL|PFN1|PPP1R10|STIL|SSBP1|TCP1|TERF1|TGFA|TP53|CCT3|VIL1|ARHGEF5|IFT88|MAD1L1|DOC2A|RUVBL1|CDC16|SYT7|AURKB|BAG4|ESPL1|CCP110|DLGAP5|CKAP5|UBAP2L|G3BP2|NCAPD2|SMC4|DNM1L|G3BP1|KATNB1|MCRS1|KAT5|SIVA1|CCT4|CCT2|SMC2|SPAG5|RAD51AP1|CCT8|PLK4|RUV…	-12.9155	0	13	0	0	-35.927	4.350941046884728
1	-14.9498	GO:0051168	M1	1	0	GO Biological Processes	19	nuclear export	19_GO:0051179 localization	-14.9498	3.6147969808714024	9.951846659832924	30284	132	2983	47	1.5755950385517934	0.22800641942259348	1434|2733|2810|3178|3313|4686|4869|4927|4928|5903|5905|6428|6741|7919|8021|8888|9631|9688|9775|9972|9984|10189|10212|11260|23039|23195|23279|23381|23511|23636|26019|29107|51808|55153|55341|55437|55746|56943|57122|57510|64328|65083|79902|84321|84946|126549|161424	CSE1L|GLE1|SFN|HNRNPA1|HSPA9|NCBP1|NPM1|NUP88|NUP98|RANBP2|RANGAP1|SRSF3|SSB|DDX39B|NUP214|MCM3AP|NUP155|NUP93|EIF4A3|NUP153|THOC1|ALYREF|DDX39A|XPOT|XPO7|MDN1|NUP160|SMG5|NUP188|NUP62|UPF2|NXT1|PHAX|SDAD1|LSG1|STRADB|NUP133|ENY2|NUP107|XPO5|XPO4|NOL6|NUP85|THOC3|LTV1|ANKLE1|NOP9	-12.8983	0	18	0	0	-26.3876	6.903493127723767
1	-14.9323	GO:0030687	M1	1	0	GO Cellular Components	20	preribosome, large subunit precursor		-14.9323	9.55500778923705	11.662642926073127	30284	17	2983	16	0.5363727790814616	0.13373309154953425	10969|23195|23212|23246|23481|26155|51018|51154|51388|54663|55759|56342|80135|84549|90441|117246	EBNA1BP2|MDN1|RRS1|BOP1|PES1|NOC2L|RRP15|MRTO4|NIP7|WDR74|WDR12|PPAN|RPF1|MAK16|ZNF622|FTSJ3	-12.8832	0	23	0	0	-22.4778	9.55500778923705
1	-14.9302	GO:0034655	M1	1	0	GO Biological Processes	19	nucleobase-containing compound catabolic process	19_GO:0009987 cellular process	-14.9302	2.530427175415442	9.282520551004179	30284	333	2983	83	2.782433791485082	0.3011328712540113	272|328|708|978|1763|1854|2021|2107|2237|2584|2935|3184|3251|3704|4292|4686|4860|4913|5143|5144|5150|5313|5393|5394|6741|6832|6996|7374|7378|7812|8761|8882|9125|9615|9704|9775|9967|10128|10921|10940|11157|11164|11332|11340|22803|22894|23016|23019|23381|23404|23405|23517|23658|25804|25819|25904|25939|26019|27443|28960|30833|51010|51071|51154|51163|51441|51690|51816|55270|55526|55753|56915|57109|60…	AMPD3|APEX1|C1QBP|CDA|DNA2|DUT|ENDOG|ETF1|FEN1|GALK1|GSPT1|HNRNPD|HPRT1|ITPA|MLH1|NCBP1|PNP|NTHL1|PDE4C|PDE4D|PDE7A|PKLR|EXOSC9|EXOSC10|SSB|SUPV3L1|TDG|UNG|UPP1|CSDE1|PABPC4|ZPR1|CNOT9|GDA|DHX34|EIF4A3|THRAP3|LRPPRC|RNPS1|POP1|LSM6|NUDT5|ACOT7|EXOSC8|XRN2|DIS3|EXOSC7|CNOT1|SMG5|EXOSC2|DICER1|MTREX|LSM5|LSM4|NOCT|CNOT10|SAMHD1|UPF2|CECR2|DCPS|NT5C|EXOSC3|DERA|MRTO4|DBR1|YTHDF2|LSM7|ADA2|NUDT15|DHT…	-12.8832	0	54	1	1	-14.9302	3.3170540654467726
1	-14.9214	GO:1903046	M1	1	0	GO Biological Processes	19	meiotic cell cycle process	19_GO:0022414 reproductive process	-14.9214	3.087523457669059	9.641795876981794	30284	194	2983	59	1.9778746228628896	0.25493813823887546	675|991|1642|2175|2177|2956|3364|3619|4292|4361|5017|5347|5810|5888|5889|5892|7013|7153|7272|8438|9133|9134|9319|9633|9700|9918|10051|10403|10592|10919|11022|23310|23397|25879|26271|29781|29893|54888|55706|57697|63979|79703|80010|83540|83990|84057|84215|84464|84501|91646|126549|146956|151648|166863|220134|221150|283677|348235|378708	BRCA2|CDC20|DDB1|FANCA|FANCD2|MSH6|HUS1|INCENP|MLH1|MRE11|OVOL1|PLK1|RAD1|RAD51|RAD51C|RAD51D|TERF1|TOP2A|TTK|RAD54L|CCNB2|CCNE2|TRIP13|TESMIN|ESPL1|NCAPD2|SMC4|NDC80|SMC2|EHMT2|TDRKH|NCAPD3|NCAPH|DCAF13|FBXO5|NCAPH2|PSMC3IP|NSUN2|NDC1|FANCM|FIGNL1|TOP6BL|RMI1|NUF2|BRIP1|MND1|ZNF541|SLX4|SPIRE2|TDRD12|ANKLE1|EME1|SGO1|RBM46|SKA1|SKA3|REC114|SKA2|CENPS	-12.8767	0	42	0	0	-16.4676	4.777503894618525
1	-14.913	GO:0050000	M1	1	0	GO Biological Processes	19	chromosome localization	19_GO:0051179 localization	-14.913	4.002307950179221	10.137925272470676	30284	104	2983	41	1.3744552463962454	0.2131735818586345	332|891|3619|3833|3835|3837|4292|4928|7013|7272|7756|8379|9184|9212|9787|10300|10403|10464|10726|11004|23212|23636|25936|27183|54820|54908|55143|55166|57405|79980|81610|81620|81929|83540|92421|113130|147841|151648|220134|221150|348235	BIRC5|CCNB1|INCENP|KIFC1|KIF22|KPNB1|MLH1|NUP98|TERF1|TTK|ZNF207|MAD1L1|BUB3|AURKB|DLGAP5|KATNB1|NDC80|PIBF1|NUDC|KIF2C|RRS1|NUP62|NSL1|VPS4A|NDE1|SPDL1|CDCA8|CENPQ|SPC25|DSN1|FAM83D|CDT1|SEH1L|NUF2|CHMP4C|CDCA5|SPC24|SGO1|SKA1|SKA3|SKA2	-12.8708	0	4	0	0	-59.9597	5.971879868273156
1	-14.9112	GO:0140993	M1	1	0	GO Molecular Functions	21	histone modifying activity		-14.9112	2.033497045506868	8.900974349302185	30284	664	2983	133	4.45859872611465	0.3778925851399742	545|580|673|675|699|983|993|995|1033|1111|1119|1459|1844|1846|1847|2041|2046|2064|2091|2264|2321|2322|2324|2648|2931|3055|3065|3066|3276|3720|3815|3932|4145|4233|4591|4751|5292|5470|5496|5501|5536|5579|5580|5591|5771|5801|6732|6789|6839|6871|6880|7075|7272|7403|7443|7465|7862|8317|8428|8444|8493|8520|8711|8888|8899|9088|9150|9329|9625|9739|9757|9833|10075|10196|10322|10419|10420|10461|10524|10919…	ATR|BARD1|BRAF|BRCA2|BUB1|CDK1|CDC25A|CDC25C|CDKN3|CHEK1|CHKA|CSNK2A2|DUSP2|DUSP4|DUSP5|EPHA1|EPHA8|ERBB2|FBL|FGFR4|FLT1|FLT3|FLT4|KAT2A|GSK3A|HCK|HDAC1|HDAC2|PRMT1|JARID2|KIT|LCK|MATK|MET|TRIM37|NEK2|PIM1|PPEF2|PPM1G|PPP1CC|PPP5C|PRKCB|PRKCD|PRKDC|PTPN2|PTPRR|SRPK1|STK4|SUV39H1|TADA2A|TAF9|TIE1|TTK|KDM6A|VRK1|WEE1|BRPF1|CDC7|STK24|DYRK3|PPM1D|HAT1|TNK1|MCM3AP|PRP4K|PKMYT1|CTDP1|GTF3C4|AATK|SETD1…	-12.8708	0	55	1	1	-14.9112	2.033497045506868
1	-14.8162	GO:0098655	M1	1	0	GO Biological Processes	19	monoatomic cation transmembrane transport	19_GO:0051179 localization	-14.8162	1.9985777704663086	8.842123848191934	30284	701	2983	138	4.626215219577606	0.3845924891823432	22|40|292|476|481|489|498|509|516|517|518|540|781|785|1537|2902|3249|3313|3358|3738|3739|3741|3749|3754|3757|3760|3766|3776|3780|3790|3932|3954|4508|4509|4513|4514|4519|4535|4536|4537|4538|4539|4540|4541|4697|4704|4705|4717|4719|4720|4722|4723|4726|5250|5331|5336|6263|6324|6329|6331|6334|6337|6529|6531|6535|6538|6556|6564|6571|6574|6833|7222|7384|7386|7780|8645|8884|9377|9424|9512|9725|9914|10021…	ABCB7|ASIC2|SLC25A5|ATP1A1|ATP1B1|ATP2A3|ATP5F1A|ATP5F1C|ATP5MC1|ATP5MC2|ATP5MC3|ATP7B|CACNA2D1|CACNB4|CYC1|GRIN1|HPN|HSPA9|HTR2C|KCNA3|KCNA4|KCNA5|KCNC4|KCNF1|KCNH2|KCNJ3|KCNJ10|KCNK2|KCNN1|KCNS3|LCK|LETM1|ATP6|ATP8|COX2|COX3|CYTB|ND1|ND2|ND3|ND4|ND4L|ND5|ND6|NDUFA4|NDUFA9|NDUFA10|NDUFC1|NDUFS1|NDUFS2|NDUFS3|NDUFV1|NDUFS6|SLC25A3|PLCB3|PLCG2|RYR3|SCN1B|SCN4A|SCN5A|SCN8A|SCNN1A|SLC6A1|SLC6A3|SLC6…	-12.778	0	48	0	0	-15.8621	2.5380489440160914
1	-14.8037	GO:0050684	M1	1	0	GO Biological Processes	19	regulation of mRNA processing	19_GO:0050789 regulation of biological process	-14.8037	3.5876180562031963	9.8858	30284	133	2983	47	1.5755950385517934	0.22800641942259348	580|708|1207|1660|3178|3191|3192|4686|4691|4928|5394|5725|5935|6427|6428|6431|6432|6434|6625|6732|7536|8683|9588|9967|10419|10656|10658|10772|10921|11030|11338|26528|27316|27339|51574|54715|57703|58517|64783|79066|79084|79811|135295|146713|202559|282996|348093	BARD1|C1QBP|CLNS1A|DHX9|HNRNPA1|HNRNPL|HNRNPU|NCBP1|NCL|NUP98|EXOSC10|PTBP1|RBM3|SRSF2|SRSF3|SRSF6|SRSF7|TRA2B|SNRNP70|SRPK1|SF1|SRSF9|PRDX6|THRAP3|PRMT5|KHDRBS3|CELF1|SRSF10|RNPS1|RBPMS|U2AF2|DAZAP1|RBMX|PRPF19|LARP7|RBFOX1|CWC22|RBM25|RBM15|METTL16|WDR77|SLTM|SRSF12|RBFOX3|KHDRBS2|RBM20|RBPMS2	-12.7677	0	37	0	0	-17.0362	4.478909901204866
1	-14.7744	GO:1903311	M1	1	0	GO Biological Processes	19	regulation of mRNA metabolic process	19_GO:0050789 regulation of biological process	-14.7744	2.36214456175755	9.110881211570929	30284	404	2983	94	3.151190077103587	0.31985844212678355	328|580|708|1207|1660|1994|1996|2521|3178|3184|3191|3192|4292|4686|4691|4869|4928|5317|5394|5580|5725|5935|6427|6428|6431|6432|6434|6556|6625|6732|7536|7812|8148|8531|8570|8683|8761|9125|9238|9530|9588|9704|9775|9967|10419|10492|10642|10656|10658|10772|10921|11030|11187|11338|22868|22894|23019|23367|25819|25904|26135|26528|27161|27316|27327|27339|28960|51441|51574|54715|55051|55132|55544|56339|57…	APEX1|BARD1|C1QBP|CLNS1A|DHX9|ELAVL1|ELAVL4|FUS|HNRNPA1|HNRNPD|HNRNPL|HNRNPU|MLH1|NCBP1|NCL|NPM1|NUP98|PKP1|EXOSC10|PRKCD|PTBP1|RBM3|SRSF2|SRSF3|SRSF6|SRSF7|TRA2B|SLC11A1|SNRNP70|SRPK1|SF1|CSDE1|TAF15|YBX3|KHSRP|SRSF9|PABPC4|CNOT9|TBRG4|BAG4|PRDX6|DHX34|EIF4A3|THRAP3|PRMT5|SYNCRIP|IGF2BP1|KHDRBS3|CELF1|SRSF10|RNPS1|RBPMS|PKP3|U2AF2|FASTKD2|DIS3|CNOT1|LARP1|NOCT|CNOT10|SERBP1|DAZAP1|AGO2|RBMX|TNRC…	-12.7405	0	56	1	1	-14.7744	3.7563124371438152
1	-14.669	GO:0008134	M1	1	0	GO Molecular Functions	21	transcription factor binding		-14.669	2.092175480878129	8.870954411431622	30284	592	2983	122	4.089842440496144	0.3626260206632475	142|430|708|947|1108|1406|1654|1660|1788|1936|2091|2103|2288|2322|2648|2969|3054|3065|3066|3068|3091|3159|3192|4609|4869|5111|5292|5393|5481|5579|5591|5757|5771|5916|5932|5981|6597|6605|6667|6720|6722|6789|6875|6880|6882|6945|6996|7015|7019|7027|7029|7088|7157|7161|7290|7533|8013|8195|8289|8320|8328|8463|8607|8805|8928|9014|9044|9093|9150|9282|9739|9967|10270|10524|10579|10664|10856|10915|10919|1…	PARP1|ASCL2|C1QBP|CD34|CHD4|CRX|DDX3X|DHX9|DNMT3A|EEF1D|FBL|ESRRB|FKBP4|FLT3|KAT2A|GTF2I|HCFC1|HDAC1|HDAC2|HDGF|HIF1A|HMGA1|HNRNPU|MYC|NPM1|PCNA|PIM1|EXOSC9|PPID|PRKCB|PRKDC|PTMA|PTPN2|RARG|RBBP8|RFC1|SMARCA4|SMARCE1|SP1|SREBF1|SRF|STK4|TAF4B|TAF9|TAF11|MLX|TDG|TERT|TFAM|TFDP1|TFDP2|TLE1|TP53|TP73|HIRA|YWHAH|NR4A3|MKKS|ARID1A|EOMES|GFI1B|TEAD2|RUVBL1|TRIM24|FOXH1|TAF1B|BTAF1|DNAJA3|CTDP1|MED14|SE…	-12.6373	0	57	1	1	-14.669	2.2231085641016857
1	-14.6348	GO:0000959	M1	1	0	GO Biological Processes	19	mitochondrial RNA metabolic process	19_GO:0009987 cellular process	-14.6348	5.466566956342351	10.655623783445233	30284	52	2983	28	0.9386523633925579	0.17655412881681343	708|3028|5431|5442|6832|7019|9238|9692|10128|11128|25821|25885|51067|51654|54931|55157|55703|56652|60314|60528|64216|79675|79736|79828|80324|84172|124454|133522	C1QBP|HSD17B10|POLR2B|POLRMT|SUPV3L1|TFAM|TBRG4|PRORP|LRPPRC|POLR3A|MTO1|POLR1A|YARS2|CDK5RAP1|TRMT10C|DARS2|POLR3B|TWNK|MYG1|ELAC2|TFB2M|FASTKD1|TEFM|METTL8|PUS1|POLR1B|EARS2|PPARGC1B	-12.6052	0	58	1	1	-14.6348	5.466566956342351
1	-14.5368	GO:0004527	M1	1	0	GO Molecular Functions	21	exonuclease activity		-14.5368	4.350941046884728	10.165757753013093	30284	84	2983	36	1.2068387529332887	0.19992239151098465	328|1653|2237|4361|5393|5394|5424|5426|5442|5810|7486|9156|9937|22803|22894|23016|23019|23404|25819|27301|28960|29922|51010|51692|54840|55775|56915|57109|57455|60314|81691|81875|92667|112479|114034|167227	APEX1|DDX1|FEN1|MRE11|EXOSC9|EXOSC10|POLD1|POLE|POLRMT|RAD1|WRN|EXO1|DCLRE1A|XRN2|DIS3|EXOSC7|CNOT1|EXOSC2|NOCT|APEX2|DCPS|NME7|EXOSC3|CPSF3|APTX|TDP1|EXOSC5|REXO4|REXO1|MYG1|REXO5|ISG20L2|MGME1|ERI2|TOE1|DCP2	-12.5093	0	26	0	0	-21.6165	4.737691362163371
1	-14.5169	GO:1902850	M1	1	0	GO Biological Processes	19	microtubule cytoskeleton organization involved in mitosis	19_GO:0009987 cellular process	-14.5169	3.5344681590742604	9.75560180352082	30284	135	2983	47	1.5755950385517934	0.22800641942259348	332|891|983|991|1058|1104|3619|3833|3837|4085|4605|4751|5347|6491|7272|7756|8086|8243|9212|9493|9700|9787|9793|10403|10464|10524|10579|10726|10735|22974|24137|29098|54820|54908|55125|55143|55726|55755|56647|56992|57405|64946|79029|83540|83541|89958|137886	BIRC5|CCNB1|CDK1|CDC20|CENPA|RCC1|INCENP|KIFC1|KPNB1|MAD2L1|MYBL2|NEK2|PLK1|STIL|TTK|ZNF207|AAAS|SMC1A|AURKB|KIF23|ESPL1|DLGAP5|CKAP5|NDC80|PIBF1|KAT5|TACC2|NUDC|STAG2|TPX2|KIF4A|RANGRF|NDE1|SPDL1|CEP192|CDCA8|INTS13|CDK5RAP2|BCCIP|KIF15|SPC25|CENPH|AFG2B|NUF2|FAM110A|SAPCD2|UBXN2B	-12.4915	0	15	0	0	-32.9401	4.180315907791209
1	-14.4454	GO:0072686	M1	1	0	GO Cellular Components	20	mitotic spindle		-14.4454	3.1237525464813434	9.499018388043531	30284	182	2983	56	1.8773047267851157	0.24849948594720425	983|990|1729|1894|2035|2648|2877|3174|3192|3833|3835|4085|5347|5905|6871|7029|8086|8243|8317|8379|8502|8881|9212|9493|9700|9787|10381|10382|10524|10615|10726|10735|11091|11104|22974|23063|23636|51490|54801|54930|55142|55689|55755|55920|56647|57325|81027|81610|84101|90417|93323|112869|115106|146909|220134|221150	CDK1|CDC6|DIAPH1|ECT2|EPB41|KAT2A|GPX2|HNF4G|HNRNPU|KIFC1|KIF22|MAD2L1|PLK1|RANGAP1|TADA2A|TFDP2|AAAS|SMC1A|CDC7|MAD1L1|PKP4|CDC16|AURKB|KIF23|ESPL1|DLGAP5|TUBB3|TUBB4A|KAT5|SPAG5|NUDC|STAG2|WDR5|KATNA1|TPX2|WAPL|NUP62|SPOUT1|HAUS6|HAUS4|HAUS2|YEATS2|CDK5RAP2|RCC2|BCCIP|KAT14|TUBB1|FAM83D|USP44|KNSTRN|HAUS8|SGF29|HAUS1|KIF18B|SKA1|SKA3	-12.4221	0	25	0	0	-21.6318	3.1237525464813434
1	-14.4202	GO:0008168	M1	1	0	GO Molecular Functions	21	methyltransferase activity		-14.4202	2.9859399341365775	9.407604996607809	30284	204	2983	60	2.011397921555481	0.2570455873539026	1786|1788|1789|2091|3276|3720|4234|4839|6839|7172|9739|9757|10196|10322|10419|10436|10919|11091|11107|23378|25917|27037|27232|27292|28989|29081|51490|51603|54093|54496|54888|54931|55178|55621|55695|56257|56339|63978|64216|64324|65990|79066|79624|79723|79813|79828|80745|91801|91893|96764|113802|115708|117246|124512|127253|134145|138199|144233|751071|110599564	DNMT1|DNMT3A|DNMT3B|FBL|PRMT1|JARID2|METTL1|NOP2|SUV39H1|TPMT|SETD1A|KMT2B|PRMT3|SMYD5|PRMT5|EMG1|EHMT2|WDR5|PRDM5|RRP8|THUMPD3|TRMT2A|GNMT|DIMT1|NTMT1|METTL5|SPOUT1|METTL13|SETD4|PRMT7|NSUN2|TRMT10C|MRM3|TRMT1|NSUN5|MEPCE|METTL3|PRDM14|TFB2M|NSD1|ANTKMT|METTL16|ARMT1|SUV39H2|EHMT1|METTL8|THUMPD2|ALKBH8|FDXACB1|TGS1|HENMT1|TRMT61A|FTSJ3|METTL23|TYW3|ATPSCKMT|CARNMT1|BCDIN3D|CSKMT|EEF1AKMT4	-12.3991	0	30	0	0	-20.4747	5.640108764480203
1	-14.3576	GO:0006282	M1	1	0	GO Biological Processes	19	regulation of DNA repair	19_GO:0050896 response to stimulus	-14.3576	2.8622930822384114	9.309469650117116	30284	227	2983	64	2.1454911163258465	0.2652938329506736	86|142|545|580|708|1111|1660|2187|2271|2305|2521|2648|3014|3276|4361|5111|5347|5591|5888|6118|6502|6597|6599|6605|6877|6880|7336|7398|7515|8089|8193|8289|8295|8505|8607|8914|10155|10445|10524|10635|10856|11143|23028|23411|23450|23514|51750|54537|54556|54617|55010|55086|55135|55183|55658|56943|57634|63979|79000|80311|84126|84501|93973|112869	ACTL6A|PARP1|ATR|BARD1|C1QBP|CHEK1|DHX9|FANCB|FH|FOXM1|FUS|KAT2A|H2AX|PRMT1|MRE11|PCNA|PLK1|PRKDC|RAD51|RPA2|SKP2|SMARCA4|SMARCC1|SMARCE1|TAF5|TAF9|UBE2V2|USP1|XRCC1|YEATS4|DPF1|ARID1A|TRRAP|PARG|RUVBL1|TIMELESS|TRIM28|MCRS1|KAT5|RAD51AP1|RUVBL2|KAT7|KDM1A|SIRT1|SF3B3|SPIDR|RTEL1|SHLD2|ING3|INO80|PARPBP|RADX|WRAP53|RIF1|RNF126|ENY2|EP400|FIGNL1|AUNIP|KLHL15|ATRIP|SPIRE2|ACTR8|SGF29	-12.3385	0	10	0	0	-43.2428	4.0136587951882365
1	-14.3221	GO:0019693	M1	1	0	GO Biological Processes	19	ribose phosphate metabolic process	19_GO:0009987 cellular process	-14.3221	2.5380489440160914	9.084930611727358	30284	316	2983	79	2.648340596714717	0.2939896028930394	107|109|132|142|158|159|272|471|481|498|509|516|517|518|785|790|978|1503|1723|1740|2584|2618|2977|3251|3312|3615|3704|4508|4509|4522|4535|4536|4537|4538|4539|4540|4541|4704|4705|4717|4719|4720|4722|4723|4726|4831|4832|4860|4881|4976|5143|5144|5150|5313|5471|5634|5636|6390|6392|7371|7372|7378|8505|8833|9414|9615|10380|10606|11164|29789|29922|30833|30968|55526|55753|56474|63979|120892|196883	ADCY1|ADCY3|ADK|PARP1|ADSL|ADSS2|AMPD3|ATIC|ATP1B1|ATP5F1A|ATP5F1C|ATP5MC1|ATP5MC2|ATP5MC3|CACNB4|CAD|CDA|CTPS1|DHODH|DLG2|GALK1|GART|GUCY1A2|HPRT1|HSPA8|IMPDH2|ITPA|ATP6|ATP8|MTHFD1|ND1|ND2|ND3|ND4|ND4L|ND5|ND6|NDUFA9|NDUFA10|NDUFC1|NDUFS1|NDUFS2|NDUFS3|NDUFV1|NDUFS6|NME2|NME3|PNP|NPR1|OPA1|PDE4C|PDE4D|PDE7A|PKLR|PPAT|PRPS2|PRPSAP2|SDHB|SDHD|UCK2|UMPS|UPP1|PARG|GMPS|TJP2|GDA|BPNT1|PAICS|NUDT5|OL…	-12.305	0	16	0	0	-29.3068	3.9618324979763377
1	-14.2764	GO:0051170	M1	1	0	GO Biological Processes	19	import into nucleus	19_GO:0051179 localization	-14.2764	3.6614476569412466	9.73653824885595	30284	122	2983	44	1.4750251424740195	0.2207223194389625	1434|1812|1871|1994|3178|3621|3837|3838|3839|3842|3843|4869|4927|4928|5514|5903|6469|6789|7157|8021|9631|9688|9972|10526|10527|10553|10762|11331|23511|23534|23636|23649|51194|53371|55374|55746|57122|79711|79902|80157|84268|120892|129401|152877	CSE1L|DRD1|E2F3|ELAVL1|HNRNPA1|ING1|KPNB1|KPNA2|KPNA3|TNPO1|IPO5|NPM1|NUP88|NUP98|PPP1R10|RANBP2|SHH|STK4|TP53|NUP214|NUP155|NUP93|NUP153|IPO8|IPO7|HTATIP2|NUP50|PHB2|NUP188|TNPO3|NUP62|POLA2|IPO11|NUP54|TMCO6|NUP133|NUP107|IPO4|NUP85|CWH43|RPAIN|LRRK2|NUP35|FAM53A	-12.2635	0	18	0	0	-26.3876	6.903493127723767
1	-14.2764	GO:1902749	M1	1	0	GO Biological Processes	19	regulation of cell cycle G2/M phase transition	19_GO:0050789 regulation of biological process	-14.2764	3.6614476569412466	9.73653824885595	30284	122	2983	44	1.4750251424740195	0.2207223194389625	545|580|641|891|983|990|993|995|1019|1111|3364|4361|4869|4998|5347|5884|5889|5932|6240|7157|7465|8317|8444|8883|9088|9212|11073|22976|26271|27183|29997|51514|55920|57099|57504|63967|79915|80169|80174|90381|92421|140901|152110|219736	ATR|BARD1|BLM|CCNB1|CDK1|CDC6|CDC25A|CDC25C|CDK4|CHEK1|HUS1|MRE11|NPM1|ORC1|PLK1|RAD17|RAD51C|RBBP8|RRM1|TP53|WEE1|CDC7|DYRK3|NAE1|PKMYT1|AURKB|TOPBP1|PAXIP1|FBXO5|VPS4A|NOP53|DTL|RCC2|AVEN|MTA3|CLSPN|ATAD5|CTC1|DBF4B|TICRR|CHMP4C|STK35|NEK10|STOX1	-12.2635	0	11	0	0	-42.3759	3.8446185187462687
1	-14.2187	GO:0071013	M1	1	0	GO Cellular Components	20	catalytic step 2 spliceosome		-14.2187	4.173680485715351	9.96691898840613	30284	90	2983	37	1.24036205162588	0.20264568156583734	1659|3178|3192|4670|6426|6628|6632|6633|6635|6636|6638|7307|8175|8899|9343|9410|9416|9775|10189|10291|10492|10594|10946|22913|23020|23398|23450|23517|27258|27316|27339|51340|51503|51645|51690|57703|60625	DHX8|HNRNPA1|HNRNPU|HNRNPM|SRSF1|SNRPB|SNRPD1|SNRPD2|SNRPE|SNRPF|SNRPN|U2AF1|SF3A2|PRP4K|EFTUD2|SNRNP40|DDX23|EIF4A3|ALYREF|SF3A1|SYNCRIP|PRPF8|SF3A3|RALY|SNRNP200|PPWD1|SF3B3|MTREX|LSM3|RBMX|PRPF19|CRNKL1|CWC15|PPIL1|LSM7|CWC22|DHX35	-12.2078	0	8	0	0	-45.6995	6.091317465638618
1	-14.2139	GO:0015980	M1	1	0	GO Biological Processes	19	energy derivation by oxidation of organic compounds	19_GO:0009987 cellular process	-14.2139	2.6374031731412764	9.115137915963471	30284	281	2983	73	2.4472008045591687	0.28289680623192953	48|50|158|498|509|1352|1537|1737|1738|1743|2108|2110|2271|2395|2806|2931|3052|3419|3420|3421|4191|4436|4508|4509|4513|4514|4519|4535|4536|4537|4538|4539|4540|4541|4697|4704|4705|4717|4719|4720|4722|4723|4726|5160|5162|5501|5502|5834|5837|6390|6392|6648|7157|7381|7384|7385|7386|8013|9377|9650|10514|27089|27232|30968|54205|55276|55753|79736|79751|92259|113115|400916|751071	ACO1|ACO2|ADSL|ATP5F1A|ATP5F1C|COX10|CYC1|DLAT|DLD|DLST|ETFA|ETFDH|FH|FXN|GOT2|GSK3A|HCCS|IDH3A|IDH3B|IDH3G|MDH2|MSH2|ATP6|ATP8|COX2|COX3|CYTB|ND1|ND2|ND3|ND4|ND4L|ND5|ND6|NDUFA4|NDUFA9|NDUFA10|NDUFC1|NDUFS1|NDUFS2|NDUFS3|NDUFV1|NDUFS6|PDHA1|PDHB|PPP1CC|PPP1R1A|PYGB|PYGM|SDHB|SDHD|SOD2|TP53|UQCRB|UQCRC1|UQCRC2|UQCRFS1|NR4A3|COX5A|MTFR1|MYBBP1A|UQCRQ|GNMT|STOML2|CYCS|PGM2|OGDHL|TEFM|SLC25A22|KGD4|…	-12.205	0	16	0	0	-29.3068	3.9618324979763377
1	-14.1768	GO:0071005	M1	1	0	GO Cellular Components	20	U2-type precatalytic spliceosome		-14.1768	5.4821857190747565	10.484889137823279	30284	50	2983	27	0.9051290646999665	0.17340204576582532	4809|6628|6632|6633|6635|6636|8175|8449|9128|9129|9343|10262|10291|10594|10946|11157|23020|23450|23658|25804|27258|51690|57703|79753|84811|84844|84950	SNU13|SNRPB|SNRPD1|SNRPD2|SNRPE|SNRPF|SF3A2|DHX16|PRPF4|PRPF3|EFTUD2|SF3B4|SF3A1|PRPF8|SF3A3|LSM6|SNRNP200|SF3B3|LSM5|LSM4|LSM3|LSM7|CWC22|SNIP1|BUD13|PHF5A|PRPF38A	-12.1701	0	8	0	0	-45.6995	6.091317465638618
1	-14.1498	GO:0031965	M1	1	0	GO Cellular Components	20	nuclear membrane		-14.1498	2.5380489440160914	9.026645530567656	30284	312	2983	78	2.6148172980221256	0.2921732756953748	240|489|1019|1717|1844|2733|3249|3691|3837|3838|3843|3930|4001|4928|5593|5653|5903|5905|6434|6945|7112|8086|8089|8888|9378|9631|9688|9782|9818|9972|10128|10434|10682|10762|10885|22929|23165|23175|23223|23225|23306|23411|23560|23636|25909|26031|26049|26173|27000|29803|51096|51230|51514|51649|51750|53371|55183|55627|55706|55746|55787|57122|57508|57647|64783|79050|79902|80789|83860|83990|84823|12940…	ALOX5|ATP2A3|CDK4|DHCR7|DUSP2|GLE1|HPN|ITGB4|KPNB1|KPNA2|IPO5|LBR|LMNB1|NUP98|PRKG2|KLK6|RANBP2|RANGAP1|TRA2B|MLX|TMPO|AAAS|YEATS4|MCM3AP|NRXN1|NUP155|NUP93|MATR3|NUP58|NUP153|LRPPRC|LYPLA1|EBP|NUP50|WDR3|SEPHS1|NUP205|LPIN1|RRP12|NUP210|NEMP1|SIRT1|GTPBP4|NUP62|AHCTF1|OSBPL3|FAM169A|INTS1|DNAJC2|REPIN1|UTP18|PHF20|DTL|MRPS23|RTEL1|NUP54|RIF1|SMPD4|NDC1|NUP133|TXLNG|NUP107|INTS2|DHX37|RBM15|NOC4L…	-12.1455	0	22	0	0	-23.1218	2.578985217306674
1	-14.1483	GO:0031123	M1	1	0	GO Biological Processes	19	RNA 3'-end processing	19_GO:0009987 cellular process	-14.1483	4.24975637137578	9.97580006883211	30284	86	2983	36	1.2068387529332887	0.19992239151098465	1477|1478|1736|2091|3028|4686|5393|5394|6741|6832|10978|11051|11340|23016|23404|25896|26173|51010|51574|51692|53981|54931|55520|55656|56915|57455|57508|58490|60528|79727|80789|81691|114034|118460|123169|389421	CSTF1|CSTF2|DKC1|FBL|HSD17B10|NCBP1|EXOSC9|EXOSC10|SSB|SUPV3L1|CLP1|NUDT21|EXOSC8|EXOSC7|EXOSC2|INTS7|INTS1|EXOSC3|LARP7|CPSF3|CPSF2|TRMT10C|ELAC1|INTS8|EXOSC5|REXO1|INTS2|RPRD1B|ELAC2|LIN28A|INTS5|REXO5|TOE1|EXOSC6|LEO1|LIN28B	-12.1455	0	59	1	1	-14.1483	10.152195776064366
1	-14.0796	GO:0090079	M1	1	0	GO Molecular Functions	21	translation regulator activity, nucleic acid binding		-14.0796	3.8187158423728347	9.744907104484561	30284	109	2983	41	1.3744552463962454	0.2131735818586345	23|48|1936|1939|1964|1965|1973|1975|1981|1983|2107|2935|3396|4528|6470|7284|8661|8662|8666|8668|8669|8891|8892|8893|8894|9086|9470|9617|10102|10480|10658|10985|23367|27161|28985|29904|54505|84285|85476|91574|255308	ABCF1|ACO1|EEF1D|EIF2D|EIF1AX|EIF2S1|EIF4A1|EIF4B|EIF4G1|EIF5|ETF1|GSPT1|MRPL58|MTIF2|SHMT1|TUFM|EIF3A|EIF3B|EIF3G|EIF3I|EIF3J|EIF2B3|EIF2B2|EIF2B5|EIF2S2|EIF1AY|EIF4E2|MTRF1|TSFM|EIF3M|CELF1|GCN1|LARP1|AGO2|MCTS1|EEF2K|DHX29|EIF1AD|GFM1|MTRFR|EIF2S3B	-12.0788	0	50	0	0	-15.6021	5.801254729179638
1	-13.9827	GO:0072594	M1	1	0	GO Biological Processes	19	establishment of protein localization to organelle	19_GO:0051179 localization	-13.9827	2.398595705333888	8.873580326246742	30284	364	2983	86	2.883003687562856	0.3063681352429638	617|675|867|1434|1678|1812|1871|1994|3308|3312|3320|3329|3621|3837|3838|3839|3842|3843|4285|4591|4869|4927|4928|5189|5289|5514|5903|6469|6653|6789|7015|7157|8021|9512|9631|9688|9804|9868|9972|10440|10452|10469|10526|10527|10531|10651|10762|10856|11331|22879|23203|23230|23511|23534|23636|23649|25813|26517|26519|27183|30849|51194|53371|54492|54543|55187|55374|55746|56993|57122|57554|79568|79711|799…	BCS1L|BRCA2|CBL|CSE1L|TIMM8A|DRD1|E2F3|ELAVL1|HSPA4|HSPA8|HSP90AA1|HSPD1|ING1|KPNB1|KPNA2|KPNA3|TNPO1|IPO5|MIPEP|TRIM37|NPM1|NUP88|NUP98|PEX1|PIK3C3|PPP1R10|RANBP2|SHH|SORL1|STK4|TERT|TP53|NUP214|PMPCB|NUP155|NUP93|TOMM20|TOMM70|NUP153|TIMM17A|TOMM40|TIMM44|IPO8|IPO7|PITRM1|MTX2|NUP50|RUVBL2|PHB2|MON1B|PMPCA|VPS13A|NUP188|TNPO3|NUP62|POLA2|SAMM50|TIMM13|TIMM10|VPS4A|PIK3R4|IPO11|NUP54|NEURL1B|TOM…	-11.9839	0	18	0	0	-26.3876	6.903493127723767
1	-13.9776	GO:0009259	M1	1	0	GO Biological Processes	19	ribonucleotide metabolic process	19_GO:0009987 cellular process	-13.9776	2.538048944016091	8.967997355993056	30284	308	2983	77	2.581293999329534	0.2903442886893337	107|109|132|142|158|159|272|471|481|498|509|516|517|518|785|790|978|1503|1723|1740|2584|2618|2977|3251|3312|3615|3704|4508|4509|4522|4535|4536|4537|4538|4539|4540|4541|4704|4705|4717|4719|4720|4722|4723|4726|4831|4832|4860|4881|4976|5143|5144|5150|5313|5471|6390|6392|7371|7372|7378|8505|8833|9414|9615|10380|10606|11164|29789|29922|30833|30968|55526|55753|56474|63979|120892|196883	ADCY1|ADCY3|ADK|PARP1|ADSL|ADSS2|AMPD3|ATIC|ATP1B1|ATP5F1A|ATP5F1C|ATP5MC1|ATP5MC2|ATP5MC3|CACNB4|CAD|CDA|CTPS1|DHODH|DLG2|GALK1|GART|GUCY1A2|HPRT1|HSPA8|IMPDH2|ITPA|ATP6|ATP8|MTHFD1|ND1|ND2|ND3|ND4|ND4L|ND5|ND6|NDUFA9|NDUFA10|NDUFC1|NDUFS1|NDUFS2|NDUFS3|NDUFV1|NDUFS6|NME2|NME3|PNP|NPR1|OPA1|PDE4C|PDE4D|PDE7A|PKLR|PPAT|SDHB|SDHD|UCK2|UMPS|UPP1|PARG|GMPS|TJP2|GDA|BPNT1|PAICS|NUDT5|OLA1|NME7|NT5C|S…	-11.9808	0	16	0	0	-29.3068	3.9618324979763377
1	-13.9715	GO:1990830	M1	1	0	GO Biological Processes	19	cellular response to leukemia inhibitory factor	19_GO:0050896 response to stimulus	-13.9715	3.867503152786425	9.729329876394633	30284	105	2983	40	1.340931947703654	0.21059363780101206	292|785|1491|1911|2249|2731|3070|3192|3720|4092|4144|4168|4605|4691|5916|6428|6432|6470|6723|7520|8399|8600|9118|9521|9774|10678|11107|11156|23411|26577|29088|29922|51444|54836|54941|55183|129401|131474|221830|286676	SLC25A5|CACNB4|CTH|PHC1|FGF4|GLDC|HELLS|HNRNPU|JARID2|SMAD7|MAT2A|MCF2|MYBL2|NCL|RARG|SRSF3|SRSF7|SHMT1|SRM|XRCC5|PLA2G10|TNFSF11|INA|EEF1E1|BCLAF1|B3GNT2|PRDM5|PTP4A3|SIRT1|PCOLCE2|MRPL15|NME7|RNF138|BSPRY|RNF125|RIF1|NUP35|CHCHD4|POLR1F|ILDR1	-11.9767	0	60	1	1	-13.9715	3.867503152786425
1	-13.9428	GO:0051303	M1	1	0	GO Biological Processes	19	establishment of chromosome localization	19_GO:0051179 localization	-13.9428	4.018577494692144	9.79168814338204	30284	96	2983	38	1.2738853503184713	0.20533102154736688	332|891|3619|3833|3835|3837|4292|7013|7272|7756|8379|9184|9212|10403|10464|10726|11004|23212|23636|25936|27183|54820|54908|55143|55166|57405|79980|81610|81620|81929|83540|92421|113130|147841|151648|220134|221150|348235	BIRC5|CCNB1|INCENP|KIFC1|KIF22|KPNB1|MLH1|TERF1|TTK|ZNF207|MAD1L1|BUB3|AURKB|NDC80|PIBF1|NUDC|KIF2C|RRS1|NUP62|NSL1|VPS4A|NDE1|SPDL1|CDCA8|CENPQ|SPC25|DSN1|FAM83D|CDT1|SEH1L|NUF2|CHMP4C|CDCA5|SPC24|SGO1|SKA1|SKA3|SKA2	-11.9499	0	4	0	0	-59.9597	5.971879868273156
1	-13.9353	GO:0006163	M1	1	0	GO Biological Processes	19	purine nucleotide metabolic process	19_GO:0009987 cellular process	-13.9353	2.3807035916916433	8.844926358553677	30284	371	2983	87	2.9165269862554477	0.3080910093651258	107|109|132|142|158|159|272|471|481|498|509|516|517|518|785|1740|2232|2584|2618|2977|3251|3312|3615|3704|3945|4191|4508|4509|4522|4535|4536|4537|4538|4539|4540|4541|4704|4705|4717|4719|4720|4722|4723|4726|4831|4832|4860|4881|4976|5106|5143|5144|5150|5313|5471|5634|5636|6390|6392|7086|8505|8833|9390|9414|9540|9615|10380|10606|10840|11164|22934|23057|23475|23498|25819|25939|29789|29922|30833|30968|…	ADCY1|ADCY3|ADK|PARP1|ADSL|ADSS2|AMPD3|ATIC|ATP1B1|ATP5F1A|ATP5F1C|ATP5MC1|ATP5MC2|ATP5MC3|CACNB4|DLG2|FDXR|GALK1|GART|GUCY1A2|HPRT1|HSPA8|IMPDH2|ITPA|LDHB|MDH2|ATP6|ATP8|MTHFD1|ND1|ND2|ND3|ND4|ND4L|ND5|ND6|NDUFA9|NDUFA10|NDUFC1|NDUFS1|NDUFS2|NDUFS3|NDUFV1|NDUFS6|NME2|NME3|PNP|NPR1|OPA1|PCK2|PDE4C|PDE4D|PDE7A|PKLR|PPAT|PRPS2|PRPSAP2|SDHB|SDHD|TKT|PARG|GMPS|SLC22A13|TJP2|TP53I3|GDA|BPNT1|PAICS|ALD…	-11.9443	0	16	0	0	-29.3068	3.9618324979763377
1	-13.8923	GO:0051310	M1	1	0	GO Biological Processes	19	metaphase chromosome alignment	19_GO:0051179 localization	-13.8923	4.281046411593407	9.894128709852472	30284	83	2983	35	1.1733154542406974	0.19715957881942062	891|3619|3833|3835|3837|4292|7272|7756|8379|9184|9212|10403|10464|10726|11004|23212|23636|25936|27183|54908|55143|55166|57405|79980|81610|81620|81929|83540|92421|113130|147841|151648|220134|221150|348235	CCNB1|INCENP|KIFC1|KIF22|KPNB1|MLH1|TTK|ZNF207|MAD1L1|BUB3|AURKB|NDC80|PIBF1|NUDC|KIF2C|RRS1|NUP62|NSL1|VPS4A|SPDL1|CDCA8|CENPQ|SPC25|DSN1|FAM83D|CDT1|SEH1L|NUF2|CHMP4C|CDCA5|SPC24|SGO1|SKA1|SKA3|SKA2	-11.9033	0	4	0	0	-59.9597	5.971879868273156
1	-13.8719	GO:0051640	M1	1	0	GO Biological Processes	19	organelle localization	19_GO:0051179 localization	-13.8719	2.1004542984960755	8.61718154414913	30284	551	2983	114	3.821656050955414	0.3510248154961589	274|332|858|867|891|1058|1113|2648|2775|3091|3619|3815|3833|3835|3837|3993|4001|4085|4292|4640|4869|4927|4928|4976|5189|5347|5873|6571|6809|6853|7013|7272|7430|7756|8013|8120|8195|8379|8615|9184|9212|9368|9378|9700|9787|10053|10059|10128|10300|10403|10464|10524|10579|10615|10726|10814|11004|11336|23195|23212|23277|23411|23636|25936|27183|50487|51490|54820|54908|55143|55153|55154|55156|55166|55330…	BIN1|BIRC5|CAV2|CBL|CCNB1|CENPA|CHGA|KAT2A|GNAO1|HIF1A|INCENP|KIT|KIFC1|KIF22|KPNB1|LLGL2|LMNB1|MAD2L1|MLH1|MYO1A|NPM1|NUP88|NUP98|OPA1|PEX1|PLK1|RAB27A|SLC18A2|STX3|SYN1|TERF1|TTK|EZR|ZNF207|NR4A3|AP3B2|MKKS|MAD1L1|USO1|BUB3|AURKB|NHERF1|NRXN1|ESPL1|DLGAP5|AP1M2|DNM1L|LRPPRC|KATNB1|NDC80|PIBF1|KAT5|TACC2|SPAG5|NUDC|CPLX2|KIF2C|EXOC3|MDN1|RRS1|CLUH|SIRT1|NUP62|NSL1|VPS4A|PLA2G3|SPOUT1|NDE1|SPDL1|…	-11.8848	0	4	0	0	-59.9597	5.971879868273156
1	-13.8511	GO:0019900	M1	1	0	GO Molecular Functions	21	kinase binding		-13.8511	1.9051678448655491	8.45474560488046	30284	778	2983	146	4.894401609118337	0.3950264862524155	142|162|481|553|580|673|785|857|858|867|890|891|987|990|993|995|999|1163|1740|1741|1832|1844|1994|2041|2064|2305|2339|2810|2886|2888|2931|3091|3208|3276|3320|3326|3741|3932|3945|4536|4613|4869|4905|5111|5336|5347|5422|5470|5501|5565|5579|5580|5583|5593|5771|5801|5880|6331|6426|6427|6720|6853|6996|7153|7157|7161|7277|7402|7430|7443|7855|8013|8153|8493|8882|9046|9048|9093|9125|9134|9212|9414|9479|9…	PARP1|AP1B1|ATP1B1|AVPR1B|BARD1|BRAF|CACNB4|CAV1|CAV2|CBL|CCNA2|CCNB1|LRBA|CDC6|CDC25A|CDC25C|CDH1|CKS1B|DLG2|DLG3|DSP|DUSP2|ELAVL1|EPHA1|ERBB2|FOXM1|FNTA|SFN|GRB7|GRB14|GSK3A|HIF1A|HPCA|PRMT1|HSP90AA1|HSP90AB1|KCNA5|LCK|LDHB|ND2|MYCN|NPM1|NSF|PCNA|PLCG2|PLK1|POLA1|PPEF2|PPP1CC|PRKAB2|PRKCB|PRKCD|PRKCH|PRKG2|PTPN2|PTPRR|RAC2|SCN5A|SRSF1|SRSF2|SREBF1|SYN1|TDG|TOP2A|TP53|TP73|TUBA4A|UTRN|EZR|VRK1|F…	-11.866	0	61	1	1	-13.8511	1.9171528504155881
1	-13.835	GO:0008186	M1	1	0	GO Molecular Functions	21	ATP-dependent activity, acting on RNA		-13.835	4.369299447926435	9.911754437004163	30284	79	2983	34	1.1397921555481059	0.19435555802606314	1653|1654|1659|1660|1665|1973|6832|7919|8449|8886|9188|9416|9704|9775|9879|10146|10212|11056|23020|23517|51202|54505|54606|55661|55794|56919|57647|57696|57697|60625|64794|80119|83990|91646	DDX1|DDX3X|DHX8|DHX9|DHX15|EIF4A1|SUPV3L1|DDX39B|DHX16|DDX18|DDX21|DDX23|DHX34|EIF4A3|DDX46|G3BP1|DDX39A|DDX52|SNRNP200|MTREX|DDX47|DHX29|DDX56|DDX27|DDX28|DHX33|DHX37|DDX55|FANCM|DHX35|DDX31|PIF1|BRIP1|TDRD12	-11.8518	0	6	0	0	-47.847	5.6012114626562015
1	-13.829	GO:0045727	M1	1	0	GO Biological Processes	19	positive regulation of translation	19_GO:0048518 positive regulation of biological process	-13.829	3.4082371533930367	9.440600654620171	30284	140	2983	47	1.5755950385517934	0.22800641942259348	23|708|1654|1660|1981|1994|2064|3184|3192|3276|4869|5317|5583|5591|5935|6125|6741|7812|8531|8893|9775|10322|10492|10642|22868|23107|23178|23367|27161|29081|51441|51633|51654|54505|54931|55132|55226|55695|56339|60558|79072|79727|79828|81554|84769|113251|253943	ABCF1|C1QBP|DDX3X|DHX9|EIF4G1|ELAVL1|ERBB2|HNRNPD|HNRNPU|PRMT1|NPM1|PKP1|PRKCH|PRKDC|RBM3|RPL5|SSB|CSDE1|YBX3|EIF2B5|EIF4A3|SMYD5|SYNCRIP|IGF2BP1|FASTKD2|MRPS27|PASK|LARP1|AGO2|METTL5|YTHDF2|OTUD6B|CDK5RAP1|DHX29|TRMT10C|LARP1B|NAT10|NSUN5|METTL3|GUF1|FASTKD3|LIN28A|METTL8|RCC1L|MPV17L2|LARP4|YTHDF3	-11.8477	0	62	1	1	-13.829	3.4082371533930367
1	-13.7977	GO:0006417	M1	1	0	GO Biological Processes	19	regulation of translation	19_GO:0050789 regulation of biological process	-13.7977	2.22853078011169	8.688856931404727	30284	451	2983	99	3.3188065705665437	0.32797092542813605	23|48|708|1653|1654|1660|1965|1975|1979|1981|1983|1994|1996|2058|2064|2107|2886|2935|3184|3192|3276|3609|4528|4686|4691|4869|5317|5583|5591|5935|6059|6125|6470|6741|6949|7812|7866|8518|8531|8662|8892|8893|9125|9221|9470|9689|9775|9933|10102|10128|10131|10322|10492|10642|10658|10985|22868|23019|23057|23107|23173|23178|23191|23367|25904|25929|26135|27102|27161|27327|28985|29081|29904|51204|51441|51…	ABCF1|ACO1|C1QBP|DDX1|DDX3X|DHX9|EIF2S1|EIF4B|EIF4EBP2|EIF4G1|EIF5|ELAVL1|ELAVL4|EPRS1|ERBB2|ETF1|GRB7|GSPT1|HNRNPD|HNRNPU|PRMT1|ILF3|MTIF2|NCBP1|NCL|NPM1|PKP1|PRKCH|PRKDC|RBM3|ABCE1|RPL5|SHMT1|SSB|TCOF1|CSDE1|IFRD2|ELP1|YBX3|EIF3B|EIF2B2|EIF2B5|CNOT9|NOLC1|EIF4E2|BZW1|EIF4A3|PUM3|TSFM|LRPPRC|TRAP1|SMYD5|SYNCRIP|IGF2BP1|CELF1|GCN1|FASTKD2|CNOT1|NMNAT2|MRPS27|METAP1|PASK|CYFIP1|LARP1|CNOT10|GEMIN5…	-11.8183	0	62	0	0	-13.829	3.4082371533930367
1	-13.77	GO:0097525	M1	1	0	GO Cellular Components	20	spliceosomal snRNP complex		-13.77	3.9771488607262455	9.707630502853744	30284	97	2983	38	1.2738853503184713	0.20533102154736688	4809|6625|6626|6628|6631|6632|6633|6635|6636|6638|7919|8175|9128|9129|9343|9410|9416|9879|10078|10262|10291|10465|10594|10713|10946|11157|23020|23350|23450|23658|25804|27258|27336|51690|55660|79753|84811|84844	SNU13|SNRNP70|SNRPA|SNRPB|SNRPC|SNRPD1|SNRPD2|SNRPE|SNRPF|SNRPN|DDX39B|SF3A2|PRPF4|PRPF3|EFTUD2|SNRNP40|DDX23|DDX46|TSSC4|SF3B4|SF3A1|PPIH|PRPF8|USP39|SF3A3|LSM6|SNRNP200|U2SURP|SF3B3|LSM5|LSM4|LSM3|HTATSF1|LSM7|PRPF40A|SNIP1|BUD13|PHF5A	-11.7925	0	8	0	0	-45.6995	6.091317465638618
1	-13.7401	GO:0045839	M1	1	0	GO Biological Processes	19	negative regulation of mitotic nuclear division	19_GO:0048519 negative regulation of biological process	-13.7401	5.942748746964506	10.468508880112383	30284	41	2983	24	0.8045591686221925	0.1635679547828635	332|699|991|1111|4085|5347|7272|7756|8379|9184|9319|9735|10040|10403|26271|27085|54908|54998|55055|57405|83540|83903|84101|147841	BIRC5|BUB1|CDC20|CHEK1|MAD2L1|PLK1|TTK|ZNF207|MAD1L1|BUB3|TRIP13|KNTC1|TOM1L1|NDC80|FBXO5|MTBP|SPDL1|AURKAIP1|ZWILCH|SPC25|NUF2|HASPIN|USP44|SPC24	-11.7644	0	21	0	0	-23.4955	10.152195776064366
1	-13.6975	GO:0015931	M1	1	0	GO Biological Processes	19	nucleobase-containing compound transport	19_GO:0051179 localization	-13.6975	2.8052119907546276	9.044130900936901	30284	228	2983	63	2.1119678176332553	0.26325814718995183	292|293|1660|2030|2733|3178|3837|4686|4927|4928|5903|6426|6428|6432|6741|7919|8021|8086|8570|8888|9631|9688|9775|9793|9804|9818|9908|9972|9984|10128|10189|10212|10642|10762|11260|23165|23225|23279|23381|23507|23511|23636|25909|26019|29107|51808|53371|54715|55706|55746|56943|57122|57510|60386|65083|79023|79902|80131|81929|84321|129401|348995|401612	SLC25A5|SLC25A6|DHX9|SLC29A1|GLE1|HNRNPA1|KPNB1|NCBP1|NUP88|NUP98|RANBP2|SRSF1|SRSF3|SRSF7|SSB|DDX39B|NUP214|AAAS|KHSRP|MCM3AP|NUP155|NUP93|EIF4A3|CKAP5|TOMM20|NUP58|G3BP2|NUP153|THOC1|LRPPRC|ALYREF|DDX39A|IGF2BP1|NUP50|XPOT|NUP205|NUP210|NUP160|SMG5|LRRC8B|NUP188|NUP62|AHCTF1|UPF2|NXT1|PHAX|NUP54|RBFOX1|NDC1|NUP133|ENY2|NUP107|XPO5|SLC25A19|NOL6|NUP37|NUP85|LRRC8E|SEH1L|THOC3|NUP35|NUP43|SLC25A53	-11.7238	0	18	0	0	-26.3876	6.903493127723767
1	-13.6489	GO:1990823	M1	1	0	GO Biological Processes	19	response to leukemia inhibitory factor	19_GO:0050896 response to stimulus	-13.6489	3.7952133742296694	9.574268893558676	30284	107	2983	40	1.340931947703654	0.21059363780101206	292|785|1491|1911|2249|2731|3070|3192|3720|4092|4144|4168|4605|4691|5916|6428|6432|6470|6723|7520|8399|8600|9118|9521|9774|10678|11107|11156|23411|26577|29088|29922|51444|54836|54941|55183|129401|131474|221830|286676	SLC25A5|CACNB4|CTH|PHC1|FGF4|GLDC|HELLS|HNRNPU|JARID2|SMAD7|MAT2A|MCF2|MYBL2|NCL|RARG|SRSF3|SRSF7|SHMT1|SRM|XRCC5|PLA2G10|TNFSF11|INA|EEF1E1|BCLAF1|B3GNT2|PRDM5|PTP4A3|SIRT1|PCOLCE2|MRPL15|NME7|RNF138|BSPRY|RNF125|RIF1|NUP35|CHCHD4|POLR1F|ILDR1	-11.677	0	60	0	0	-13.9715	3.867503152786425
1	-13.6171	GO:0071011	M1	1	0	GO Cellular Components	20	precatalytic spliceosome		-13.6171	5.271332422187266	10.189864338702384	30284	52	2983	27	0.9051290646999665	0.17340204576582532	4809|6628|6632|6633|6635|6636|8175|8449|9128|9129|9343|10262|10291|10594|10946|11157|23020|23450|23658|25804|27258|51690|57703|79753|84811|84844|84950	SNU13|SNRPB|SNRPD1|SNRPD2|SNRPE|SNRPF|SF3A2|DHX16|PRPF4|PRPF3|EFTUD2|SF3B4|SF3A1|PRPF8|SF3A3|LSM6|SNRNP200|SF3B3|LSM5|LSM4|LSM3|LSM7|CWC22|SNIP1|BUD13|PHF5A|PRPF38A	-11.6471	0	8	0	0	-45.6995	6.091317465638618
1	-13.6073	GO:0006091	M1	1	0	GO Biological Processes	19	generation of precursor metabolites and energy	19_GO:0009987 cellular process	-13.6073	2.338725728517445	8.703821390684533	30284	382	2983	88	2.950050284948039	0.3098030863848588	48|50|158|498|509|551|1352|1534|1537|1737|1738|1743|2108|2110|2232|2271|2395|2584|2806|2931|3052|3419|3420|3421|4191|4436|4508|4509|4513|4514|4519|4535|4536|4537|4538|4539|4540|4541|4697|4704|4705|4717|4719|4720|4722|4723|4726|5019|5160|5162|5313|5501|5502|5634|5834|5837|6390|6392|6648|7086|7157|7381|7384|7385|7386|8013|9377|9650|10495|10514|10840|22934|27089|27232|30968|51071|54205|54511|55276|5…	ACO1|ACO2|ADSL|ATP5F1A|ATP5F1C|AVP|COX10|CYB561|CYC1|DLAT|DLD|DLST|ETFA|ETFDH|FDXR|FH|FXN|GALK1|GOT2|GSK3A|HCCS|IDH3A|IDH3B|IDH3G|MDH2|MSH2|ATP6|ATP8|COX2|COX3|CYTB|ND1|ND2|ND3|ND4|ND4L|ND5|ND6|NDUFA4|NDUFA9|NDUFA10|NDUFC1|NDUFS1|NDUFS2|NDUFS3|NDUFV1|NDUFS6|OXCT1|PDHA1|PDHB|PKLR|PPP1CC|PPP1R1A|PRPS2|PYGB|PYGM|SDHB|SDHD|SOD2|TKT|TP53|UQCRB|UQCRC1|UQCRC2|UQCRFS1|NR4A3|COX5A|MTFR1|ENOX2|MYBBP1A|ALDH…	-11.6393	0	16	0	0	-29.3068	3.9618324979763377
1	-13.6056	GO:0008283	M1	1	0	GO Biological Processes	19	cell population proliferation	19_GO:0009987 cellular process	-13.6056	1.9371181355443146	8.400344093735614	30284	718	2983	137	4.592691920885015	0.3832638442691258	675|705|857|858|928|947|970|983|993|995|1111|1163|1503|1620|1638|1801|2064|2103|2150|2249|2252|2253|2322|2356|2648|2810|3070|3091|3251|3329|3559|3615|3664|3720|3815|4176|4361|4602|4613|4720|4838|4953|5017|5154|5291|5580|5727|5880|5916|6240|6469|6504|6556|6574|6693|6789|7039|7157|7473|7520|7976|8013|8600|8624|8805|8882|8894|8975|9047|9048|9350|9833|9837|10403|10468|10642|10818|11151|11202|11319|11…	BRCA2|BYSL|CAV1|CAV2|CD9|CD34|CD70|CDK1|CDC25A|CDC25C|CHEK1|CKS1B|CTPS1|BRINP1|DCT|DPH1|ERBB2|ESRRB|F2RL1|FGF4|FGF7|FGF8|FLT3|FPGS|KAT2A|SFN|HELLS|HIF1A|HPRT1|HSPD1|IL2RA|IMPDH2|IRF6|JARID2|KIT|MCM7|MRE11|MYB|MYCN|NDUFS2|NODAL|ODC1|OVOL1|PDGFA|PIK3CB|PRKCD|PTCH1|RAC2|RARG|RRM1|SHH|SLAMF1|SLC11A1|SLC20A1|SPN|STK4|TGFA|TP53|WNT3|XRCC5|FZD3|NR4A3|TNFSF11|PSMG1|TRIM24|ZPR1|EIF2S2|USP13|SH2D2A|ARTN|CE…	-11.6393	0	63	1	1	-13.6056	1.9371181355443146
1	-13.5795	GO:0006606	M1	1	0	GO Biological Processes	19	protein import into nucleus	19_GO:0051179 localization	-13.5795	3.6443779708949	9.472992583509212	30284	117	2983	42	1.4079785450888367	0.2157209267669858	1434|1812|1871|1994|3621|3837|3838|3839|3842|3843|4869|4927|4928|5514|5903|6469|6789|7157|8021|9631|9688|9972|10526|10527|10762|11331|23511|23534|23636|23649|51194|53371|55374|55746|57122|79711|79902|80157|84268|120892|129401|152877	CSE1L|DRD1|E2F3|ELAVL1|ING1|KPNB1|KPNA2|KPNA3|TNPO1|IPO5|NPM1|NUP88|NUP98|PPP1R10|RANBP2|SHH|STK4|TP53|NUP214|NUP155|NUP93|NUP153|IPO8|IPO7|NUP50|PHB2|NUP188|TNPO3|NUP62|POLA2|IPO11|NUP54|TMCO6|NUP133|NUP107|IPO4|NUP85|CWH43|RPAIN|LRRK2|NUP35|FAM53A	-11.615	0	18	0	0	-26.3876	6.903493127723767
1	-13.5597	GO:0000462	M1	1	0	GO Biological Processes	19	maturation of SSU-rRNA from tricistronic rRNA transcript (SSU-rRNA, 5.8S rRNA, LSU-rRNA)	19_GO:0009987 cellular process	-13.5597	6.381380202097601	10.529529976978996	30284	35	2983	22	0.7375125712370098	0.15665730969919187	705|5822|8602|9277|9790|10607|10799|23160|23212|25879|27042|27340|29777|55127|55720|55813|57050|57647|65095|79954|84916|161424	BYSL|PWP2|NOP14|WDR46|BMS1|TBL3|RPP40|WDR43|RRS1|DCAF13|UTP25|UTP20|ABT1|HEATR1|TSR1|UTP6|UTP3|DHX37|KRI1|NOL10|UTP4|NOP9	-11.5971	0	1	0	0	-100	8.648166772202977
1	-13.5228	GO:1905820	M1	1	0	GO Biological Processes	19	positive regulation of chromosome separation	19_GO:0048518 positive regulation of biological process	-13.5228	6.662378478042239	10.593357657533534	30284	32	2983	21	0.7039892725444183	0.1530813538326766	332|991|3619|8379|8881|9212|9700|9787|9918|10051|10592|11065|23310|23397|29781|51433|54892|55143|64151|220134|221150	BIRC5|CDC20|INCENP|MAD1L1|CDC16|AURKB|ESPL1|DLGAP5|NCAPD2|SMC4|SMC2|UBE2C|NCAPD3|NCAPH|NCAPH2|ANAPC5|NCAPG2|CDCA8|NCAPG|SKA1|SKA3	-11.562	0	49	0	0	-15.7485	10.152195776064366
1	-13.4441	GO:0141188	M1	1	0	GO Biological Processes	19	nucleic acid catabolic process	19_GO:0009987 cellular process	-13.4441	2.9765600181131124	9.057967221158005	30284	191	2983	56	1.8773047267851157	0.24849948594720425	328|708|1763|2021|2107|2237|2935|3184|4292|4686|5393|5394|6741|6832|7812|8761|8882|9125|9704|9775|9967|10128|10921|10940|11157|11340|22803|22894|23016|23019|23381|23404|23405|23517|23658|25804|25819|25904|26019|27443|28960|51010|51154|51163|51441|51690|56915|57109|60528|79066|79727|80153|80349|118460|167227|389421	APEX1|C1QBP|DNA2|ENDOG|ETF1|FEN1|GSPT1|HNRNPD|MLH1|NCBP1|EXOSC9|EXOSC10|SSB|SUPV3L1|CSDE1|PABPC4|ZPR1|CNOT9|DHX34|EIF4A3|THRAP3|LRPPRC|RNPS1|POP1|LSM6|EXOSC8|XRN2|DIS3|EXOSC7|CNOT1|SMG5|EXOSC2|DICER1|MTREX|LSM5|LSM4|NOCT|CNOT10|UPF2|CECR2|DCPS|EXOSC3|MRTO4|DBR1|YTHDF2|LSM7|EXOSC5|REXO4|ELAC2|METTL16|LIN28A|EDC3|SKIC8|EXOSC6|DCP2|LIN28B	-11.4869	0	54	0	0	-14.9302	3.3170540654467726
1	-13.4441	GO:1901991	M1	1	0	GO Biological Processes	19	negative regulation of mitotic cell cycle phase transition	19_GO:0048519 negative regulation of biological process	-13.4441	2.9765600181131124	9.057967221158005	30284	191	2983	56	1.8773047267851157	0.24849948594720425	332|545|580|641|699|785|983|990|991|1111|3364|4085|4361|4998|5347|5591|5884|5932|5933|6118|7157|7272|7465|7756|8328|8379|8883|9088|9184|9212|9319|9735|10403|11073|26271|27183|29997|51379|51512|51514|54908|55055|55159|55544|57099|57405|63967|79960|83540|83903|84101|90381|92421|140901|144455|147841	BIRC5|ATR|BARD1|BLM|BUB1|CACNB4|CDK1|CDC6|CDC20|CHEK1|HUS1|MAD2L1|MRE11|ORC1|PLK1|PRKDC|RAD17|RBBP8|RBL1|RPA2|TP53|TTK|WEE1|ZNF207|GFI1B|MAD1L1|NAE1|PKMYT1|BUB3|AURKB|TRIP13|KNTC1|NDC80|TOPBP1|FBXO5|VPS4A|NOP53|CRLF3|GTSE1|DTL|SPDL1|ZWILCH|RFWD3|RBM38|AVEN|SPC25|CLSPN|JADE1|NUF2|HASPIN|USP44|TICRR|CHMP4C|STK35|E2F7|SPC24	-11.4869	0	11	0	0	-42.3759	3.8446185187462687
1	-13.4332	GO:0009295	M1	1	0	GO Cellular Components	20	nucleoid		-13.4332	5.3868793913810915	10.158639423665146	30284	49	2983	26	0.8716057660073752	0.17018938002082865	292|1629|1763|3028|3313|5442|6648|6742|6832|7015|7019|7284|9093|9361|9692|10128|22868|54931|55210|55794|56652|60493|60528|64216|79736|80119	SLC25A5|DBT|DNA2|HSD17B10|HSPA9|POLRMT|SOD2|SSBP1|SUPV3L1|TERT|TFAM|TUFM|DNAJA3|LONP1|PRORP|LRPPRC|FASTKD2|TRMT10C|ATAD3A|DDX28|TWNK|FASTKD5|ELAC2|TFB2M|TEFM|PIF1	-11.4796	0	58	0	0	-14.6348	5.466566956342351
1	-13.4332	GO:0042645	M1	1	0	GO Cellular Components	20	mitochondrial nucleoid		-13.4332	5.3868793913810915	10.158639423665146	30284	49	2983	26	0.8716057660073752	0.17018938002082865	292|1629|1763|3028|3313|5442|6648|6742|6832|7015|7019|7284|9093|9361|9692|10128|22868|54931|55210|55794|56652|60493|60528|64216|79736|80119	SLC25A5|DBT|DNA2|HSD17B10|HSPA9|POLRMT|SOD2|SSBP1|SUPV3L1|TERT|TFAM|TUFM|DNAJA3|LONP1|PRORP|LRPPRC|FASTKD2|TRMT10C|ATAD3A|DDX28|TWNK|FASTKD5|ELAC2|TFB2M|TEFM|PIF1	-11.4796	0	58	0	0	-14.6348	5.466566956342351
1	-13.4122	GO:0032200	M1	1	0	GO Biological Processes	19	telomere organization	19_GO:0009987 cellular process	-13.4122	3.4349534580668903	9.30255876316428	30284	133	2983	45	1.5085484411666108	0.22317845798610642	86|142|328|545|641|675|1736|1763|2237|3320|3326|3364|4361|5111|5591|5888|5889|5892|5981|6117|6118|7013|7015|7486|7515|7517|7520|8351|8520|8607|9134|9156|9401|10445|10856|51750|54433|54537|54617|55135|55183|80119|80169|84464|93973	ACTL6A|PARP1|APEX1|ATR|BLM|BRCA2|DKC1|DNA2|FEN1|HSP90AA1|HSP90AB1|HUS1|MRE11|PCNA|PRKDC|RAD51|RAD51C|RAD51D|RFC1|RPA1|RPA2|TERF1|TERT|WRN|XRCC1|XRCC3|XRCC5|H3C4|HAT1|RUVBL1|CCNE2|EXO1|RECQL4|MCRS1|RUVBL2|RTEL1|GAR1|SHLD2|INO80|WRAP53|RIF1|PIF1|CTC1|SLX4|ACTR8	-11.4603	0	33	0	0	-18.0943	5.296797796207494
1	-13.3846	GO:0003724	M1	1	0	GO Molecular Functions	21	RNA helicase activity		-13.3846	4.350941046884728	9.731844246223842	30284	77	2983	33	1.1062688568555146	0.1915085190626899	1653|1654|1659|1660|1665|1973|6832|7919|8449|8886|9188|9416|9704|9775|9879|10146|10212|11056|23020|23517|51202|54505|54606|55661|55794|56919|57647|57696|57697|60625|64794|83990|91646	DDX1|DDX3X|DHX8|DHX9|DHX15|EIF4A1|SUPV3L1|DDX39B|DHX16|DDX18|DDX21|DDX23|DHX34|EIF4A3|DDX46|G3BP1|DDX39A|DDX52|SNRNP200|MTREX|DDX47|DHX29|DDX56|DDX27|DDX28|DHX33|DHX37|DDX55|FANCM|DHX35|DDX31|BRIP1|TDRD12	-11.4346	0	6	0	0	-47.847	5.6012114626562015
1	-13.3777	GO:0051225	M1	1	0	GO Biological Processes	19	spindle assembly	19_GO:0009987 cellular process	-13.3777	3.807073416024137	9.478674738976364	30284	104	2983	39	1.3074086490110628	0.20797988144212162	332|991|1104|1642|3619|3833|3837|4292|4605|4751|5519|7756|8086|8243|9133|9212|9493|10403|10464|10735|22974|24137|25879|26271|29098|54617|54801|54930|55125|55142|55143|56647|56992|81027|93323|115106|220134|221150|348235	BIRC5|CDC20|RCC1|DDB1|INCENP|KIFC1|KPNB1|MLH1|MYBL2|NEK2|PPP2R1B|ZNF207|AAAS|SMC1A|CCNB2|AURKB|KIF23|NDC80|PIBF1|STAG2|TPX2|KIF4A|DCAF13|FBXO5|RANGRF|INO80|HAUS6|HAUS4|CEP192|HAUS2|CDCA8|BCCIP|KIF15|TUBB1|HAUS8|HAUS1|SKA1|SKA3|SKA2	-11.4294	0	15	0	0	-32.9401	4.180315907791209
1	-13.3011	GO:0006413	M1	1	0	GO Biological Processes	19	translational initiation	19_GO:0009987 cellular process	-13.3011	4.56113143562312	9.788993646406587	30284	69	2983	31	1.039222259470332	0.1856774415950489	23|1654|1939|1964|1965|1973|1975|1981|1983|4528|4686|6059|8661|8662|8666|8668|8669|8891|8892|8893|8894|9086|9470|10480|23367|27161|28985|54505|56919|84285|255308	ABCF1|DDX3X|EIF2D|EIF1AX|EIF2S1|EIF4A1|EIF4B|EIF4G1|EIF5|MTIF2|NCBP1|ABCE1|EIF3A|EIF3B|EIF3G|EIF3I|EIF3J|EIF2B3|EIF2B2|EIF2B5|EIF2S2|EIF1AY|EIF4E2|EIF3M|LARP1|AGO2|MCTS1|DHX29|DHX33|EIF1AD|EIF2S3B	-11.3546	0	50	0	0	-15.6021	5.801254729179638
1	-13.2373	GO:0006401	M1	1	0	GO Biological Processes	19	RNA catabolic process	19_GO:0009987 cellular process	-13.2373	3.0872174289786374	9.047436282103659	30284	171	2983	52	1.7432115320147503	0.2396236620523855	708|1763|2107|2237|2935|3184|4292|4686|5393|5394|6741|6832|7812|8761|8882|9125|9704|9775|9967|10128|10921|10940|11157|11340|22803|22894|23016|23019|23381|23404|23405|23517|23658|25804|25819|25904|26019|28960|51010|51154|51163|51441|51690|56915|60528|79066|79727|80153|80349|118460|167227|389421	C1QBP|DNA2|ETF1|FEN1|GSPT1|HNRNPD|MLH1|NCBP1|EXOSC9|EXOSC10|SSB|SUPV3L1|CSDE1|PABPC4|ZPR1|CNOT9|DHX34|EIF4A3|THRAP3|LRPPRC|RNPS1|POP1|LSM6|EXOSC8|XRN2|DIS3|EXOSC7|CNOT1|SMG5|EXOSC2|DICER1|MTREX|LSM5|LSM4|NOCT|CNOT10|UPF2|DCPS|EXOSC3|MRTO4|DBR1|YTHDF2|LSM7|EXOSC5|ELAC2|METTL16|LIN28A|EDC3|SKIC8|EXOSC6|DCP2|LIN28B	-11.2925	0	54	0	0	-14.9302	3.3170540654467726
1	-13.2192	GO:1901992	M1	1	0	GO Biological Processes	19	positive regulation of mitotic cell cycle phase transition	19_GO:0048518 positive regulation of biological process	-13.2192	3.770815573966764	9.401272573869166	30284	105	2983	39	1.3074086490110628	0.20797988144212162	332|891|983|990|991|993|995|1019|1654|1981|3741|5889|6240|6491|7015|7027|8317|8379|8881|9134|9700|9787|11065|11331|26271|27085|51433|51514|51692|55835|55920|56257|57504|80174|113130|163786|219736|220134|221150	BIRC5|CCNB1|CDK1|CDC6|CDC20|CDC25A|CDC25C|CDK4|DDX3X|EIF4G1|KCNA5|RAD51C|RRM1|STIL|TERT|TFDP1|CDC7|MAD1L1|CDC16|CCNE2|ESPL1|DLGAP5|UBE2C|PHB2|FBXO5|MTBP|ANAPC5|DTL|CPSF3|CPAP|RCC2|MEPCE|MTA3|DBF4B|CDCA5|SASS6|STOX1|SKA1|SKA3	-11.2761	0	29	0	0	-20.6885	5.567333167519167
1	-13.0252	GO:0001701	M1	1	0	GO Biological Processes	19	in utero embryonic development	19_GO:0032502 developmental process	-13.0252	2.275933058110147	8.458995204747316	30284	397	2983	89	2.9835735836406303	0.3115045443298344	86|321|430|675|705|891|1046|1111|2021|2186|2648|3091|3276|3856|3880|4242|4436|4538|4643|4678|4751|4838|5045|5501|5727|5801|5932|6491|6692|6722|6768|6789|7004|7075|7157|7516|7855|8320|8531|8882|8894|9133|9573|9782|9837|10049|10155|10436|10653|10664|10733|23019|23462|25988|26173|27022|27339|27341|28982|50814|51493|54475|54663|54700|54888|54892|55172|55224|55636|55723|57167|57662|57669|57680|58495|6…	ACTL6A|APBA2|ASCL2|BRCA2|BYSL|CCNB1|CDX4|CHEK1|ENDOG|BPTF|KAT2A|HIF1A|PRMT1|KRT8|KRT19|MFNG|MSH2|ND4|MYO1E|NASP|NEK2|NODAL|FURIN|PPP1CC|PTCH1|PTPRR|RBBP8|STIL|SPINT1|SRF|ST14|STK4|TEAD4|TIE1|TP53|XRCC2|FZD5|EOMES|YBX3|ZPR1|EIF2S2|CCNB2|GDF3|MATR3|GINS1|DNAJB6|TRIM28|EMG1|SPINT2|CTCF|PLK4|CNOT1|HEY1|HINFP|INTS1|FOXD3|PRPF19|RRP7A|FLVCR1|NSDHL|RTCB|NLE1|WDR74|RRN3|NSUN2|NCAPG2|DNAAF2|ETNK2|CHD7|ASF…	-11.0839	0	64	1	1	-13.0252	2.4365269862554477
1	-12.974	GO:0051784	M1	1	0	GO Biological Processes	19	negative regulation of nuclear division	19_GO:0048519 negative regulation of biological process	-12.974	5.400104136204449	9.97882327709879	30284	47	2983	25	0.8380824673147838	0.16691263340612014	332|699|991|1111|4085|5347|5810|7272|7756|8379|9184|9319|9735|10040|10403|26271|27085|54908|54998|55055|57405|83540|83903|84101|147841	BIRC5|BUB1|CDC20|CHEK1|MAD2L1|PLK1|RAD1|TTK|ZNF207|MAD1L1|BUB3|TRIP13|KNTC1|TOM1L1|NDC80|FBXO5|MTBP|SPDL1|AURKAIP1|ZWILCH|SPC25|NUF2|HASPIN|USP44|SPC24	-11.0345	0	21	0	0	-23.4955	10.152195776064366
1	-12.9694	GO:0006271	M1	1	0	GO Biological Processes	19	DNA strand elongation involved in DNA replication	19_GO:0009987 cellular process	-12.9694	9.475382724326742	10.852822726101042	30284	15	2983	14	0.46932618169627893	0.12513800776420753	1763|3978|3980|4172|4173|4176|5111|5422|5425|5426|5983|5984|9837|10714	DNA2|LIG1|LIG3|MCM3|MCM4|MCM7|PCNA|POLA1|POLD2|POLE|RFC3|RFC4|GINS1|POLD3	-11.0316	0	65	1	1	-12.9694	9.475382724326742
1	-12.9195	GO:0015075	M1	1	0	GO Molecular Functions	21	monoatomic ion transmembrane transporter activity		-12.9195	1.8746577375827567	8.121134739706072	30284	769	2983	142	4.760308414347972	0.3898521278734678	40|292|476|481|489|498|509|516|517|518|540|781|785|1141|1184|1364|1537|2030|2554|2558|2561|2562|2565|2567|2897|2899|2902|3738|3739|3741|3749|3754|3757|3760|3766|3776|3780|3790|3954|4508|4509|4513|4514|4519|4535|4536|4537|4538|4539|4540|4541|4697|4704|4705|4717|4719|4720|4722|4723|4726|5250|5349|6263|6329|6331|6334|6337|6529|6531|6535|6538|6556|6564|6571|6574|6833|7222|7384|7386|7780|8645|8884|937…	ASIC2|SLC25A5|ATP1A1|ATP1B1|ATP2A3|ATP5F1A|ATP5F1C|ATP5MC1|ATP5MC2|ATP5MC3|ATP7B|CACNA2D1|CACNB4|CHRNB2|CLCN5|CLDN4|CYC1|SLC29A1|GABRA1|GABRA5|GABRB2|GABRB3|GABRG1|GABRG3|GRIK1|GRIK3|GRIN1|KCNA3|KCNA4|KCNA5|KCNC4|KCNF1|KCNH2|KCNJ3|KCNJ10|KCNK2|KCNN1|KCNS3|LETM1|ATP6|ATP8|COX2|COX3|CYTB|ND1|ND2|ND3|ND4|ND4L|ND5|ND6|NDUFA4|NDUFA9|NDUFA10|NDUFC1|NDUFS1|NDUFS2|NDUFS3|NDUFV1|NDUFS6|SLC25A3|FXYD3|RYR3|…	-10.9834	0	48	0	0	-15.8621	2.5380489440160914
1	-12.7845	GO:0019901	M1	1	0	GO Molecular Functions	21	protein kinase binding		-12.7845	1.9171528504155881	8.109261748444139	30284	699	2983	132	4.425075427422058	0.3765352972899176	142|162|481|553|673|785|857|858|867|890|891|987|993|995|999|1163|1740|1741|1832|1844|1994|2041|2064|2305|2339|2810|2886|2888|2931|3091|3276|3320|3326|3741|3932|4536|4869|4905|5111|5336|5347|5422|5470|5501|5565|5579|5580|5583|5593|5771|5801|5880|6331|6426|6427|6720|6853|6996|7153|7157|7161|7277|7402|7430|7443|7855|8013|8153|8493|8882|9046|9048|9093|9134|9414|9479|9529|9573|9618|9732|9796|10019|100…	PARP1|AP1B1|ATP1B1|AVPR1B|BRAF|CACNB4|CAV1|CAV2|CBL|CCNA2|CCNB1|LRBA|CDC25A|CDC25C|CDH1|CKS1B|DLG2|DLG3|DSP|DUSP2|ELAVL1|EPHA1|ERBB2|FOXM1|FNTA|SFN|GRB7|GRB14|GSK3A|HIF1A|PRMT1|HSP90AA1|HSP90AB1|KCNA5|LCK|ND2|NPM1|NSF|PCNA|PLCG2|PLK1|POLA1|PPEF2|PPP1CC|PRKAB2|PRKCB|PRKCD|PRKCH|PRKG2|PTPN2|PTPRR|RAC2|SCN5A|SRSF1|SRSF2|SREBF1|SYN1|TDG|TOP2A|TP53|TP73|TUBA4A|UTRN|EZR|VRK1|FZD5|NR4A3|RND2|PPM1D|ZPR1|…	-10.8501	0	61	0	0	-13.8511	1.9171528504155881
1	-12.7616	GO:0044770	M1	1	0	GO Biological Processes	19	cell cycle phase transition	19_GO:0009987 cellular process	-12.7616	3.128664107089018	8.895676256923537	30284	159	2983	49	1.6426416359369762	0.23272777354052893	332|586|890|891|899|983|991|993|995|1019|1033|1104|1111|1163|1871|2305|2935|4609|5017|5347|5426|5932|6502|7164|7465|8317|8493|8914|9088|9133|9134|9150|9212|9833|10270|10403|11040|11065|25988|27338|54619|54962|57504|64682|79616|79831|85417|128239|131405	BIRC5|BCAT1|CCNA2|CCNB1|CCNF|CDK1|CDC20|CDC25A|CDC25C|CDK4|CDKN3|RCC1|CHEK1|CKS1B|E2F3|FOXM1|GSPT1|MYC|OVOL1|PLK1|POLE|RBBP8|SKP2|TPD52L1|WEE1|CDC7|PPM1D|TIMELESS|PKMYT1|CCNB2|CCNE2|CTDP1|AURKB|MELK|AKAP8|NDC80|PIM2|UBE2C|HINFP|UBE2S|CCNJ|TIPIN|MTA3|ANAPC1|CCNJL|KDM8|CCNB3|IQGAP3|TRIM71	-10.8289	0	66	1	1	-12.7616	3.876292932679121
1	-12.6972	GO:0009378	M1	1	0	GO Molecular Functions	21	four-way junction helicase activity		-12.6972	5.28760196670019	9.826745516975377	30284	48	2983	25	0.8380824673147838	0.16691263340612014	641|1108|2963|4171|4172|4173|4174|4175|4176|7486|8438|8607|9401|10146|10856|26038|51750|54821|55636|56652|57680|57697|80119|84515|254394	BLM|CHD4|GTF2F2|MCM2|MCM3|MCM4|MCM5|MCM6|MCM7|WRN|RAD54L|RUVBL1|RECQL4|G3BP1|RUVBL2|CHD5|RTEL1|ERCC6L|CHD7|TWNK|CHD8|FANCM|PIF1|MCM8|MCM9	-10.768	0	6	0	0	-47.847	5.6012114626562015
1	-12.6972	GO:0043138	M1	1	0	GO Molecular Functions	21	3'-5' DNA helicase activity		-12.6972	5.28760196670019	9.826745516975377	30284	48	2983	25	0.8380824673147838	0.16691263340612014	641|1108|1660|2963|4171|4172|4173|4174|4175|4176|7486|8438|8607|10146|10856|26038|51750|54821|55636|56652|57680|57697|80119|84515|254394	BLM|CHD4|DHX9|GTF2F2|MCM2|MCM3|MCM4|MCM5|MCM6|MCM7|WRN|RAD54L|RUVBL1|G3BP1|RUVBL2|CHD5|RTEL1|ERCC6L|CHD7|TWNK|CHD8|FANCM|PIF1|MCM8|MCM9	-10.768	0	6	0	0	-47.847	5.6012114626562015
1	-12.6758	GO:0007052	M1	1	0	GO Biological Processes	19	mitotic spindle organization	19_GO:0009987 cellular process	-12.6758	3.794254987013955	9.205022181765743	30284	99	2983	37	1.24036205162588	0.20264568156583734	332|891|991|1104|3619|3833|3837|4605|4751|5347|6491|7272|7756|8086|8243|9212|9493|9787|9793|10403|10464|10579|10726|10735|22974|24137|29098|55125|55143|55726|56647|56992|57405|64946|79029|83540|83541	BIRC5|CCNB1|CDC20|RCC1|INCENP|KIFC1|KPNB1|MYBL2|NEK2|PLK1|STIL|TTK|ZNF207|AAAS|SMC1A|AURKB|KIF23|DLGAP5|CKAP5|NDC80|PIBF1|TACC2|NUDC|STAG2|TPX2|KIF4A|RANGRF|CEP192|CDCA8|INTS13|BCCIP|KIF15|SPC25|CENPH|AFG2B|NUF2|FAM110A	-10.7482	0	15	0	0	-32.9401	4.180315907791209
1	-12.6454	GO:0009314	M1	1	0	GO Biological Processes	19	response to radiation	19_GO:0050896 response to stimulus	-12.6454	2.1887761535551613	8.264612747807613	30284	436	2983	94	3.151190077103587	0.31985844212678355	40|142|545|580|641|673|675|785|867|993|1141|1638|1642|1788|1812|1894|1936|1965|2177|2237|2902|2956|2978|3014|3091|3150|3156|3364|3815|4216|4436|4537|4609|4869|5111|5153|5424|5481|5501|5580|5591|5603|5810|5888|6240|6648|6833|7157|7222|7287|7398|7486|7516|7520|8243|8438|8493|9212|9768|10524|10635|10636|10714|10856|11073|11190|22976|23028|23373|23411|23514|25896|26155|27023|51455|51514|51761|54617|5…	ASIC2|PARP1|ATR|BARD1|BLM|BRAF|BRCA2|CACNB4|CBL|CDC25A|CHRNB2|DCT|DDB1|DNMT3A|DRD1|ECT2|EEF1D|EIF2S1|FANCD2|FEN1|GRIN1|MSH6|GUCA1A|H2AX|HIF1A|HMGN1|HMGCR|HUS1|KIT|MAP3K4|MSH2|ND3|MYC|NPM1|PCNA|PDE1B|POLD1|PPID|PPP1CC|PRKCD|PRKDC|MAPK13|RAD1|RAD51|RRM1|SOD2|ABCC8|TP53|TRPC3|TULP1|USP1|WRN|XRCC2|XRCC5|SMC1A|RAD54L|PPM1D|AURKB|PCLAF|KAT5|RAD51AP1|RGS14|POLD3|RUVBL2|TOPBP1|CEP250|PAXIP1|KDM1A|CRTC1|S…	-10.7194	0	67	1	1	-12.6454	2.9107694183121606
1	-12.6035	GO:0022616	M1	1	0	GO Biological Processes	19	DNA strand elongation	19_GO:0009987 cellular process	-12.6035	8.121756620851492	10.531149041944976	30284	20	2983	16	0.5363727790814616	0.13373309154953425	1763|3978|3980|4172|4173|4176|4361|5111|5422|5425|5426|5983|5984|7015|9837|10714	DNA2|LIG1|LIG3|MCM3|MCM4|MCM7|MRE11|PCNA|POLA1|POLD2|POLE|RFC3|RFC4|TERT|GINS1|POLD3	-10.6793	0	65	0	0	-12.9694	9.475382724326742
1	-12.5918	GO:0016796	M1	1	0	GO Molecular Functions	21	exonuclease activity, active with either ribo- or deoxyribonucleic acids and producing 5'-phosphomonoesters		-12.5918	4.737691362163371	9.579434875234782	30284	60	2983	28	0.9386523633925579	0.17655412881681343	328|2237|4361|5393|5394|5424|5426|5442|5810|9156|9937|22803|22894|23016|23019|23404|25819|27301|51010|51692|54840|56915|60314|81875|92667|112479|114034|167227	APEX1|FEN1|MRE11|EXOSC9|EXOSC10|POLD1|POLE|POLRMT|RAD1|EXO1|DCLRE1A|XRN2|DIS3|EXOSC7|CNOT1|EXOSC2|NOCT|APEX2|EXOSC3|CPSF3|APTX|EXOSC5|MYG1|ISG20L2|MGME1|ERI2|TOE1|DCP2	-10.6692	0	26	0	0	-21.6165	4.737691362163371
1	-12.5329	GO:2000779	M1	1	0	GO Biological Processes	19	regulation of double-strand break repair	19_GO:0050896 response to stimulus	-12.5329	3.2206965910273153	8.860242434132385	30284	145	2983	46	1.542071739859202	0.2256061888384012	86|142|545|708|1111|2187|2271|2305|2521|3276|4361|5347|5591|5888|6118|6502|6597|6599|6605|7336|8089|8193|8289|8295|8607|8914|10524|10635|10856|23028|23411|23514|51750|54537|54556|55010|55086|55135|55183|55658|57634|63979|79000|80311|84126|84501	ACTL6A|PARP1|ATR|C1QBP|CHEK1|FANCB|FH|FOXM1|FUS|PRMT1|MRE11|PLK1|PRKDC|RAD51|RPA2|SKP2|SMARCA4|SMARCC1|SMARCE1|UBE2V2|YEATS4|DPF1|ARID1A|TRRAP|RUVBL1|TIMELESS|KAT5|RAD51AP1|RUVBL2|KDM1A|SIRT1|SPIDR|RTEL1|SHLD2|ING3|PARPBP|RADX|WRAP53|RIF1|RNF126|EP400|FIGNL1|AUNIP|KLHL15|ATRIP|SPIRE2	-10.612	0	10	0	0	-43.2428	4.0136587951882365
1	-12.5183	GO:1903312	M1	1	0	GO Biological Processes	19	negative regulation of mRNA metabolic process	19_GO:0048519 negative regulation of biological process	-12.5183	3.7563124371438152	9.125923967172374	30284	100	2983	37	1.24036205162588	0.20264568156583734	580|708|1660|1994|1996|2521|3184|3192|5317|5725|6431|6432|6556|7812|8148|8531|8683|9530|9704|9967|10492|10642|10772|10921|11187|11338|23367|25819|27316|55051|55132|55544|135295|166863|282996|326340|373863	BARD1|C1QBP|DHX9|ELAVL1|ELAVL4|FUS|HNRNPD|HNRNPU|PKP1|PTBP1|SRSF6|SRSF7|SLC11A1|CSDE1|TAF15|YBX3|SRSF9|BAG4|DHX34|THRAP3|SYNCRIP|IGF2BP1|SRSF10|RNPS1|PKP3|U2AF2|LARP1|NOCT|RBMX|NRDE2|LARP1B|RBM38|SRSF12|RBM46|RBM20|ZAR1|DND1	-10.599	0	56	0	0	-14.7744	3.7563124371438152
1	-12.5147	GO:0051539	M1	1	0	GO Molecular Functions	21	4 iron, 4 sulfur cluster binding		-12.5147	5.414504413900994	9.795831299591567	30284	45	2983	24	0.8045591686221925	0.1635679547828635	48|50|1763|1801|1802|2110|4337|4682|4719|4720|4723|4913|5424|5426|5471|5558|6059|6390|11019|51654|51750|54901|64745|83990	ACO1|ACO2|DNA2|DPH1|DPH2|ETFDH|MOCS1|NUBP1|NDUFS1|NDUFS2|NDUFV1|NTHL1|POLD1|POLE|PPAT|PRIM2|ABCE1|SDHB|LIAS|CDK5RAP1|RTEL1|CDKAL1|METTL17|BRIP1	-10.5971	0	68	1	1	-12.5147	5.414504413900994
1	-12.5095	GO:0000966	M1	1	0	GO Biological Processes	19	RNA 5'-end processing	19_GO:0009987 cellular process	-12.5095	5.877587028247791	9.944882331599622	30284	38	2983	22	0.7375125712370098	0.15665730969919187	3028|4686|6628|6632|6633|6635|6636|6741|8602|9692|10556|10607|10775|10799|10940|27340|29777|51367|54913|54931|96764|161424	HSD17B10|NCBP1|SNRPB|SNRPD1|SNRPD2|SNRPE|SNRPF|SSB|NOP14|PRORP|RPP30|TBL3|POP4|RPP40|POP1|UTP20|ABT1|POP5|RPP25|TRMT10C|TGS1|NOP9	-10.5935	0	69	1	1	-12.5095	6.768130517376243
1	-12.4393	GO:0035770	M1	1	0	GO Cellular Components	20	ribonucleoprotein granule		-12.4393	2.519789599095112	8.414699492812225	30284	278	2983	69	2.313107609788803	0.275225987761686	580|1653|1654|1660|1965|1973|1979|1981|1994|2886|3191|3192|3837|4691|5317|6158|6741|7812|8189|8444|8662|8761|9118|9125|9238|9470|9898|9908|10146|10642|10658|11022|11030|11157|11273|22868|23019|23215|23367|25804|25819|26019|27161|27258|27327|28960|28996|51441|54715|54888|55132|55794|60493|79072|79675|79727|80153|84331|92312|113251|113802|131405|167227|253943|282996|326340|340120|348093|100131187	BARD1|DDX1|DDX3X|DHX9|EIF2S1|EIF4A1|EIF4EBP2|EIF4G1|ELAVL1|GRB7|HNRNPL|HNRNPU|KPNB1|NCL|PKP1|RPL28|SSB|CSDE1|SYMPK|DYRK3|EIF3B|PABPC4|INA|CNOT9|TBRG4|EIF4E2|UBAP2L|G3BP2|G3BP1|IGF2BP1|CELF1|TDRKH|RBPMS|LSM6|ATXN2L|FASTKD2|CNOT1|PRRC2C|LARP1|LSM4|NOCT|UPF2|AGO2|LSM3|TNRC6A|DCPS|HIPK2|YTHDF2|RBFOX1|NSUN2|LARP1B|DDX28|FASTKD5|FASTKD3|FASTKD1|LIN28A|EDC3|MCRIP2|MEX3A|LARP4|HENMT1|TRIM71|DCP2|YTHDF3|R…	-10.5249	0	70	1	1	-12.4393	4.1360797606188155
1	-12.4044	GO:0000245	M1	1	0	GO Biological Processes	19	spliceosomal complex assembly	19_GO:0009987 cellular process	-12.4044	3.807073416024137	9.105609358586195	30284	96	2983	36	1.2068387529332887	0.19992239151098465	1653|4686|6426|6431|6628|6631|6632|6633|6635|6636|6732|7536|7919|8175|8233|8683|9416|9879|10262|10291|10658|10713|10772|10946|11168|11338|23020|23450|27336|27339|51340|79753|79833|84811|84844|135295	DDX1|NCBP1|SRSF1|SRSF6|SNRPB|SNRPC|SNRPD1|SNRPD2|SNRPE|SNRPF|SRPK1|SF1|DDX39B|SF3A2|ZRSR2|SRSF9|DDX23|DDX46|SF3B4|SF3A1|CELF1|USP39|SRSF10|SF3A3|PSIP1|U2AF2|SNRNP200|SF3B3|HTATSF1|PRPF19|CRNKL1|SNIP1|GEMIN6|BUD13|PHF5A|SRSF12	-10.4917	0	8	0	0	-45.6995	6.091317465638618
1	-12.3632	GO:1904356	M1	1	0	GO Biological Processes	19	regulation of telomere maintenance via telomere lengthening	19_GO:0050789 regulation of biological process	-12.3632	4.808934841293646	9.514374581754204	30284	57	2983	27	0.9051290646999665	0.17340204576582532	142|545|1736|3178|3184|3192|3320|5394|6950|7013|7157|7203|10445|10575|10576|10694|22948|23381|51750|54552|55135|55226|80119|80169|84464|92345|167227	PARP1|ATR|DKC1|HNRNPA1|HNRNPD|HNRNPU|HSP90AA1|EXOSC10|TCP1|TERF1|TP53|CCT3|MCRS1|CCT4|CCT2|CCT8|CCT5|SMG5|RTEL1|GNL3L|WRAP53|NAT10|PIF1|CTC1|SLX4|NAF1|DCP2	-10.4521	0	40	0	0	-16.7907	8.88317130405632
1	-12.3304	GO:0015318	M1	1	0	GO Molecular Functions	21	inorganic molecular entity transmembrane transporter activity		-12.3304	1.8708653462666036	7.91710930553918	30284	738	2983	136	4.5591686221924235	0.38192959093924356	40|292|360|476|481|489|498|509|516|517|518|540|781|785|1184|1364|1537|2030|2554|2558|2561|2562|2565|2567|2897|2899|2902|3738|3739|3741|3749|3754|3757|3760|3766|3776|3780|3790|3954|4508|4509|4513|4514|4519|4535|4536|4537|4538|4539|4540|4541|4697|4704|4705|4717|4719|4720|4722|4723|4726|5250|5349|6263|6329|6331|6334|6337|6529|6531|6535|6538|6556|6564|6571|6574|6833|7222|7384|7386|7780|8645|8884|9377…	ASIC2|SLC25A5|AQP3|ATP1A1|ATP1B1|ATP2A3|ATP5F1A|ATP5F1C|ATP5MC1|ATP5MC2|ATP5MC3|ATP7B|CACNA2D1|CACNB4|CLCN5|CLDN4|CYC1|SLC29A1|GABRA1|GABRA5|GABRB2|GABRB3|GABRG1|GABRG3|GRIK1|GRIK3|GRIN1|KCNA3|KCNA4|KCNA5|KCNC4|KCNF1|KCNH2|KCNJ3|KCNJ10|KCNK2|KCNN1|KCNS3|LETM1|ATP6|ATP8|COX2|COX3|CYTB|ND1|ND2|ND3|ND4|ND4L|ND5|ND6|NDUFA4|NDUFA9|NDUFA10|NDUFC1|NDUFS1|NDUFS2|NDUFS3|NDUFV1|NDUFS6|SLC25A3|FXYD3|RYR3|SC…	-10.4226	0	48	0	0	-15.8621	2.5380489440160914
1	-12.3304	GO:0006997	M1	1	0	GO Biological Processes	19	nucleus organization	19_GO:0009987 cellular process	-12.3304	3.139165799177797	8.739549742615766	30284	152	2983	47	1.5755950385517934	0.22800641942259348	274|545|983|1104|1111|4001|4928|5347|5579|6732|6839|7443|7536|8444|8882|9221|9631|9688|9972|10436|10524|11176|23165|23175|23306|23378|23411|25909|26038|26135|27183|28996|53371|54700|55135|55706|55746|57122|57602|57673|81929|84172|84823|92421|129401|137886|199953	BIN1|ATR|CDK1|RCC1|CHEK1|LMNB1|NUP98|PLK1|PRKCB|SRPK1|SUV39H1|VRK1|SF1|DYRK3|ZPR1|NOLC1|NUP155|NUP93|NUP153|EMG1|KAT5|BAZ2A|NUP205|LPIN1|NEMP1|RRP8|SIRT1|AHCTF1|CHD5|SERBP1|VPS4A|HIPK2|NUP54|RRN3|WRAP53|NDC1|NUP133|NUP107|USP36|BEND3|SEH1L|POLR1B|LMNB2|CHMP4C|NUP35|UBXN2B|TMEM201	-10.4226	0	71	1	1	-12.3304	3.139165799177797
1	-12.3121	GO:0009792	M1	1	0	GO Biological Processes	19	embryo development ending in birth or egg hatching	19_GO:0032502 developmental process	-12.3121	1.91100155784741	7.942096793660956	30284	680	2983	128	4.290982232651693	0.3710463476937274	86|321|430|675|705|891|1046|1111|2021|2182|2186|2253|2395|2648|2736|3091|3276|3364|3856|3880|3955|4242|4436|4522|4538|4613|4643|4678|4751|4838|4976|5045|5216|5501|5591|5727|5801|5916|5932|5950|6469|6491|6692|6722|6768|6789|6949|7004|7075|7157|7478|7516|7798|7855|7976|8320|8463|8531|8646|8882|8894|9133|9221|9573|9775|9782|9837|10049|10155|10436|10524|10653|10658|10664|10733|10762|11019|23019|23462…	ACTL6A|APBA2|ASCL2|BRCA2|BYSL|CCNB1|CDX4|CHEK1|ENDOG|ACSL4|BPTF|FGF8|FXN|KAT2A|GLI2|HIF1A|PRMT1|HUS1|KRT8|KRT19|LFNG|MFNG|MSH2|MTHFD1|ND4|MYCN|MYO1E|NASP|NEK2|NODAL|OPA1|FURIN|PFN1|PPP1CC|PRKDC|PTCH1|PTPRR|RARG|RBBP8|RBP4|SHH|STIL|SPINT1|SRF|ST14|STK4|TCOF1|TEAD4|TIE1|TP53|WNT8A|XRCC2|LUZP1|FZD5|FZD3|EOMES|TEAD2|YBX3|CHRD|ZPR1|EIF2S2|CCNB2|NOLC1|GDF3|EIF4A3|MATR3|GINS1|DNAJB6|TRIM28|EMG1|KAT5|SPI…	-10.4059	0	64	0	0	-13.0252	2.4365269862554477
1	-12.2825	GO:0000470	M1	1	0	GO Biological Processes	19	maturation of LSU-rRNA	19_GO:0009987 cellular process	-12.2825	7.028443229583022	10.165027026351618	30284	26	2983	18	0.6034193764666443	0.1417975481239437	4839|8886|9875|23029|23246|23481|23560|51018|54680|55003|55759|56342|79707|80135|84154|84549|117246|285855	NOP2|DDX18|URB1|RBM34|BOP1|PES1|GTPBP4|RRP15|ZNHIT6|PAK1IP1|WDR12|PPAN|NOL9|RPF1|RPF2|MAK16|FTSJ3|RPL7L1	-10.3779	0	23	0	0	-22.4778	9.55500778923705
1	-12.2736	GO:0022890	M1	1	0	GO Molecular Functions	21	inorganic cation transmembrane transporter activity		-12.2736	1.9612196385578888	7.967198793966601	30284	616	2983	119	3.989272544418371	0.35832747352058697	40|292|476|481|489|498|509|516|517|518|540|781|785|1537|2030|2897|2899|2902|3738|3739|3741|3749|3754|3757|3760|3766|3776|3780|3790|3954|4508|4509|4513|4514|4519|4535|4536|4537|4538|4539|4540|4541|4697|4704|4705|4717|4719|4720|4722|4723|4726|5250|6263|6329|6331|6334|6337|6529|6531|6535|6538|6556|6564|6571|6574|6833|7222|7384|7386|7780|8645|8884|9377|9424|9725|9914|10021|23415|23416|23516|23545|257…	ASIC2|SLC25A5|ATP1A1|ATP1B1|ATP2A3|ATP5F1A|ATP5F1C|ATP5MC1|ATP5MC2|ATP5MC3|ATP7B|CACNA2D1|CACNB4|CYC1|SLC29A1|GRIK1|GRIK3|GRIN1|KCNA3|KCNA4|KCNA5|KCNC4|KCNF1|KCNH2|KCNJ3|KCNJ10|KCNK2|KCNN1|KCNS3|LETM1|ATP6|ATP8|COX2|COX3|CYTB|ND1|ND2|ND3|ND4|ND4L|ND5|ND6|NDUFA4|NDUFA9|NDUFA10|NDUFC1|NDUFS1|NDUFS2|NDUFS3|NDUFV1|NDUFS6|SLC25A3|RYR3|SCN4A|SCN5A|SCN8A|SCNN1A|SLC6A1|SLC6A3|SLC6A8|SLC6A11|SLC11A1|SLC15…	-10.3712	0	48	0	0	-15.8621	2.5380489440160914
1	-12.2727	GO:0061695	M1	1	0	GO Cellular Components	20	transferase complex, transferring phosphorus-containing groups		-12.2727	2.4298698086973727	8.296112683907833	30284	305	2983	73	2.4472008045591687	0.28289680623192953	93|661|890|891|892|899|983|1019|1022|1163|1459|1763|2648|2963|2968|4172|5111|5289|5291|5313|5422|5424|5425|5426|5427|5431|5434|5435|5437|5442|5557|5558|5565|5591|6875|6877|6880|6882|6917|7015|7520|8295|9133|9134|9533|10714|10849|11128|23533|23649|25885|30834|30849|51755|54457|54619|55437|55703|55718|56647|56943|64425|79616|80174|80227|80349|83860|84172|85417|123169|152110|171568|221830	ACVR2B|POLR3D|CCNA2|CCNB1|CCNC|CCNF|CDK1|CDK4|CDK7|CKS1B|CSNK2A2|DNA2|KAT2A|GTF2F2|GTF2H4|MCM3|PCNA|PIK3C3|PIK3CB|PKLR|POLA1|POLD1|POLD2|POLE|POLE2|POLR2B|POLR2E|POLR2F|POLR2H|POLRMT|PRIM1|PRIM2|PRKAB2|PRKDC|TAF4B|TAF5|TAF9|TAF11|TCEA1|TERT|XRCC5|TRRAP|CCNB2|CCNE2|POLR1C|POLD3|POLR1G|POLR3A|PIK3R5|POLA2|POLR1A|POLR1H|PIK3R4|CDK12|TAF7L|CCNJ|STRADB|POLR3B|POLR3E|BCCIP|ENY2|POLR1E|CCNJL|DBF4B|PAAF1…	-10.3712	0	41	0	0	-16.7371	3.355386739546697
1	-12.258	GO:0000018	M1	1	0	GO Biological Processes	19	regulation of DNA recombination	19_GO:0050789 regulation of biological process	-12.258	3.2172451403020874	8.754042457041924	30284	142	2983	45	1.5085484411666108	0.22317845798610642	86|142|641|708|1111|2187|2521|2956|3276|3838|4292|4361|4436|4437|5347|5888|6118|6502|8089|8295|8607|8914|8971|10524|10635|10856|22976|23028|23514|51010|51750|54537|54556|55010|55086|55135|55183|55658|57634|63979|79915|80311|84083|118460|126549	ACTL6A|PARP1|BLM|C1QBP|CHEK1|FANCB|FUS|MSH6|PRMT1|KPNA2|MLH1|MRE11|MSH2|MSH3|PLK1|RAD51|RPA2|SKP2|YEATS4|TRRAP|RUVBL1|TIMELESS|H1-10|KAT5|RAD51AP1|RUVBL2|PAXIP1|KDM1A|SPIDR|EXOSC3|RTEL1|SHLD2|ING3|PARPBP|RADX|WRAP53|RIF1|RNF126|EP400|FIGNL1|ATAD5|KLHL15|ZRANB3|EXOSC6|ANKLE1	-10.3597	0	10	0	0	-43.2428	4.0136587951882365
1	-12.258	GO:0009152	M1	1	0	GO Biological Processes	19	purine ribonucleotide biosynthetic process	19_GO:0009987 cellular process	-12.258	3.2172451403020874	8.754042457041924	30284	142	2983	45	1.5085484411666108	0.22317845798610642	107|109|132|158|159|272|471|498|509|516|517|518|2618|2977|3251|3615|4508|4509|4522|4535|4536|4537|4538|4539|4540|4541|4704|4705|4717|4719|4720|4722|4723|4726|4831|4832|4881|5471|6390|6392|8833|10606|29922|30968|196883	ADCY1|ADCY3|ADK|ADSL|ADSS2|AMPD3|ATIC|ATP5F1A|ATP5F1C|ATP5MC1|ATP5MC2|ATP5MC3|GART|GUCY1A2|HPRT1|IMPDH2|ATP6|ATP8|MTHFD1|ND1|ND2|ND3|ND4|ND4L|ND5|ND6|NDUFA9|NDUFA10|NDUFC1|NDUFS1|NDUFS2|NDUFS3|NDUFV1|NDUFS6|NME2|NME3|NPR1|PPAT|SDHB|SDHD|GMPS|PAICS|NME7|STOML2|ADCY4	-10.3597	0	16	0	0	-29.3068	3.9618324979763377
1	-12.238	GO:0005840	M1	1	0	GO Cellular Components	20	ribosome		-12.238	2.6212636634920288	8.404955060013053	30284	244	2983	63	2.1119678176332553	0.26325814718995183	328|1654|1981|1996|2107|2935|3396|5935|6059|6123|6125|6138|6158|6166|6187|6224|6231|7536|9801|10884|10985|11222|23107|23173|26589|28957|29088|29093|51069|51073|51081|51116|51182|51253|51258|51318|51642|51649|54148|54505|54534|54998|55037|55052|57129|60488|64432|64949|64951|64960|64965|64969|64976|64979|65003|65993|78988|83694|84769|90480|113251|200916|285855	APEX1|DDX3X|EIF4G1|ELAVL4|ETF1|GSPT1|MRPL58|RBM3|ABCE1|RPL3L|RPL5|RPL15|RPL28|RPL36AL|RPS2|RPS20|RPS26|SF1|MRPL19|MRPS30|GCN1|MRPL3|MRPS27|METAP1|MRPL46|MRPS28|MRPL15|MRPL22|MRPL2|MRPL4|MRPS7|MRPS2|HSPA14|MRPL37|MRPL51|MRPL35|MRPL48|MRPS23|MRPL39|DHX29|MRPL50|AURKAIP1|PTCD3|MRPL20|MRPL47|MRPS35|MRPS25|MRPS26|MRPS24|MRPS15|MRPS9|MRPS5|MRPL40|MRPL36|MRPL11|MRPS34|MRPL57|RPS6KL1|MPV17L2|GADD45GIP1|L…	-10.3413	0	14	0	0	-35.1448	5.076097888032183
1	-12.108	GO:0003688	M1	1	0	GO Molecular Functions	21	DNA replication origin binding		-12.108	8.88317130405632	10.4257159942815	30284	16	2983	14	0.46932618169627893	0.12513800776420753	990|1660|3329|4171|4174|4998|4999|5001|5422|8318|11143|23595|55388|83743	CDC6|DHX9|HSPD1|MCM2|MCM5|ORC1|ORC2|ORC5|POLA1|CDC45|KAT7|ORC3|MCM10|GRWD1	-10.2128	0	39	0	0	-16.8546	8.88317130405632
1	-12.0578	GO:0051985	M1	1	0	GO Biological Processes	19	negative regulation of chromosome segregation	19_GO:0048519 negative regulation of biological process	-12.0578	5.922114202704212	9.76767951514833	30284	36	2983	21	0.7039892725444183	0.1530813538326766	332|699|991|4085|5347|7272|7756|8379|9184|9319|9735|10403|23411|26271|54908|55055|57405|83540|83903|84101|147841	BIRC5|BUB1|CDC20|MAD2L1|PLK1|TTK|ZNF207|MAD1L1|BUB3|TRIP13|KNTC1|NDC80|SIRT1|FBXO5|SPDL1|ZWILCH|SPC25|NUF2|HASPIN|USP44|SPC24	-10.1641	0	21	0	0	-23.4955	10.152195776064366
1	-12.0299	GO:0051129	M1	1	0	GO Biological Processes	19	negative regulation of cellular component organization	19_GO:0048519 negative regulation of biological process	-12.0299	1.8635537451953763	7.806915254958356	30284	730	2983	134	4.492122024807241	0.37924402200289176	142|292|293|332|348|699|857|869|899|991|999|1111|1366|1654|2288|2395|2648|3066|3178|3192|3312|4085|4168|4233|4591|4682|4869|4976|4985|5203|5216|5347|5394|5580|5810|6653|6710|6904|7013|7153|7157|7272|7429|7473|7515|7520|7533|7756|7798|8195|8379|8634|8898|9139|9184|9319|9378|9529|9700|9735|9738|9882|9912|10040|10049|10075|10198|10300|10382|10403|10432|10445|10919|11151|11344|22828|22899|22974|23028…	PARP1|SLC25A5|SLC25A6|BIRC5|APOE|BUB1|CAV1|CBLN1|CCNF|CDC20|CDH1|CHEK1|CLDN7|DDX3X|FKBP4|FXN|KAT2A|HDAC2|HNRNPA1|HNRNPU|HSPA8|MAD2L1|MCF2|MET|TRIM37|NUBP1|NPM1|OPA1|OPRD1|PFDN4|PFN1|PLK1|EXOSC10|PRKCD|RAD1|SORL1|SPTB|TBCD|TERF1|TOP2A|TP53|TTK|VIL1|WNT3|XRCC1|XRCC5|YWHAH|ZNF207|LUZP1|MKKS|MAD1L1|RTCA|MTMR2|CBFA2T2|BUB3|TRIP13|NRXN1|BAG5|ESPL1|KNTC1|CCP110|TBC1D4|ARHGAP44|TOM1L1|DNAJB6|HUWE1|MPHOSP…	-10.1378	0	34	0	0	-17.7452	2.6547408494880953
1	-11.9819	GO:0043009	M1	1	0	GO Biological Processes	19	chordate embryonic development	19_GO:0032502 developmental process	-11.9819	1.9131797511124335	7.828336903954902	30284	658	2983	124	4.156889037881328	0.3654584771625381	86|321|430|675|705|891|1046|1111|2021|2186|2253|2648|2736|3091|3276|3856|3880|3955|4242|4436|4522|4538|4613|4643|4678|4751|4838|4976|5045|5216|5501|5591|5727|5801|5916|5932|5950|6469|6491|6692|6722|6768|6789|6949|7004|7075|7157|7478|7516|7798|7855|7976|8320|8463|8531|8646|8882|8894|9133|9221|9573|9775|9782|9837|10049|10155|10436|10524|10653|10664|10733|10762|11019|23019|23462|25902|25988|26173|27…	ACTL6A|APBA2|ASCL2|BRCA2|BYSL|CCNB1|CDX4|CHEK1|ENDOG|BPTF|FGF8|KAT2A|GLI2|HIF1A|PRMT1|KRT8|KRT19|LFNG|MFNG|MSH2|MTHFD1|ND4|MYCN|MYO1E|NASP|NEK2|NODAL|OPA1|FURIN|PFN1|PPP1CC|PRKDC|PTCH1|PTPRR|RARG|RBBP8|RBP4|SHH|STIL|SPINT1|SRF|ST14|STK4|TCOF1|TEAD4|TIE1|TP53|WNT8A|XRCC2|LUZP1|FZD5|FZD3|EOMES|TEAD2|YBX3|CHRD|ZPR1|EIF2S2|CCNB2|NOLC1|GDF3|EIF4A3|MATR3|GINS1|DNAJB6|TRIM28|EMG1|KAT5|SPINT2|CTCF|PLK4|N…	-10.0914	0	64	0	0	-13.0252	2.4365269862554477
1	-11.9741	GO:0071897	M1	1	0	GO Biological Processes	19	DNA biosynthetic process	19_GO:0009987 cellular process	-11.9741	3.780072895343115	8.923297065268967	30284	94	2983	35	1.1733154542406974	0.19715957881942062	1736|3320|3326|3978|3980|4361|5111|5245|5422|5424|5425|5426|5427|5981|5983|6117|6240|7013|7015|7083|7486|7520|9768|10714|23411|51455|51514|54433|55135|78995|80119|83932|124739|286826|353497	DKC1|HSP90AA1|HSP90AB1|LIG1|LIG3|MRE11|PCNA|PHB1|POLA1|POLD1|POLD2|POLE|POLE2|RFC1|RFC3|RPA1|RRM1|TERF1|TERT|TK1|WRN|XRCC5|PCLAF|POLD3|SIRT1|REV1|DTL|GAR1|WRAP53|HROB|PIF1|SPRTN|USP43|LIN9|POLN	-10.0851	0	72	1	1	-11.9741	7.614146832048274
1	-11.9693	GO:0061749	M1	1	0	GO Molecular Functions	21	forked DNA-dependent helicase activity		-11.9693	5.184099970756272	9.488955917735815	30284	47	2983	24	0.8045591686221925	0.1635679547828635	641|1108|2963|4171|4172|4173|4174|4175|4176|7486|8438|8607|9401|10146|10856|26038|51750|54821|55636|56652|57680|80119|84515|254394	BLM|CHD4|GTF2F2|MCM2|MCM3|MCM4|MCM5|MCM6|MCM7|WRN|RAD54L|RUVBL1|RECQL4|G3BP1|RUVBL2|CHD5|RTEL1|ERCC6L|CHD7|TWNK|CHD8|PIF1|MCM8|MCM9	-10.0834	0	6	0	0	-47.847	5.6012114626562015
1	-11.9693	GO:1990518	M1	1	0	GO Molecular Functions	21	single-stranded 3'-5' DNA helicase activity		-11.9693	5.184099970756272	9.488955917735815	30284	47	2983	24	0.8045591686221925	0.1635679547828635	641|1108|1660|2963|4171|4172|4173|4174|4175|4176|7486|8438|8607|10146|10856|26038|51750|54821|55636|56652|57680|80119|84515|254394	BLM|CHD4|DHX9|GTF2F2|MCM2|MCM3|MCM4|MCM5|MCM6|MCM7|WRN|RAD54L|RUVBL1|G3BP1|RUVBL2|CHD5|RTEL1|ERCC6L|CHD7|TWNK|CHD8|PIF1|MCM8|MCM9	-10.0834	0	6	0	0	-47.847	5.6012114626562015
1	-11.9498	GO:0033046	M1	1	0	GO Biological Processes	19	negative regulation of sister chromatid segregation	19_GO:0048519 negative regulation of biological process	-11.9498	6.152845924887495	9.789737715574166	30284	33	2983	20	0.670465973851827	0.14941732035775818	332|699|991|4085|5347|7272|7756|8379|9184|9319|9735|10403|26271|54908|55055|57405|83540|83903|84101|147841	BIRC5|BUB1|CDC20|MAD2L1|PLK1|TTK|ZNF207|MAD1L1|BUB3|TRIP13|KNTC1|NDC80|FBXO5|SPDL1|ZWILCH|SPC25|NUF2|HASPIN|USP44|SPC24	-10.07	0	21	0	0	-23.4955	10.152195776064366
1	-11.9498	GO:0033048	M1	1	0	GO Biological Processes	19	negative regulation of mitotic sister chromatid segregation	19_GO:0048519 negative regulation of biological process	-11.9498	6.152845924887495	9.789737715574166	30284	33	2983	20	0.670465973851827	0.14941732035775818	332|699|991|4085|5347|7272|7756|8379|9184|9319|9735|10403|26271|54908|55055|57405|83540|83903|84101|147841	BIRC5|BUB1|CDC20|MAD2L1|PLK1|TTK|ZNF207|MAD1L1|BUB3|TRIP13|KNTC1|NDC80|FBXO5|SPDL1|ZWILCH|SPC25|NUF2|HASPIN|USP44|SPC24	-10.07	0	21	0	0	-23.4955	10.152195776064366
1	-11.9498	GO:0045841	M1	1	0	GO Biological Processes	19	negative regulation of mitotic metaphase/anaphase transition	19_GO:0048519 negative regulation of biological process	-11.9498	6.152845924887495	9.789737715574166	30284	33	2983	20	0.670465973851827	0.14941732035775818	332|699|991|4085|5347|7272|7756|8379|9184|9319|9735|10403|26271|54908|55055|57405|83540|83903|84101|147841	BIRC5|BUB1|CDC20|MAD2L1|PLK1|TTK|ZNF207|MAD1L1|BUB3|TRIP13|KNTC1|NDC80|FBXO5|SPDL1|ZWILCH|SPC25|NUF2|HASPIN|USP44|SPC24	-10.07	0	21	0	0	-23.4955	10.152195776064366
1	-11.9498	GO:2000816	M1	1	0	GO Biological Processes	19	negative regulation of mitotic sister chromatid separation	19_GO:0048519 negative regulation of biological process	-11.9498	6.152845924887495	9.789737715574166	30284	33	2983	20	0.670465973851827	0.14941732035775818	332|699|991|4085|5347|7272|7756|8379|9184|9319|9735|10403|26271|54908|55055|57405|83540|83903|84101|147841	BIRC5|BUB1|CDC20|MAD2L1|PLK1|TTK|ZNF207|MAD1L1|BUB3|TRIP13|KNTC1|NDC80|FBXO5|SPDL1|ZWILCH|SPC25|NUF2|HASPIN|USP44|SPC24	-10.07	0	21	0	0	-23.4955	10.152195776064366
1	-11.9218	GO:0003743	M1	1	0	GO Molecular Functions	21	translation initiation factor activity		-11.9218	4.976566556894296	9.394842834979691	30284	51	2983	25	0.8380824673147838	0.16691263340612014	1939|1964|1965|1973|1975|1981|1983|4528|8661|8662|8666|8668|8669|8891|8892|8893|8894|9086|9470|10480|27161|28985|54505|84285|255308	EIF2D|EIF1AX|EIF2S1|EIF4A1|EIF4B|EIF4G1|EIF5|MTIF2|EIF3A|EIF3B|EIF3G|EIF3I|EIF3J|EIF2B3|EIF2B2|EIF2B5|EIF2S2|EIF1AY|EIF4E2|EIF3M|AGO2|MCTS1|DHX29|EIF1AD|EIF2S3B	-10.0435	0	50	0	0	-15.6021	5.801254729179638
1	-11.9146	GO:0003712	M1	1	0	GO Molecular Functions	21	transcription coregulator activity		-11.9146	2.0343140390968673	7.894750275407021	30284	524	2983	105	3.519946362722092	0.337411720429797	86|328|408|708|863|1108|1653|1660|1788|1789|1820|2521|2648|3054|3065|3068|3159|3192|3662|4092|4591|4831|4869|4928|5074|5245|5579|5932|6427|6597|6599|6605|6837|6871|6880|6882|6996|7088|7290|7536|8148|8289|8295|8607|8805|9044|9125|9139|9282|9319|9425|9441|9477|9506|9774|9967|9994|10153|10155|10206|10419|10432|10514|10524|10553|10856|10915|11030|11143|11168|22913|23028|23076|23082|23175|23286|23373|…	ACTL6A|APEX1|ARRB1|C1QBP|CBFA2T3|CHD4|DDX1|DHX9|DNMT3A|DNMT3B|ARID3A|FUS|KAT2A|HCFC1|HDAC1|HDGF|HMGA1|HNRNPU|IRF4|SMAD7|TRIM37|NME2|NPM1|NUP98|PAWR|PHB1|PRKCB|RBBP8|SRSF2|SMARCA4|SMARCC1|SMARCE1|MED22|TADA2A|TAF9|TAF11|TDG|TLE1|HIRA|SF1|TAF15|ARID1A|TRRAP|RUVBL1|TRIM24|BTAF1|CNOT9|CBFA2T2|MED14|TRIP13|CDYL|MED26|MED20|PAGE4|BCLAF1|THRAP3|CASP8AP2|CEBPZ|TRIM28|TRIM13|PRMT5|RBM14|MYBBP1A|KAT5|HTATI…	-10.0378	0	73	1	1	-11.9146	2.1373043739082873
1	-11.9108	GO:0031570	M1	1	0	GO Biological Processes	19	DNA integrity checkpoint signaling	19_GO:0048519 negative regulation of biological process	-11.9108	3.3567744098277337	8.692605800984825	30284	124	2983	41	1.3744552463962454	0.2131735818586345	545|641|983|990|1111|1763|2177|3014|3364|4361|4436|4998|5347|5591|5810|5884|6118|7157|8318|8883|8914|11073|25896|25988|27339|29997|51512|51514|54962|55159|55544|57646|57662|63967|81620|83695|83990|84126|90381|144455|146956	ATR|BLM|CDK1|CDC6|CHEK1|DNA2|FANCD2|H2AX|HUS1|MRE11|MSH2|ORC1|PLK1|PRKDC|RAD1|RAD17|RPA2|TP53|CDC45|NAE1|TIMELESS|TOPBP1|INTS7|HINFP|PRPF19|NOP53|GTSE1|DTL|TIPIN|RFWD3|RBM38|USP28|CAMSAP3|CLSPN|CDT1|RHNO1|BRIP1|ATRIP|TICRR|E2F7|EME1	-10.0355	0	11	0	0	-42.3759	3.8446185187462687
1	-11.899	GO:0010389	M1	1	0	GO Biological Processes	19	regulation of G2/M transition of mitotic cell cycle	19_GO:0050789 regulation of biological process	-11.899	3.53929761000409	8.778898159276196	30284	109	2983	38	1.2738853503184713	0.20533102154736688	545|580|641|891|983|990|993|995|1019|1111|3364|4361|4998|5347|5884|5889|5932|6240|7465|8317|8883|9088|9212|11073|26271|27183|29997|51514|55920|57099|57504|63967|80169|80174|90381|92421|140901|219736	ATR|BARD1|BLM|CCNB1|CDK1|CDC6|CDC25A|CDC25C|CDK4|CHEK1|HUS1|MRE11|ORC1|PLK1|RAD17|RAD51C|RBBP8|RRM1|WEE1|CDC7|NAE1|PKMYT1|AURKB|TOPBP1|FBXO5|VPS4A|NOP53|DTL|RCC2|AVEN|MTA3|CLSPN|CTC1|DBF4B|TICRR|CHMP4C|STK35|STOX1	-10.0251	0	11	0	0	-42.3759	3.8446185187462687
1	-11.8851	GO:0006164	M1	1	0	GO Biological Processes	19	purine nucleotide biosynthetic process	19_GO:0009987 cellular process	-11.8851	2.908775194265632	8.442577430183174	30284	178	2983	51	1.7096882333221588	0.237348882337197	107|109|132|158|159|272|471|498|509|516|517|518|2618|2977|3251|3615|4508|4509|4522|4535|4536|4537|4538|4539|4540|4541|4704|4705|4717|4719|4720|4722|4723|4726|4831|4832|4881|5471|5634|5636|6390|6392|8833|9390|10606|23057|23475|23498|29922|30968|196883	ADCY1|ADCY3|ADK|ADSL|ADSS2|AMPD3|ATIC|ATP5F1A|ATP5F1C|ATP5MC1|ATP5MC2|ATP5MC3|GART|GUCY1A2|HPRT1|IMPDH2|ATP6|ATP8|MTHFD1|ND1|ND2|ND3|ND4|ND4L|ND5|ND6|NDUFA9|NDUFA10|NDUFC1|NDUFS1|NDUFS2|NDUFS3|NDUFV1|NDUFS6|NME2|NME3|NPR1|PPAT|PRPS2|PRPSAP2|SDHB|SDHD|GMPS|SLC22A13|PAICS|NMNAT2|QPRT|HAAO|NME7|STOML2|ADCY4	-10.0128	0	16	0	0	-29.3068	3.9618324979763377
1	-11.823	GO:0140013	M1	1	0	GO Biological Processes	19	meiotic nuclear division	19_GO:0022414 reproductive process	-11.823	2.9341606289203366	8.433149478279137	30284	173	2983	50	1.6761649346295675	0.23505048606762882	675|1642|2175|2177|3619|4292|4361|5347|5888|5889|5892|7013|7153|7272|8438|9133|9134|9319|9633|9700|10051|10403|10592|10919|11022|23397|25879|26271|29781|29893|55706|57697|63979|79703|80010|83540|83990|84057|84215|84464|84501|91646|126549|146956|151648|166863|220134|221150|348235|378708	BRCA2|DDB1|FANCA|FANCD2|INCENP|MLH1|MRE11|PLK1|RAD51|RAD51C|RAD51D|TERF1|TOP2A|TTK|RAD54L|CCNB2|CCNE2|TRIP13|TESMIN|ESPL1|SMC4|NDC80|SMC2|EHMT2|TDRKH|NCAPH|DCAF13|FBXO5|NCAPH2|PSMC3IP|NDC1|FANCM|FIGNL1|TOP6BL|RMI1|NUF2|BRIP1|MND1|ZNF541|SLX4|SPIRE2|TDRD12|ANKLE1|EME1|SGO1|RBM46|SKA1|SKA3|SKA2|CENPS	-9.95216	0	42	0	0	-16.4676	4.777503894618525
1	-11.7766	GO:0043039	M1	1	0	GO Biological Processes	19	tRNA aminoacylation	19_GO:0009987 cellular process	-11.7766	5.306829610215463	9.449959180105937	30284	44	2983	23	0.771035869929601	0.1601510880254115	2058|2193|3035|3376|4141|4677|5917|6897|7407|8565|10667|23395|25973|51067|51520|55157|55278|55699|79587|79731|80755|92935|124454	EPRS1|FARSA|HARS1|IARS1|MARS1|NARS1|RARS1|TARS1|VARS1|YARS1|FARS2|LARS2|PARS2|YARS2|LARS1|DARS2|QRSL1|IARS2|CARS2|NARS2|AARSD1|MARS2|EARS2	-9.90721	0	27	0	0	-21.3195	6.247505092962687
1	-11.7374	GO:0009150	M1	1	0	GO Biological Processes	19	purine ribonucleotide metabolic process	19_GO:0009987 cellular process	-11.7374	2.4407718067889936	8.106512110703967	30284	287	2983	69	2.313107609788803	0.275225987761686	107|109|132|142|158|159|272|471|481|498|509|516|517|518|785|1740|2584|2618|2977|3251|3312|3615|3704|4508|4509|4522|4535|4536|4537|4538|4539|4540|4541|4704|4705|4717|4719|4720|4722|4723|4726|4831|4832|4860|4881|4976|5143|5144|5150|5313|5471|6390|6392|8505|8833|9414|9615|10380|10606|11164|29789|29922|30833|30968|55526|55753|63979|120892|196883	ADCY1|ADCY3|ADK|PARP1|ADSL|ADSS2|AMPD3|ATIC|ATP1B1|ATP5F1A|ATP5F1C|ATP5MC1|ATP5MC2|ATP5MC3|CACNB4|DLG2|GALK1|GART|GUCY1A2|HPRT1|HSPA8|IMPDH2|ITPA|ATP6|ATP8|MTHFD1|ND1|ND2|ND3|ND4|ND4L|ND5|ND6|NDUFA9|NDUFA10|NDUFC1|NDUFS1|NDUFS2|NDUFS3|NDUFV1|NDUFS6|NME2|NME3|PNP|NPR1|OPA1|PDE4C|PDE4D|PDE7A|PKLR|PPAT|SDHB|SDHD|PARG|GMPS|TJP2|GDA|BPNT1|PAICS|NUDT5|OLA1|NME7|NT5C|STOML2|DHTKD1|OGDHL|FIGNL1|LRRK2|ADC…	-9.86945	0	16	0	0	-29.3068	3.9618324979763377
1	-11.711	GO:0036121	M1	1	0	GO Molecular Functions	21	double-stranded DNA helicase activity		-11.711	5.076097888032183	9.341999784275655	30284	48	2983	24	0.8045591686221925	0.1635679547828635	641|1108|2963|4171|4172|4173|4174|4175|4176|7486|8438|8607|9401|10146|10856|26038|51750|54821|55636|56652|57680|80119|84515|254394	BLM|CHD4|GTF2F2|MCM2|MCM3|MCM4|MCM5|MCM6|MCM7|WRN|RAD54L|RUVBL1|RECQL4|G3BP1|RUVBL2|CHD5|RTEL1|ERCC6L|CHD7|TWNK|CHD8|PIF1|MCM8|MCM9	-9.84449	0	6	0	0	-47.847	5.6012114626562015
1	-11.7034	GO:0080135	M1	1	0	GO Biological Processes	19	regulation of cellular response to stress	19_GO:0050896 response to stimulus	-11.7034	2.011463088341725	7.802387962533699	30284	535	2983	106	3.5534696614146832	0.33895573276166796	86|142|240|545|580|673|675|708|857|1111|1660|1788|1981|2187|2271|2305|2308|2521|2648|3014|3276|3776|3954|4361|4609|4869|4976|5111|5291|5347|5514|5591|5771|5888|6118|6502|6597|6599|6605|6877|6880|7157|7336|7398|7515|8089|8193|8289|8295|8428|8444|8505|8531|8607|8634|8914|8975|9506|9521|9675|10049|10155|10162|10445|10524|10635|10856|11143|23028|23411|23450|23514|23542|26973|27000|51750|54537|54556|5…	ACTL6A|PARP1|ALOX5|ATR|BARD1|BRAF|BRCA2|C1QBP|CAV1|CHEK1|DHX9|DNMT3A|EIF4G1|FANCB|FH|FOXM1|FOXO1|FUS|KAT2A|H2AX|PRMT1|KCNK2|LETM1|MRE11|MYC|NPM1|OPA1|PCNA|PIK3CB|PLK1|PPP1R10|PRKDC|PTPN2|RAD51|RPA2|SKP2|SMARCA4|SMARCC1|SMARCE1|TAF5|TAF9|TP53|UBE2V2|USP1|XRCC1|YEATS4|DPF1|ARID1A|TRRAP|STK24|DYRK3|PARG|YBX3|RUVBL1|RTCA|TIMELESS|USP13|PAGE4|EEF1E1|TTI1|DNAJB6|TRIM28|LPCAT3|MCRS1|KAT5|RAD51AP1|RUVBL2…	-9.83835	0	10	0	0	-43.2428	4.0136587951882365
1	-11.6761	GO:0016073	M1	1	0	GO Biological Processes	19	snRNA metabolic process	19_GO:0009987 cellular process	-11.6761	4.713519467458455	9.194154748577299	30284	56	2983	26	0.8716057660073752	0.17018938002082865	1022|1736|5393|5394|11340|22936|23016|23379|23404|23517|25896|26173|51010|51574|54973|55656|55703|55726|56257|56915|57508|79066|79871|80789|114034|118460	CDK7|DKC1|EXOSC9|EXOSC10|EXOSC8|ELL2|EXOSC7|ICE1|EXOSC2|MTREX|INTS7|INTS1|EXOSC3|LARP7|INTS11|INTS8|POLR3B|INTS13|MEPCE|EXOSC5|INTS2|METTL16|RPAP2|INTS5|TOE1|EXOSC6	-9.81251	0	59	0	0	-14.1483	10.152195776064366
1	-11.6351	GO:0004540	M1	1	0	GO Molecular Functions	21	RNA nuclease activity		-11.6351	3.3560977772113607	8.583917305439357	30284	121	2983	40	1.340931947703654	0.21059363780101206	328|2021|2237|5393|5394|5442|6035|7257|9156|9692|10556|10775|10799|10940|22803|22894|23016|23019|23404|23405|25819|25939|27161|28960|29102|51010|51163|51367|51692|54059|54913|54973|55520|56915|60314|60528|81875|112479|114034|167227	APEX1|ENDOG|FEN1|EXOSC9|EXOSC10|POLRMT|RNASE1|TSNAX|EXO1|PRORP|RPP30|POP4|RPP40|POP1|XRN2|DIS3|EXOSC7|CNOT1|EXOSC2|DICER1|NOCT|SAMHD1|AGO2|DCPS|DROSHA|EXOSC3|DBR1|POP5|CPSF3|YBEY|RPP25|INTS11|ELAC1|EXOSC5|MYG1|ELAC2|ISG20L2|ERI2|TOE1|DCP2	-9.77295	0	26	0	0	-21.6165	4.737691362163371
1	-11.5968	GO:1990351	M1	1	0	GO Cellular Components	20	transporter complex		-11.5968	2.01128406884294	7.763815721485315	30284	530	2983	105	3.519946362722092	0.337411720429797	476|481|498|509|516|517|518|617|781|785|1141|1364|1537|1678|1740|1741|2554|2558|2561|2562|2565|2567|2897|2899|2902|3738|3739|3741|3749|3754|3757|3760|3766|3776|3780|3790|4508|4509|4513|4514|4519|4535|4536|4537|4538|4539|4540|4541|4697|4704|4705|4717|4719|4720|4722|4723|4726|5144|6263|6324|6329|6331|6334|6337|6833|7222|7381|7384|7385|7386|8645|9377|9424|10021|11194|23415|23416|23507|23545|26517|26…	ATP1A1|ATP1B1|ATP5F1A|ATP5F1C|ATP5MC1|ATP5MC2|ATP5MC3|BCS1L|CACNA2D1|CACNB4|CHRNB2|CLDN4|CYC1|TIMM8A|DLG2|DLG3|GABRA1|GABRA5|GABRB2|GABRB3|GABRG1|GABRG3|GRIK1|GRIK3|GRIN1|KCNA3|KCNA4|KCNA5|KCNC4|KCNF1|KCNH2|KCNJ3|KCNJ10|KCNK2|KCNN1|KCNS3|ATP6|ATP8|COX2|COX3|CYTB|ND1|ND2|ND3|ND4|ND4L|ND5|ND6|NDUFA4|NDUFA9|NDUFA10|NDUFC1|NDUFS1|NDUFS2|NDUFS3|NDUFV1|NDUFS6|PDE4D|RYR3|SCN1B|SCN4A|SCN5A|SCN8A|SCNN1A|A…	-9.74073	0	48	0	0	-15.8621	2.5380489440160914
1	-11.5957	GO:0004812	M1	1	0	GO Molecular Functions	21	aminoacyl-tRNA ligase activity		-11.5957	5.447519684717465	9.419637067842595	30284	41	2983	22	0.7375125712370098	0.15665730969919187	2058|2193|3035|3376|4141|4677|5917|6897|7407|8565|10667|23395|25973|51067|51520|55157|55699|79587|79731|80755|92935|124454	EPRS1|FARSA|HARS1|IARS1|MARS1|NARS1|RARS1|TARS1|VARS1|YARS1|FARS2|LARS2|PARS2|YARS2|LARS1|DARS2|IARS2|CARS2|NARS2|AARSD1|MARS2|EARS2	-9.74073	0	27	0	0	-21.3195	6.247505092962687
1	-11.5957	GO:0006418	M1	1	0	GO Biological Processes	19	tRNA aminoacylation for protein translation	19_GO:0009987 cellular process	-11.5957	5.447519684717465	9.419637067842595	30284	41	2983	22	0.7375125712370098	0.15665730969919187	2058|2193|3035|3376|4141|4677|5917|6897|7407|8565|10667|23395|25973|51067|51520|55157|55699|79587|79731|80755|92935|124454	EPRS1|FARSA|HARS1|IARS1|MARS1|NARS1|RARS1|TARS1|VARS1|YARS1|FARS2|LARS2|PARS2|YARS2|LARS1|DARS2|IARS2|CARS2|NARS2|AARSD1|MARS2|EARS2	-9.74073	0	27	0	0	-21.3195	6.247505092962687
1	-11.5957	GO:0016875	M1	1	0	GO Molecular Functions	21	ligase activity, forming carbon-oxygen bonds		-11.5957	5.447519684717465	9.419637067842595	30284	41	2983	22	0.7375125712370098	0.15665730969919187	2058|2193|3035|3376|4141|4677|5917|6897|7407|8565|10667|23395|25973|51067|51520|55157|55699|79587|79731|80755|92935|124454	EPRS1|FARSA|HARS1|IARS1|MARS1|NARS1|RARS1|TARS1|VARS1|YARS1|FARS2|LARS2|PARS2|YARS2|LARS1|DARS2|IARS2|CARS2|NARS2|AARSD1|MARS2|EARS2	-9.74073	0	27	0	0	-21.3195	6.247505092962687
1	-11.5957	GO:0043596	M1	1	0	GO Cellular Components	20	nuclear replication fork		-11.5957	5.447519684717465	9.419637067842595	30284	41	2983	22	0.7375125712370098	0.15665730969919187	142|4172|4796|5111|5422|5424|5425|5557|5558|6117|6118|8914|10714|11169|23649|27339|54962|55388|57662|84083|146956|253714	PARP1|MCM3|TONSL|PCNA|POLA1|POLD1|POLD2|PRIM1|PRIM2|RPA1|RPA2|TIMELESS|POLD3|WDHD1|POLA2|PRPF19|TIPIN|MCM10|CAMSAP3|ZRANB3|EME1|MMS22L	-9.74073	0	24	0	0	-21.75	10.152195776064366
1	-11.5084	GO:0043038	M1	1	0	GO Biological Processes	19	amino acid activation	19_GO:0009987 cellular process	-11.5084	5.188900063321786	9.295212894551867	30284	45	2983	23	0.771035869929601	0.1601510880254115	2058|2193|3035|3376|4141|4677|5917|6897|7407|8565|10667|23395|25973|51067|51520|55157|55278|55699|79587|79731|80755|92935|124454	EPRS1|FARSA|HARS1|IARS1|MARS1|NARS1|RARS1|TARS1|VARS1|YARS1|FARS2|LARS2|PARS2|YARS2|LARS1|DARS2|QRSL1|IARS2|CARS2|NARS2|AARSD1|MARS2|EARS2	-9.65491	0	27	0	0	-21.3195	6.247505092962687
1	-11.4614	GO:0031297	M1	1	0	GO Biological Processes	19	replication fork processing	19_GO:0009987 cellular process	-11.4614	4.972504053582546	9.199075855305994	30284	49	2983	24	0.8045591686221925	0.1635679547828635	142|545|580|641|675|1763|4361|4796|5111|5888|5932|7486|9156|10293|25939|51750|54962|55159|57697|84083|146956|253714|259282|378708	PARP1|ATR|BARD1|BLM|BRCA2|DNA2|MRE11|TONSL|PCNA|RAD51|RBBP8|WRN|EXO1|TRAIP|SAMHD1|RTEL1|TIPIN|RFWD3|FANCM|ZRANB3|EME1|MMS22L|BOD1L1|CENPS	-9.60926	0	52	0	0	-15.2692	6.345122360040229
1	-11.4324	GO:0017056	M1	1	0	GO Molecular Functions	21	structural constituent of nuclear pore		-11.4324	6.903493127723767	9.76087111199233	30284	25	2983	17	0.5698960777740529	0.13782568321391886	4927|4928|8021|9631|9688|9818|9972|23165|23279|23511|23636|53371|55706|55746|57122|79902|129401	NUP88|NUP98|NUP214|NUP155|NUP93|NUP58|NUP153|NUP205|NUP160|NUP188|NUP62|NUP54|NDC1|NUP133|NUP107|NUP85|NUP35	-9.58196	0	18	0	0	-26.3876	6.903493127723767
1	-11.4312	GO:1901605	M1	1	0	GO Biological Processes	19	alpha-amino acid metabolic process	19_GO:0009987 cellular process	-11.4312	2.773538021295935	8.191568587447469	30284	194	2983	53	1.7767348307073416	0.24187549153782878	159|275|384|440|445|586|642|790|1491|1638|1743|1800|2271|2356|2639|2731|2746|2806|3028|3712|4329|4507|4522|4594|4842|4942|4953|5053|5832|6470|6611|6898|7915|8659|10993|10994|11112|22929|23464|23498|27165|27232|29920|54511|57494|58478|60496|64087|79814|81539|138199|144193|284716	ADSS2|AMT|ARG2|ASNS|ASS1|BCAT1|BLMH|CAD|CTH|DCT|DLST|DPEP1|FH|FPGS|GCDH|GLDC|GLUD1|GOT2|HSD17B10|IVD|ALDH6A1|MTAP|MTHFD1|MMUT|NOS1|OAT|ODC1|PAH|ALDH18A1|SHMT1|SMS|TAT|ALDH5A1|ALDH4A1|SDS|ILVBL|HIBADH|SEPHS1|GCAT|HAAO|GLS2|GNMT|PYCR2|HMGCLL1|RIMKLB|ENOPH1|AASDHPPT|MCCC2|AGMAT|SLC38A1|CARNMT1|AMDHD1|RIMKLA	-9.58196	0	20	0	0	-23.8566	3.2725026677423594
1	-11.3963	GO:0000463	M1	1	0	GO Biological Processes	19	maturation of LSU-rRNA from tricistronic rRNA transcript (SSU-rRNA, 5.8S rRNA, LSU-rRNA)	19_GO:0009987 cellular process	-11.3963	8.360631815582419	10.034405893052593	30284	17	2983	14	0.46932618169627893	0.12513800776420753	8886|9875|23029|23246|23481|23560|54680|55003|55759|56342|79707|84154|117246|285855	DDX18|URB1|RBM34|BOP1|PES1|GTPBP4|ZNHIT6|PAK1IP1|WDR12|PPAN|NOL9|RPF2|FTSJ3|RPL7L1	-9.54846	0	23	0	0	-22.4778	9.55500778923705
1	-11.3592	GO:0030880	M1	1	0	GO Cellular Components	20	RNA polymerase complex		-11.3592	3.355386739546697	8.473857637341503	30284	118	2983	39	1.3074086490110628	0.20797988144212162	661|1022|2648|2963|2968|4172|5422|5431|5434|5435|5437|5442|5557|5558|6875|6877|6880|6882|6917|7015|8295|9533|10849|11128|23649|25885|30834|54457|55703|55718|56943|64425|80227|80349|83860|84172|123169|171568|221830	POLR3D|CDK7|KAT2A|GTF2F2|GTF2H4|MCM3|POLA1|POLR2B|POLR2E|POLR2F|POLR2H|POLRMT|PRIM1|PRIM2|TAF4B|TAF5|TAF9|TAF11|TCEA1|TERT|TRRAP|POLR1C|POLR1G|POLR3A|POLA2|POLR1A|POLR1H|TAF7L|POLR3B|POLR3E|ENY2|POLR1E|PAAF1|SKIC8|TAF3|POLR1B|LEO1|POLR3H|POLR1F	-9.51275	0	41	0	0	-16.7371	3.355386739546697
1	-11.316	GO:0036297	M1	1	0	GO Biological Processes	19	interstrand cross-link repair	19_GO:0050896 response to stimulus	-11.316	5.317816835081334	9.255937287482547	30284	42	2983	22	0.7375125712370098	0.15665730969919187	545|2175|2176|2177|2187|5888|5892|7517|9937|10635|55120|55159|55215|55247|55732|57697|78995|83932|84515|254394|353497|378708	ATR|FANCA|FANCC|FANCD2|FANCB|RAD51|RAD51D|XRCC3|DCLRE1A|RAD51AP1|FANCL|RFWD3|FANCI|NEIL3|FIRRM|FANCM|HROB|SPRTN|MCM8|MCM9|POLN|CENPS	-9.47089	0	74	1	1	-11.316	5.317816835081334
1	-11.2962	GO:0032206	M1	1	0	GO Biological Processes	19	positive regulation of telomere maintenance	19_GO:0048518 positive regulation of biological process	-11.2962	4.060878310425745	8.772943219617144	30284	75	2983	30	1.0056989607777405	0.18268903038501969	86|545|1736|3178|3184|3320|4216|4361|4609|4751|4931|5514|6950|7013|7203|8607|9212|10445|10575|10576|10694|10856|22948|26354|51750|54617|55135|84464|92345|93973	ACTL6A|ATR|DKC1|HNRNPA1|HNRNPD|HSP90AA1|MAP3K4|MRE11|MYC|NEK2|NVL|PPP1R10|TCP1|TERF1|CCT3|RUVBL1|AURKB|MCRS1|CCT4|CCT2|CCT8|RUVBL2|CCT5|GNL3|RTEL1|INO80|WRAP53|SLX4|NAF1|ACTR8	-9.45247	0	13	0	0	-35.927	4.350941046884728
1	-11.2923	GO:0008324	M1	1	0	GO Molecular Functions	21	monoatomic cation transmembrane transporter activity		-11.2923	1.8869672640611181	7.562181080268217	30284	651	2983	121	4.056319141803553	0.3611998986876922	40|292|476|481|489|498|509|516|517|518|540|781|785|1141|1537|2030|2897|2899|2902|3738|3739|3741|3749|3754|3757|3760|3766|3776|3780|3790|3954|4508|4509|4513|4514|4519|4535|4536|4537|4538|4539|4540|4541|4697|4704|4705|4717|4719|4720|4722|4723|4726|5250|6263|6329|6331|6334|6337|6529|6531|6535|6538|6556|6564|6571|6574|6833|7222|7384|7386|7780|8645|8884|9377|9424|9725|9914|10021|22953|23415|23416|2351…	ASIC2|SLC25A5|ATP1A1|ATP1B1|ATP2A3|ATP5F1A|ATP5F1C|ATP5MC1|ATP5MC2|ATP5MC3|ATP7B|CACNA2D1|CACNB4|CHRNB2|CYC1|SLC29A1|GRIK1|GRIK3|GRIN1|KCNA3|KCNA4|KCNA5|KCNC4|KCNF1|KCNH2|KCNJ3|KCNJ10|KCNK2|KCNN1|KCNS3|LETM1|ATP6|ATP8|COX2|COX3|CYTB|ND1|ND2|ND3|ND4|ND4L|ND5|ND6|NDUFA4|NDUFA9|NDUFA10|NDUFC1|NDUFS1|NDUFS2|NDUFS3|NDUFV1|NDUFS6|SLC25A3|RYR3|SCN4A|SCN5A|SCN8A|SCNN1A|SLC6A1|SLC6A3|SLC6A8|SLC6A11|SLC11A…	-9.45004	0	48	0	0	-15.8621	2.5380489440160914
1	-11.2812	GO:1902100	M1	1	0	GO Biological Processes	19	negative regulation of metaphase/anaphase transition of cell cycle	19_GO:0048519 negative regulation of biological process	-11.2812	5.801254729179638	9.394421821060591	30284	35	2983	20	0.670465973851827	0.14941732035775818	332|699|991|4085|5347|7272|7756|8379|9184|9319|9735|10403|26271|54908|55055|57405|83540|83903|84101|147841	BIRC5|BUB1|CDC20|MAD2L1|PLK1|TTK|ZNF207|MAD1L1|BUB3|TRIP13|KNTC1|NDC80|FBXO5|SPDL1|ZWILCH|SPC25|NUF2|HASPIN|USP44|SPC24	-9.44184	0	21	0	0	-23.4955	10.152195776064366
1	-11.2812	GO:1905819	M1	1	0	GO Biological Processes	19	negative regulation of chromosome separation	19_GO:0048519 negative regulation of biological process	-11.2812	5.801254729179638	9.394421821060591	30284	35	2983	20	0.670465973851827	0.14941732035775818	332|699|991|4085|5347|7272|7756|8379|9184|9319|9735|10403|26271|54908|55055|57405|83540|83903|84101|147841	BIRC5|BUB1|CDC20|MAD2L1|PLK1|TTK|ZNF207|MAD1L1|BUB3|TRIP13|KNTC1|NDC80|FBXO5|SPDL1|ZWILCH|SPC25|NUF2|HASPIN|USP44|SPC24	-9.44184	0	21	0	0	-23.4955	10.152195776064366
1	-11.28	GO:0016363	M1	1	0	GO Cellular Components	20	nuclear matrix		-11.28	3.226666874563093	8.377361075515525	30284	129	2983	41	1.3744552463962454	0.2131735818586345	86|240|641|790|1788|3192|3856|3875|4001|4602|4670|5422|5580|6421|6597|6599|6605|6732|7157|8089|8243|8328|8520|8607|9360|9782|9984|10270|10735|10856|11260|11331|22828|22976|24137|25909|26747|30827|55269|55660|84844	ACTL6A|ALOX5|BLM|CAD|DNMT3A|HNRNPU|KRT8|KRT18|LMNB1|MYB|HNRNPM|POLA1|PRKCD|SFPQ|SMARCA4|SMARCC1|SMARCE1|SRPK1|TP53|YEATS4|SMC1A|GFI1B|HAT1|RUVBL1|PPIG|MATR3|THOC1|AKAP8|STAG2|RUVBL2|XPOT|PHB2|SCAF8|PAXIP1|KIF4A|AHCTF1|NUFIP1|CXXC1|PSPC1|PRPF40A|PHF5A	-9.44184	0	53	0	0	-15.207	3.405897937776432
1	-11.2761	GO:0051656	M1	1	0	GO Biological Processes	19	establishment of organelle localization	19_GO:0051179 localization	-11.2761	2.1259892331052437	7.727301734503795	30284	425	2983	89	2.9835735836406303	0.3115045443298344	332|867|891|1058|1113|3091|3619|3815|3833|3835|3837|3993|4001|4085|4292|4869|4927|4976|5347|5873|6571|7013|7272|7430|7756|8013|8120|8195|8379|9184|9212|9368|9700|10053|10059|10128|10403|10464|10524|10579|10615|10726|10814|11004|11336|23195|23212|23636|25936|27183|50487|54820|54908|55143|55153|55166|55330|55341|55755|56647|57405|64284|79980|80179|81610|81620|81929|83540|84501|84709|84823|84946|899…	BIRC5|CBL|CCNB1|CENPA|CHGA|HIF1A|INCENP|KIT|KIFC1|KIF22|KPNB1|LLGL2|LMNB1|MAD2L1|MLH1|NPM1|NUP88|OPA1|PLK1|RAB27A|SLC18A2|TERF1|TTK|EZR|ZNF207|NR4A3|AP3B2|MKKS|MAD1L1|BUB3|AURKB|NHERF1|ESPL1|AP1M2|DNM1L|LRPPRC|NDC80|PIBF1|KAT5|TACC2|SPAG5|NUDC|CPLX2|KIF2C|EXOC3|MDN1|RRS1|NUP62|NSL1|VPS4A|PLA2G3|NDE1|SPDL1|CDCA8|SDAD1|CENPQ|BLOC1S4|LSG1|CDK5RAP2|BCCIP|SPC25|RAB17|DSN1|MYO19|FAM83D|CDT1|SEH1L|NUF2|…	-9.43926	0	4	0	0	-59.9597	5.971879868273156
1	-11.2463	GO:0015631	M1	1	0	GO Molecular Functions	21	tubulin binding		-11.2463	2.1886551932814085	7.758802959592877	30284	385	2983	83	2.782433791485082	0.3011328712540113	332|675|1654|2339|2620|2735|3068|3833|3835|4733|4976|5347|5892|6904|7013|7430|7756|7798|9493|9654|9787|9793|9832|10059|10112|10128|10300|10403|10615|10636|10808|11004|11104|22948|23046|24137|27101|29911|50810|51512|54617|54801|54820|54930|55342|55521|55605|55755|55835|55920|56271|56647|56992|57576|57662|57821|59341|79187|81610|81624|83540|84251|84501|90417|90990|93323|120892|126206|146909|147700|…	BIRC5|BRCA2|DDX3X|FNTA|GAS2|GLI1|HDGF|KIFC1|KIF22|DRG1|OPA1|PLK1|RAD51D|TBCD|TERF1|EZR|ZNF207|LUZP1|KIF23|TTLL4|DLGAP5|CKAP5|JAKMIP2|DNM1L|KIF20A|LRPPRC|KATNB1|NDC80|SPAG5|RGS14|HSPH1|KIF2C|KATNA1|CCT5|KIF21B|KIF4A|CACYBP|HOOK2|HDGFL3|GTSE1|INO80|HAUS6|NDE1|HAUS4|STRBP|TRIM36|KIF21A|CDK5RAP2|CPAP|RCC2|BEX4|BCCIP|KIF15|KIF17|CAMSAP3|CCDC181|TRPV4|FSD1|FAM83D|DIAPH3|NUF2|SGIP1|SPIRE2|KNSTRN|KIFC2|H…	-9.41146	0	75	1	1	-11.2463	2.7495530226840987
1	-11.2455	GO:1901137	M1	1	0	GO Biological Processes	19	carbohydrate derivative biosynthetic process	19_GO:0009987 cellular process	-11.2455	1.971479034553334	7.607232048183653	30284	551	2983	107	3.5869929601072745	0.3404916371707155	107|109|132|158|159|272|471|498|509|516|517|518|790|978|1503|1723|1798|1841|1854|2524|2589|2591|2618|2650|2977|3251|3615|4507|4508|4509|4522|4535|4536|4537|4538|4539|4540|4541|4704|4705|4717|4719|4720|4722|4723|4726|4831|4832|4860|4881|5373|5471|5634|5636|6240|6390|6392|6470|6652|7083|7086|7264|7358|7368|7371|7372|7378|8833|9334|9486|9514|9951|10331|10606|10678|10690|11320|29922|30968|51046|51146…	ADCY1|ADCY3|ADK|ADSL|ADSS2|AMPD3|ATIC|ATP5F1A|ATP5F1C|ATP5MC1|ATP5MC2|ATP5MC3|CAD|CDA|CTPS1|DHODH|DPAGT1|DTYMK|DUT|FUT2|GALNT1|GALNT3|GART|GCNT1|GUCY1A2|HPRT1|IMPDH2|MTAP|ATP6|ATP8|MTHFD1|ND1|ND2|ND3|ND4|ND4L|ND5|ND6|NDUFA9|NDUFA10|NDUFC1|NDUFS1|NDUFS2|NDUFS3|NDUFV1|NDUFS6|NME2|NME3|PNP|NPR1|PMM2|PPAT|PRPS2|PRPSAP2|RRM1|SDHB|SDHD|SHMT1|SORD|TK1|TKT|GFUS|UGDH|UGT8|UCK2|UMPS|UPP1|GMPS|B4GALT5|CHST1…	-9.41146	0	16	0	0	-29.3068	3.9618324979763377
1	-11.2092	GO:0006886	M1	1	0	GO Biological Processes	19	intracellular protein transport	19_GO:0051179 localization	-11.2092	1.955104840266812	7.582043467086285	30284	566	2983	109	3.654039557492457	0.3435395566355608	162|481|1122|1434|1678|1740|1812|1871|1939|1994|2810|3308|3312|3313|3320|3621|3837|3838|3839|3842|3843|4591|4869|4905|4927|4928|5189|5289|5514|5903|6469|6653|6789|6809|7157|7369|7533|8021|8120|8615|8905|8906|9631|9688|9804|9868|9912|9972|10053|10266|10268|10440|10452|10469|10526|10527|10651|10762|11260|11331|22879|23039|23230|23511|23534|23636|23649|25813|25924|26517|26519|27183|29098|29107|30849…	AP1B1|ATP1B1|CHML|CSE1L|TIMM8A|DLG2|DRD1|E2F3|EIF2D|ELAVL1|SFN|HSPA4|HSPA8|HSPA9|HSP90AA1|ING1|KPNB1|KPNA2|KPNA3|TNPO1|IPO5|TRIM37|NPM1|NSF|NUP88|NUP98|PEX1|PIK3C3|PPP1R10|RANBP2|SHH|SORL1|STK4|STX3|TP53|UMOD|YWHAH|NUP214|AP3B2|USO1|AP1S2|AP1G2|NUP155|NUP93|TOMM20|TOMM70|ARHGAP44|NUP153|AP1M2|RAMP2|RAMP3|TIMM17A|TOMM40|TIMM44|IPO8|IPO7|MTX2|NUP50|XPOT|PHB2|MON1B|XPO7|VPS13A|NUP188|TNPO3|NUP62|POL…	-9.37642	0	18	0	0	-26.3876	6.903493127723767
1	-11.2062	GO:0008610	M1	1	0	GO Biological Processes	19	lipid biosynthetic process	19_GO:0009987 cellular process	-11.2062	1.9225088346699957	7.557166604298305	30284	602	2983	114	3.821656050955414	0.3510248154961589	31|231|240|242|247|1119|1565|1586|1595|1717|1718|2180|2182|2194|2222|2224|2232|2524|2639|3028|3074|3156|3157|3422|3635|3930|4047|4597|4598|5106|5288|5289|5291|5336|5408|5565|5833|6307|6610|6713|6720|7368|8399|8443|8540|8898|9334|9468|9514|9517|9926|10162|10295|10380|10682|10690|11019|11332|23175|23205|23305|23590|26031|27124|27235|27339|27349|27440|28982|30849|50814|51046|51144|51478|53947|54511|…	ACACA|AKR1B1|ALOX5|ALOX12B|ALOX15B|CHKA|CYP2D6|CYP17A1|CYP51A1|DHCR7|DHCR24|ACSL1|ACSL4|FASN|FDFT1|FDPS|FDXR|FUT2|GCDH|HSD17B10|HEXB|HMGCR|HMGCS1|IDI1|INPP5D|LBR|LSS|MVD|MVK|PCK2|PIK3C2G|PIK3C3|PIK3CB|PLCG2|PNLIPRP2|PRKAB2|PCYT2|MSMO1|SMPD2|SQLE|SREBF1|UGT8|PLA2G10|GNPAT|AGPS|MTMR2|B4GALT5|PCYT1B|GAL3ST1|SPTLC2|LPGAT1|LPCAT3|BCKDK|BPNT1|EBP|FUT9|LIAS|ACOT7|LPIN1|ACSBG1|ACSL6|PDSS1|OSBPL3|INPP5J|C…	-9.37483	0	76	1	1	-11.2062	1.9440374890336016
1	-11.1591	GO:0006405	M1	1	0	GO Biological Processes	19	RNA export from nucleus	19_GO:0051179 localization	-11.1591	3.82200311569482	8.61206835448022	30284	85	2983	32	1.0727455581629233	0.18861651394864165	2733|3178|4686|4927|4928|6428|6741|7919|8021|8888|9631|9688|9775|9972|9984|10189|10212|11260|23279|23381|23511|23636|26019|29107|51808|55746|56943|57122|57510|65083|79902|84321	GLE1|HNRNPA1|NCBP1|NUP88|NUP98|SRSF3|SSB|DDX39B|NUP214|MCM3AP|NUP155|NUP93|EIF4A3|NUP153|THOC1|ALYREF|DDX39A|XPOT|NUP160|SMG5|NUP188|NUP62|UPF2|NXT1|PHAX|NUP133|ENY2|NUP107|XPO5|NOL6|NUP85|THOC3	-9.32909	0	18	0	0	-26.3876	6.903493127723767
1	-11.0925	GO:0044391	M1	1	0	GO Cellular Components	20	ribosomal subunit		-11.0925	2.7836665837595835	8.06562686635901	30284	186	2983	51	1.7096882333221588	0.237348882337197	1654|3396|5935|6123|6125|6138|6158|6166|6187|6224|6231|9801|10884|11222|23107|26589|28957|29088|29093|51069|51073|51081|51116|51253|51258|51318|51642|51649|54148|54505|54534|54998|55037|55052|57129|60488|64432|64949|64951|64960|64965|64969|64976|64979|65003|65993|78988|84769|90480|113251|285855	DDX3X|MRPL58|RBM3|RPL3L|RPL5|RPL15|RPL28|RPL36AL|RPS2|RPS20|RPS26|MRPL19|MRPS30|MRPL3|MRPS27|MRPL46|MRPS28|MRPL15|MRPL22|MRPL2|MRPL4|MRPS7|MRPS2|MRPL37|MRPL51|MRPL35|MRPL48|MRPS23|MRPL39|DHX29|MRPL50|AURKAIP1|PTCD3|MRPL20|MRPL47|MRPS35|MRPS25|MRPS26|MRPS24|MRPS15|MRPS9|MRPS5|MRPL40|MRPL36|MRPL11|MRPS34|MRPL57|MPV17L2|GADD45GIP1|LARP4|RPL7L1	-9.26381	0	14	0	0	-35.1448	5.076097888032183
1	-11.0833	GO:0000428	M1	1	0	GO Cellular Components	20	DNA-directed RNA polymerase complex		-11.0833	3.3546386042647462	8.362372710503143	30284	115	2983	38	1.2738853503184713	0.20533102154736688	661|1022|2648|2963|2968|4172|5422|5431|5434|5435|5437|5442|5557|5558|6875|6877|6880|6882|6917|8295|9533|10849|11128|23649|25885|30834|54457|55703|55718|56943|64425|80227|80349|83860|84172|123169|171568|221830	POLR3D|CDK7|KAT2A|GTF2F2|GTF2H4|MCM3|POLA1|POLR2B|POLR2E|POLR2F|POLR2H|POLRMT|PRIM1|PRIM2|TAF4B|TAF5|TAF9|TAF11|TCEA1|TRRAP|POLR1C|POLR1G|POLR3A|POLA2|POLR1A|POLR1H|TAF7L|POLR3B|POLR3E|ENY2|POLR1E|PAAF1|SKIC8|TAF3|POLR1B|LEO1|POLR3H|POLR1F	-9.25598	0	41	0	0	-16.7371	3.355386739546697
1	-11.0794	GO:0042555	M1	1	0	GO Cellular Components	20	MCM complex		-11.0794	10.152195776064366	10.03530811502582	30284	11	2983	11	0.3687562856185049	0.1109790147925587	4171|4172|4173|4174|4175|4176|4796|79892|84515|253714|254394	MCM2|MCM3|MCM4|MCM5|MCM6|MCM7|TONSL|MCMBP|MCM8|MMS22L|MCM9	-9.2547	0	47	0	0	-16.0868	10.152195776064366
1	-11.0794	GO:0071162	M1	1	0	GO Cellular Components	20	CMG complex		-11.0794	10.152195776064366	10.03530811502582	30284	11	2983	11	0.3687562856185049	0.1109790147925587	4171|4172|4173|4174|4175|4176|8318|9837|51659|64785|84296	MCM2|MCM3|MCM4|MCM5|MCM6|MCM7|CDC45|GINS1|GINS2|GINS3|GINS4	-9.2547	0	47	0	0	-16.0868	10.152195776064366
1	-11.0774	GO:0045931	M1	1	0	GO Biological Processes	19	positive regulation of mitotic cell cycle	19_GO:0048518 positive regulation of biological process	-11.0774	3.1352369308434067	8.249413455384307	30284	136	2983	42	1.4079785450888367	0.2157209267669858	332|440|675|891|983|990|991|993|995|1019|1654|1981|3741|5514|5889|6240|6491|7015|7027|8317|8379|8881|9134|9700|9787|11065|11331|26271|27085|51433|51514|51692|55835|55920|56257|57504|80174|113130|163786|219736|220134|221150	BIRC5|ASNS|BRCA2|CCNB1|CDK1|CDC6|CDC20|CDC25A|CDC25C|CDK4|DDX3X|EIF4G1|KCNA5|PPP1R10|RAD51C|RRM1|STIL|TERT|TFDP1|CDC7|MAD1L1|CDC16|CCNE2|ESPL1|DLGAP5|UBE2C|PHB2|FBXO5|MTBP|ANAPC5|DTL|CPSF3|CPAP|RCC2|MEPCE|MTA3|DBF4B|CDCA5|SASS6|STOX1|SKA1|SKA3	-9.25407	0	29	0	0	-20.6885	5.567333167519167
1	-11.0253	GO:0051988	M1	1	0	GO Biological Processes	19	regulation of attachment of spindle microtubules to kinetochore	19_GO:0051179 localization	-11.0253	7.062397061609993	9.6139853307872	30284	23	2983	16	0.5363727790814616	0.13373309154953425	332|891|983|1894|3192|3619|4751|9212|9735|10524|10615|23411|55055|55143|55920|90417	BIRC5|CCNB1|CDK1|ECT2|HNRNPU|INCENP|NEK2|AURKB|KNTC1|KAT5|SPAG5|SIRT1|ZWILCH|CDCA8|RCC2|KNSTRN	-9.20322	0	77	1	1	-11.0253	8.121756620851492
1	-11.0147	GO:0031261	M1	1	0	GO Cellular Components	20	DNA replication preinitiation complex		-11.0147	9.371257639444028	9.978971857963657	30284	13	2983	12	0.4022795843110962	0.1158942979156369	4171|4172|4173|4174|4175|4176|8318|9837|23595|51659|64785|84296	MCM2|MCM3|MCM4|MCM5|MCM6|MCM7|CDC45|GINS1|ORC3|GINS2|GINS3|GINS4	-9.19397	0	47	0	0	-16.0868	10.152195776064366
1	-10.9765	GO:0006119	M1	1	0	GO Biological Processes	19	oxidative phosphorylation	19_GO:0009987 cellular process	-10.9765	3.2721953327810764	8.278237442880254	30284	121	2983	39	1.3074086490110628	0.20797988144212162	498|509|1537|1738|2395|4436|4508|4509|4513|4514|4519|4535|4536|4537|4538|4539|4540|4541|4697|4704|4705|4717|4719|4720|4722|4723|4726|6390|6392|7381|7384|7385|7386|9377|27089|30968|54205|79736|400916	ATP5F1A|ATP5F1C|CYC1|DLD|FXN|MSH2|ATP6|ATP8|COX2|COX3|CYTB|ND1|ND2|ND3|ND4|ND4L|ND5|ND6|NDUFA4|NDUFA9|NDUFA10|NDUFC1|NDUFS1|NDUFS2|NDUFS3|NDUFV1|NDUFS6|SDHB|SDHD|UQCRB|UQCRC1|UQCRC2|UQCRFS1|COX5A|UQCRQ|STOML2|CYCS|TEFM|CHCHD10	-9.15707	0	16	0	0	-29.3068	3.9618324979763377
1	-10.9541	GO:0009055	M1	1	0	GO Molecular Functions	21	electron transfer activity		-10.9541	3.325719305952119	8.295638727112896	30284	116	2983	38	1.2738853503184713	0.20533102154736688	128|217|231|1537|2108|2110|2731|2877|3420|4513|4514|4519|4535|4536|4537|4538|4539|4540|4541|4688|4697|4704|4705|4717|4719|4720|4722|4723|4726|6390|6392|7264|7384|7386|8659|9377|23498|54205	ADH5|ALDH2|AKR1B1|CYC1|ETFA|ETFDH|GLDC|GPX2|IDH3B|COX2|COX3|CYTB|ND1|ND2|ND3|ND4|ND4L|ND5|ND6|NCF2|NDUFA4|NDUFA9|NDUFA10|NDUFC1|NDUFS1|NDUFS2|NDUFS3|NDUFV1|NDUFS6|SDHB|SDHD|GFUS|UQCRC1|UQCRFS1|ALDH4A1|COX5A|HAAO|CYCS	-9.13597	0	16	0	0	-29.3068	3.9618324979763377
1	-10.8879	GO:0010569	M1	1	0	GO Biological Processes	19	regulation of double-strand break repair via homologous recombination	19_GO:0050896 response to stimulus	-10.8879	3.838025232414577	8.506327990911238	30284	82	2983	31	1.039222259470332	0.1856774415950489	86|142|708|1111|2187|2521|3276|5347|5888|6118|6502|8089|8295|8607|8914|10524|10635|10856|23028|23514|51750|54537|54556|55010|55086|55135|55183|55658|57634|63979|80311	ACTL6A|PARP1|C1QBP|CHEK1|FANCB|FUS|PRMT1|PLK1|RAD51|RPA2|SKP2|YEATS4|TRRAP|RUVBL1|TIMELESS|KAT5|RAD51AP1|RUVBL2|KDM1A|SPIDR|RTEL1|SHLD2|ING3|PARPBP|RADX|WRAP53|RIF1|RNF126|EP400|FIGNL1|KLHL15	-9.07114	0	10	0	0	-43.2428	4.0136587951882365
1	-10.8074	GO:0055029	M1	1	0	GO Cellular Components	20	nuclear DNA-directed RNA polymerase complex		-10.8074	3.353850390306978	8.249404801060889	30284	112	2983	37	1.24036205162588	0.20264568156583734	661|1022|2648|2963|2968|4172|5422|5431|5434|5435|5437|5557|5558|6875|6877|6880|6882|6917|8295|9533|10849|11128|23649|25885|30834|54457|55703|55718|56943|64425|80227|80349|83860|84172|123169|171568|221830	POLR3D|CDK7|KAT2A|GTF2F2|GTF2H4|MCM3|POLA1|POLR2B|POLR2E|POLR2F|POLR2H|PRIM1|PRIM2|TAF4B|TAF5|TAF9|TAF11|TCEA1|TRRAP|POLR1C|POLR1G|POLR3A|POLA2|POLR1A|POLR1H|TAF7L|POLR3B|POLR3E|ENY2|POLR1E|PAAF1|SKIC8|TAF3|POLR1B|LEO1|POLR3H|POLR1F	-8.99189	0	41	0	0	-16.7371	3.355386739546697
1	-10.8018	GO:1902495	M1	1	0	GO Cellular Components	20	transmembrane transporter complex		-10.8018	1.9981458883307597	7.4618269650805376	30284	503	2983	99	3.3188065705665437	0.32797092542813605	476|481|498|509|516|517|518|617|781|785|1141|1364|1537|1740|1741|2554|2558|2561|2562|2565|2567|2897|2899|2902|3738|3739|3741|3749|3754|3757|3760|3766|3776|3780|3790|4508|4509|4513|4514|4519|4535|4536|4537|4538|4539|4540|4541|4697|4704|4705|4717|4719|4720|4722|4723|4726|5144|6263|6324|6329|6331|6334|6337|6833|7222|7381|7384|7385|7386|8645|9377|9424|10021|11194|23415|23416|23507|23545|27012|27089|2…	ATP1A1|ATP1B1|ATP5F1A|ATP5F1C|ATP5MC1|ATP5MC2|ATP5MC3|BCS1L|CACNA2D1|CACNB4|CHRNB2|CLDN4|CYC1|DLG2|DLG3|GABRA1|GABRA5|GABRB2|GABRB3|GABRG1|GABRG3|GRIK1|GRIK3|GRIN1|KCNA3|KCNA4|KCNA5|KCNC4|KCNF1|KCNH2|KCNJ3|KCNJ10|KCNK2|KCNN1|KCNS3|ATP6|ATP8|COX2|COX3|CYTB|ND1|ND2|ND3|ND4|ND4L|ND5|ND6|NDUFA4|NDUFA9|NDUFA10|NDUFC1|NDUFS1|NDUFS2|NDUFS3|NDUFV1|NDUFS6|PDE4D|RYR3|SCN1B|SCN4A|SCN5A|SCN8A|SCNN1A|ABCC8|TR…	-8.98765	0	48	0	0	-15.8621	2.5380489440160914
1	-10.7947	GO:0019904	M1	1	0	GO Molecular Functions	21	protein domain specific binding		-10.7947	1.8718110962118673	7.368528616380761	30284	640	2983	118	3.9557492457257792	0.35688100789669047	867|890|995|1111|1366|1406|1642|1874|2101|3065|3091|3170|3171|3178|3312|3320|3326|3635|3815|3837|3897|3930|3932|3993|4670|4691|4778|4905|5074|5501|5591|5873|5981|6240|6331|6337|6432|6434|6504|6752|6880|6996|7013|7027|7029|7157|7307|7430|7473|7533|7976|8463|8683|8928|9047|9125|9170|9361|9368|9414|9495|9618|9732|10036|10040|10155|10656|10772|10811|10919|11113|11124|11190|11338|22941|23019|23405|234…	CBL|CCNA2|CDC25C|CHEK1|CLDN7|CRX|DDB1|E2F4|ESRRA|HDAC1|HIF1A|FOXA2|FOXA3|HNRNPA1|HSPA8|HSP90AA1|HSP90AB1|INPP5D|KIT|KPNB1|L1CAM|LBR|LCK|LLGL2|HNRNPM|NCL|NFE2|NSF|PAWR|PPP1CC|PRKDC|RAB27A|RFC1|RRM1|SCN5A|SCNN1A|SRSF7|TRA2B|SLAMF1|SSTR2|TAF9|TDG|TERF1|TFDP1|TFDP2|TP53|U2AF1|EZR|WNT3|YWHAH|FZD3|TEAD2|SRSF9|FOXH1|SH2D2A|CNOT9|LPAR2|LONP1|NHERF1|TJP2|AKAP5|TRAF4|DOCK4|CHAF1A|TOM1L1|TRIM28|KHDRBS3|SRSF…	-8.98183	0	78	1	1	-10.7947	1.8718110962118673
1	-10.7903	GO:0042803	M1	1	0	GO Molecular Functions	21	protein homodimerization activity		-10.7903	1.8104052824257442	7.321285501831359	30284	729	2983	130	4.358028830036876	0.3738029134127343	22|142|316|332|348|471|580|641|858|978|1119|1371|1894|1994|2021|2058|2324|2649|2731|2746|3035|3092|3157|3320|3326|3570|3625|3757|3815|4085|4293|4436|4591|4594|4597|4869|4899|4953|5154|5446|5634|5818|6421|6470|6520|6556|6631|6647|6667|6722|6723|6742|6789|6832|6945|7013|7015|7023|7086|7153|7164|7429|7486|8013|8820|9125|9350|9540|10059|10690|10856|10993|11030|11051|11116|11151|11164|11320|11331|1133…	ABCB7|PARP1|AOX1|BIRC5|APOE|ATIC|BARD1|BLM|CAV2|CDA|CHKA|CPOX|ECT2|ELAVL1|ENDOG|EPRS1|FLT4|NR6A1|GLDC|GLUD1|HARS1|HIP1|HMGCS1|HSP90AA1|HSP90AB1|IL6R|INHBB|KCNH2|KIT|MAD2L1|MAP3K9|MSH2|TRIM37|MMUT|MVD|NPM1|NRF1|ODC1|PDGFA|PON3|PRPS2|NECTIN1|SFPQ|SHMT1|SLC3A2|SLC11A1|SNRPC|SOD1|SP1|SRF|SRM|SSBP1|STK4|SUPV3L1|MLX|TERF1|TERT|TFAP4|TKT|TOP2A|TPD52L1|VIL1|WRN|NR4A3|HESX1|CNOT9|CER1|TP53I3|DNM1L|FUT9|RU…	-8.97871	0	79	1	1	-10.7903	1.8104052824257442
1	-10.7599	GO:0032210	M1	1	0	GO Biological Processes	19	regulation of telomere maintenance via telomerase	19_GO:0050789 regulation of biological process	-10.7599	4.864593809364174	8.857254051575934	30284	48	2983	23	0.771035869929601	0.1601510880254115	545|1736|3178|3184|3192|3320|5394|6950|7013|7157|7203|10575|10576|10694|22948|23381|54552|55135|55226|80119|80169|92345|167227	ATR|DKC1|HNRNPA1|HNRNPD|HNRNPU|HSP90AA1|EXOSC10|TCP1|TERF1|TP53|CCT3|CCT4|CCT2|CCT8|CCT5|SMG5|GNL3L|WRAP53|NAT10|PIF1|CTC1|NAF1|DCP2	-8.94962	0	40	0	0	-16.7907	8.88317130405632
1	-10.7479	GO:0071824	M1	1	0	GO Biological Processes	19	protein-DNA complex organization	19_GO:0009987 cellular process	-10.7479	2.4771357693597045	7.752122528217132	30284	250	2983	61	2.044921220248072	0.25913444416000114	1058|2491|3014|3159|4171|4609|4673|4674|4676|4678|4778|4869|5888|5889|6597|6599|6605|6749|6837|6875|6877|6880|6882|7290|7343|8208|8289|8318|8351|8520|8888|8971|9014|9282|9441|9477|9735|9787|10036|10541|11176|11198|11339|23234|23522|54069|54457|54700|55355|55723|55814|55839|64105|64425|64946|79172|80152|81620|83743|83860|401541	CENPA|CENPI|H2AX|HMGA1|MCM2|MYC|NAP1L1|NAP1L2|NAP1L4|NASP|NFE2|NPM1|RAD51|RAD51C|SMARCA4|SMARCC1|SMARCE1|SSRP1|MED22|TAF4B|TAF5|TAF9|TAF11|HIRA|UBTF|CHAF1B|ARID1A|CDC45|H3C4|HAT1|MCM3AP|H1-10|TAF1B|MED14|MED26|MED20|KNTC1|DLGAP5|CHAF1A|ANP32B|BAZ2A|SUPT16H|OIP5|DNAJC9|KAT6B|MIS18A|TAF7L|RRN3|HJURP|ASF1B|BDP1|CENPN|CENPK|POLR1E|CENPH|CENPO|CENPT|CDT1|GRWD1|TAF3|CENPP	-8.93882	0	80	1	1	-10.7479	2.4771357693597045
1	-10.7176	GO:0051302	M1	1	0	GO Biological Processes	19	regulation of cell division	19_GO:0050789 regulation of biological process	-10.7176	2.7250630767330657	7.884581002241909	30284	190	2983	51	1.7096882333221588	0.237348882337197	332|641|675|990|1894|2103|2249|2252|2253|2648|2810|3068|3619|4609|4674|5154|5289|5347|5727|6469|6871|7039|7060|8502|9212|9493|9738|10112|10322|11091|11113|23636|25909|27183|28514|30849|55143|55660|55689|57325|79187|79733|80179|84440|92421|112869|126206|126695|144455|146909|346389	BIRC5|BLM|BRCA2|CDC6|ECT2|ESRRB|FGF4|FGF7|FGF8|KAT2A|SFN|HDGF|INCENP|MYC|NAP1L2|PDGFA|PIK3C3|PLK1|PTCH1|SHH|TADA2A|TGFA|THBS4|PKP4|AURKB|KIF23|CCP110|KIF20A|SMYD5|WDR5|CIT|NUP62|AHCTF1|VPS4A|DLL1|PIK3R4|CDCA8|PRPF40A|YEATS2|KAT14|FSD1|E2F8|MYO19|RAB11FIP4|CHMP4C|SGF29|NLRP5|KDF1|E2F7|KIF18B|MACC1	-8.9098	0	81	1	1	-10.7176	2.7250630767330657
1	-10.7081	GO:0007094	M1	1	0	GO Biological Processes	19	mitotic spindle assembly checkpoint signaling	19_GO:0048519 negative regulation of biological process	-10.7081	6.091317465638619	9.22223535884834	30284	30	2983	18	0.6034193764666443	0.1417975481239437	332|699|991|4085|5347|7272|7756|8379|9184|9319|9735|10403|54908|55055|57405|83540|83903|147841	BIRC5|BUB1|CDC20|MAD2L1|PLK1|TTK|ZNF207|MAD1L1|BUB3|TRIP13|KNTC1|NDC80|SPDL1|ZWILCH|SPC25|NUF2|HASPIN|SPC24	-8.90413	0	21	0	0	-23.4955	10.152195776064366
1	-10.7081	GO:0071173	M1	1	0	GO Biological Processes	19	spindle assembly checkpoint signaling	19_GO:0048519 negative regulation of biological process	-10.7081	6.091317465638619	9.22223535884834	30284	30	2983	18	0.6034193764666443	0.1417975481239437	332|699|991|4085|5347|7272|7756|8379|9184|9319|9735|10403|54908|55055|57405|83540|83903|147841	BIRC5|BUB1|CDC20|MAD2L1|PLK1|TTK|ZNF207|MAD1L1|BUB3|TRIP13|KNTC1|NDC80|SPDL1|ZWILCH|SPC25|NUF2|HASPIN|SPC24	-8.90413	0	21	0	0	-23.4955	10.152195776064366
1	-10.7081	GO:0071174	M1	1	0	GO Biological Processes	19	mitotic spindle checkpoint signaling	19_GO:0048519 negative regulation of biological process	-10.7081	6.091317465638619	9.22223535884834	30284	30	2983	18	0.6034193764666443	0.1417975481239437	332|699|991|4085|5347|7272|7756|8379|9184|9319|9735|10403|54908|55055|57405|83540|83903|147841	BIRC5|BUB1|CDC20|MAD2L1|PLK1|TTK|ZNF207|MAD1L1|BUB3|TRIP13|KNTC1|NDC80|SPDL1|ZWILCH|SPC25|NUF2|HASPIN|SPC24	-8.90413	0	21	0	0	-23.4955	10.152195776064366
1	-10.68	GO:0008017	M1	1	0	GO Molecular Functions	21	microtubule binding		-10.68	2.3909156718992164	7.673148679322045	30284	276	2983	65	2.179014415018438	0.2673126073794962	332|2339|2620|2735|3833|3835|4733|4976|5347|7013|7430|7756|7798|9493|9787|9793|9832|10059|10112|10128|10300|10403|10615|10636|11004|11104|23046|24137|29911|50810|51512|54801|54820|54930|55342|55605|55755|55920|56992|57576|57662|57821|59341|79187|81610|81624|83540|84251|84501|90417|90990|93323|120892|146909|147700|147841|152789|220134|221150|283234|283431|283726|347240|348235|440193	BIRC5|FNTA|GAS2|GLI1|KIFC1|KIF22|DRG1|OPA1|PLK1|TERF1|EZR|ZNF207|LUZP1|KIF23|DLGAP5|CKAP5|JAKMIP2|DNM1L|KIF20A|LRPPRC|KATNB1|NDC80|SPAG5|RGS14|KIF2C|KATNA1|KIF21B|KIF4A|HOOK2|HDGFL3|GTSE1|HAUS6|NDE1|HAUS4|STRBP|KIF21A|CDK5RAP2|RCC2|KIF15|KIF17|CAMSAP3|CCDC181|TRPV4|FSD1|FAM83D|DIAPH3|NUF2|SGIP1|SPIRE2|KNSTRN|KIFC2|HAUS8|LRRK2|KIF18B|KLC3|SPC24|JAKMIP1|SKA1|SKA3|CCDC88B|GAS2L3|SAXO2|KIF24|SKA2|CCD…	-8.87738	0	75	0	0	-11.2463	2.7495530226840987
1	-10.5857	GO:0006360	M1	1	0	GO Biological Processes	19	transcription by RNA polymerase I	19_GO:0009987 cellular process	-10.5857	5.199905153593942	8.8952011617077	30284	41	2983	21	0.7039892725444183	0.1530813538326766	5431|5434|5435|5437|5442|6597|6949|7343|9014|9015|9533|10849|11128|11176|25885|30834|54700|55703|64425|84172|221830	POLR2B|POLR2E|POLR2F|POLR2H|POLRMT|SMARCA4|TCOF1|UBTF|TAF1B|TAF1A|POLR1C|POLR1G|POLR3A|BAZ2A|POLR1A|POLR1H|RRN3|POLR3B|POLR1E|POLR1B|POLR1F	-8.78431	0	82	1	1	-10.5857	10.152195776064366
1	-10.5638	GO:0000922	M1	1	0	GO Cellular Components	20	spindle pole		-10.5638	2.7636532945952994	7.844660650958019	30284	180	2983	49	1.6426416359369762	0.23272777354052893	891|990|991|3192|4085|4751|4869|5347|7369|8086|8243|8379|8502|9150|9212|9735|9787|9793|10300|10524|10615|10636|10735|10928|11073|11104|22974|23636|25886|25936|27183|51490|54820|54908|55755|56271|56647|56992|79000|79980|81610|81624|83541|90417|93323|115106|137886|151648|199953	CCNB1|CDC6|CDC20|HNRNPU|MAD2L1|NEK2|NPM1|PLK1|UMOD|AAAS|SMC1A|MAD1L1|PKP4|CTDP1|AURKB|KNTC1|DLGAP5|CKAP5|KATNB1|KAT5|SPAG5|RGS14|STAG2|RALBP1|TOPBP1|KATNA1|TPX2|NUP62|POC1A|NSL1|VPS4A|SPOUT1|NDE1|SPDL1|CDK5RAP2|BEX4|BCCIP|KIF15|AUNIP|DSN1|FAM83D|DIAPH3|FAM110A|KNSTRN|HAUS8|HAUS1|UBXN2B|SGO1|TMEM201	-8.7636	0	25	0	0	-21.6318	3.1237525464813434
1	-10.5397	GO:0046540	M1	1	0	GO Cellular Components	20	U4/U6 x U5 tri-snRNP complex		-10.5397	4.963295712742578	8.794594489512166	30284	45	2983	22	0.7375125712370098	0.15665730969919187	4809|6626|6628|6632|6633|6635|6636|6638|9128|9129|9343|9410|9416|10465|10594|10713|11157|23020|23658|25804|27258|51690	SNU13|SNRPA|SNRPB|SNRPD1|SNRPD2|SNRPE|SNRPF|SNRPN|PRPF4|PRPF3|EFTUD2|SNRNP40|DDX23|PPIH|PRPF8|USP39|LSM6|SNRNP200|LSM5|LSM4|LSM3|LSM7	-8.74082	0	8	0	0	-45.6995	6.091317465638618
1	-10.4828	GO:0140297	M1	1	0	GO Molecular Functions	21	DNA-binding transcription factor binding		-10.4828	1.997153267422498	7.340567597599836	30284	488	2983	96	3.21823667448877	0.323131374834703	142|430|947|1108|1406|1660|1788|1936|2103|2288|2322|2648|2969|3054|3065|3066|3091|3159|4609|4869|5111|5393|5481|5579|5591|5757|5771|5916|5932|5981|6597|6605|6667|6722|6789|6875|6880|6882|6945|6996|7027|7088|7157|7161|7290|7533|8013|8195|8289|8320|8328|8805|8928|9093|9150|9282|9739|9967|10270|10524|10579|10915|11107|11124|11168|11176|11331|22984|23019|23028|23373|23411|23462|25855|25879|26155|2851…	PARP1|ASCL2|CD34|CHD4|CRX|DHX9|DNMT3A|EEF1D|ESRRB|FKBP4|FLT3|KAT2A|GTF2I|HCFC1|HDAC1|HDAC2|HIF1A|HMGA1|MYC|NPM1|PCNA|EXOSC9|PPID|PRKCB|PRKDC|PTMA|PTPN2|RARG|RBBP8|RFC1|SMARCA4|SMARCE1|SP1|SRF|STK4|TAF4B|TAF9|TAF11|MLX|TDG|TFDP1|TLE1|TP53|TP73|HIRA|YWHAH|NR4A3|MKKS|ARID1A|EOMES|GFI1B|TRIM24|FOXH1|DNAJA3|CTDP1|MED14|SETD1A|THRAP3|AKAP8|KAT5|TACC2|TCERG1|PRDM5|FAF1|PSIP1|BAZ2A|PHB2|PDCD11|CNOT1|KDM1…	-8.68514	0	57	0	0	-14.669	2.2231085641016857
1	-10.4467	GO:0022411	M1	1	0	GO Biological Processes	19	cellular component disassembly	19_GO:0009987 cellular process	-10.4467	2.2967262575358727	7.523613050128077	30284	305	2983	69	2.313107609788803	0.275225987761686	101|545|712|983|1119|1939|2021|2107|2935|3159|3249|3312|3396|4092|4317|4528|4609|4778|4905|5045|5289|5347|5579|5650|5880|6059|6455|6456|6597|6599|6605|6749|7153|7429|7443|8289|8444|9470|9617|9793|10300|10524|10985|11004|11198|11344|23175|23306|23405|25818|27183|27341|27443|28985|29904|30849|55520|65082|79029|80119|80349|81624|83743|84340|91574|92421|146909|256764|347240	ADAM8|ATR|C1QA|CDK1|CHKA|EIF2D|ENDOG|ETF1|GSPT1|HMGA1|HPN|HSPA8|MRPL58|SMAD7|MMP8|MTIF2|MYC|NFE2|NSF|FURIN|PIK3C3|PLK1|PRKCB|KLK7|RAC2|ABCE1|SH3GL1|SH3GL2|SMARCA4|SMARCC1|SMARCE1|SSRP1|TOP2A|VIL1|VRK1|ARID1A|DYRK3|EIF4E2|MTRF1|CKAP5|KATNB1|KAT5|GCN1|KIF2C|SUPT16H|TWF2|LPIN1|NEMP1|DICER1|KLK5|VPS4A|RRP7A|CECR2|MCTS1|EEF2K|PIK3R4|ELAC1|VPS33A|AFG2B|PIF1|SKIC8|DIAPH3|GRWD1|GFM2|MTRFR|CHMP4C|KIF18B|W…	-8.65034	0	83	1	1	-10.4467	2.8634398342745646
1	-10.4144	GO:0022900	M1	1	0	GO Biological Processes	19	electron transport chain	19_GO:0009987 cellular process	-10.4144	3.0999071071952264	7.9617266868791985	30284	131	2983	40	1.340931947703654	0.21059363780101206	1534|1537|1738|2108|2110|2806|3052|4191|4513|4514|4519|4535|4536|4537|4538|4539|4540|4541|4697|4704|4705|4717|4719|4720|4722|4723|4726|6390|6392|6648|7381|7384|7385|7386|9377|10495|10514|27089|54205|79751	CYB561|CYC1|DLD|ETFA|ETFDH|GOT2|HCCS|MDH2|COX2|COX3|CYTB|ND1|ND2|ND3|ND4|ND4L|ND5|ND6|NDUFA4|NDUFA9|NDUFA10|NDUFC1|NDUFS1|NDUFS2|NDUFS3|NDUFV1|NDUFS6|SDHB|SDHD|SOD2|UQCRB|UQCRC1|UQCRC2|UQCRFS1|COX5A|ENOX2|MYBBP1A|UQCRQ|CYCS|SLC25A22	-8.61927	0	16	0	0	-29.3068	3.9618324979763377
1	-10.3728	GO:0031577	M1	1	0	GO Biological Processes	19	spindle checkpoint signaling	19_GO:0048519 negative regulation of biological process	-10.3728	5.894823353843825	9.013022269806884	30284	31	2983	18	0.6034193764666443	0.1417975481239437	332|699|991|4085|5347|7272|7756|8379|9184|9319|9735|10403|54908|55055|57405|83540|83903|147841	BIRC5|BUB1|CDC20|MAD2L1|PLK1|TTK|ZNF207|MAD1L1|BUB3|TRIP13|KNTC1|NDC80|SPDL1|ZWILCH|SPC25|NUF2|HASPIN|SPC24	-8.57888	0	21	0	0	-23.4955	10.152195776064366
1	-10.3464	GO:0051536	M1	1	0	GO Molecular Functions	21	iron-sulfur cluster binding		-10.3464	3.873864177708771	8.291800535201268	30284	76	2983	29	0.9721756620851492	0.17964881811842154	48|50|316|1763|1801|1802|2110|2395|4337|4682|4719|4720|4723|4913|5424|5426|5471|5558|6059|6390|7386|11019|24137|51218|51654|51750|54901|64745|83990	ACO1|ACO2|AOX1|DNA2|DPH1|DPH2|ETFDH|FXN|MOCS1|NUBP1|NDUFS1|NDUFS2|NDUFV1|NTHL1|POLD1|POLE|PPAT|PRIM2|ABCE1|SDHB|UQCRFS1|LIAS|KIF4A|GLRX5|CDK5RAP1|RTEL1|CDKAL1|METTL17|BRIP1	-8.55367	0	68	0	0	-12.5147	5.414504413900994
1	-10.334	GO:0022904	M1	1	0	GO Biological Processes	19	respiratory electron transport chain	19_GO:0009987 cellular process	-10.334	3.1882928883507917	7.9725575803211495	30284	121	2983	38	1.2738853503184713	0.20533102154736688	1537|1738|2108|2110|2806|3052|4191|4513|4514|4519|4535|4536|4537|4538|4539|4540|4541|4697|4704|4705|4717|4719|4720|4722|4723|4726|6390|6392|6648|7381|7384|7385|7386|9377|10514|27089|54205|79751	CYC1|DLD|ETFA|ETFDH|GOT2|HCCS|MDH2|COX2|COX3|CYTB|ND1|ND2|ND3|ND4|ND4L|ND5|ND6|NDUFA4|NDUFA9|NDUFA10|NDUFC1|NDUFS1|NDUFS2|NDUFS3|NDUFV1|NDUFS6|SDHB|SDHD|SOD2|UQCRB|UQCRC1|UQCRC2|UQCRFS1|COX5A|MYBBP1A|UQCRQ|CYCS|SLC25A22	-8.54259	0	16	0	0	-29.3068	3.9618324979763377
1	-10.3249	GO:0008173	M1	1	0	GO Molecular Functions	21	RNA methyltransferase activity		-10.3249	4.091183372443848	8.372849697703183	30284	67	2983	27	0.9051290646999665	0.17340204576582532	2091|4234|4839|10436|25917|27037|27292|29081|54888|54931|55178|55621|55695|56257|56339|64216|79066|79828|80745|91801|91893|96764|113802|115708|117246|127253|144233	FBL|METTL1|NOP2|EMG1|THUMPD3|TRMT2A|DIMT1|METTL5|NSUN2|TRMT10C|MRM3|TRMT1|NSUN5|MEPCE|METTL3|TFB2M|METTL16|METTL8|THUMPD2|ALKBH8|FDXACB1|TGS1|HENMT1|TRMT61A|FTSJ3|TYW3|BCDIN3D	-8.53463	0	30	0	0	-20.4747	5.640108764480203
1	-10.2997	GO:0097526	M1	1	0	GO Cellular Components	20	spliceosomal tri-snRNP complex		-10.2997	4.85539797985687	8.649846437850695	30284	46	2983	22	0.7375125712370098	0.15665730969919187	4809|6626|6628|6632|6633|6635|6636|6638|9128|9129|9343|9410|9416|10465|10594|10713|11157|23020|23658|25804|27258|51690	SNU13|SNRPA|SNRPB|SNRPD1|SNRPD2|SNRPE|SNRPF|SNRPN|PRPF4|PRPF3|EFTUD2|SNRNP40|DDX23|PPIH|PRPF8|USP39|LSM6|SNRNP200|LSM5|LSM4|LSM3|LSM7	-8.51066	0	8	0	0	-45.6995	6.091317465638618
1	-10.2607	GO:0005732	M1	1	0	GO Cellular Components	20	sno(s)RNA-containing ribonucleoprotein complex		-10.2607	6.163833149753364	9.036125593874106	30284	28	2983	17	0.5698960777740529	0.13782568321391886	1736|2091|4809|9136|9410|10199|10528|10556|10775|10799|10940|11157|51367|51602|54433|54913|92345	DKC1|FBL|SNU13|RRP9|SNRNP40|MPHOSPH10|NOP56|RPP30|POP4|RPP40|POP1|LSM6|POP5|NOP58|GAR1|RPP25|NAF1	-8.47294	0	84	1	1	-10.2607	8.460163146720305
1	-10.2557	GO:0004519	M1	1	0	GO Molecular Functions	21	endonuclease activity		-10.2557	3.1176034272953563	7.90476969195098	30284	127	2983	39	1.3074086490110628	0.20797988144212162	328|1763|2021|2237|4361|4913|5889|5932|6035|7247|7257|7515|7517|9156|9692|10146|10556|10775|10799|10940|22894|23405|27161|27301|29102|51163|51367|51692|54059|54913|54973|55520|55728|57109|60528|79605|84083|126549|146956	APEX1|DNA2|ENDOG|FEN1|MRE11|NTHL1|RAD51C|RBBP8|RNASE1|TSN|TSNAX|XRCC1|XRCC3|EXO1|PRORP|G3BP1|RPP30|POP4|RPP40|POP1|DIS3|DICER1|AGO2|APEX2|DROSHA|DBR1|POP5|CPSF3|YBEY|RPP25|INTS11|ELAC1|N4BP2|REXO4|ELAC2|PGBD5|ZRANB3|ANKLE1|EME1	-8.46909	0	26	0	0	-21.6165	4.737691362163371
1	-10.2108	GO:1902969	M1	1	0	GO Biological Processes	19	mitotic DNA replication	19_GO:0009987 cellular process	-10.2108	8.701882093769456	9.527774517398296	30284	14	2983	12	0.4022795843110962	0.1158942979156369	675|3978|4171|4172|4173|4175|5422|5888|7083|8318|9837|64785	BRCA2|LIG1|MCM2|MCM3|MCM4|MCM6|POLA1|RAD51|TK1|CDC45|GINS1|GINS3	-8.42546	0	47	0	0	-16.0868	10.152195776064366
1	-10.2093	GO:0043604	M1	1	0	GO Biological Processes	19	amide biosynthetic process	19_GO:0009987 cellular process	-10.2093	2.881913639656981	7.76443713058889	30284	155	2983	44	1.4750251424740195	0.2207223194389625	31|242|384|440|445|1737|1738|2180|2182|2194|2271|2639|4258|4594|5160|5162|6610|7368|9334|9514|9517|10166|11332|23205|23305|51046|51144|53354|54187|54898|55627|59344|60481|60490|79071|79152|79646|79814|79993|83723|126410|140838|201562|494143	ACACA|ALOX12B|ARG2|ASNS|ASS1|DLAT|DLD|ACSL1|ACSL4|FASN|FH|GCDH|MGST2|MMUT|PDHA1|PDHB|SMPD2|UGT8|B4GALT5|GAL3ST1|SPTLC2|SLC25A15|ACOT7|ACSBG1|ACSL6|ST8SIA3|HSD17B12|PANK1|NANS|ELOVL2|SMPD4|ALOXE3|ELOVL5|PPCDC|ELOVL6|FA2H|PANK3|AGMAT|ELOVL7|TLCD3B|CYP4F22|NANP|HACD2|CHAC2	-8.42516	0	85	1	1	-10.2093	6.345122360040229
1	-10.1839	GO:0051540	M1	1	0	GO Molecular Functions	21	metal cluster binding		-10.1839	3.8235542533229427	8.200201027006306	30284	77	2983	29	0.9721756620851492	0.17964881811842154	48|50|316|1763|1801|1802|2110|2395|4337|4682|4719|4720|4723|4913|5424|5426|5471|5558|6059|6390|7386|11019|24137|51218|51654|51750|54901|64745|83990	ACO1|ACO2|AOX1|DNA2|DPH1|DPH2|ETFDH|FXN|MOCS1|NUBP1|NDUFS1|NDUFS2|NDUFV1|NTHL1|POLD1|POLE|PPAT|PRIM2|ABCE1|SDHB|UQCRFS1|LIAS|KIF4A|GLRX5|CDK5RAP1|RTEL1|CDKAL1|METTL17|BRIP1	-8.40102	0	68	0	0	-12.5147	5.414504413900994
1	-10.1808	GO:0043603	M1	1	0	GO Biological Processes	19	amide metabolic process	19_GO:0009987 cellular process	-10.1808	2.0908988819189633	7.287461165129918	30284	403	2983	83	2.782433791485082	0.3011328712540113	31|242|384|440|445|1363|1522|1737|1738|1743|1800|2180|2182|2194|2271|2356|2639|3074|3156|3157|4258|4594|4597|4598|4860|5045|5160|5162|5973|6470|6610|6647|6648|7368|8086|8612|8879|8884|9334|9514|9517|9615|10166|11332|23205|23305|25974|27344|30833|51046|51144|53354|54187|54898|54982|54995|55331|55627|57678|59272|59344|60481|60490|60496|64087|79071|79152|79646|79814|79993|83723|84693|113235|126410|1…	ACACA|ALOX12B|ARG2|ASNS|ASS1|CPE|CTSZ|DLAT|DLD|DLST|DPEP1|ACSL1|ACSL4|FASN|FH|FPGS|GCDH|HEXB|HMGCR|HMGCS1|MGST2|MMUT|MVD|MVK|PNP|FURIN|PDHA1|PDHB|RENBP|SHMT1|SMPD2|SOD1|SOD2|UGT8|AAAS|PLPP2|SGPL1|SLC5A6|B4GALT5|GAL3ST1|SPTLC2|GDA|SLC25A15|ACOT7|ACSBG1|ACSL6|MMACHC|PCSK1N|NT5C|ST8SIA3|HSD17B12|PANK1|NANS|ELOVL2|CLN6|OXSM|ACER3|SMPD4|GPAM|ACE2|ALOXE3|ELOVL5|PPCDC|AASDHPPT|MCCC2|ELOVL6|FA2H|PANK3|AG…	-8.39905	0	85	0	0	-10.2093	6.345122360040229
1	-10.1262	GO:0034502	M1	1	0	GO Biological Processes	19	protein localization to chromosome	19_GO:0051179 localization	-10.1262	3.320811702450961	7.949330629081868	30284	107	2983	35	1.1733154542406974	0.19715957881942062	142|545|675|983|1058|3014|3720|4436|4796|5347|5884|6117|6118|7015|7272|7520|9184|9212|9735|10664|10856|11073|23063|27085|27336|54069|54908|55055|55920|83695|83903|84515|112869|253714|254394	PARP1|ATR|BRCA2|CDK1|CENPA|H2AX|JARID2|MSH2|TONSL|PLK1|RAD17|RPA1|RPA2|TERT|TTK|XRCC5|BUB3|AURKB|KNTC1|CTCF|RUVBL2|TOPBP1|WAPL|MTBP|HTATSF1|MIS18A|SPDL1|ZWILCH|RCC2|RHNO1|HASPIN|MCM8|SGF29|MMS22L|MCM9	-8.34569	0	86	1	1	-10.1262	3.320811702450961
1	-10.1239	GO:1905348	M1	1	0	GO Cellular Components	20	endonuclease complex		-10.1239	5.206254244135573	8.688360376839652	30284	39	2983	20	0.670465973851827	0.14941732035775818	1660|3028|7247|7257|9692|10556|10775|10799|10940|10978|23405|27161|29102|51367|54913|54931|57418|84464|146956|283989	DHX9|HSD17B10|TSN|TSNAX|PRORP|RPP30|POP4|RPP40|POP1|CLP1|DICER1|AGO2|DROSHA|POP5|RPP25|TRMT10C|WDR18|SLX4|EME1|TSEN54	-8.34454	0	69	0	0	-12.5095	6.768130517376243
1	-10.0937	GO:0030001	M1	1	0	GO Biological Processes	19	metal ion transport	19_GO:0051179 localization	-10.0937	1.826157167035968	7.071315653251173	30284	656	2983	118	3.9557492457257792	0.35688100789669047	22|40|476|481|489|540|781|785|857|1141|2288|2395|2902|3249|3313|3358|3738|3739|3741|3749|3754|3757|3760|3766|3776|3780|3790|3932|3934|3954|4704|4905|5331|5336|5349|5446|5579|5818|6263|6324|6329|6331|6334|6337|6520|6529|6531|6535|6538|6556|6574|6833|7222|7369|7780|8645|8884|9368|9424|9512|9914|10021|10059|10266|10268|10523|11151|11194|22953|23007|23415|23416|23516|25769|27012|27112|27345|28982|308…	ABCB7|ASIC2|ATP1A1|ATP1B1|ATP2A3|ATP7B|CACNA2D1|CACNB4|CAV1|CHRNB2|FKBP4|FXN|GRIN1|HPN|HSPA9|HTR2C|KCNA3|KCNA4|KCNA5|KCNC4|KCNF1|KCNH2|KCNJ3|KCNJ10|KCNK2|KCNN1|KCNS3|LCK|LCN2|LETM1|NDUFA9|NSF|PLCB3|PLCG2|FXYD3|PON3|PRKCB|NECTIN1|RYR3|SCN1B|SCN4A|SCN5A|SCN8A|SCNN1A|SLC3A2|SLC6A1|SLC6A3|SLC6A8|SLC6A11|SLC11A1|SLC20A1|ABCC8|TRPC3|UMOD|SLC30A2|KCNK5|SLC5A6|NHERF1|KCNK6|PMPCB|ATP2C2|HCN4|DNM1L|RAMP2|R…	-8.31559	0	48	0	0	-15.8621	2.5380489440160914
1	-10.0785	GO:0009124	M1	1	0	GO Biological Processes	19	nucleoside monophosphate biosynthetic process	19_GO:0009987 cellular process	-10.0785	4.95804909993841	8.585273372506427	30284	43	2983	21	0.7039892725444183	0.1530813538326766	132|158|159|272|471|790|978|1723|1854|2618|3251|3615|5471|5634|6470|7083|7371|7372|7378|8833|10606	ADK|ADSL|ADSS2|AMPD3|ATIC|CAD|CDA|DHODH|DUT|GART|HPRT1|IMPDH2|PPAT|PRPS2|SHMT1|TK1|UCK2|UMPS|UPP1|GMPS|PAICS	-8.30154	0	87	1	1	-10.0785	8.701882093769456
1	-9.97879	GO:0044772	M1	1	0	GO Biological Processes	19	mitotic cell cycle phase transition	19_GO:0009987 cellular process	-9.97879	2.920494675306187	7.688986855800294	30284	146	2983	42	1.4079785450888367	0.2157209267669858	332|586|890|891|899|983|993|995|1019|1033|1104|1111|1163|1871|2305|2935|4609|5347|5426|5932|6502|7164|7465|8317|8493|9088|9133|9134|9150|9833|11040|11065|25988|27338|54619|57504|64682|79616|79831|85417|128239|131405	BIRC5|BCAT1|CCNA2|CCNB1|CCNF|CDK1|CDC25A|CDC25C|CDK4|CDKN3|RCC1|CHEK1|CKS1B|E2F3|FOXM1|GSPT1|MYC|PLK1|POLE|RBBP8|SKP2|TPD52L1|WEE1|CDC7|PPM1D|PKMYT1|CCNB2|CCNE2|CTDP1|MELK|PIM2|UBE2C|HINFP|UBE2S|CCNJ|MTA3|ANAPC1|CCNJL|KDM8|CCNB3|IQGAP3|TRIM71	-8.20304	0	66	0	0	-12.7616	3.876292932679121
1	-9.96699	GO:0016747	M1	1	0	GO Molecular Functions	21	acyltransferase activity, transferring groups other than amino-acyl groups		-9.96699	2.48263302820788	7.444402444180328	30284	229	2983	56	1.8773047267851157	0.24849948594720425	39|675|1629|1737|1743|2194|2648|6605|6871|6880|7862|8443|8520|8888|9329|9397|9517|9588|9926|10162|10524|11143|23338|23411|23464|23522|27349|51304|54556|54675|54898|54947|54995|55226|55326|55644|57325|57678|60481|64429|64841|79071|79888|79960|79993|80155|80218|80339|83723|84803|154141|253558|254887|284098|340481|387787	ACAT2|BRCA2|DBT|DLAT|DLST|FASN|KAT2A|SMARCE1|TADA2A|TAF9|BRPF1|GNPAT|HAT1|MCM3AP|GTF3C4|NMT2|SPTLC2|PRDX6|LPGAT1|LPCAT3|KAT5|KAT7|JADE2|SIRT1|GCAT|KAT6B|MCAT|ZDHHC3|ING3|CRLS1|ELOVL2|LPCAT2|OXSM|NAT10|AGPAT5|OSGEP|KAT14|GPAM|ELOVL5|ZDHHC6|GNPNAT1|ELOVL6|LPCAT1|JADE1|ELOVL7|NAA15|NAA50|PNPLA3|TLCD3B|GPAT3|MBOAT1|LCLAT1|ZDHHC23|PIGW|ZDHHC21|LIPT2	-8.19242	0	88	1	1	-9.96699	2.48263302820788
1	-9.93231	GO:0016180	M1	1	0	GO Biological Processes	19	snRNA processing	19_GO:0009987 cellular process	-9.93231	5.358103326256192	8.648429278903205	30284	36	2983	19	0.6369426751592356	0.1456585626632775	1736|5393|11340|23016|23404|25896|26173|51010|51574|54973|55656|55726|56257|56915|57508|79066|80789|114034|118460	DKC1|EXOSC9|EXOSC8|EXOSC7|EXOSC2|INTS7|INTS1|EXOSC3|LARP7|INTS11|INTS8|INTS13|MEPCE|EXOSC5|INTS2|METTL16|INTS5|TOE1|EXOSC6	-8.15892	0	59	0	0	-14.1483	10.152195776064366
1	-9.9241	GO:0036464	M1	1	0	GO Cellular Components	20	cytoplasmic ribonucleoprotein granule		-9.9241	2.372735411264085	7.362356532751025	30284	261	2983	61	2.044921220248072	0.25913444416000114	580|1653|1654|1660|1965|1973|1979|1981|1994|2886|3192|3837|4691|5317|6158|6741|7812|8444|8662|8761|9118|9125|9470|9898|9908|10146|10642|10658|11022|11030|11157|11273|23019|23215|23367|25804|25819|26019|27161|27258|27327|28960|28996|51441|54715|54888|55132|79727|80153|84331|92312|113251|113802|131405|167227|253943|282996|326340|340120|348093|100131187	BARD1|DDX1|DDX3X|DHX9|EIF2S1|EIF4A1|EIF4EBP2|EIF4G1|ELAVL1|GRB7|HNRNPU|KPNB1|NCL|PKP1|RPL28|SSB|CSDE1|DYRK3|EIF3B|PABPC4|INA|CNOT9|EIF4E2|UBAP2L|G3BP2|G3BP1|IGF2BP1|CELF1|TDRKH|RBPMS|LSM6|ATXN2L|CNOT1|PRRC2C|LARP1|LSM4|NOCT|UPF2|AGO2|LSM3|TNRC6A|DCPS|HIPK2|YTHDF2|RBFOX1|NSUN2|LARP1B|LIN28A|EDC3|MCRIP2|MEX3A|LARP4|HENMT1|TRIM71|DCP2|YTHDF3|RBM20|ZAR1|ANKRD34B|RBPMS2|TSTD1	-8.1519	0	70	0	0	-12.4393	4.1360797606188155
1	-9.92145	GO:0007080	M1	1	0	GO Biological Processes	19	mitotic metaphase chromosome alignment	19_GO:0051179 localization	-9.92145	4.350941046884728	8.296461297267316	30284	56	2983	24	0.8045591686221925	0.1635679547828635	891|3833|3835|3837|7272|8379|9212|10403|10464|10726|11004|23212|23636|27183|54908|55143|81620|81929|83540|92421|113130|220134|221150|348235	CCNB1|KIFC1|KIF22|KPNB1|TTK|MAD1L1|AURKB|NDC80|PIBF1|NUDC|KIF2C|RRS1|NUP62|VPS4A|SPDL1|CDCA8|CDT1|SEH1L|NUF2|CHMP4C|CDCA5|SKA1|SKA3|SKA2	-8.15042	0	4	0	0	-59.9597	5.971879868273156
1	-9.91954	GO:0005686	M1	1	0	GO Cellular Components	20	U2 snRNP		-9.91954	5.951287179072213	8.817700311615383	30284	29	2983	17	0.5698960777740529	0.13782568321391886	6628|6632|6633|6635|6636|6638|8175|9879|10262|10291|10946|23350|23450|27336|79753|84811|84844	SNRPB|SNRPD1|SNRPD2|SNRPE|SNRPF|SNRPN|SF3A2|DDX46|SF3B4|SF3A1|SF3A3|U2SURP|SF3B3|HTATSF1|SNIP1|BUD13|PHF5A	-8.14968	0	8	0	0	-45.6995	6.091317465638618
1	-9.90431	GO:0098803	M1	1	0	GO Cellular Components	20	respiratory chain complex		-9.90431	3.205956560862431	7.800070431683229	30284	114	2983	36	1.2068387529332887	0.19992239151098465	498|509|516|517|518|617|1537|4508|4509|4513|4514|4519|4535|4536|4537|4538|4539|4540|4541|4697|4704|4705|4717|4719|4720|4722|4723|4726|6390|6392|7381|7384|7385|7386|9377|27089	ATP5F1A|ATP5F1C|ATP5MC1|ATP5MC2|ATP5MC3|BCS1L|CYC1|ATP6|ATP8|COX2|COX3|CYTB|ND1|ND2|ND3|ND4|ND4L|ND5|ND6|NDUFA4|NDUFA9|NDUFA10|NDUFC1|NDUFS1|NDUFS2|NDUFS3|NDUFV1|NDUFS6|SDHB|SDHD|UQCRB|UQCRC1|UQCRC2|UQCRFS1|COX5A|UQCRQ	-8.13562	0	16	0	0	-29.3068	3.9618324979763377
1	-9.88911	GO:0016054	M1	1	0	GO Biological Processes	19	organic acid catabolic process	19_GO:0009987 cellular process	-9.88911	2.471838971563498	7.406446200058278	30284	230	2983	56	1.8773047267851157	0.24849948594720425	275|384|594|642|1629|1738|1743|1800|2108|2110|2166|2639|2731|2746|2806|3028|3033|3074|3712|4329|4842|4942|5053|5095|5096|5106|5446|5973|6470|6652|6898|7915|8659|9673|10295|10455|10840|10993|10994|11112|11332|23175|23464|23475|23498|27165|27349|54511|55289|60496|64087|84693|138199|144193|152926|390916	AMT|ARG2|BCKDHB|BLMH|DBT|DLD|DLST|DPEP1|ETFA|ETFDH|FAAH|GCDH|GLDC|GLUD1|GOT2|HSD17B10|HADH|HEXB|IVD|ALDH6A1|NOS1|OAT|PAH|PCCA|PCCB|PCK2|PON3|RENBP|SHMT1|SORD|TAT|ALDH5A1|ALDH4A1|SLC25A44|BCKDK|ECI2|ALDH1L1|SDS|ILVBL|HIBADH|ACOT7|LPIN1|GCAT|QPRT|HAAO|GLS2|MCAT|HMGCLL1|ACOXL|AASDHPPT|MCCC2|MCEE|CARNMT1|AMDHD1|PPM1K|NUDT19	-8.12275	0	20	0	0	-23.8566	3.2725026677423594
1	-9.88911	GO:0046395	M1	1	0	GO Biological Processes	19	carboxylic acid catabolic process	19_GO:0009987 cellular process	-9.88911	2.471838971563498	7.406446200058278	30284	230	2983	56	1.8773047267851157	0.24849948594720425	275|384|594|642|1629|1738|1743|1800|2108|2110|2166|2639|2731|2746|2806|3028|3033|3074|3712|4329|4842|4942|5053|5095|5096|5106|5446|5973|6470|6652|6898|7915|8659|9673|10295|10455|10840|10993|10994|11112|11332|23175|23464|23475|23498|27165|27349|54511|55289|60496|64087|84693|138199|144193|152926|390916	AMT|ARG2|BCKDHB|BLMH|DBT|DLD|DLST|DPEP1|ETFA|ETFDH|FAAH|GCDH|GLDC|GLUD1|GOT2|HSD17B10|HADH|HEXB|IVD|ALDH6A1|NOS1|OAT|PAH|PCCA|PCCB|PCK2|PON3|RENBP|SHMT1|SORD|TAT|ALDH5A1|ALDH4A1|SLC25A44|BCKDK|ECI2|ALDH1L1|SDS|ILVBL|HIBADH|ACOT7|LPIN1|GCAT|QPRT|HAAO|GLS2|MCAT|HMGCLL1|ACOXL|AASDHPPT|MCCC2|MCEE|CARNMT1|AMDHD1|PPM1K|NUDT19	-8.12275	0	20	0	0	-23.8566	3.2725026677423594
1	-9.87393	GO:0009142	M1	1	0	GO Biological Processes	19	nucleoside triphosphate biosynthetic process	19_GO:0009987 cellular process	-9.87393	3.2598793776353467	7.812889214067829	30284	109	2983	35	1.1733154542406974	0.19715957881942062	132|498|509|516|517|518|790|1503|1841|3615|4508|4509|4535|4536|4537|4538|4539|4540|4541|4704|4705|4717|4719|4720|4722|4723|4726|4831|4832|6390|6392|7371|29922|30968|56474	ADK|ATP5F1A|ATP5F1C|ATP5MC1|ATP5MC2|ATP5MC3|CAD|CTPS1|DTYMK|IMPDH2|ATP6|ATP8|ND1|ND2|ND3|ND4|ND4L|ND5|ND6|NDUFA9|NDUFA10|NDUFC1|NDUFS1|NDUFS2|NDUFS3|NDUFV1|NDUFS6|NME2|NME3|SDHB|SDHD|UCK2|NME7|STOML2|CTPS2	-8.10873	0	16	0	0	-29.3068	3.9618324979763377
1	-9.86748	GO:0006402	M1	1	0	GO Biological Processes	19	mRNA catabolic process	19_GO:0048519 negative regulation of biological process	-9.86748	3.0862675159235664	7.72597558337907	30284	125	2983	38	1.2738853503184713	0.20533102154736688	2107|2935|4292|4686|5393|5394|6741|6832|7812|9125|9704|9775|9967|10921|11157|11340|22803|22894|23016|23019|23381|23404|23658|25804|25819|25904|26019|28960|51010|51154|51441|51690|56915|79066|80153|80349|118460|167227	ETF1|GSPT1|MLH1|NCBP1|EXOSC9|EXOSC10|SSB|SUPV3L1|CSDE1|CNOT9|DHX34|EIF4A3|THRAP3|RNPS1|LSM6|EXOSC8|XRN2|DIS3|EXOSC7|CNOT1|SMG5|EXOSC2|LSM5|LSM4|NOCT|CNOT10|UPF2|DCPS|EXOSC3|MRTO4|YTHDF2|LSM7|EXOSC5|METTL16|EDC3|SKIC8|EXOSC6|DCP2	-8.10343	0	54	0	0	-14.9302	3.3170540654467726
1	-9.84354	GO:0051604	M1	1	0	GO Biological Processes	19	protein maturation	19_GO:0009987 cellular process	-9.84354	1.903536708012068	7.029291710186011	30284	544	2983	102	3.4193764666443176	0.3327299042062966	142|540|839|1047|1363|1522|1718|2162|2288|2289|2339|2395|3305|3308|3312|3313|3320|3326|3329|3336|3816|4285|5045|5203|5481|5650|5653|5655|5727|5903|6469|6653|6904|6950|7092|7093|7113|7203|7265|7268|7369|8195|8570|8872|8882|9093|9360|9512|9529|9530|10049|10131|10465|10531|10575|10576|10694|10726|10808|10856|10988|11012|11140|11202|22948|23173|23192|23203|23398|23640|25818|26973|27000|27344|30968|43…	PARP1|ATP7B|CASP6|CLGN|CPE|CTSZ|DHCR24|F13A1|FKBP4|FKBP5|FNTA|FXN|HSPA1L|HSPA4|HSPA8|HSPA9|HSP90AA1|HSP90AB1|HSPD1|HSPE1|KLK1|MIPEP|FURIN|PFDN4|PPID|KLK7|KLK6|KLK10|PTCH1|RANBP2|SHH|SORL1|TBCD|TCP1|TLL1|TLL2|TMPRSS2|CCT3|TTC1|TTC4|UMOD|MKKS|KHSRP|CDC123|ZPR1|DNAJA3|PPIG|PMPCB|BAG5|BAG4|DNAJB6|TRAP1|PPIH|PITRM1|CCT4|CCT2|CCT8|NUDC|HSPH1|RUVBL2|METAP2|KLK11|CDC37|KLK8|CCT5|METAP1|ATG4B|PMPCA|PPWD1|…	-8.08065	0	40	0	0	-16.7907	8.88317130405632
1	-9.83915	GO:0045740	M1	1	0	GO Biological Processes	19	positive regulation of DNA replication	19_GO:0048518 positive regulation of biological process	-9.83915	4.845366165848901	8.437425342679076	30284	44	2983	21	0.7039892725444183	0.1530813538326766	983|993|1660|1763|2021|2735|2736|5111|6742|7465|8317|11124|11143|23175|54617|79733|79915|80169|80174|81620|144455	CDK1|CDC25A|DHX9|DNA2|ENDOG|GLI1|GLI2|PCNA|SSBP1|WEE1|CDC7|FAF1|KAT7|LPIN1|INO80|E2F8|ATAD5|CTC1|DBF4B|CDT1|E2F7	-8.07741	0	19	0	0	-26.3083	5.888273550117332
1	-9.81522	GO:0009081	M1	1	0	GO Biological Processes	19	branched-chain amino acid metabolic process	19_GO:0009987 cellular process	-9.81522	6.247505092962687	8.848226492227079	30284	26	2983	16	0.5363727790814616	0.13373309154953425	586|594|1629|1738|3028|3712|4329|5095|5096|9673|10295|10994|11112|54511|64087|152926	BCAT1|BCKDHB|DBT|DLD|HSD17B10|IVD|ALDH6A1|PCCA|PCCB|SLC25A44|BCKDK|ILVBL|HIBADH|HMGCLL1|MCCC2|PPM1K	-8.05463	0	89	1	1	-9.81522	6.247505092962687
1	-9.81015	GO:0032886	M1	1	0	GO Biological Processes	19	regulation of microtubule-based process	19_GO:0050789 regulation of biological process	-9.81015	2.3399112941114892	7.296587778430527	30284	269	2983	62	2.078444518940664	0.2612051547054613	899|1104|1729|2064|2288|2648|2931|3192|4233|4591|4682|4733|4869|5347|6491|6904|7517|8195|8701|9212|9793|10300|10382|10432|10615|10733|22974|23411|23636|26973|27124|29922|50810|54801|54930|55130|55142|55226|55521|55605|55755|55835|56683|57662|59341|63978|79187|79809|79866|81624|89780|92421|93323|115106|163786|220134|221150|255061|284076|348235|440193|100506658	CCNF|RCC1|DIAPH1|ERBB2|FKBP4|KAT2A|GSK3A|HNRNPU|MET|TRIM37|NUBP1|DRG1|NPM1|PLK1|STIL|TBCD|XRCC3|MKKS|DNAH11|AURKB|CKAP5|KATNB1|TUBB4A|RBM14|SPAG5|PLK4|TPX2|SIRT1|NUP62|CHORDC1|INPP5J|NME7|HDGFL3|HAUS6|HAUS4|ODAD2|HAUS2|NAT10|TRIM36|KIF21A|CDK5RAP2|CPAP|CFAP298|CAMSAP3|TRPV4|PRDM14|FSD1|TTC21B|BORA|DIAPH3|WNT3A|CHMP4C|HAUS8|HAUS1|SASS6|SKA1|SKA3|TAC4|TTLL6|SKA2|CCDC88C|OCLN	-8.0507	0	90	1	1	-9.81015	2.811377291833209
1	-9.774	GO:0042770	M1	1	0	GO Biological Processes	19	signal transduction in response to DNA damage	19_GO:0050896 response to stimulus	-9.774	2.8810285310452928	7.582636454363558	30284	148	2983	42	1.4079785450888367	0.2157209267669858	545|641|675|983|1111|2177|2305|3014|3364|4361|4436|5347|5591|5810|5884|6118|7023|7157|8493|10524|11073|22976|25896|25988|27330|27339|28996|29997|51512|51514|54962|55159|55544|57646|63967|79915|83695|83990|84126|90381|144455|146956	ATR|BLM|BRCA2|CDK1|CHEK1|FANCD2|FOXM1|H2AX|HUS1|MRE11|MSH2|PLK1|PRKDC|RAD1|RAD17|RPA2|TFAP4|TP53|PPM1D|KAT5|TOPBP1|PAXIP1|INTS7|HINFP|RPS6KA6|PRPF19|HIPK2|NOP53|GTSE1|DTL|TIPIN|RFWD3|RBM38|USP28|CLSPN|ATAD5|RHNO1|BRIP1|ATRIP|TICRR|E2F7|EME1	-8.01569	0	11	0	0	-42.3759	3.8446185187462687
1	-9.76889	GO:0009141	M1	1	0	GO Biological Processes	19	nucleoside triphosphate metabolic process	19_GO:0009987 cellular process	-9.76889	2.526133221274232	7.388310013713854	30284	213	2983	53	1.7767348307073416	0.24187549153782878	132|142|481|498|509|516|517|518|790|1503|1841|1854|2584|3312|3615|3704|4508|4509|4535|4536|4537|4538|4539|4540|4541|4704|4705|4717|4719|4720|4722|4723|4726|4831|4832|4976|5313|6390|6392|7371|8505|11164|25939|29789|29922|30968|55270|55526|55753|56474|63979|79077|120892	ADK|PARP1|ATP1B1|ATP5F1A|ATP5F1C|ATP5MC1|ATP5MC2|ATP5MC3|CAD|CTPS1|DTYMK|DUT|GALK1|HSPA8|IMPDH2|ITPA|ATP6|ATP8|ND1|ND2|ND3|ND4|ND4L|ND5|ND6|NDUFA9|NDUFA10|NDUFC1|NDUFS1|NDUFS2|NDUFS3|NDUFV1|NDUFS6|NME2|NME3|OPA1|PKLR|SDHB|SDHD|UCK2|PARG|NUDT5|SAMHD1|OLA1|NME7|STOML2|NUDT15|DHTKD1|OGDHL|CTPS2|FIGNL1|DCTPP1|LRRK2	-8.01172	0	16	0	0	-29.3068	3.9618324979763377
1	-9.76532	GO:0000076	M1	1	0	GO Biological Processes	19	DNA replication checkpoint signaling	19_GO:0048519 negative regulation of biological process	-9.76532	7.106537043245057	9.029914269224603	30284	20	2983	14	0.46932618169627893	0.12513800776420753	990|1763|3364|4998|5884|8318|8883|8914|11073|54962|57662|63967|81620|90381	CDC6|DNA2|HUS1|ORC1|RAD17|CDC45|NAE1|TIMELESS|TOPBP1|TIPIN|CAMSAP3|CLSPN|CDT1|TICRR	-8.00929	0	91	1	1	-9.76532	7.383415109864993
1	-9.70944	GO:0010212	M1	1	0	GO Biological Processes	19	response to ionizing radiation	19_GO:0050896 response to stimulus	-9.70944	2.9107694183121606	7.57066918977995	30284	143	2983	41	1.3744552463962454	0.2131735818586345	142|545|580|641|675|867|1788|1894|1936|2177|3014|3364|4436|4609|5591|5810|5888|6240|6648|7157|7486|7516|7520|8438|10524|10635|11073|22976|23028|23411|23514|25896|54617|55159|57646|63979|79840|83695|90381|120227|221927	PARP1|ATR|BARD1|BLM|BRCA2|CBL|DNMT3A|ECT2|EEF1D|FANCD2|H2AX|HUS1|MSH2|MYC|PRKDC|RAD1|RAD51|RRM1|SOD2|TP53|WRN|XRCC2|XRCC5|RAD54L|KAT5|RAD51AP1|TOPBP1|PAXIP1|KDM1A|SIRT1|SPIDR|INTS7|INO80|RFWD3|USP28|FIGNL1|NHEJ1|RHNO1|TICRR|CYP2R1|BRAT1	-7.95454	0	67	0	0	-12.6454	2.9107694183121606
1	-9.66865	GO:0000387	M1	1	0	GO Biological Processes	19	spliceosomal snRNP assembly	19_GO:0009987 cellular process	-9.66865	4.405669865084535	8.202590338680121	30284	53	2983	23	0.771035869929601	0.1601510880254115	1207|6628|6631|6632|6633|6635|6636|8161|8899|9129|10078|10419|10594|10772|25804|25929|27339|50628|54496|79084|79833|96764|135295	CLNS1A|SNRPB|SNRPC|SNRPD1|SNRPD2|SNRPE|SNRPF|COIL|PRP4K|PRPF3|TSSC4|PRMT5|PRPF8|SRSF10|LSM4|GEMIN5|PRPF19|GEMIN4|PRMT7|WDR77|GEMIN6|TGS1|SRSF12	-7.91601	0	92	1	1	-9.66865	8.460163146720305
1	-9.66865	GO:2000573	M1	1	0	GO Biological Processes	19	positive regulation of DNA biosynthetic process	19_GO:0048518 positive regulation of biological process	-9.66865	4.405669865084535	8.202590338680121	30284	53	2983	23	0.771035869929601	0.1601510880254115	545|890|1736|2264|3178|3184|3320|5111|5982|5983|5984|5985|6950|7203|7398|10575|10576|10694|22948|55135|63922|79075|92345	ATR|CCNA2|DKC1|FGFR4|HNRNPA1|HNRNPD|HSP90AA1|PCNA|RFC2|RFC3|RFC4|RFC5|TCP1|CCT3|USP1|CCT4|CCT2|CCT8|CCT5|WRAP53|CHTF18|DSCC1|NAF1	-7.91601	0	40	0	0	-16.7907	8.88317130405632
1	-9.6656	GO:1902600	M1	1	0	GO Biological Processes	19	proton transmembrane transport	19_GO:0051179 localization	-9.6656	2.648398898103747	7.413525346330579	30284	184	2983	48	1.609118337244385	0.23038000928080993	292|476|481|498|509|516|517|518|1537|3954|4508|4509|4513|4514|4519|4535|4536|4537|4538|4539|4540|4541|4697|4704|4705|4717|4719|4720|4722|4723|4726|5250|6556|6564|6571|7384|7386|9377|23545|51802|79751|83959|90423|113235|133308|140679|245972|347741	SLC25A5|ATP1A1|ATP1B1|ATP5F1A|ATP5F1C|ATP5MC1|ATP5MC2|ATP5MC3|CYC1|LETM1|ATP6|ATP8|COX2|COX3|CYTB|ND1|ND2|ND3|ND4|ND4L|ND5|ND6|NDUFA4|NDUFA9|NDUFA10|NDUFC1|NDUFS1|NDUFS2|NDUFS3|NDUFV1|NDUFS6|SLC25A3|SLC11A1|SLC15A1|SLC18A2|UQCRC1|UQCRFS1|COX5A|ATP6V0A2|ASIC5|SLC25A22|SLC4A11|ATP6V1E2|SLC46A1|SLC9B2|SLC32A1|ATP6V0D2|OTOP3	-7.91408	0	16	0	0	-29.3068	3.9618324979763377
1	-9.64762	GO:0045739	M1	1	0	GO Biological Processes	19	positive regulation of DNA repair	19_GO:0048518 positive regulation of biological process	-9.64762	2.942665442337497	7.5606565093731835	30284	138	2983	40	1.340931947703654	0.21059363780101206	86|142|1660|2187|2271|2305|2521|3014|3276|5111|5591|6502|6597|6599|6605|7336|7398|7515|8089|8193|8289|8295|8607|8914|10155|10445|10524|10635|10856|23411|23514|54537|54556|54617|55135|55183|55658|57634|84501|93973	ACTL6A|PARP1|DHX9|FANCB|FH|FOXM1|FUS|H2AX|PRMT1|PCNA|PRKDC|SKP2|SMARCA4|SMARCC1|SMARCE1|UBE2V2|USP1|XRCC1|YEATS4|DPF1|ARID1A|TRRAP|RUVBL1|TIMELESS|TRIM28|MCRS1|KAT5|RAD51AP1|RUVBL2|SIRT1|SPIDR|SHLD2|ING3|INO80|WRAP53|RIF1|RNF126|EP400|SPIRE2|ACTR8	-7.89722	0	10	0	0	-43.2428	4.0136587951882365
1	-9.59815	GO:1902493	M1	1	0	GO Cellular Components	20	acetyltransferase complex		-9.59815	3.2563646828885693	7.692257190469808	30284	106	2983	34	1.1397921555481059	0.19435555802606314	86|1738|2648|3054|6871|6877|6880|7862|8089|8295|8607|10445|10524|10856|11091|11143|23338|23450|23522|51230|54556|54934|55689|56943|57325|57634|60560|79960|80018|80155|80218|80227|84289|112869	ACTL6A|DLD|KAT2A|HCFC1|TADA2A|TAF5|TAF9|BRPF1|YEATS4|TRRAP|RUVBL1|MCRS1|KAT5|RUVBL2|WDR5|KAT7|JADE2|SF3B3|KAT6B|PHF20|ING3|KANSL2|YEATS2|ENY2|KAT14|EP400|NAA35|JADE1|NAA25|NAA15|NAA50|PAAF1|ING5|SGF29	-7.84886	0	93	1	1	-9.59815	4.350941046884728
1	-9.57837	GO:0015078	M1	1	0	GO Molecular Functions	21	proton transmembrane transporter activity		-9.57837	2.6340832283842674	7.369207760242409	30284	185	2983	48	1.609118337244385	0.23038000928080993	292|498|509|516|517|518|1537|3954|4508|4509|4513|4514|4519|4535|4536|4537|4538|4539|4540|4541|4697|4704|4705|4717|4719|4720|4722|4723|4726|5250|6556|6564|6571|7384|7386|7780|9377|23545|51802|57210|79751|83959|90423|113235|133308|140679|245972|347741	SLC25A5|ATP5F1A|ATP5F1C|ATP5MC1|ATP5MC2|ATP5MC3|CYC1|LETM1|ATP6|ATP8|COX2|COX3|CYTB|ND1|ND2|ND3|ND4|ND4L|ND5|ND6|NDUFA4|NDUFA9|NDUFA10|NDUFC1|NDUFS1|NDUFS2|NDUFS3|NDUFV1|NDUFS6|SLC25A3|SLC11A1|SLC15A1|SLC18A2|UQCRC1|UQCRFS1|SLC30A2|COX5A|ATP6V0A2|ASIC5|SLC45A4|SLC25A22|SLC4A11|ATP6V1E2|SLC46A1|SLC9B2|SLC32A1|ATP6V0D2|OTOP3	-7.8302	0	16	0	0	-29.3068	3.9618324979763377
1	-9.57391	GO:0000956	M1	1	0	GO Biological Processes	19	nuclear-transcribed mRNA catabolic process	19_GO:0048519 negative regulation of biological process	-9.57391	3.3170540654467726	7.70996577343722	30284	101	2983	33	1.1062688568555146	0.1915085190626899	2107|2935|4292|4686|5393|5394|6741|7812|9125|9704|9775|9967|10921|11340|22803|22894|23016|23019|23381|23404|25804|25819|25904|26019|28960|51010|51154|51690|56915|80153|80349|118460|167227	ETF1|GSPT1|MLH1|NCBP1|EXOSC9|EXOSC10|SSB|CSDE1|CNOT9|DHX34|EIF4A3|THRAP3|RNPS1|EXOSC8|XRN2|DIS3|EXOSC7|CNOT1|SMG5|EXOSC2|LSM4|NOCT|CNOT10|UPF2|DCPS|EXOSC3|MRTO4|LSM7|EXOSC5|EDC3|SKIC8|EXOSC6|DCP2	-7.82796	0	54	0	0	-14.9302	3.3170540654467726
1	-9.57391	GO:0009201	M1	1	0	GO Biological Processes	19	ribonucleoside triphosphate biosynthetic process	19_GO:0009987 cellular process	-9.57391	3.3170540654467726	7.70996577343722	30284	101	2983	33	1.1062688568555146	0.1915085190626899	498|509|516|517|518|790|1503|3615|4508|4509|4535|4536|4537|4538|4539|4540|4541|4704|4705|4717|4719|4720|4722|4723|4726|4831|4832|6390|6392|7371|29922|30968|56474	ATP5F1A|ATP5F1C|ATP5MC1|ATP5MC2|ATP5MC3|CAD|CTPS1|IMPDH2|ATP6|ATP8|ND1|ND2|ND3|ND4|ND4L|ND5|ND6|NDUFA9|NDUFA10|NDUFC1|NDUFS1|NDUFS2|NDUFS3|NDUFV1|NDUFS6|NME2|NME3|SDHB|SDHD|UCK2|NME7|STOML2|CTPS2	-7.82796	0	16	0	0	-29.3068	3.9618324979763377
1	-9.56667	GO:0000794	M1	1	0	GO Cellular Components	20	condensed nuclear chromosome		-9.56667	3.634736759331686	7.848587353456487	30284	81	2983	29	0.9721756620851492	0.17964881811842154	641|675|1104|1111|3014|3364|3619|4292|4751|5347|5810|5888|6839|6853|8243|9918|10051|10128|10592|11073|23212|23310|23397|29781|29893|54892|64151|65083|84365	BLM|BRCA2|RCC1|CHEK1|H2AX|HUS1|INCENP|MLH1|NEK2|PLK1|RAD1|RAD51|SUV39H1|SYN1|SMC1A|NCAPD2|SMC4|LRPPRC|SMC2|TOPBP1|RRS1|NCAPD3|NCAPH|NCAPH2|PSMC3IP|NCAPG2|NCAPG|NOL6|NIFK	-7.82183	0	12	0	0	-38.6243	4.301777871213714
1	-9.55734	GO:0010494	M1	1	0	GO Cellular Components	20	cytoplasmic stress granule		-9.55734	3.3840652586881217	7.733451788994505	30284	96	2983	32	1.0727455581629233	0.18861651394864165	1653|1654|1965|1973|1981|1994|2886|3837|5317|6741|7812|8444|8662|8761|9898|9908|10146|10642|10658|11030|11273|23215|23367|28996|51441|54715|55132|79727|84331|113251|253943|348093	DDX1|DDX3X|EIF2S1|EIF4A1|EIF4G1|ELAVL1|GRB7|KPNB1|PKP1|SSB|CSDE1|DYRK3|EIF3B|PABPC4|UBAP2L|G3BP2|G3BP1|IGF2BP1|CELF1|RBPMS|ATXN2L|PRRC2C|LARP1|HIPK2|YTHDF2|RBFOX1|LARP1B|LIN28A|MCRIP2|LARP4|YTHDF3|RBPMS2	-7.81361	0	70	0	0	-12.4393	4.1360797606188155
1	-9.53731	GO:0008408	M1	1	0	GO Molecular Functions	21	3'-5' exonuclease activity		-9.53731	4.200908596992151	8.06554517736568	30284	58	2983	24	0.8045591686221925	0.1635679547828635	328|4361|5393|5394|5424|5426|5442|5810|7486|22803|22894|23016|23019|23404|25819|27301|29922|51010|56915|57109|60314|81875|112479|114034	APEX1|MRE11|EXOSC9|EXOSC10|POLD1|POLE|POLRMT|RAD1|WRN|XRN2|DIS3|EXOSC7|CNOT1|EXOSC2|NOCT|APEX2|NME7|EXOSC3|EXOSC5|REXO4|MYG1|ISG20L2|ERI2|TOE1	-7.79467	0	26	0	0	-21.6165	4.737691362163371
1	-9.5264	GO:0170039	M1	1	0	GO Biological Processes	19	proteinogenic amino acid metabolic process	19_GO:0009987 cellular process	-9.5264	2.7573865070792105	7.413438520014198	30284	162	2983	44	1.4750251424740195	0.2207223194389625	159|275|384|440|445|586|790|1491|1638|1743|2356|2639|2731|2746|2806|3712|4507|4522|4842|4942|5053|5832|6470|6611|6898|7915|8659|10993|10994|22929|23464|23498|27165|27232|29920|54511|57494|58478|60496|64087|81539|138199|144193|284716	ADSS2|AMT|ARG2|ASNS|ASS1|BCAT1|CAD|CTH|DCT|DLST|FPGS|GCDH|GLDC|GLUD1|GOT2|IVD|MTAP|MTHFD1|NOS1|OAT|PAH|ALDH18A1|SHMT1|SMS|TAT|ALDH5A1|ALDH4A1|SDS|ILVBL|SEPHS1|GCAT|HAAO|GLS2|GNMT|PYCR2|HMGCLL1|RIMKLB|ENOPH1|AASDHPPT|MCCC2|SLC38A1|CARNMT1|AMDHD1|RIMKLA	-7.78486	0	20	0	0	-23.8566	3.2725026677423594
1	-9.51247	GO:0005874	M1	1	0	GO Cellular Components	20	microtubule		-9.51247	1.9427041299876253	6.925271175789658	30284	486	2983	93	3.1176667784109955	0.31820757624900053	332|983|2288|3192|3619|3833|3835|4751|4976|5347|6344|6645|6904|6950|7203|7277|7756|8701|9053|9212|9493|9654|9735|9793|10059|10112|10128|10300|10381|10382|10564|10575|10576|10615|10636|10694|10726|10808|11004|11104|22948|22974|23046|24137|25941|29911|29922|51175|51512|54617|54801|54820|54930|55055|55142|55605|55755|55835|55920|56271|56992|57576|57662|57821|59341|64518|79187|79659|79861|80709|81027…	BIRC5|CDK1|FKBP4|HNRNPU|INCENP|KIFC1|KIF22|NEK2|OPA1|PLK1|SCTR|SNTB2|TBCD|TCP1|CCT3|TUBA4A|ZNF207|DNAH11|MAP7|AURKB|KIF23|TTLL4|KNTC1|CKAP5|DNM1L|KIF20A|LRPPRC|KATNB1|TUBB3|TUBB4A|ARFGEF2|CCT4|CCT2|SPAG5|RGS14|CCT8|NUDC|HSPH1|KIF2C|KATNA1|CCT5|TPX2|KIF21B|KIF4A|TPGS2|HOOK2|NME7|TUBE1|GTSE1|INO80|HAUS6|NDE1|HAUS4|ZWILCH|HAUS2|KIF21A|CDK5RAP2|CPAP|RCC2|BEX4|KIF15|KIF17|CAMSAP3|CCDC181|TRPV4|TEKT3|F…	-7.77203	0	75	0	0	-11.2463	2.7495530226840987
1	-9.50935	GO:0043022	M1	1	0	GO Molecular Functions	21	ribosome binding		-9.50935	3.1725611800201143	7.614050877175373	30284	112	2983	35	1.1733154542406974	0.19715957881942062	23|708|1654|1660|1965|1975|2107|3954|4528|4869|5292|5935|6059|7374|7866|10146|10196|23107|23367|25929|26135|27000|28985|29789|51204|54505|55037|56919|56926|57003|60558|79568|80155|91574|253943	ABCF1|C1QBP|DDX3X|DHX9|EIF2S1|EIF4B|ETF1|LETM1|MTIF2|NPM1|PIM1|RBM3|ABCE1|UNG|IFRD2|G3BP1|PRMT3|MRPS27|LARP1|GEMIN5|SERBP1|DNAJC2|MCTS1|OLA1|TACO1|DHX29|PTCD3|DHX33|NCLN|CCDC47|GUF1|MAIP1|NAA15|MTRFR|YTHDF3	-7.77	0	35	0	0	-17.6813	6.091317465638619
1	-9.4704	GO:1902555	M1	1	0	GO Cellular Components	20	endoribonuclease complex		-9.4704	5.37469188144584	8.436475248291595	30284	34	2983	18	0.6034193764666443	0.1417975481239437	1660|3028|7247|7257|9692|10556|10775|10799|10940|10978|23405|27161|29102|51367|54913|54931|57418|283989	DHX9|HSD17B10|TSN|TSNAX|PRORP|RPP30|POP4|RPP40|POP1|CLP1|DICER1|AGO2|DROSHA|POP5|RPP25|TRMT10C|WDR18|TSEN54	-7.73214	0	69	0	0	-12.5095	6.768130517376243
1	-9.40279	GO:0002183	M1	1	0	GO Biological Processes	19	cytoplasmic translational initiation	19_GO:0009987 cellular process	-9.40279	5.076097888032182	8.310731030282392	30284	38	2983	19	0.6369426751592356	0.1456585626632775	1939|1973|1975|1981|1983|4686|8661|8662|8666|8668|8669|8891|8892|8893|8894|10480|28985|54505|255308	EIF2D|EIF4A1|EIF4B|EIF4G1|EIF5|NCBP1|EIF3A|EIF3B|EIF3G|EIF3I|EIF3J|EIF2B3|EIF2B2|EIF2B5|EIF2S2|EIF3M|MCTS1|DHX29|EIF2S3B	-7.66561	0	50	0	0	-15.6021	5.801254729179638
1	-9.40095	GO:0044282	M1	1	0	GO Biological Processes	19	small molecule catabolic process	19_GO:0009987 cellular process	-9.40095	2.116232358954262	6.992934802550787	30284	355	2983	74	2.48072410325176	0.28477892116852926	128|217|219|275|348|384|594|642|978|1629|1738|1743|1800|2108|2110|2166|2524|2584|2639|2731|2746|2806|3028|3033|3074|3712|4329|4842|4860|4942|5019|5053|5095|5096|5106|5373|5446|5973|6470|6652|6898|7157|7378|7915|8659|9615|9673|10295|10455|10690|10840|10993|10994|11112|11164|11332|23175|23464|23475|23498|27165|27349|51071|51816|54511|55289|60496|64087|84693|89944|138199|144193|152926|390916	ADH5|ALDH2|ALDH1B1|AMT|APOE|ARG2|BCKDHB|BLMH|CDA|DBT|DLD|DLST|DPEP1|ETFA|ETFDH|FAAH|FUT2|GALK1|GCDH|GLDC|GLUD1|GOT2|HSD17B10|HADH|HEXB|IVD|ALDH6A1|NOS1|PNP|OAT|OXCT1|PAH|PCCA|PCCB|PCK2|PMM2|PON3|RENBP|SHMT1|SORD|TAT|TP53|UPP1|ALDH5A1|ALDH4A1|GDA|SLC25A44|BCKDK|ECI2|FUT9|ALDH1L1|SDS|ILVBL|HIBADH|NUDT5|ACOT7|LPIN1|GCAT|QPRT|HAAO|GLS2|MCAT|DERA|ADA2|HMGCLL1|ACOXL|AASDHPPT|MCCC2|MCEE|GLB1L2|CARNMT1|A…	-7.66486	0	20	0	0	-23.8566	3.2725026677423594
1	-9.37033	GO:0051020	M1	1	0	GO Molecular Functions	21	GTPase binding		-9.37033	2.191585119912307	7.0271790567606125	30284	315	2983	68	2.2795843110962117	0.2732711949449963	274|332|857|1104|1122|1434|1729|1894|2058|3320|3376|3837|3842|3843|4645|4688|5147|5216|5583|5902|5903|5905|6647|6653|6792|8531|9681|9732|9735|9912|10059|10526|10527|10811|10928|11069|11260|23039|23191|23312|23329|23534|25924|26030|27237|29098|29107|30968|51194|51735|55785|55920|57510|64145|64328|79711|81624|84440|84958|92558|94122|117177|120892|128239|129049|140730|201294|220441	BIN1|BIRC5|CAV1|RCC1|CHML|CSE1L|DIAPH1|ECT2|EPRS1|HSP90AA1|IARS1|KPNB1|TNPO1|IPO5|MYO5B|NCF2|PDE6D|PFN1|PRKCH|RANBP1|RANBP2|RANGAP1|SOD1|SORL1|CDKL5|YBX3|DEPDC5|DOCK4|KNTC1|ARHGAP44|DNM1L|IPO8|IPO7|NOXA1|RALBP1|RAPGEF4|XPOT|XPO7|CYFIP1|DMXL2|TBC1D30|TNPO3|MYRIP|PLEKHG3|ARHGEF16|RANGRF|NXT1|STOML2|IPO11|RAPGEF6|FGD6|RCC2|XPO5|RBSN|XPO4|IPO4|DIAPH3|RAB11FIP4|SYTL1|BICDL1|SYTL5|RAB3IP|LRRK2|IQGAP3|S…	-7.63532	0	94	1	1	-9.37033	2.224155965074172
1	-9.29515	GO:1902751	M1	1	0	GO Biological Processes	19	positive regulation of cell cycle G2/M phase transition	19_GO:0048518 positive regulation of biological process	-9.29515	5.567333167519167	8.410002277232598	30284	31	2983	17	0.5698960777740529	0.13782568321391886	891|983|993|995|1019|4869|5889|6240|8317|8444|26271|51514|55920|57504|79915|80174|219736	CCNB1|CDK1|CDC25A|CDC25C|CDK4|NPM1|RAD51C|RRM1|CDC7|DYRK3|FBXO5|DTL|RCC2|MTA3|ATAD5|DBF4B|STOX1	-7.56122	0	29	0	0	-20.6885	5.567333167519167
1	-9.27311	GO:0019646	M1	1	0	GO Biological Processes	19	aerobic electron transport chain	19_GO:0009987 cellular process	-9.27311	3.460975832749215	7.642065823198621	30284	88	2983	30	1.0056989607777405	0.18268903038501969	1537|1738|4513|4514|4519|4535|4536|4537|4538|4539|4540|4541|4697|4704|4705|4717|4719|4720|4722|4723|4726|6390|6392|7381|7384|7385|7386|9377|27089|54205	CYC1|DLD|COX2|COX3|CYTB|ND1|ND2|ND3|ND4|ND4L|ND5|ND6|NDUFA4|NDUFA9|NDUFA10|NDUFC1|NDUFS1|NDUFS2|NDUFS3|NDUFV1|NDUFS6|SDHB|SDHD|UQCRB|UQCRC1|UQCRC2|UQCRFS1|COX5A|UQCRQ|CYCS	-7.54134	0	16	0	0	-29.3068	3.9618324979763377
1	-9.27311	GO:0070585	M1	1	0	GO Biological Processes	19	protein localization to mitochondrion	19_GO:0051179 localization	-9.27311	3.460975832749215	7.642065823198621	30284	88	2983	30	1.0056989607777405	0.18268903038501969	617|1678|3308|3320|3329|4285|9512|9804|9868|10059|10440|10452|10469|10531|10651|23203|25813|26517|26519|27102|54543|56993|79568|84233|84709|90580|92609|120892|131474|134266	BCS1L|TIMM8A|HSPA4|HSP90AA1|HSPD1|MIPEP|PMPCB|TOMM20|TOMM70|DNM1L|TIMM17A|TOMM40|TIMM44|PITRM1|MTX2|PMPCA|SAMM50|TIMM13|TIMM10|EIF2AK1|TOMM7|TOMM22|MAIP1|TMEM126A|MGARP|TIMM29|TIMM50|LRRK2|CHCHD4|GRPEL2	-7.54134	0	95	1	1	-9.27311	7.251568411474547
1	-9.19889	GO:0009156	M1	1	0	GO Biological Processes	19	ribonucleoside monophosphate biosynthetic process	19_GO:0009987 cellular process	-9.19889	5.221129256261674	8.259313665142189	30284	35	2983	18	0.6034193764666443	0.1417975481239437	132|158|159|272|471|790|978|1723|2618|3251|3615|5471|5634|7371|7372|7378|8833|10606	ADK|ADSL|ADSS2|AMPD3|ATIC|CAD|CDA|DHODH|GART|HPRT1|IMPDH2|PPAT|PRPS2|UCK2|UMPS|UPP1|GMPS|PAICS	-7.46818	0	87	0	0	-10.0785	8.701882093769456
1	-9.18049	GO:0034330	M1	1	0	GO Biological Processes	19	cell junction organization	19_GO:0009987 cellular process	-9.18049	1.8474843903438687	6.72770487004264	30284	566	2983	103	3.4528997653369093	0.33429892203529693	40|89|348|627|712|785|869|928|999|1013|1108|1364|1366|1812|1829|1832|1894|2064|2150|2339|2554|2558|2561|2562|2565|2567|3691|3897|4092|4649|4868|5216|5317|5818|6529|6620|6710|6722|6853|6904|7368|7430|7855|8443|8495|8502|8898|9071|9074|9080|9093|9118|9378|9414|9912|10052|10207|10243|10266|10420|11004|11187|11202|22866|22941|22953|23191|23607|26470|27134|29841|50944|51599|55765|55901|55920|57662|585…	ASIC2|ACTN3|APOE|BDNF|C1QA|CACNB4|CBLN1|CD9|CDH1|CDH15|CHD4|CLDN4|CLDN7|DRD1|DSG2|DSP|ECT2|ERBB2|F2RL1|FNTA|GABRA1|GABRA5|GABRB2|GABRB3|GABRG1|GABRG3|ITGB4|L1CAM|SMAD7|MYO9A|NPHS1|PFN1|PKP1|NECTIN1|SLC6A1|SNCB|SPTB|SRF|SYN1|TBCD|UGT8|EZR|FZD5|GNPAT|PPFIBP2|PKP4|MTMR2|CLDN10|CLDN6|CLDN9|DNAJA3|INA|NRXN1|TJP2|ARHGAP44|GJC1|PATJ|GPHN|RAMP2|TESK2|KIF2C|PKP3|KLK8|CNKSR2|SHANK2|P2RX2|CYFIP1|CD2AP|SEZ6L…	-7.45085	0	96	1	1	-9.18049	1.8474843903438687
1	-9.16741	GO:0003684	M1	1	0	GO Molecular Functions	21	damaged DNA binding		-9.16741	3.704179539915376	7.698618823850341	30284	74	2983	27	0.9051290646999665	0.17340204576582532	142|328|641|1642|2237|2956|3014|4436|4913|5111|5424|5810|5932|6117|6118|6996|7374|7486|7515|7520|9401|9937|51455|54840|55247|56852|79000	PARP1|APEX1|BLM|DDB1|FEN1|MSH6|H2AX|MSH2|NTHL1|PCNA|POLD1|RAD1|RBBP8|RPA1|RPA2|TDG|UNG|WRN|XRCC1|XRCC5|RECQL4|DCLRE1A|REV1|APTX|NEIL3|RAD18|AUNIP	-7.43884	0	97	1	1	-9.16741	5.801254729179638
1	-9.14988	GO:2000781	M1	1	0	GO Biological Processes	19	positive regulation of double-strand break repair	19_GO:0048518 positive regulation of biological process	-9.14988	3.3480645644467586	7.536664837849109	30284	94	2983	31	1.039222259470332	0.1856774415950489	86|142|2187|2271|2305|2521|3276|5591|6502|6597|6599|6605|7336|8089|8193|8289|8295|8607|8914|10524|10635|10856|23411|23514|54537|54556|55135|55183|55658|57634|84501	ACTL6A|PARP1|FANCB|FH|FOXM1|FUS|PRMT1|PRKDC|SKP2|SMARCA4|SMARCC1|SMARCE1|UBE2V2|YEATS4|DPF1|ARID1A|TRRAP|RUVBL1|TIMELESS|KAT5|RAD51AP1|RUVBL2|SIRT1|SPIDR|SHLD2|ING3|WRAP53|RIF1|RNF126|EP400|SPIRE2	-7.42247	0	10	0	0	-43.2428	4.0136587951882365
1	-9.14892	GO:0006284	M1	1	0	GO Biological Processes	19	base-excision repair	19_GO:0050896 response to stimulus	-9.14892	4.721951523750868	8.073161929980925	30284	43	2983	20	0.670465973851827	0.14941732035775818	328|1763|2237|3159|3978|3980|4913|5111|5424|5426|6117|6118|6996|7374|7486|7515|8505|10075|27301|55247	APEX1|DNA2|FEN1|HMGA1|LIG1|LIG3|NTHL1|PCNA|POLD1|POLE|RPA1|RPA2|TDG|UNG|WRN|XRCC1|PARG|HUWE1|APEX2|NEIL3	-7.42247	0	97	0	0	-9.16741	5.801254729179638
1	-9.09026	GO:0000315	M1	1	0	GO Cellular Components	20	organellar large ribosomal subunit		-9.09026	4.169651836597864	7.847614571612324	30284	56	2983	23	0.771035869929601	0.1601510880254115	3396|9801|10884|11222|26589|29088|29093|51069|51073|51253|51258|51318|51642|54148|54534|55052|57129|64976|64979|65003|78988|84769|90480	MRPL58|MRPL19|MRPS30|MRPL3|MRPL46|MRPL15|MRPL22|MRPL2|MRPL4|MRPL37|MRPL51|MRPL35|MRPL48|MRPL39|MRPL50|MRPL20|MRPL47|MRPL40|MRPL36|MRPL11|MRPL57|MPV17L2|GADD45GIP1	-7.36592	0	14	0	0	-35.1448	5.076097888032183
1	-9.09026	GO:0005762	M1	1	0	GO Cellular Components	20	mitochondrial large ribosomal subunit		-9.09026	4.169651836597864	7.847614571612324	30284	56	2983	23	0.771035869929601	0.1601510880254115	3396|9801|10884|11222|26589|29088|29093|51069|51073|51253|51258|51318|51642|54148|54534|55052|57129|64976|64979|65003|78988|84769|90480	MRPL58|MRPL19|MRPS30|MRPL3|MRPL46|MRPL15|MRPL22|MRPL2|MRPL4|MRPL37|MRPL51|MRPL35|MRPL48|MRPL39|MRPL50|MRPL20|MRPL47|MRPL40|MRPL36|MRPL11|MRPL57|MPV17L2|GADD45GIP1	-7.36592	0	14	0	0	-35.1448	5.076097888032183
1	-9.07851	GO:0031248	M1	1	0	GO Cellular Components	20	protein acetyltransferase complex		-9.07851	3.1906901010488005	7.4329287587163675	30284	105	2983	33	1.1062688568555146	0.1915085190626899	86|2648|3054|6871|6877|6880|7862|8089|8295|8607|10445|10524|10856|11091|11143|23338|23450|23522|51230|54556|54934|55689|56943|57325|57634|60560|79960|80018|80155|80218|80227|84289|112869	ACTL6A|KAT2A|HCFC1|TADA2A|TAF5|TAF9|BRPF1|YEATS4|TRRAP|RUVBL1|MCRS1|KAT5|RUVBL2|WDR5|KAT7|JADE2|SF3B3|KAT6B|PHF20|ING3|KANSL2|YEATS2|ENY2|KAT14|EP400|NAA35|JADE1|NAA25|NAA15|NAA50|PAAF1|ING5|SGF29	-7.35522	0	93	0	0	-9.59815	4.350941046884728
1	-9.05774	GO:0040029	M1	1	0	GO Biological Processes	19	epigenetic regulation of gene expression	19_GO:0050789 regulation of biological process	-9.05774	2.199642418147279	6.9024688246232335	30284	300	2983	65	2.179014415018438	0.2673126073794962	328|1111|1642|1786|1788|2931|3014|3015|3065|3066|3070|3192|3720|3930|4001|4591|4609|4613|5245|6597|6839|6996|7022|7157|8289|8351|8493|8520|9070|9425|10155|10322|10419|10432|10664|10919|11091|11143|11176|23028|23378|23411|25879|26155|28996|51366|54069|54496|55051|55183|55196|56339|57343|57673|63978|64783|79723|79813|80312|84656|84823|90853|91646|112869|124512	APEX1|CHEK1|DDB1|DNMT1|DNMT3A|GSK3A|H2AX|H2AZ1|HDAC1|HDAC2|HELLS|HNRNPU|JARID2|LBR|LMNB1|TRIM37|MYC|MYCN|PHB1|SMARCA4|SUV39H1|TDG|TFAP2C|TP53|ARID1A|H3C4|PPM1D|HAT1|ASH2L|CDYL|TRIM28|SMYD5|PRMT5|RBM14|CTCF|EHMT2|WDR5|KAT7|BAZ2A|KDM1A|RRP8|SIRT1|DCAF13|NOC2L|HIPK2|UBR5|MIS18A|PRMT7|NRDE2|RIF1|RESF1|METTL3|ZNF304|BEND3|PRDM14|RBM15|SUV39H2|EHMT1|TET1|GLYR1|LMNB2|SPOCD1|TDRD12|SGF29|METTL23	-7.33551	0	98	1	1	-9.05774	3.625784205737273
1	-9.01586	GO:1903241	M1	1	0	GO Biological Processes	19	U2-type prespliceosome assembly	19_GO:0009987 cellular process	-9.01586	6.091317465638618	8.418014978107607	30284	25	2983	15	0.5028494803888702	0.12950832838084156	6628|6632|6633|6635|6636|8175|9879|10262|10291|10946|23450|27336|79753|84811|84844	SNRPB|SNRPD1|SNRPD2|SNRPE|SNRPF|SF3A2|DDX46|SF3B4|SF3A1|SF3A3|SF3B3|HTATSF1|SNIP1|BUD13|PHF5A	-7.29468	0	8	0	0	-45.6995	6.091317465638618
1	-9.00808	GO:0008608	M1	1	0	GO Biological Processes	19	attachment of spindle microtubules to kinetochore	19_GO:0051179 localization	-9.00808	5.393354006034193	8.219226334402364	30284	32	2983	17	0.5698960777740529	0.13782568321391886	7756|8379|9184|9212|10403|11004|25936|57405|79980|81620|81929|83540|147841|151648|220134|221150|348235	ZNF207|MAD1L1|BUB3|AURKB|NDC80|KIF2C|NSL1|SPC25|DSN1|CDT1|SEH1L|NUF2|SPC24|SGO1|SKA1|SKA3|SKA2	-7.28794	0	4	0	0	-59.9597	5.971879868273156
1	-8.99214	GO:0000479	M1	1	0	GO Biological Processes	19	endonucleolytic cleavage of tricistronic rRNA transcript (SSU-rRNA, 5.8S rRNA, LSU-rRNA)	19_GO:0009987 cellular process	-8.99214	7.614146832048274	8.747395401636112	30284	16	2983	12	0.4022795843110962	0.1158942979156369	8602|9790|10607|10799|23212|23246|27340|29777|55720|65095|79707|161424	NOP14|BMS1|TBL3|RPP40|RRS1|BOP1|UTP20|ABT1|TSR1|KRI1|NOL9|NOP9	-7.27305	0	38	0	0	-16.9926	10.152195776064366
1	-8.97989	GO:0170033	M1	1	0	GO Biological Processes	19	L-amino acid metabolic process	19_GO:0009987 cellular process	-8.97989	2.658908417540667	7.127138606734898	30284	168	2983	44	1.4750251424740195	0.2207223194389625	159|275|384|440|445|586|790|1491|1638|1743|2356|2639|2731|2746|2806|3712|4507|4522|4842|4942|5053|5832|6470|6611|6898|7915|8659|10993|10994|22929|23464|23498|27165|27232|29920|54511|57494|58478|60496|64087|81539|138199|144193|284716	ADSS2|AMT|ARG2|ASNS|ASS1|BCAT1|CAD|CTH|DCT|DLST|FPGS|GCDH|GLDC|GLUD1|GOT2|IVD|MTAP|MTHFD1|NOS1|OAT|PAH|ALDH18A1|SHMT1|SMS|TAT|ALDH5A1|ALDH4A1|SDS|ILVBL|SEPHS1|GCAT|HAAO|GLS2|GNMT|PYCR2|HMGCLL1|RIMKLB|ENOPH1|AASDHPPT|MCCC2|SLC38A1|CARNMT1|AMDHD1|RIMKLA	-7.26183	0	20	0	0	-23.8566	3.2725026677423594
1	-8.97776	GO:0016853	M1	1	0	GO Molecular Functions	21	isomerase activity		-8.97776	2.594450031660893	7.092051176736034	30284	180	2983	46	1.542071739859202	0.2256061888384012	242|641|1638|1736|2287|2288|2289|3329|3422|4047|4594|5373|5481|5973|7153|7264|7486|9360|9401|10455|10465|10682|11104|22934|23398|27079|29785|51645|51750|54517|55276|55345|56652|58478|59344|64714|64794|80142|80324|81889|83448|83480|83990|84693|150962|374887	ALOX12B|BLM|DCT|DKC1|FKBP3|FKBP4|FKBP5|HSPD1|IDI1|LSS|MMUT|PMM2|PPID|RENBP|TOP2A|GFUS|WRN|PPIG|RECQL4|ECI2|PPIH|EBP|KATNA1|RPIA|PPWD1|RPUSD2|CYP2S1|PPIL1|RTEL1|PUS7|PGM2|ZGRF1|TWNK|ENOPH1|ALOXE3|PDIA2|DDX31|PTGES2|PUS1|FAHD1|PUS7L|PUS3|BRIP1|MCEE|PUS10|YJEFN3	-7.26074	0	99	1	1	-8.97776	2.594450031660893
1	-8.94543	GO:0065004	M1	1	0	GO Biological Processes	19	protein-DNA complex assembly	19_GO:0009987 cellular process	-8.94543	2.383559008293372	6.962212278321077	30284	230	2983	54	1.810258129399933	0.24410500593090653	1058|2491|3014|4171|4673|4674|4676|4678|4869|5888|5889|6597|6749|6837|6875|6877|6880|6882|7290|7343|8208|8318|8351|8520|8971|9014|9282|9441|9477|9735|9787|10036|10541|11176|11198|11339|23234|23522|54069|54457|54700|55355|55723|55814|55839|64105|64425|64946|79172|80152|81620|83743|83860|401541	CENPA|CENPI|H2AX|MCM2|NAP1L1|NAP1L2|NAP1L4|NASP|NPM1|RAD51|RAD51C|SMARCA4|SSRP1|MED22|TAF4B|TAF5|TAF9|TAF11|HIRA|UBTF|CHAF1B|CDC45|H3C4|HAT1|H1-10|TAF1B|MED14|MED26|MED20|KNTC1|DLGAP5|CHAF1A|ANP32B|BAZ2A|SUPT16H|OIP5|DNAJC9|KAT6B|MIS18A|TAF7L|RRN3|HJURP|ASF1B|BDP1|CENPN|CENPK|POLR1E|CENPH|CENPO|CENPT|CDT1|GRWD1|TAF3|CENPP	-7.22944	0	80	0	0	-10.7479	2.4771357693597045
1	-8.87324	GO:1902369	M1	1	0	GO Biological Processes	19	negative regulation of RNA catabolic process	19_GO:0048519 negative regulation of biological process	-8.87324	3.3468777283728675	7.4113073447284625	30284	91	2983	30	1.0056989607777405	0.18268903038501969	1660|1736|1994|1996|2521|3184|3192|4234|5317|6556|7812|8148|8531|9704|9967|10128|10492|10642|11187|23367|25819|51808|54888|55051|55132|55544|92345|166863|326340|373863	DHX9|DKC1|ELAVL1|ELAVL4|FUS|HNRNPD|HNRNPU|METTL1|PKP1|SLC11A1|CSDE1|TAF15|YBX3|DHX34|THRAP3|LRPPRC|SYNCRIP|IGF2BP1|PKP3|LARP1|NOCT|PHAX|NSUN2|NRDE2|LARP1B|RBM38|NAF1|RBM46|ZAR1|DND1	-7.15868	0	56	0	0	-14.7744	3.7563124371438152
1	-8.8726	GO:0031267	M1	1	0	GO Molecular Functions	21	small GTPase binding		-8.8726	2.224155965074172	6.839099196118645	30284	283	2983	62	2.078444518940664	0.2612051547054613	332|857|1104|1122|1434|1729|1894|3837|3842|3843|4645|4688|5147|5216|5583|5902|5903|5905|6647|6653|6792|8531|9681|9732|9735|9912|10059|10526|10527|10811|10928|11069|11260|23039|23191|23312|23329|23534|25924|26030|27237|29098|29107|51194|51735|55785|55920|57510|64145|64328|79711|81624|84440|84958|92558|94122|120892|128239|129049|140730|201294|220441	BIRC5|CAV1|RCC1|CHML|CSE1L|DIAPH1|ECT2|KPNB1|TNPO1|IPO5|MYO5B|NCF2|PDE6D|PFN1|PRKCH|RANBP1|RANBP2|RANGAP1|SOD1|SORL1|CDKL5|YBX3|DEPDC5|DOCK4|KNTC1|ARHGAP44|DNM1L|IPO8|IPO7|NOXA1|RALBP1|RAPGEF4|XPOT|XPO7|CYFIP1|DMXL2|TBC1D30|TNPO3|MYRIP|PLEKHG3|ARHGEF16|RANGRF|NXT1|IPO11|RAPGEF6|FGD6|RCC2|XPO5|RBSN|XPO4|IPO4|DIAPH3|RAB11FIP4|SYTL1|BICDL1|SYTL5|LRRK2|IQGAP3|SGSM1|RIMS4|UNC13D|RNF152	-7.15868	0	94	0	0	-9.37033	2.224155965074172
1	-8.79459	GO:0030425	M1	1	0	GO Cellular Components	20	dendrite		-8.79459	1.7746357970758182	6.521029990993936	30284	635	2983	111	3.72108615487764	0.34655632306147005	40|134|135|274|321|348|551|627|793|794|1132|1620|1812|1996|2046|2051|2186|2554|2558|2561|2562|2565|2567|2775|2899|2902|2931|3192|3208|3320|3326|3358|3739|3749|3776|3897|4535|4842|4905|4976|4985|5501|5727|5818|5873|5905|5935|6158|6571|6647|6792|6809|6853|7855|7976|8898|9455|9479|9495|9743|9775|9863|9912|10021|10243|10381|10445|10564|10636|10642|10772|10814|11255|22899|22941|23046|23191|23607|27124…	ASIC2|ADORA1|ADORA2A|BIN1|APBA2|APOE|AVP|BDNF|CALB1|CALB2|CHRM4|BRINP1|DRD1|ELAVL4|EPHA8|EPHB6|BPTF|GABRA1|GABRA5|GABRB2|GABRB3|GABRG1|GABRG3|GNAO1|GRIK3|GRIN1|GSK3A|HNRNPU|HPCA|HSP90AA1|HSP90AB1|HTR2C|KCNA4|KCNC4|KCNK2|L1CAM|ND1|NOS1|NSF|OPA1|OPRD1|PPP1CC|PTCH1|NECTIN1|RAB27A|RANGAP1|RBM3|RPL28|SLC18A2|SOD1|CDKL5|STX3|SYN1|FZD5|FZD3|MTMR2|HOMER2|MAPK8IP1|AKAP5|ARHGAP32|EIF4A3|MAGI2|ARHGAP44|HCN4…	-7.0817	0	100	1	1	-8.79459	1.8343531308776735
1	-8.77031	GO:0031970	M1	1	0	GO Cellular Components	20	organelle envelope lumen		-8.77031	3.2445161758556216	7.318724965458891	30284	97	2983	31	1.039222259470332	0.1856774415950489	240|995|1371|1678|4719|4976|6647|6653|6821|7064|9377|10131|10650|10989|23568|23607|26517|26519|27166|30968|51287|54205|56616|57486|65260|81570|90580|115209|131076|131474|400916	ALOX5|CDC25C|CPOX|TIMM8A|NDUFS1|OPA1|SOD1|SORL1|SUOX|THOP1|COX5A|TRAP1|PRELID3A|IMMT|ARL2BP|CD2AP|TIMM13|TIMM10|PRELID1|STOML2|COA4|CYCS|DIABLO|NLN|COA7|CLPB|TIMM29|OMA1|MIX23|CHCHD4|CHCHD10	-7.05845	0	101	1	1	-8.77031	3.2673733532161178
1	-8.76313	GO:1901976	M1	1	0	GO Biological Processes	19	regulation of cell cycle checkpoint	19_GO:0048519 negative regulation of biological process	-8.76313	4.350941046884728	7.759730502767265	30284	49	2983	21	0.7039892725444183	0.1530813538326766	332|580|675|891|3619|4085|5514|5888|6118|7517|8379|8899|9212|9675|10403|55143|55159|55755|84101|220134|221150	BIRC5|BARD1|BRCA2|CCNB1|INCENP|MAD2L1|PPP1R10|RAD51|RPA2|XRCC3|MAD1L1|PRP4K|AURKB|TTI1|NDC80|CDCA8|RFWD3|CDK5RAP2|USP44|SKA1|SKA3	-7.05229	0	77	0	0	-11.0253	8.121756620851492
1	-8.72355	GO:0009123	M1	1	0	GO Biological Processes	19	nucleoside monophosphate metabolic process	19_GO:0009987 cellular process	-8.72355	3.5598608565420493	7.4343794173975395	30284	77	2983	27	0.9051290646999665	0.17340204576582532	132|158|159|272|471|790|978|1723|1740|1841|1854|2618|3251|3615|4860|5471|5634|6470|7083|7371|7372|7378|8833|9414|9615|10606|30833	ADK|ADSL|ADSS2|AMPD3|ATIC|CAD|CDA|DHODH|DLG2|DTYMK|DUT|GART|HPRT1|IMPDH2|PNP|PPAT|PRPS2|SHMT1|TK1|UCK2|UMPS|UPP1|GMPS|TJP2|GDA|PAICS|NT5C	-7.01474	0	87	0	0	-10.0785	8.701882093769456
1	-8.72355	GO:0072655	M1	1	0	GO Biological Processes	19	establishment of protein localization to mitochondrion	19_GO:0051179 localization	-8.72355	3.5598608565420493	7.4343794173975395	30284	77	2983	27	0.9051290646999665	0.17340204576582532	617|1678|3308|3320|3329|4285|9512|9804|9868|10440|10452|10469|10531|10651|23203|25813|26517|26519|54543|56993|79568|84233|84709|90580|92609|131474|134266	BCS1L|TIMM8A|HSPA4|HSP90AA1|HSPD1|MIPEP|PMPCB|TOMM20|TOMM70|TIMM17A|TOMM40|TIMM44|PITRM1|MTX2|PMPCA|SAMM50|TIMM13|TIMM10|TOMM7|TOMM22|MAIP1|TMEM126A|MGARP|TIMM29|TIMM50|CHCHD4|GRPEL2	-7.01474	0	95	0	0	-9.27311	7.251568411474547
1	-8.715	GO:0097447	M1	1	0	GO Cellular Components	20	dendritic tree		-8.715	1.7690639421399443	6.484531237923972	30284	637	2983	111	3.72108615487764	0.34655632306147005	40|134|135|274|321|348|551|627|793|794|1132|1620|1812|1996|2046|2051|2186|2554|2558|2561|2562|2565|2567|2775|2899|2902|2931|3192|3208|3320|3326|3358|3739|3749|3776|3897|4535|4842|4905|4976|4985|5501|5727|5818|5873|5905|5935|6158|6571|6647|6792|6809|6853|7855|7976|8898|9455|9479|9495|9743|9775|9863|9912|10021|10243|10381|10445|10564|10636|10642|10772|10814|11255|22899|22941|23046|23191|23607|27124…	ASIC2|ADORA1|ADORA2A|BIN1|APBA2|APOE|AVP|BDNF|CALB1|CALB2|CHRM4|BRINP1|DRD1|ELAVL4|EPHA8|EPHB6|BPTF|GABRA1|GABRA5|GABRB2|GABRB3|GABRG1|GABRG3|GNAO1|GRIK3|GRIN1|GSK3A|HNRNPU|HPCA|HSP90AA1|HSP90AB1|HTR2C|KCNA4|KCNC4|KCNK2|L1CAM|ND1|NOS1|NSF|OPA1|OPRD1|PPP1CC|PTCH1|NECTIN1|RAB27A|RANGAP1|RBM3|RPL28|SLC18A2|SOD1|CDKL5|STX3|SYN1|FZD5|FZD3|MTMR2|HOMER2|MAPK8IP1|AKAP5|ARHGAP32|EIF4A3|MAGI2|ARHGAP44|HCN4…	-7.00721	0	100	0	0	-8.79459	1.8343531308776735
1	-8.68229	GO:0048471	M1	1	0	GO Cellular Components	20	perinuclear region of cytoplasm		-8.68229	1.7033885530309338	6.4255800107287095	30284	745	2983	125	4.190412336573919	0.3668649644594014	240|242|328|540|627|762|857|858|867|899|947|995|999|1022|1033|1113|1973|2021|2064|2186|2288|2589|2591|3320|3326|3625|3738|3741|3757|3875|4085|4172|4216|4591|4831|4842|5317|5336|5580|5727|5801|5888|5889|5903|5905|6331|6456|6792|7039|7164|7257|7430|7517|7584|7855|8099|8502|8531|8615|8666|8882|8898|9053|9322|9368|9479|9529|9588|9618|9625|9681|9768|9863|9914|10021|10049|10059|10103|10128|10206|10207|…	ALOX5|ALOX12B|APEX1|ATP7B|BDNF|CA4|CAV1|CAV2|CBL|CCNF|CD34|CDC25C|CDH1|CDK7|CDKN3|CHGA|EIF4A1|ENDOG|ERBB2|BPTF|FKBP4|GALNT1|GALNT3|HSP90AA1|HSP90AB1|INHBB|KCNA3|KCNA5|KCNH2|KRT18|MAD2L1|MCM3|MAP3K4|TRIM37|NME2|NOS1|PKP1|PLCG2|PRKCD|PTCH1|PTPRR|RAD51|RAD51C|RANBP2|RANGAP1|SCN5A|SH3GL2|CDKL5|TGFA|TPD52L1|TSNAX|EZR|XRCC3|ZNF35|FZD5|CDK2AP1|PKP4|YBX3|USO1|EIF3G|ZPR1|MTMR2|MAP7|TRIP10|NHERF1|MAPK8IP1|…	-6.97551	0	102	1	1	-8.68229	1.7033885530309338
1	-8.66343	GO:0006626	M1	1	0	GO Biological Processes	19	protein targeting to mitochondrion	19_GO:0051179 localization	-8.66343	3.8675031527864245	7.531067858920068	30284	63	2983	24	0.8045591686221925	0.1635679547828635	1678|3308|3320|3329|4285|9512|9804|9868|10440|10452|10469|10531|10651|23203|25813|26517|26519|54543|56993|84709|90580|92609|131474|134266	TIMM8A|HSPA4|HSP90AA1|HSPD1|MIPEP|PMPCB|TOMM20|TOMM70|TIMM17A|TOMM40|TIMM44|PITRM1|MTX2|PMPCA|SAMM50|TIMM13|TIMM10|TOMM7|TOMM22|MGARP|TIMM29|TIMM50|CHCHD4|GRPEL2	-6.95767	0	95	0	0	-9.27311	7.251568411474547
1	-8.65673	GO:0006839	M1	1	0	GO Biological Processes	19	mitochondrial transport	19_GO:0051179 localization	-8.65673	2.5113326393422377	6.907703710633549	30284	190	2983	47	1.5755950385517934	0.22800641942259348	22|292|293|1678|2806|2931|3308|3313|3320|3329|3954|4191|5250|7157|7780|9512|9804|9868|10166|10440|10452|10469|10572|10651|11194|25813|26517|26519|28982|54543|54946|56993|57380|63933|79568|79714|79751|90580|92609|118980|119559|131474|134266|152926|168620|255027|400916	ABCB7|SLC25A5|SLC25A6|TIMM8A|GOT2|GSK3A|HSPA4|HSPA9|HSP90AA1|HSPD1|LETM1|MDH2|SLC25A3|TP53|SLC30A2|PMPCB|TOMM20|TOMM70|SLC25A15|TIMM17A|TOMM40|TIMM44|SIVA1|MTX2|ABCB8|SAMM50|TIMM13|TIMM10|FLVCR1|TOMM7|SLC41A3|TOMM22|MRS2|MCUR1|MAIP1|CCDC51|SLC25A22|TIMM29|TIMM50|SFXN2|SFXN4|CHCHD4|GRPEL2|PPM1K|BHLHA15|MPV17L|CHCHD10	-6.95198	0	95	0	0	-9.27311	7.251568411474547
1	-8.64292	GO:0045296	M1	1	0	GO Molecular Functions	21	cadherin binding		-8.64292	2.097309905833656	6.66562561612332	30284	334	2983	69	2.313107609788803	0.275225987761686	471|867|999|1013|1654|1936|1983|2194|2810|3054|3312|3326|3875|4072|4361|5216|5317|5331|5493|5902|5905|5917|6138|6187|6231|6455|6520|7112|7430|8351|8428|8502|8607|8615|8842|8971|9133|9414|9588|9689|9793|10528|10606|10694|10726|10985|11187|11273|11313|11336|11344|23348|23367|23607|26135|26156|27237|29789|50848|54443|54505|55971|56924|57650|64787|79180|81624|143098|153090	ATIC|CBL|CDH1|CDH15|DDX3X|EEF1D|EIF5|FASN|SFN|HCFC1|HSPA8|HSP90AB1|KRT18|EPCAM|MRE11|PFN1|PKP1|PLCB3|PPL|RANBP1|RANGAP1|RARS1|RPL15|RPS2|RPS26|SH3GL1|SLC3A2|TMPO|EZR|H3C4|STK24|PKP4|RUVBL1|USO1|PROM1|H1-10|CCNB2|TJP2|PRDX6|BZW1|CKAP5|NOP56|PAICS|CCT8|NUDC|GCN1|PKP3|ATXN2L|LYPLA2|EXOC3|TWF2|DOCK9|LARP1|CD2AP|SERBP1|RSL1D1|ARHGEF16|OLA1|F11R|ANLN|DHX29|BAIAP2L1|PAK6|CIP2A|EPS8L2|EFHD2|DIAPH3|MPP7|D…	-6.93917	0	103	1	1	-8.64292	2.097309905833656
1	-8.63442	GO:0090734	M1	1	0	GO Cellular Components	20	site of DNA damage		-8.63442	2.867414074155584	7.0802372251203005	30284	131	2983	37	1.24036205162588	0.20264568156583734	142|545|1108|1642|2271|3014|3364|4361|4796|5884|5888|5932|6117|6118|7157|7515|7520|8914|10293|10524|11073|11143|25939|27336|27339|51444|54537|55135|55159|55183|55345|56852|78995|79000|79840|83695|253714	PARP1|ATR|CHD4|DDB1|FH|H2AX|HUS1|MRE11|TONSL|RAD17|RAD51|RBBP8|RPA1|RPA2|TP53|XRCC1|XRCC5|TIMELESS|TRAIP|KAT5|TOPBP1|KAT7|SAMHD1|HTATSF1|PRPF19|RNF138|SHLD2|WRAP53|RFWD3|RIF1|ZGRF1|RAD18|HROB|AUNIP|NHEJ1|RHNO1|MMS22L	-6.93168	0	104	1	1	-8.63442	3.807073416024137
1	-8.61832	GO:0042773	M1	1	0	GO Biological Processes	19	ATP synthesis coupled electron transport	19_GO:0009987 cellular process	-8.61832	3.274901863246569	7.26276829582021	30284	93	2983	30	1.0056989607777405	0.18268903038501969	1537|1738|4513|4514|4519|4535|4536|4537|4538|4539|4540|4541|4697|4704|4705|4717|4719|4720|4722|4723|4726|6390|6392|7381|7384|7385|7386|9377|27089|54205	CYC1|DLD|COX2|COX3|CYTB|ND1|ND2|ND3|ND4|ND4L|ND5|ND6|NDUFA4|NDUFA9|NDUFA10|NDUFC1|NDUFS1|NDUFS2|NDUFS3|NDUFV1|NDUFS6|SDHB|SDHD|UQCRB|UQCRC1|UQCRC2|UQCRFS1|COX5A|UQCRQ|CYCS	-6.91758	0	16	0	0	-29.3068	3.9618324979763377
1	-8.61832	GO:0042775	M1	1	0	GO Biological Processes	19	mitochondrial ATP synthesis coupled electron transport	19_GO:0009987 cellular process	-8.61832	3.274901863246569	7.26276829582021	30284	93	2983	30	1.0056989607777405	0.18268903038501969	1537|1738|4513|4514|4519|4535|4536|4537|4538|4539|4540|4541|4697|4704|4705|4717|4719|4720|4722|4723|4726|6390|6392|7381|7384|7385|7386|9377|27089|54205	CYC1|DLD|COX2|COX3|CYTB|ND1|ND2|ND3|ND4|ND4L|ND5|ND6|NDUFA4|NDUFA9|NDUFA10|NDUFC1|NDUFS1|NDUFS2|NDUFS3|NDUFV1|NDUFS6|SDHB|SDHD|UQCRB|UQCRC1|UQCRC2|UQCRFS1|COX5A|UQCRQ|CYCS	-6.91758	0	16	0	0	-29.3068	3.9618324979763377
1	-8.61304	GO:0009063	M1	1	0	GO Biological Processes	19	amino acid catabolic process	19_GO:0009987 cellular process	-8.61304	3.0736005560561837	7.168883250595586	30284	109	2983	33	1.1062688568555146	0.1915085190626899	275|384|594|642|1629|1738|1743|2108|2731|2746|2806|3028|3712|4329|4842|4942|5053|6470|6898|7915|8659|9673|10295|10993|11112|23464|23498|27165|54511|64087|138199|144193|152926	AMT|ARG2|BCKDHB|BLMH|DBT|DLD|DLST|ETFA|GLDC|GLUD1|GOT2|HSD17B10|IVD|ALDH6A1|NOS1|OAT|PAH|SHMT1|TAT|ALDH5A1|ALDH4A1|SLC25A44|BCKDK|SDS|HIBADH|GCAT|HAAO|GLS2|HMGCLL1|MCCC2|CARNMT1|AMDHD1|PPM1K	-6.91329	0	20	0	0	-23.8566	3.2725026677423594
1	-8.56607	GO:0000178	M1	1	0	GO Cellular Components	20	exosome (RNase complex)		-8.56607	6.179597428908744	8.214007296923448	30284	23	2983	14	0.46932618169627893	0.12513800776420753	4931|5393|5394|6832|8570|11340|22894|23016|23404|23517|51010|54663|56915|118460	NVL|EXOSC9|EXOSC10|SUPV3L1|KHSRP|EXOSC8|DIS3|EXOSC7|EXOSC2|MTREX|EXOSC3|WDR74|EXOSC5|EXOSC6	-6.86831	0	59	0	0	-14.1483	10.152195776064366
1	-8.56607	GO:0000963	M1	1	0	GO Biological Processes	19	mitochondrial RNA processing	19_GO:0009987 cellular process	-8.56607	6.179597428908744	8.214007296923448	30284	23	2983	14	0.46932618169627893	0.12513800776420753	3028|6832|9238|9692|22868|25821|51654|54931|60493|60528|79072|79675|79828|80324	HSD17B10|SUPV3L1|TBRG4|PRORP|FASTKD2|MTO1|CDK5RAP1|TRMT10C|FASTKD5|ELAC2|FASTKD3|FASTKD1|METTL8|PUS1	-6.86831	0	105	1	1	-8.56607	10.152195776064366
1	-8.5642	GO:1903829	M1	1	0	GO Biological Processes	19	positive regulation of protein localization	19_GO:0051179 localization	-8.5642	1.871747517831506	6.490512453215201	30284	499	2983	92	3.084143479718404	0.3165469107215315	101|135|142|348|785|983|999|1459|1894|1981|2035|2064|2150|2182|2339|2746|2810|2931|3091|3208|3305|3320|3326|3843|5106|5317|5347|5481|5579|5580|5583|5593|5880|5950|6469|6653|6721|6809|6833|6950|7015|7203|7429|7430|7443|7855|7984|8882|8899|9378|9495|9868|10055|10059|10075|10155|10268|10445|10527|10541|10575|10576|10694|11069|11143|11156|11187|11190|22948|23379|23607|23636|25924|26354|27237|29098|51…	ADAM8|ADORA2A|PARP1|APOE|CACNB4|CDK1|CDH1|CSNK2A2|ECT2|EIF4G1|EPB41|ERBB2|F2RL1|ACSL4|FNTA|GLUD1|SFN|GSK3A|HIF1A|HPCA|HSPA1L|HSP90AA1|HSP90AB1|IPO5|PCK2|PKP1|PLK1|PPID|PRKCB|PRKCD|PRKCH|PRKG2|RAC2|RBP4|SHH|SORL1|SREBF2|STX3|ABCC8|TCP1|TERT|CCT3|VIL1|EZR|VRK1|FZD5|ARHGEF5|ZPR1|PRP4K|NRXN1|AKAP5|TOMM70|SAE1|DNM1L|HUWE1|TRIM28|RAMP3|MCRS1|IPO7|ANP32B|CCT4|CCT2|CCT8|RAPGEF4|KAT7|PTP4A3|PKP3|CEP250|CC…	-6.86743	0	106	1	1	-8.5642	1.871747517831506
1	-8.5594	GO:0009161	M1	1	0	GO Biological Processes	19	ribonucleoside monophosphate metabolic process	19_GO:0009987 cellular process	-8.5594	3.9576356415166165	7.516649846495891	30284	59	2983	23	0.771035869929601	0.1601510880254115	132|158|159|272|471|790|978|1723|1740|2618|3251|3615|4860|5471|5634|7371|7372|7378|8833|9414|9615|10606|30833	ADK|ADSL|ADSS2|AMPD3|ATIC|CAD|CDA|DHODH|DLG2|GART|HPRT1|IMPDH2|PNP|PPAT|PRPS2|UCK2|UMPS|UPP1|GMPS|TJP2|GDA|PAICS|NT5C	-6.86362	0	87	0	0	-10.0785	8.701882093769456
1	-8.53008	GO:0016301	M1	1	0	GO Molecular Functions	21	kinase activity		-8.53008	1.7060163700824413	6.364764752687936	30284	726	2983	122	4.089842440496144	0.3626260206632475	93|132|157|545|551|673|699|790|814|983|1019|1022|1111|1119|1152|1459|1740|1841|2041|2046|2051|2064|2264|2321|2322|2324|2584|2585|2870|2931|3055|3815|3932|4145|4216|4233|4293|4598|4751|4831|4832|4881|5288|5289|5291|5292|5313|5347|5565|5579|5580|5583|5591|5593|5603|5634|5832|6732|6789|6792|7075|7083|7272|7371|7443|7465|8317|8428|8444|8493|8711|8805|8899|8999|9088|9212|9414|9625|9833|10155|10295|104…	ACVR2B|ADK|GRK3|ATR|AVP|BRAF|BUB1|CAD|CAMK4|CDK1|CDK4|CDK7|CHEK1|CHKA|CKB|CSNK2A2|DLG2|DTYMK|EPHA1|EPHA8|EPHB6|ERBB2|FGFR4|FLT1|FLT3|FLT4|GALK1|GALK2|GRK6|GSK3A|HCK|KIT|LCK|MATK|MAP3K4|MET|MAP3K9|MVK|NEK2|NME2|NME3|NPR1|PIK3C2G|PIK3C3|PIK3CB|PIM1|PKLR|PLK1|PRKAB2|PRKCB|PRKCD|PRKCH|PRKDC|PRKG2|MAPK13|PRPS2|ALDH18A1|SRPK1|STK4|CDKL5|TIE1|TK1|TTK|UCK2|VRK1|WEE1|CDC7|STK24|DYRK3|PPM1D|TNK1|TRIM24|PRP…	-6.83529	0	55	0	0	-14.9112	2.033497045506868
1	-8.50942	GO:0016903	M1	1	0	GO Molecular Functions	21	oxidoreductase activity, acting on the aldehyde or oxo group of donors		-8.50942	4.413998163506246	7.659536060277134	30284	46	2983	20	0.670465973851827	0.14941732035775818	128|217|219|231|316|501|594|1629|1737|1738|4329|5160|5162|5832|7915|8659|10840|55526|55753|126133	ADH5|ALDH2|ALDH1B1|AKR1B1|AOX1|ALDH7A1|BCKDHB|DBT|DLAT|DLD|ALDH6A1|PDHA1|PDHB|ALDH18A1|ALDH5A1|ALDH4A1|ALDH1L1|DHTKD1|OGDHL|ALDH16A1	-6.81561	0	107	1	1	-8.50942	4.413998163506246
1	-8.50181	GO:0000176	M1	1	0	GO Cellular Components	20	nuclear exosome (RNase complex)		-8.50181	7.166255841927787	8.40616886003206	30284	17	2983	12	0.4022795843110962	0.1158942979156369	4931|5393|5394|11340|22894|23016|23404|23517|51010|54663|56915|118460	NVL|EXOSC9|EXOSC10|EXOSC8|DIS3|EXOSC7|EXOSC2|MTREX|EXOSC3|WDR74|EXOSC5|EXOSC6	-6.80898	0	59	0	0	-14.1483	10.152195776064366
1	-8.49607	GO:0000940	M1	1	0	GO Cellular Components	20	outer kinetochore		-8.49607	6.598927254441837	8.279296882864417	30284	20	2983	13	0.4358028830036876	0.12060630736815152	699|891|5347|10403|25936|54908|57405|79980|83540|147841|220134|221150|348235	BUB1|CCNB1|PLK1|NDC80|NSL1|SPDL1|SPC25|DSN1|NUF2|SPC24|SKA1|SKA3|SKA2	-6.80422	0	21	0	0	-23.4955	10.152195776064366
1	-8.47658	GO:0009112	M1	1	0	GO Biological Processes	19	nucleobase metabolic process	19_GO:0009987 cellular process	-8.47658	5.076097888032182	7.860644789143851	30284	34	2983	17	0.5698960777740529	0.13782568321391886	132|790|978|1503|1723|2618|3251|4329|5471|6240|6470|7372|8833|9615|10606|23028|56474	ADK|CAD|CDA|CTPS1|DHODH|GART|HPRT1|ALDH6A1|PPAT|RRM1|SHMT1|UMPS|GMPS|GDA|PAICS|KDM1A|CTPS2	-6.78571	0	87	0	0	-10.0785	8.701882093769456
1	-8.46313	GO:0031647	M1	1	0	GO Biological Processes	19	regulation of protein stability	19_GO:0065007 biological regulation	-8.46313	1.9988779248209627	6.528626091971239	30284	386	2983	76	2.5477707006369426	0.2885024011010238	481|1022|1620|2648|3054|3092|3312|3320|3326|3329|4047|4092|4591|5216|5245|5292|5347|5434|5580|5591|6125|6720|6789|6880|6950|7015|7157|7203|7398|7485|7756|8287|8607|8805|8975|9093|9334|9529|9530|9675|10103|10403|10575|10576|10694|10856|11040|11140|11331|22948|23352|23411|23560|27042|29997|54543|54552|54840|54997|55172|55278|56926|57602|57646|66036|79831|80155|84515|92162|92703|120892|121551|147138…	ATP1B1|CDK7|BRINP1|KAT2A|HCFC1|HIP1|HSPA8|HSP90AA1|HSP90AB1|HSPD1|LSS|SMAD7|TRIM37|PFN1|PHB1|PIM1|PLK1|POLR2E|PRKCD|PRKDC|RPL5|SREBF1|STK4|TAF9|TCP1|TERT|TP53|CCT3|USP1|GET1|ZNF207|USP9Y|RUVBL1|TRIM24|USP13|DNAJA3|B4GALT5|BAG5|BAG4|TTI1|TSPAN1|NDC80|CCT4|CCT2|CCT8|RUVBL2|PIM2|CDC37|PHB2|CCT5|UBR4|SIRT1|GTPBP4|UTP25|NOP53|TOMM7|GNL3L|APTX|TESC|DNAAF2|QRSL1|NCLN|USP36|USP28|MTMR9|KDM8|NAA15|MCM8|TM…	-6.77323	0	108	1	1	-8.46313	2.256043505792081
1	-8.4526	GO:0033108	M1	1	0	GO Biological Processes	19	mitochondrial respiratory chain complex assembly	19_GO:0009987 cellular process	-8.4526	3.09400252222914	7.104871456190901	30284	105	2983	32	1.0727455581629233	0.18861651394864165	617|2395|4535|4536|4538|4540|4541|4704|4705|4717|4719|4720|4722|7019|7386|25813|28976|29078|51204|51287|51295|55572|79072|80775|84233|91942|115209|131474|137682|284184|728568|100303755	BCS1L|FXN|ND1|ND2|ND4|ND5|ND6|NDUFA9|NDUFA10|NDUFC1|NDUFS1|NDUFS2|NDUFS3|TFAM|UQCRFS1|SAMM50|ACAD9|NDUFAF4|TACO1|COA4|ECSIT|FOXRED1|FASTKD3|TMEM177|TMEM126A|NDUFAF2|OMA1|CHCHD4|NDUFAF6|NDUFAF8|UQCC6|PET117	-6.76368	0	109	1	1	-8.4526	4.614634443665621
1	-8.38077	GO:0090307	M1	1	0	GO Biological Processes	19	mitotic spindle assembly	19_GO:0009987 cellular process	-8.38077	4.180315907791209	7.513659759443175	30284	51	2983	21	0.7039892725444183	0.1530813538326766	332|991|3619|3833|3837|4605|4751|7756|8086|8243|9212|9493|10464|10735|22974|24137|29098|55125|55143|56647|56992	BIRC5|CDC20|INCENP|KIFC1|KPNB1|MYBL2|NEK2|ZNF207|AAAS|SMC1A|AURKB|KIF23|PIBF1|STAG2|TPX2|KIF4A|RANGRF|CEP192|CDCA8|BCCIP|KIF15	-6.69281	0	15	0	0	-32.9401	4.180315907791209
1	-8.3735	GO:0009303	M1	1	0	GO Biological Processes	19	rRNA transcription	19_GO:0009987 cellular process	-8.3735	5.640108764480202	7.9732229377691475	30284	27	2983	15	0.5028494803888702	0.12950832838084156	2975|2976|4141|5434|6949|7157|9014|9329|10360|10849|64425|84172|84365|112495|221830	GTF3C1|GTF3C2|MARS1|POLR2E|TCOF1|TP53|TAF1B|GTF3C4|NPM3|POLR1G|POLR1E|POLR1B|NIFK|GTF3C6|POLR1F	-6.68651	0	110	1	1	-8.3735	5.640108764480203
1	-8.37216	GO:0070603	M1	1	0	GO Cellular Components	20	SWI/SNF superfamily-type complex		-8.37216	3.2059565608624307	7.118216494761097	30284	95	2983	30	1.0056989607777405	0.18268903038501969	86|1108|2186|3065|3066|5931|6597|6599|6605|7798|8099|8193|8289|8295|8607|9188|10445|10514|10524|10856|11176|26038|27443|54556|54617|54815|57504|57634|81611|93973	ACTL6A|CHD4|BPTF|HDAC1|HDAC2|RBBP7|SMARCA4|SMARCC1|SMARCE1|LUZP1|CDK2AP1|DPF1|ARID1A|TRRAP|RUVBL1|DDX21|MCRS1|MYBBP1A|KAT5|RUVBL2|BAZ2A|CHD5|CECR2|ING3|INO80|GATAD2A|MTA3|EP400|ANP32E|ACTR8	-6.68614	0	111	1	1	-8.37216	5.076097888032183
1	-8.34423	GO:0019843	M1	1	0	GO Molecular Functions	21	rRNA binding		-8.34423	3.748503055777612	7.332459208298951	30284	65	2983	24	0.8045591686221925	0.1635679547828635	4869|6125|9188|10436|22868|23107|23212|27042|29997|51081|51204|55037|55052|55272|55299|55794|56342|60493|65003|79159|80135|81554|84154|92856	NPM1|RPL5|DDX21|EMG1|FASTKD2|MRPS27|RRS1|UTP25|NOP53|MRPS7|TACO1|PTCD3|MRPL20|IMP3|BRIX1|DDX28|PPAN|FASTKD5|MRPL11|NOL12|RPF1|RCC1L|RPF2|IMP4	-6.65918	0	51	0	0	-15.4552	6.204119640928223
1	-8.33316	GO:0000727	M1	1	0	GO Biological Processes	19	double-strand break repair via break-induced replication	19_GO:0050896 response to stimulus	-8.33316	8.460163146720305	8.543880950603691	30284	12	2983	10	0.3352329869259135	0.10583213917278023	4171|4172|4173|4174|4175|4176|8317|8318|51659|84296	MCM2|MCM3|MCM4|MCM5|MCM6|MCM7|CDC7|CDC45|GINS2|GINS4	-6.64907	0	47	0	0	-16.0868	10.152195776064366
1	-8.31882	GO:0006457	M1	1	0	GO Biological Processes	19	protein folding	19_GO:0009987 cellular process	-8.31882	2.3359034528997653	6.663249100756332	30284	226	2983	52	1.7432115320147503	0.2396236620523855	1047|2288|2289|3305|3308|3312|3313|3320|3326|3329|3336|5203|5481|5903|6904|6950|7203|7265|7268|7369|8195|8570|8872|8882|9093|9360|9529|9530|10049|10131|10465|10575|10576|10694|10726|10808|10856|11140|22948|23398|23640|26973|27000|51182|51645|56886|57003|64714|64772|81611|131474|134266	CLGN|FKBP4|FKBP5|HSPA1L|HSPA4|HSPA8|HSPA9|HSP90AA1|HSP90AB1|HSPD1|HSPE1|PFDN4|PPID|RANBP2|TBCD|TCP1|CCT3|TTC1|TTC4|UMOD|MKKS|KHSRP|CDC123|ZPR1|DNAJA3|PPIG|BAG5|BAG4|DNAJB6|TRAP1|PPIH|CCT4|CCT2|CCT8|NUDC|HSPH1|RUVBL2|CDC37|CCT5|PPWD1|HSPBP1|CHORDC1|DNAJC2|HSPA14|PPIL1|UGGT1|CCDC47|PDIA2|ENGASE|ANP32E|CHCHD4|GRPEL2	-6.63568	0	40	0	0	-16.7907	8.88317130405632
1	-8.26181	GO:0006790	M1	1	0	GO Biological Processes	19	sulfur compound metabolic process	19_GO:0009987 cellular process	-8.26181	2.0801135076339827	6.491288499408119	30284	327	2983	67	2.2460610124036204	0.2713009291479257	31|191|642|1491|1737|1738|1743|1800|2180|2182|2194|2639|3074|3156|3157|4144|4258|4507|4522|4594|4597|4598|5160|5162|6611|6647|6648|6821|7358|8086|8884|9951|10331|10380|10560|10678|10855|11019|11332|23205|23305|25830|25974|27232|51144|53354|54898|54995|57678|58478|60386|60481|60490|64087|79066|79071|79646|79993|84693|90161|93010|134526|201562|390916|494143|641372|100131187	ACACA|AHCY|BLMH|CTH|DLAT|DLD|DLST|DPEP1|ACSL1|ACSL4|FASN|GCDH|HEXB|HMGCR|HMGCS1|MAT2A|MGST2|MTAP|MTHFD1|MMUT|MVD|MVK|PDHA1|PDHB|SMS|SOD1|SOD2|SUOX|UGDH|AAAS|SLC5A6|HS3ST4|B3GNT3|BPNT1|SLC19A2|B3GNT2|HPSE|LIAS|ACOT7|ACSBG1|ACSL6|SULT4A1|MMACHC|GNMT|HSD17B12|PANK1|ELOVL2|OXSM|GPAM|ENOPH1|SLC25A19|ELOVL5|PPCDC|MCCC2|METTL16|ELOVL6|PANK3|ELOVL7|MCEE|HS6ST2|B3GNT7|ACOT12|HACD2|NUDT19|CHAC2|ACOT6|TSTD1	-6.57963	0	85	0	0	-10.2093	6.345122360040229
1	-8.25222	GO:0009145	M1	1	0	GO Biological Processes	19	purine nucleoside triphosphate biosynthetic process	19_GO:0009987 cellular process	-8.25222	3.172561180020114	7.0473730041986595	30284	96	2983	30	1.0056989607777405	0.18268903038501969	132|498|509|516|517|518|3615|4508|4509|4535|4536|4537|4538|4539|4540|4541|4704|4705|4717|4719|4720|4722|4723|4726|4831|4832|6390|6392|29922|30968	ADK|ATP5F1A|ATP5F1C|ATP5MC1|ATP5MC2|ATP5MC3|IMPDH2|ATP6|ATP8|ND1|ND2|ND3|ND4|ND4L|ND5|ND6|NDUFA9|NDUFA10|NDUFC1|NDUFS1|NDUFS2|NDUFS3|NDUFV1|NDUFS6|NME2|NME3|SDHB|SDHD|NME7|STOML2	-6.571	0	16	0	0	-29.3068	3.9618324979763377
1	-8.2466	GO:0032993	M1	1	0	GO Cellular Components	20	protein-DNA complex		-8.2466	2.2842440496144816	6.602540955681153	30284	240	2983	54	1.810258129399933	0.24410500593090653	86|142|1058|3014|3015|3662|4171|4172|4173|4174|4175|4176|4778|4796|4869|5111|5422|5424|5425|5437|5557|5558|5591|6117|6118|6667|7004|7013|7015|7520|8089|8295|8318|8351|8607|8971|9837|10524|10714|10856|23522|23595|23649|27339|51659|54556|57418|57634|58490|64785|79871|80169|84296|84656	ACTL6A|PARP1|CENPA|H2AX|H2AZ1|IRF4|MCM2|MCM3|MCM4|MCM5|MCM6|MCM7|NFE2|TONSL|NPM1|PCNA|POLA1|POLD1|POLD2|POLR2H|PRIM1|PRIM2|PRKDC|RPA1|RPA2|SP1|TEAD4|TERF1|TERT|XRCC5|YEATS4|TRRAP|CDC45|H3C4|RUVBL1|H1-10|GINS1|KAT5|POLD3|RUVBL2|KAT6B|ORC3|POLA2|PRPF19|GINS2|ING3|WDR18|EP400|RPRD1B|GINS3|RPAP2|CTC1|GINS4|GLYR1	-6.56633	0	112	1	1	-8.2466	2.2842440496144816
1	-8.24528	GO:0005667	M1	1	0	GO Cellular Components	20	transcription regulator complex		-8.24528	1.8316821553743767	6.329577040864138	30284	521	2983	94	3.151190077103587	0.31985844212678355	142|274|430|1019|1022|1108|1406|1871|1874|1875|2648|2649|2963|2968|2975|2976|3065|3066|3068|3091|3159|3192|4092|4602|4609|4778|5451|5453|5591|5916|5931|5932|5933|6421|6667|6837|6875|6877|6880|6882|6917|7004|7023|7027|7029|7088|7157|8013|8099|8295|8328|8463|8625|8928|9014|9015|9282|9329|9441|9477|9603|10153|10155|10432|10524|10849|23028|25929|26038|26574|28996|29777|51804|54457|54815|55509|55635|5…	PARP1|BIN1|ASCL2|CDK4|CDK7|CHD4|CRX|E2F3|E2F4|E2F5|KAT2A|NR6A1|GTF2F2|GTF2H4|GTF3C1|GTF3C2|HDAC1|HDAC2|HDGF|HIF1A|HMGA1|HNRNPU|SMAD7|MYB|MYC|NFE2|POU2F1|POU3F1|PRKDC|RARG|RBBP7|RBBP8|RBL1|SFPQ|SP1|MED22|TAF4B|TAF5|TAF9|TAF11|TCEA1|TEAD4|TFAP4|TFDP1|TFDP2|TLE1|TP53|NR4A3|CDK2AP1|TRRAP|GFI1B|TEAD2|RFXANK|FOXH1|TAF1B|TAF1A|MED14|GTF3C4|MED26|MED20|NFE2L3|CEBPZ|TRIM28|RBM14|KAT5|POLR1G|KDM1A|GEMIN5|C…	-6.56597	0	113	1	1	-8.24528	1.856627243093483
1	-8.22738	GO:0008156	M1	1	0	GO Biological Processes	19	negative regulation of DNA replication	19_GO:0048519 negative regulation of biological process	-8.22738	5.922114202704214	7.9736954205598165	30284	24	2983	14	0.46932618169627893	0.12513800776420753	545|990|3980|5884|7013|7157|8914|23063|23244|23560|26271|54962|57662|81620	ATR|CDC6|LIG3|RAD17|TERF1|TP53|TIMELESS|WAPL|PDS5A|GTPBP4|FBXO5|TIPIN|CAMSAP3|CDT1	-6.55185	0	114	1	1	-8.22738	10.152195776064366
1	-8.22738	GO:0034508	M1	1	0	GO Biological Processes	19	centromere complex assembly	19_GO:0009987 cellular process	-8.22738	5.922114202704214	7.9736954205598165	30284	24	2983	14	0.46932618169627893	0.12513800776420753	1058|2491|4678|9735|9787|11339|54069|55355|55839|64105|64946|79172|80152|401541	CENPA|CENPI|NASP|KNTC1|DLGAP5|OIP5|MIS18A|HJURP|CENPN|CENPK|CENPH|CENPO|CENPT|CENPP	-6.55185	0	115	1	1	-8.22738	8.121756620851492
1	-8.22738	GO:0090266	M1	1	0	GO Biological Processes	19	regulation of mitotic cell cycle spindle assembly checkpoint	19_GO:0048519 negative regulation of biological process	-8.22738	5.922114202704214	7.9736954205598165	30284	24	2983	14	0.46932618169627893	0.12513800776420753	332|891|3619|4085|7517|8379|8899|9212|10403|55143|55755|84101|220134|221150	BIRC5|CCNB1|INCENP|MAD2L1|XRCC3|MAD1L1|PRP4K|AURKB|NDC80|CDCA8|CDK5RAP2|USP44|SKA1|SKA3	-6.55185	0	77	0	0	-11.0253	8.121756620851492
1	-8.22738	GO:1903504	M1	1	0	GO Biological Processes	19	regulation of mitotic spindle checkpoint	19_GO:0048519 negative regulation of biological process	-8.22738	5.922114202704214	7.9736954205598165	30284	24	2983	14	0.46932618169627893	0.12513800776420753	332|891|3619|4085|7517|8379|8899|9212|10403|55143|55755|84101|220134|221150	BIRC5|CCNB1|INCENP|MAD2L1|XRCC3|MAD1L1|PRP4K|AURKB|NDC80|CDCA8|CDK5RAP2|USP44|SKA1|SKA3	-6.55185	0	77	0	0	-11.0253	8.121756620851492
1	-8.20807	GO:0042391	M1	1	0	GO Biological Processes	19	regulation of membrane potential	19_GO:0065007 biological regulation	-8.20807	1.8857210296793419	6.348383407352253	30284	463	2983	86	2.883003687562856	0.3063681352429638	40|134|135|142|274|476|481|781|785|857|869|1141|1268|1738|1812|1829|1832|2030|2257|2554|2558|2561|2565|2567|2897|2899|2902|2931|3738|3739|3741|3749|3754|3757|3760|3766|3776|3790|4092|4233|4842|4985|6324|6329|6331|6334|6647|6648|6833|7533|8645|8838|8898|9378|9424|9631|9775|10021|10052|22953|23373|23415|23416|23542|27012|27068|27166|27345|29098|30819|30820|50944|55800|56659|83959|84941|120892|13109…	ASIC2|ADORA1|ADORA2A|PARP1|BIN1|ATP1A1|ATP1B1|CACNA2D1|CACNB4|CAV1|CBLN1|CHRNB2|CNR1|DLD|DRD1|DSG2|DSP|SLC29A1|FGF12|GABRA1|GABRA5|GABRB2|GABRG1|GABRG3|GRIK1|GRIK3|GRIN1|GSK3A|KCNA3|KCNA4|KCNA5|KCNC4|KCNF1|KCNH2|KCNJ3|KCNJ10|KCNK2|KCNS3|SMAD7|MET|NOS1|OPRD1|SCN1B|SCN4A|SCN5A|SCN8A|SOD1|SOD2|ABCC8|YWHAH|KCNK5|CCN6|MTMR2|NRXN1|KCNK6|NUP155|EIF4A3|HCN4|GJC1|P2RX2|CRTC1|KCNH4|KCNH3|MAPK8IP2|KCNV1|PPA…	-6.53348	0	48	0	0	-15.8621	2.5380489440160914
1	-8.19562	GO:0061629	M1	1	0	GO Molecular Functions	21	RNA polymerase II-specific DNA-binding transcription factor binding		-8.19562	2.0362570324484404	6.436167982655469	30284	349	2983	70	2.3466309084813948	0.2771656349815332	142|947|1108|1406|1660|1788|2103|2288|2322|2969|3065|3066|3091|3159|4869|5111|5393|5481|5579|5591|5771|5916|5932|6597|6605|6667|6722|6789|6875|6882|6945|7157|7161|7290|7533|8013|8195|8289|8320|8328|8805|8928|9093|9150|9282|9739|9967|10270|10579|10915|11124|11176|11331|22984|23019|23028|23411|23462|25855|25879|28514|28996|55662|55859|64324|83881|133522|145258|221037|653121	PARP1|CD34|CHD4|CRX|DHX9|DNMT3A|ESRRB|FKBP4|FLT3|GTF2I|HDAC1|HDAC2|HIF1A|HMGA1|NPM1|PCNA|EXOSC9|PPID|PRKCB|PRKDC|PTPN2|RARG|RBBP8|SMARCA4|SMARCE1|SP1|SRF|STK4|TAF4B|TAF11|MLX|TP53|TP73|HIRA|YWHAH|NR4A3|MKKS|ARID1A|EOMES|GFI1B|TRIM24|FOXH1|DNAJA3|CTDP1|MED14|SETD1A|THRAP3|AKAP8|TACC2|TCERG1|FAF1|BAZ2A|PHB2|PDCD11|CNOT1|KDM1A|SIRT1|HEY1|BRMS1|DCAF13|DLL1|HIPK2|HIF1AN|BEX1|NSD1|MIXL1|PPARGC1B|GSC|JM…	-6.52197	0	57	0	0	-14.669	2.2231085641016857
1	-8.17488	GO:0001824	M1	1	0	GO Biological Processes	19	blastocyst development	19_GO:0032502 developmental process	-8.17488	2.964800536372779	6.916711076729842	30284	113	2983	33	1.1062688568555146	0.1915085190626899	86|675|705|1111|4242|4678|4751|4838|5045|5501|5932|6722|7004|8320|8882|9782|9837|10436|23019|26173|27339|27341|54475|54663|54892|55723|57167|63978|79728|80312|84296|166863|285855	ACTL6A|BRCA2|BYSL|CHEK1|MFNG|NASP|NEK2|NODAL|FURIN|PPP1CC|RBBP8|SRF|TEAD4|EOMES|ZPR1|MATR3|GINS1|EMG1|CNOT1|INTS1|PRPF19|RRP7A|NLE1|WDR74|NCAPG2|ASF1B|SALL4|PRDM14|PALB2|TET1|GINS4|RBM46|RPL7L1	-6.50217	0	116	1	1	-8.17488	3.8352739598465373
1	-8.11828	GO:0070182	M1	1	0	GO Molecular Functions	21	DNA polymerase binding		-8.11828	6.28469262327794	8.007744137450178	30284	21	2983	13	0.4358028830036876	0.12060630736815152	2177|3320|3326|5111|5888|6597|8099|9361|51750|55215|55226|79840|81620	FANCD2|HSP90AA1|HSP90AB1|PCNA|RAD51|SMARCA4|CDK2AP1|LONP1|RTEL1|FANCI|NAT10|NHEJ1|CDT1	-6.44743	0	117	1	1	-8.11828	6.28469262327794
1	-8.11828	GO:1901970	M1	1	0	GO Biological Processes	19	positive regulation of mitotic sister chromatid separation	19_GO:0048518 positive regulation of biological process	-8.11828	6.28469262327794	8.007744137450178	30284	21	2983	13	0.4358028830036876	0.12060630736815152	332|991|3619|8379|8881|9212|9700|9787|11065|51433|55143|220134|221150	BIRC5|CDC20|INCENP|MAD1L1|CDC16|AURKB|ESPL1|DLGAP5|UBE2C|ANAPC5|CDCA8|SKA1|SKA3	-6.44743	0	118	1	1	-8.11828	6.768130517376243
1	-8.1154	GO:0009199	M1	1	0	GO Biological Processes	19	ribonucleoside triphosphate metabolic process	19_GO:0009987 cellular process	-8.1154	2.422097469416371	6.619265958337739	30284	197	2983	47	1.5755950385517934	0.22800641942259348	142|481|498|509|516|517|518|790|1503|2584|3312|3615|3704|4508|4509|4535|4536|4537|4538|4539|4540|4541|4704|4705|4717|4719|4720|4722|4723|4726|4831|4832|4976|5313|6390|6392|7371|8505|11164|29789|29922|30968|55526|55753|56474|63979|120892	PARP1|ATP1B1|ATP5F1A|ATP5F1C|ATP5MC1|ATP5MC2|ATP5MC3|CAD|CTPS1|GALK1|HSPA8|IMPDH2|ITPA|ATP6|ATP8|ND1|ND2|ND3|ND4|ND4L|ND5|ND6|NDUFA9|NDUFA10|NDUFC1|NDUFS1|NDUFS2|NDUFS3|NDUFV1|NDUFS6|NME2|NME3|OPA1|PKLR|SDHB|SDHD|UCK2|PARG|NUDT5|OLA1|NME7|STOML2|DHTKD1|OGDHL|CTPS2|FIGNL1|LRRK2	-6.44549	0	16	0	0	-29.3068	3.9618324979763377
1	-8.1079	GO:0001054	M1	1	0	GO Molecular Functions	21	RNA polymerase I activity		-8.1079	7.444943569113868	8.252822593433269	30284	15	2983	11	0.3687562856185049	0.1109790147925587	5431|5434|5435|5437|5442|9533|11128|25885|30834|55703|84172	POLR2B|POLR2E|POLR2F|POLR2H|POLRMT|POLR1C|POLR3A|POLR1A|POLR1H|POLR3B|POLR1B	-6.43984	0	82	0	0	-10.5857	10.152195776064366
1	-8.1079	GO:0006999	M1	1	0	GO Biological Processes	19	nuclear pore organization	19_GO:0009987 cellular process	-8.1079	7.444943569113868	8.252822593433269	30284	15	2983	11	0.3687562856185049	0.1109790147925587	4928|9688|9972|23165|25909|53371|55706|55746|57122|81929|129401	NUP98|NUP93|NUP153|NUP205|AHCTF1|NUP54|NDC1|NUP133|NUP107|SEH1L|NUP35	-6.43984	0	119	1	1	-8.1079	9.136976198457928
1	-8.10397	GO:0031080	M1	1	0	GO Cellular Components	20	nuclear pore outer ring		-8.10397	9.136976198457928	8.506774877221234	30284	10	2983	9	0.30170968823332217	0.10041806691048014	4928|23279|25909|55746|57122|79023|79902|81929|348995	NUP98|NUP160|AHCTF1|NUP133|NUP107|NUP37|NUP85|SEH1L|NUP43	-6.43684	0	119	0	0	-8.1079	9.136976198457928
1	-8.09622	GO:0006637	M1	1	0	GO Biological Processes	19	acyl-CoA metabolic process	19_GO:0009987 cellular process	-8.09622	3.200148668542028	6.986132169281243	30284	92	2983	29	0.9721756620851492	0.17964881811842154	31|1737|1738|1743|2180|2182|2194|2639|3157|4594|4597|4598|5160|5162|11332|23205|23305|51144|54898|54995|57678|60481|79071|79993|84693|134526|201562|390916|641372	ACACA|DLAT|DLD|DLST|ACSL1|ACSL4|FASN|GCDH|HMGCS1|MMUT|MVD|MVK|PDHA1|PDHB|ACOT7|ACSBG1|ACSL6|HSD17B12|ELOVL2|OXSM|GPAM|ELOVL5|ELOVL6|ELOVL7|MCEE|ACOT12|HACD2|NUDT19|ACOT6	-6.43093	0	85	0	0	-10.2093	6.345122360040229
1	-8.09622	GO:0035383	M1	1	0	GO Biological Processes	19	thioester metabolic process	19_GO:0009987 cellular process	-8.09622	3.200148668542028	6.986132169281243	30284	92	2983	29	0.9721756620851492	0.17964881811842154	31|1737|1738|1743|2180|2182|2194|2639|3157|4594|4597|4598|5160|5162|11332|23205|23305|51144|54898|54995|57678|60481|79071|79993|84693|134526|201562|390916|641372	ACACA|DLAT|DLD|DLST|ACSL1|ACSL4|FASN|GCDH|HMGCS1|MMUT|MVD|MVK|PDHA1|PDHB|ACOT7|ACSBG1|ACSL6|HSD17B12|ELOVL2|OXSM|GPAM|ELOVL5|ELOVL6|ELOVL7|MCEE|ACOT12|HACD2|NUDT19|ACOT6	-6.43093	0	85	0	0	-10.2093	6.345122360040229
1	-8.09201	GO:0070201	M1	1	0	GO Biological Processes	19	regulation of establishment of protein localization	19_GO:0051179 localization	-8.09201	1.8002979712582146	6.243578841331335	30284	547	2983	97	3.251759973181361	0.32475373190749995	101|135|240|348|580|983|999|1113|1268|1459|1595|1894|2064|2150|2182|2308|2746|2775|2810|2931|3033|3091|3156|3170|3208|3305|3312|3320|3625|3741|3843|5106|5481|5579|5580|5880|5905|5950|6248|6469|6653|6720|6721|6833|6950|7013|7203|7260|7369|7855|7984|8882|8899|9066|9495|9530|9607|9786|9818|9868|9912|10055|10059|10075|10155|10434|10541|10575|11069|11156|22948|23379|23401|23514|23607|25924|51366|53371…	ADAM8|ADORA2A|ALOX5|APOE|BARD1|CDK1|CDH1|CHGA|CNR1|CSNK2A2|CYP51A1|ECT2|ERBB2|F2RL1|ACSL4|FOXO1|GLUD1|GNAO1|SFN|GSK3A|HADH|HIF1A|HMGCR|FOXA2|HPCA|HSPA1L|HSPA8|HSP90AA1|INHBB|KCNA5|IPO5|PCK2|PPID|PRKCB|PRKCD|RAC2|RANGAP1|RBP4|RSC1A1|SHH|SORL1|SREBF1|SREBF2|ABCC8|TCP1|TERF1|CCT3|EIPR1|UMOD|FZD5|ARHGEF5|ZPR1|PRP4K|SYT7|AKAP5|BAG4|CARTPT|KIAA0586|NUP58|TOMM70|ARHGAP44|SAE1|DNM1L|HUWE1|TRIM28|LYPLA1|A…	-6.42764	0	106	0	0	-8.5642	1.871747517831506
1	-8.06518	GO:0005758	M1	1	0	GO Cellular Components	20	mitochondrial intermembrane space		-8.06518	3.2673733532161178	7.0006370590219	30284	87	2983	28	0.9386523633925579	0.17655412881681343	995|1371|1678|4719|4976|6647|6821|7064|9377|10131|10650|10989|23568|26517|26519|27166|30968|51287|54205|56616|57486|65260|81570|90580|115209|131076|131474|400916	CDC25C|CPOX|TIMM8A|NDUFS1|OPA1|SOD1|SUOX|THOP1|COX5A|TRAP1|PRELID3A|IMMT|ARL2BP|TIMM13|TIMM10|PRELID1|STOML2|COA4|CYCS|DIABLO|NLN|COA7|CLPB|TIMM29|OMA1|MIX23|CHCHD4|CHCHD10	-6.40173	0	101	0	0	-8.77031	3.2673733532161178
1	-8.05616	GO:0000796	M1	1	0	GO Cellular Components	20	condensin complex		-8.05616	10.152195776064366	8.557715499267566	30284	8	2983	8	0.2681863895407308	0.09469097720891793	9918|10051|10592|23310|23397|29781|54892|64151	NCAPD2|SMC4|SMC2|NCAPD3|NCAPH|NCAPH2|NCAPG2|NCAPG	-6.39453	0	49	0	0	-15.7485	10.152195776064366
1	-8.05616	GO:1905821	M1	1	0	GO Biological Processes	19	positive regulation of chromosome condensation	19_GO:0048518 positive regulation of biological process	-8.05616	10.152195776064366	8.557715499267566	30284	8	2983	8	0.2681863895407308	0.09469097720891793	9918|10051|10592|23310|23397|29781|54892|64151	NCAPD2|SMC4|SMC2|NCAPD3|NCAPH|NCAPH2|NCAPG2|NCAPG	-6.39453	0	49	0	0	-15.7485	10.152195776064366
1	-8.04312	GO:0000287	M1	1	0	GO Molecular Functions	21	magnesium ion binding		-8.04312	2.2952790450232476	6.5179783565838765	30284	230	2983	52	1.7432115320147503	0.2396236620523855	141|159|1854|2021|2193|2237|2956|3251|3419|3420|3421|3422|4436|4598|4976|5239|5313|5347|5464|5557|5634|5636|6732|6789|6996|7086|7153|7465|7486|8444|8872|10994|11128|11164|25885|27068|27330|51761|54997|55276|55561|58478|60496|63979|79077|80119|85865|120892|150223|283871|286410|390916	ADPRH|ADSS2|DUT|ENDOG|FARSA|FEN1|MSH6|HPRT1|IDH3A|IDH3B|IDH3G|IDI1|MSH2|MVK|OPA1|PGM5|PKLR|PLK1|PPA1|PRIM1|PRPS2|PRPSAP2|SRPK1|STK4|TDG|TKT|TOP2A|WEE1|WRN|DYRK3|CDC123|ILVBL|POLR3A|NUDT5|POLR1A|PPA2|RPS6KA6|ATP8A2|TESC|PGM2|CDC42BPG|ENOPH1|AASDHPPT|FIGNL1|DCTPP1|PIF1|GTPBP10|LRRK2|YDJC|PGP|ATP11C|NUDT19	-6.38241	0	120	1	1	-8.04312	2.2952790450232476
1	-8.02932	GO:0043489	M1	1	0	GO Biological Processes	19	RNA stabilization	19_GO:0048519 negative regulation of biological process	-8.02932	3.4280141581516035	7.051468612593156	30284	77	2983	26	0.8716057660073752	0.17018938002082865	1660|1736|1994|1996|2521|3184|3192|4234|6556|7812|8148|8531|9967|10492|10642|23367|25819|51808|54888|55051|55132|55544|92345|166863|326340|373863	DHX9|DKC1|ELAVL1|ELAVL4|FUS|HNRNPD|HNRNPU|METTL1|SLC11A1|CSDE1|TAF15|YBX3|THRAP3|SYNCRIP|IGF2BP1|LARP1|NOCT|PHAX|NSUN2|NRDE2|LARP1B|RBM38|NAF1|RBM46|ZAR1|DND1	-6.36952	0	56	0	0	-14.7744	3.7563124371438152
1	-8.0115	GO:0004532	M1	1	0	GO Molecular Functions	21	RNA exonuclease activity		-8.0115	4.568488099228964	7.465027830751819	30284	40	2983	18	0.6034193764666443	0.1417975481239437	5393|5394|5442|22803|22894|23016|23019|23404|25819|28960|51010|51692|56915|60314|81875|112479|114034|167227	EXOSC9|EXOSC10|POLRMT|XRN2|DIS3|EXOSC7|CNOT1|EXOSC2|NOCT|DCPS|EXOSC3|CPSF3|EXOSC5|MYG1|ISG20L2|ERI2|TOE1|DCP2	-6.35261	0	26	0	0	-21.6165	4.737691362163371
1	-7.98194	GO:1903320	M1	1	0	GO Biological Processes	19	regulation of protein modification by small protein conjugation or removal	19_GO:0050789 regulation of biological process	-7.98194	2.24679742585031	6.46364719643477	30284	244	2983	54	1.810258129399933	0.24410500593090653	408|857|991|1654|2931|3091|3320|3326|4085|5347|6125|6187|6502|7336|7965|9093|9373|9529|10055|10075|10196|11065|11338|22976|23028|23142|23251|23560|23640|26271|26354|27085|27338|29997|50813|54552|54726|55215|55765|55859|56271|57697|57817|64127|83593|83932|84101|84131|84259|92369|120892|139285|285671|378708	ARRB1|CAV1|CDC20|DDX3X|GSK3A|HIF1A|HSP90AA1|HSP90AB1|MAD2L1|PLK1|RPL5|RPS2|SKP2|UBE2V2|AIMP2|DNAJA3|PLAA|BAG5|SAE1|HUWE1|PRMT3|UBE2C|U2AF2|PAXIP1|KDM1A|DCUN1D4|MINAR1|GTPBP4|HSPBP1|FBXO5|GNL3|MTBP|UBE2S|NOP53|COPS7A|GNL3L|OTUD4|FANCI|INAVA|BEX1|BEX4|FANCM|HAMP|NOD2|RASSF5|SPRTN|USP44|CEP78|DCUN1D5|SPSB4|LRRK2|AMER1|RNF180|CENPS	-6.32394	0	121	1	1	-7.98194	2.5841952884527477
[truncated: 1,935 more rows]

## Sheet: Figure 1j-pgAPCs-GO
Functional enrichment analysis of pgAPCs upregulated genes.
[truncated: 1,483 more rows]

[truncated: 1 more sheets: Figure 1j-pgADs-GO]
