# Supplementary material for: Generation of multitissue cell-cultivated meat via multidirectional differentiation of stable porcine epiblast stem cells
Source: Nat Commun. 2026 Mar 2;17:3347. doi: 10.1038/s41467-026-70177-w (PMC13066626; doi:10.1038/s41467-026-70177-w)
Supplement: Supplementary file 4 — Source Data [file 41467_2026_70177_MOESM4_ESM.zip › Source Data/Source Data for Fig. 2.xlsx]

## Sheet: Figure 2c
		pgEpiSCs			Mes-Diff Day 1			Mes-Diff Day 2			Mes-Diff Day 3			Mes-Diff Day 4
CT	EFA1	19.3196	19.2458	19.3842	14.862	14.8788	15.0809	14.7626	14.8391	14.9145	14.5042	14.5736	14.5648	15.8721	15.8967	15.9142
	OCT4	22.5784	22.1413	22.1697	20.1379	20.2406	20.0978	21.2241	21.3856	21.375	23.1872	23.0633	23.2059	27.1067	27.1145	27.2213
	SOX2	25.215	25.079	24.9953	25.987	25.9875	25.9885	29.3562	29.3592	29.153	27.7499	27.6603	27.6601	29.8091	29.7177	29.8055
	NANOG	25.5514	25.4571	25.829	23.6389	23.2857	23.2328	25.3053	25.0764	24.9123	28.3329	28.1137	27.9584	30.4898	30.1502	30.2943
2^-(ΔΔCt)	OCT4	0.824221	1.06029	1.14428	0.203635	0.191858	0.24369	0.089526	0.084405	0.089588	0.019196	0.021948	0.019762	0.003274	0.003312	0.003114
	SOX2	0.923075	0.963739	1.1241	0.024603	0.024881	0.028603	0.002222	0.002339	0.002843	0.005657	0.006316	0.006279	0.003503	0.003796	0.003616
	NANOG	1.04547	1.06046	0.901971	0.179136	0.231498	0.27627	0.0526786	0.0650928	0.0768502	0.00540039	0.00659622	0.00730125	0.00312534	0.00402295	0.00368511
	Within each row, compare columns (simple effects within rows)
	Number of families	3
	Number of comparisons per family	4
	Alpha	0.05
	Dunnett's multiple comparisons test	Mean Difff.	95.00% CI of Difff.	Below threshold?	Summary	Adjusted P Value
	OCT4
	pgEpiSCs vs. Mes-Diff Day 1	0.7965	0.2203 to 1.373	Yes	*	0.0267
	pgEpiSCs vs. Mes-Diff Day 2	0.9218	0.2948 to 1.549	Yes	*	0.0237
	pgEpiSCs vs. Mes-Diff Day 3	0.9893	0.3677 to 1.611	Yes	*	0.0203
	pgEpiSCs vs. Mes-Diff Day 4	1.006	0.3821 to 1.631	Yes	*	0.0198
	SOX2
	pgEpiSCs vs. Mes-Diff Day 1	0.9776	0.5863 to 1.369	Yes	**	0.0083
	pgEpiSCs vs. Mes-Diff Day 2	1.001	0.6027 to 1.400	Yes	**	0.0082
	pgEpiSCs vs. Mes-Diff Day 3	0.9976	0.5987 to 1.396	Yes	**	0.0083
	pgEpiSCs vs. Mes-Diff Day 4	1	0.6004 to 1.400	Yes	**	0.0083
	NANOG
	pgEpiSCs vs. Mes-Diff Day 1	0.7737	0.2867 to 1.261	Yes	*	0.0203
	pgEpiSCs vs. Mes-Diff Day 2	0.9378	0.5709 to 1.305	Yes	**	0.0079
	pgEpiSCs vs. Mes-Diff Day 3	0.9962	0.6645 to 1.328	Yes	**	0.0058
	pgEpiSCs vs. Mes-Diff Day 4	0.999	0.6699 to 1.328	Yes	**	0.0056
	Test details	Mean 1	Mean 2	Mean Diff.	SE of Diff.	N1	N2	q	DF
	OCT4
	pgEpiSCs vs. Mes-Diff Day 1	1.01	0.2131	0.7965	0.08846	3	3	9.004	2
	pgEpiSCs vs. Mes-Diff Day 2	1.01	0.08784	0.9218	0.09626	3	3	9.576	2
	pgEpiSCs vs. Mes-Diff Day 3	1.01	0.0203	0.9893	0.09543	3	3	10.37	2
	pgEpiSCs vs. Mes-Diff Day 4	1.01	0.003233	1.006	0.09584	3	3	10.5	2
	SOX2
	pgEpiSCs vs. Mes-Diff Day 1	1.004	0.02603	0.9776	0.06008	3	3	16.27	2
	pgEpiSCs vs. Mes-Diff Day 2	1.004	0.002468	1.001	0.06117	3	3	16.37	2
	pgEpiSCs vs. Mes-Diff Day 3	1.004	0.006084	0.9976	0.06123	3	3	16.29	2
	pgEpiSCs vs. Mes-Diff Day 4	1.004	0.003638	1	0.06136	3	3	16.3	2
	NANOG
	pgEpiSCs vs. Mes-Diff Day 1	1.003	0.229	0.7737	0.07477	3	3	10.35	2
	pgEpiSCs vs. Mes-Diff Day 2	1.003	0.06487	0.9378	0.05633	3	3	16.65	2
	pgEpiSCs vs. Mes-Diff Day 3	1.003	0.006433	0.9962	0.05092	3	3	19.56	2
	pgEpiSCs vs. Mes-Diff Day 4	1.003	0.003611	0.999	0.05053	3	3	19.77	2

## Sheet: Figure 2d
		pgEpiSCs			Mes-Diff Day 1			Mes-Diff Day 2			Mes-Diff Day 3			Mes-Diff Day 4
CT	EFA1	19.3196	19.2458	19.3842	14.862	14.8788	15.0809	14.7626	14.8391	14.9145	14.5042	14.5736	14.5648	15.8721	15.8967	15.9142
	SOX1	35.4393	35.7439	35.5538	35.6294	34.6856	32.8288	34.9316	36.4142	34.9206	35.2846	34.598	35.0218	34.5248	37.6062	34.3754
	T	34.6728	34.7576	34.599	21.3919	21.3508	21.2968	22.5047	22.694	22.5335	27.1165	27.0968	26.9667	34.7186	34.6941	34.6352
	GATA6	35.8033	35.2587	35.9716	34.022	32.8229	33.8499	34.1526	34.3488	34.3708	33.609	33.5605	33.7876	33.9583	34.2522	33.6348
2^-(ΔΔCt)	SOX1	1.104	0.849346	1.06646	0.0440465	0.085716	0.0892897	0.0666873	0.0251623	0.0746558	0.0436509	0.073715	0.0546179	0.190755	0.0229226	0.217848
	T	1.00464	0.900121	1.10583	455.095	473.748	565.783	196.439	181.658	213.917	6.71628	7.14408	7.77063	0.0892163	0.0922997	0.0973247
	GATA6	0.918672	1.27324	0.85493	0.143717	0.333845	0.188461	0.122544	0.112787	0.117039	0.149324	0.162033	0.137596	0.302521	0.251	0.389775
	Within each row, compare columns (simple effects within rows)
	Number of families	3
	Number of comparisons per family	4
	Alpha	0.05
	Dunnett's multiple comparisons test	Mean Diff.	95.00% CI of diff.	Below threshold?	Summary	Adjusted P Value
	SOX1
	pgEpiSCs vs. Mes-Dif Day 1	0.9336	0.3586 to 1.509	Yes	*	0.0195
	pgEpiSCs vs. Mes-Dif Day 2	0.9511	0.5290 to 1.373	Yes	*	0.0102
	pgEpiSCs vs. Mes-Dif Day 3	0.9493	0.3765 to 1.522	Yes	*	0.0187
	pgEpiSCs vs. Mes-Dif Day 4	0.8628	0.6931 to 1.032	Yes	**	0.002
	T
	pgEpiSCs vs. Mes-Dif Day 1	-497.2	-719.8 to -274.7	Yes	*	0.0104
	pgEpiSCs vs. Mes-Dif Day 2	-196.3	-256.7 to -136.0	Yes	**	0.0049
	pgEpiSCs vs. Mes-Dif Day 3	-6.207	-8.003 to -4.411	Yes	**	0.0044
	pgEpiSCs vs. Mes-Dif Day 4	0.9106	0.5329 to 1.288	Yes	**	0.0089
	GATA6
	pgEpiSCs vs. Mes-Dif Day 1	0.7936	0.2769 to 1.310	Yes	*	0.0217
	pgEpiSCs vs. Mes-Dif Day 2	0.8982	0.03696 to 1.759	Yes	*	0.0461
	pgEpiSCs vs. Mes-Dif Day 3	0.866	0.06132 to 1.671	Yes	*	0.0434
	pgEpiSCs vs. Mes-Dif Day 4	0.7012	-0.3823 to 1.785	No	ns	0.1126
	Test details	Mean 1	Mean 2	Mean Diff.	SE of diff.	N1	N2	q	DF
	SOX1
	pgEpiSCs vs. Mes-Dif Day 1	1.007	0.07302	0.9336	0.08827	3	3	10.58	2
	pgEpiSCs vs. Mes-Dif Day 2	1.007	0.0555	0.9511	0.0648	3	3	14.68	2
	pgEpiSCs vs. Mes-Dif Day 3	1.007	0.05733	0.9493	0.08794	3	3	10.79	2
	pgEpiSCs vs. Mes-Dif Day 4	1.007	0.1438	0.8628	0.02604	3	3	33.13	2
	T
	pgEpiSCs vs. Mes-Dif Day 1	1.004	498.2	-497.2	34.17	3	3	14.55	2
	pgEpiSCs vs. Mes-Dif Day 2	1.004	197.3	-196.3	9.264	3	3	21.19	2
	pgEpiSCs vs. Mes-Dif Day 3	1.004	7.21	-6.207	0.2758	3	3	22.51	2
	pgEpiSCs vs. Mes-Dif Day 4	1.004	0.09295	0.9106	0.05798	3	3	15.7	2
	GATA6
	pgEpiSCs vs. Mes-Dif Day 1	1.016	0.222	0.7936	0.07934	3	3	10	2
	pgEpiSCs vs. Mes-Dif Day 2	1.016	0.1175	0.8982	0.1322	3	3	6.793	2
	pgEpiSCs vs. Mes-Dif Day 3	1.016	0.1497	0.866	0.1235	3	3	7.01	2
	pgEpiSCs vs. Mes-Dif Day 4	1.016	0.3144	0.7012	0.1663	3	3	4.215	2

## Sheet: Figure 2e
		pgEpiSCs			Day1			Day3			Day6			Day9
CT	EFA1	18.1436	18.1607	18.2844	17.3017	17.3792	17.1783	16.3701	16.363	16.4207	16.7577	16.6683	16.7653	17.6487	17.605	17.8098
	PECAM1	38.0979	38.2625	38.03	33.3622	33.2312	33.2967	30.6541	29.8005	30.2273	29.9193	29.6587	29.589	30.6719	30.7232	30.8475
	CDH5	38.0917	38.0566	38.1741	39.9193	39.723	39.6693	30.5825	31.2738	31.2152	29.54	29.8094	29.7716	32.2319	31.98	32.1
	PDGFRB	35.3743	35.576	35.6518	33.5266	34.9147	33.8475	32.6235	32.356	32.3589	29.564	29.6524	29.4338	32.7818	32.6787	32.101
2^-(ΔΔCt)	PECAM1	0.984527	0.888865	1.13777	14.6353	16.9096	14.0589	50.1385	90.1562	69.8073	109.158	122.906	137.963	120.147	112.489	118.945
	CDH5	0.974788	1.0107	1.015	0.61288	0.185232	0.167268	51.943	32.0083	34.699	139.97	109.142	119.838	40.1701	46.4057	49.217
	PDGFRB	1.07705	0.947693	0.979706	2.16285	0.871916	1.5895	3.26507	5.31748	2.1649	23.1267	20.4448	25.4446	4.60967	4.80338	8.26322
	Within each row, compare columns (simple effects within rows)
	Number of families	3
	Number of comparisons per family	4
	Alpha	0.05
	Dunnett's multiple comparisons test	Mean Diff.	95.00% CI of diff.	Below threshold?	Summary	Adjusted P Value
	PECAM1
	pgEpiSCs vs. Day1	-14.2	-31.59 to 3.198	No	ns	0.135
	pgEpiSCs vs. Day3	-69.03	-86.43 to -51.64	Yes	****	<0.0001
	pgEpiSCs vs. Day6	-122.3	-139.7 to -104.9	Yes	****	<0.0001
	pgEpiSCs vs. Day9	-116.2	-133.6 to -98.79	Yes	****	<0.0001
	CDH5
	pgEpiSCs vs. Day1	0.6784	-16.72 to 18.07	No	ns	>0.9999
	pgEpiSCs vs. Day3	-38.55	-55.95 to -21.15	Yes	****	<0.0001
	pgEpiSCs vs. Day6	-122	-139.4 to -104.6	Yes	****	<0.0001
	pgEpiSCs vs. Day9	-44.26	-61.66 to -26.87	Yes	****	<0.0001
	PDGFRB
	pgEpiSCs vs. Day1	-0.5399	-17.94 to 16.86	No	ns	>0.9999
	pgEpiSCs vs. Day3	-2.581	-19.98 to 14.81	No	ns	0.986
	pgEpiSCs vs. Day6	-22	-39.40 to -4.609	Yes	**	0.0098
	pgEpiSCs vs. Day9	-4.891	-22.29 to 12.50	No	ns	0.8792
	Test details	Mean 1	Mean 2	Mean Diff.	SE of diff.	N1	N2	q	DF
	PECAM1
	pgEpiSCs vs. Day1	1.004	15.2	-14.2	6.747	3	3	2.104	30
	pgEpiSCs vs. Day3	1.004	70.03	-69.03	6.747	3	3	10.23	30
	pgEpiSCs vs. Day6	1.004	123.3	-122.3	6.747	3	3	18.13	30
	pgEpiSCs vs. Day9	1.004	117.2	-116.2	6.747	3	3	17.22	30
	CDH5
	pgEpiSCs vs. Day1	1	0.3218	0.6784	6.747	3	3	0.1005	30
	pgEpiSCs vs. Day3	1	39.55	-38.55	6.747	3	3	5.714	30
	pgEpiSCs vs. Day6	1	123	-122	6.747	3	3	18.08	30
	pgEpiSCs vs. Day9	1	45.26	-44.26	6.747	3	3	6.561	30
	PDGFRB
	pgEpiSCs vs. Day1	1.001	1.541	-0.5399	6.747	3	3	0.08003	30
	pgEpiSCs vs. Day3	1.001	3.582	-2.581	6.747	3	3	0.3826	30
	pgEpiSCs vs. Day6	1.001	23.01	-22	6.747	3	3	3.261	30
	pgEpiSCs vs. Day9	1.001	5.892	-4.891	6.747	3	3	0.7249	30

## Sheet: Figure 2m
Differential expression gene analysis (pgVCs vs pgEpiSCs).
baseMean	log2FoldChange	lfcSE	stat	pvalue	padj	Sig	name.id	pgEpiSCs_1	pgEpiSCs_2	pgEpiSCs_3	pg_ECs_1	pg_ECs_2	pg_ECs_3
14329	17.4784	1.17905	14.8242	1.02236e-49	7.99914e-49	Up	HAND1	0	0	0	503.794	529.403	505.393
62815.7	17.1958	0.83413	20.6152	2.00414e-94	2.79661e-93	Up	DCN	0.0619039	0.0914309	0.124502	13761.4	14039.3	14064.4
3626.99	15.4966	1.17918	13.1418	1.89695e-39	1.23225e-38	Up	HEPHL1	0	0	0	114.477	97.0735	106.722
1810.51	13.5325	1.17936	11.4745	1.77231e-30	9.52298e-30	Up	TBX20	0.020788	0	0	94.9963	84.7534	94.4819
619.995	12.9493	1.18135	10.9614	5.85843e-28	2.97963e-27	Up	IFNG	0	0	0	200.241	160.446	200.703
582.544	12.8569	1.18129	10.8838	1.37757e-27	6.94172e-27	Up	CDX2	0	0	0	45.2786	48.9617	44.0064
11820.7	12.3714	0.364481	33.9424	1.57921e-252	6.1963e-251	Up	CXCL14	0.186366	0.112804	0.337242	1042.11	1098.68	1049.96
401.373	12.3208	1.18165	10.4267	1.87194e-25	8.92634e-25	Up	A2M	0	0	0	10.4942	10.2476	10.7993
20464.4	12.2072	0.262473	46.5084	0	0	Up	EPAS1	0.15797	0.202746	0.0547096	571.186	562.285	570.151
300.632	11.9032	1.18289	10.0629	8.06161e-24	3.67877e-23	Up	CPA1	0	0	0	36.1731	38.113	37.7356
282.449	11.8134	1.18305	9.98549	1.76433e-23	7.96933e-23	Up	STYXL2	0	0	0	11.0895	9.76807	9.9479
1385.14	11.693	0.835659	13.9926	1.7305e-44	1.23287e-43	Up	ANKRD1	0.0131917	0	0.0399105	68.3063	70.2586	74.5222
1735.79	11.601	0.724154	16.0201	9.2558e-58	8.2546e-57	Up	PITX1	0	0.122462	0.0271467	111.623	119.036	108.982
157.941	10.974	1.18645	9.24948	2.25592e-20	9.2648e-20	Up	CD93	0	0	0	4.09066	3.90935	3.72312
151.297	10.9138	1.18666	9.1971	3.67752e-20	1.50003e-19	Up	CD200R1	0	0	0	8.87329	8.0733	8.98235
149.282	10.8934	1.18685	9.17841	4.37489e-20	1.77978e-19	Up	F2RL2	0	0	0	7.40497	7.5843	7.62601
951.291	10.7354	0.724757	14.8124	1.21901e-49	9.52973e-49	Up	PRDM6	0.0586839	0	0.0197197	44.9548	44.7846	45.6556
124.892	10.6332	1.19227	8.91844	4.72897e-19	1.86338e-18	Up	HBE1	0	0	0	21.0125	29.5152	21.54
1295.17	10.5946	0.593479	17.8517	2.8023e-71	3.00624e-70	Up	MAB21L2	0.134554	0.101653	0.202899	204.289	223.003	203.901
120.893	10.5904	1.18872	8.90908	5.14595e-19	2.02295e-18	Up	NDST4	0	0	0	2.85015	2.55282	2.88776
22612.4	10.5133	0.147125	71.4585	0	0	Up	ENSSSCG00000035293	0.588272	0.49509	0.751373	805.634	853.471	790.075
6116.08	10.4664	0.262979	39.7996	0	0	Up	KDR	0.117377	0.0445167	0.154098	148.639	138.106	144.743
110.241	10.457	1.18971	8.78951	1.50217e-18	5.81777e-18	Up	TM4SF18	0	0	0	13.8732	13.5731	14.8052
2575.6	10.1709	0.36441	27.9105	1.9878e-171	5.11673e-170	Up	TEK	0.0593408	0.11184	0.0561917	72.3917	68.0382	74.2157
1721.43	10.1298	0.440348	23.0041	4.23768e-117	7.22859e-116	Up	MSX1	0.199592	0.151147	0.0670158	134.102	146.739	134.719
1066.54	10.0918	0.549759	18.3568	2.91098e-75	3.25648e-74	Up	ENSSSCG00000017061	0.0159165	0.0724075	0.0481467	43.1001	36.1607	41.8262
148.787	9.92531	1.18678	8.36322	6.10277e-17	2.24948e-16	Up	ENPEP	0.0155457	0	0	5.84168	5.51783	5.45514
62.8452	9.64603	1.19781	8.05303	8.07681e-16	2.85737e-15	Up	ENSSSCG00000042844	0	0	0	4.5596	4.15078	4.50748
1878.14	9.62803	0.354411	27.1663	1.62452e-162	3.94111e-161	Up	GREB1L	0.0628374	0.040857	0.0633857	40.8042	39.2838	39.324
7577.69	9.57933	0.177868	53.8565	0	0	Up	ITGA8	0.329227	0.170432	0.186239	169.54	150.613	169.051
25572.3	9.56286	0.101507	94.2089	0	0	Up	NID2	1.18449	1.3796	1.41798	923.105	843.225	917.493
516.268	9.53096	0.651183	14.6364	1.64614e-48	1.26034e-47	Up	COLEC10	0.0360703	0.0297544	0.0363658	22.3727	22.0636	24.396
294.054	9.45435	0.841395	11.2365	2.69809e-29	1.41292e-28	Up	PLB1	0.0240152	0	0.0121102	8.70835	9.1168	7.71233
13113.1	9.45279	0.134857	70.095	0	0	Up	ACTA2	1.8762	1.89363	2.12539	1231.18	1281.44	1202.28
54.6607	9.44427	1.20079	7.86502	3.69044e-15	1.27377e-14	Up	ENSSSCG00000006286	0	0	0	2.11355	1.83352	1.9318
9389.44	9.42197	0.152008	61.9836	0	0	Up	BMP4	1.4812	1.53733	1.66164	978.255	947.918	958.393
53.3594	9.40676	1.20271	7.82128	5.22907e-15	1.7945e-14	Up	HBZ	0	0	0	7.49262	8.85798	7.2471
51.7785	9.36955	1.20382	7.78315	7.07416e-15	2.41696e-14	Up	OTOGL	0	0	0	0.8145	0.733328	1.02097
49.0757	9.28889	1.20439	7.71252	1.23354e-14	4.17378e-14	Up	CLDN8	0	0	0	4.1115	3.0703	3.30842
826.93	9.20879	0.462077	19.9291	2.27561e-88	2.97416e-87	Up	SLITRK3	0.0126449	0.0627667	0.0559377	22.4476	19.4603	22.1779
46.2586	9.20292	1.2047	7.63915	2.18661e-14	7.33308e-14	Up	F2RL3	0	0	0	4.56564	4.5538	4.52219
18927.1	9.13484	0.10336	88.379	0	0	Up	HAPLN1	1.10562	1.09936	1.13983	591.965	519.115	581.521
471.519	9.13175	0.597109	15.2933	8.4766e-53	6.9671e-52	Up	PLET1	0.0625653	0.283694	0.125827	72.5003	76.5606	64.3886
1553.72	9.11927	0.328325	27.7751	8.66417e-170	2.1967e-168	Up	HEPH	0.0584174	0.0843105	0.0958345	40.5918	35.1963	38.6917
43.062	9.10347	1.20819	7.5348	4.89097e-14	1.62063e-13	Up	CLEC2B	0	0	0	12.0054	9.33531	13.0593
84.1407	9.10158	1.19371	7.62464	2.4471e-14	8.19039e-14	Up	BBOX1	0	0	0.0232339	5.3239	4.48639	4.30279
814.138	9.04803	0.441541	20.4919	2.54182e-93	3.50994e-92	Up	FGL2	0.0374485	0.100887	0.0378293	25.4638	22.175	26.3279
5850.88	9.01278	0.16707	53.9461	0	0	Up	ADAMTS9	0.217988	0.305291	0.262186	123.402	110.822	122.902
39.2377	8.96443	1.21028	7.40689	1.29294e-13	4.21865e-13	Up	PLN	0	0	0	10.4961	12.3486	11.1025
138.711	8.94896	1.029	8.69673	3.41582e-18	1.30872e-17	Up	SLA	0	0.05441	0	6.93433	5.5888	5.54129
136.65	8.93633	1.0301	8.67524	4.12684e-18	1.5769e-17	Up	MMRN1	0.0138032	0	0.0139197	4.33845	4.31083	4.98787
38.076	8.92465	1.21088	7.3704	1.70113e-13	5.52526e-13	Up	EMCN	0	0	0	1.09505	0.874254	1.09288
71.0391	8.85753	1.19593	7.40637	1.29803e-13	4.23376e-13	Up	TFPI	0.0157878	0	0	2.58542	2.79003	2.76994
761.625	8.82693	0.423257	20.8548	1.37936e-96	1.97833e-95	Up	SYNPO2L	0.073707	0.0447116	0.0743465	27.4833	27.4248	26.6375
35.6598	8.824	1.21483	7.26354	3.77084e-13	1.21057e-12	Up	SERPINB2	0	0	0	3.19194	3.59558	2.61922
1061.34	8.8012	0.356395	24.6951	1.20819e-134	2.43198e-133	Up	APLNR	0.0462956	0.14041	0.124485	40.1639	40.1682	38.6135
33.891	8.75626	1.21515	7.20593	5.76492e-13	1.83707e-12	Up	ABCC9	0	0	0	0.76478	0.819638	0.948779
52986.9	8.73332	0.0622663	140.258	0	0	Up	COL3A1	3.42667	3.5708	3.58235	1372.89	1275.02	1378.18
33.0477	8.71491	1.21719	7.15985	8.07654e-13	2.55746e-12	Up	ENSSSCG00000029990	0	0	0	51.1088	63.7494	50.1638
1394.82	8.6998	0.300925	28.9102	8.88224e-184	2.50525e-182	Up	SIDT1	0.116597	0.0981733	0.0761548	36.4046	34.0113	37.7571
519.483	8.68914	0.488475	17.7883	8.70763e-71	9.2823e-70	Up	FOXF1	0.0442646	0.0670936	0.111541	28.5349	27.8007	27.1799
171.342	8.67107	0.845976	10.2498	1.18608e-24	5.54608e-24	Up	ARHGDIB	0.0377439	0.0571473	0.0380091	14.7221	17.6169	14.485
342.599	8.67009	0.597993	14.4986	1.23563e-47	9.34476e-47	Up	CYP11A1	0.0333707	0.151624	0.0672275	27.4512	29.061	26.3518
31.2996	8.64082	1.2198	7.08378	1.40277e-12	4.39616e-12	Up	DNASE1L3	0	0	0	5.40988	3.4937	4.12181
30.5238	8.60668	1.22047	7.05194	1.76439e-12	5.50064e-12	Up	HOXD3	0	0	0	2.06379	1.36136	1.9141
30.2962	8.59407	1.21863	7.05225	1.76049e-12	5.48941e-12	Up	NAALADL2	0	0	0	1.32395	1.32939	1.52906
29.4577	8.548	1.22446	6.98106	2.92959e-12	9.03611e-12	Up	C4BPA	0	0	0	6.03752	9.04077	6.32995
581.943	8.43833	0.426749	19.7735	5.03468e-87	6.4888e-86	Up	ITGA1	0.0674335	0.0511471	0.0509929	20.3328	15.514	18.3575
437.439	8.4382	0.491056	17.1838	3.51137e-66	3.55136e-65	Up	PRTG	0.0157219	0.0953639	0.0634112	19.1028	15.1399	15.7709
720.825	8.42345	0.379743	22.182	5.12851e-109	8.0661e-108	Up	HOXB6	0.260188	0.328159	0.17462	78.4736	72.0536	76.1619
2571.52	8.35691	0.19948	41.8935	0	0	Up	GATA6	0.315116	0.533961	0.37375	117.45	110.444	118.223
3028.74	8.31289	0.182028	45.6681	0	0	Up	BMP5	0.310935	0.458037	0.31859	102.997	95.2343	103.794
174.257	8.28288	0.736683	11.2435	2.49346e-29	1.30761e-28	Up	CDH5	0.0520057	0	0.0174779	7.38513	7.35554	6.00544
47.6358	8.27767	1.20623	6.86244	6.76925e-12	2.05716e-11	Up	NKX3-2	0.0276202	0	0	2.76844	3.65984	3.02226
24.1895	8.27161	1.22965	6.72678	1.73456e-11	5.178e-11	Up	AKAP4	0	0	0	1.06933	0.903588	1.25482
124.706	8.20797	0.847804	9.68144	3.61578e-22	1.56605e-21	Up	ENSSSCG00000047766	0	4.59997	1.43292	431.01	486.997	433.857
329.446	8.20114	0.520152	15.7668	5.26262e-56	4.56397e-55	Up	CCDC146	0.0344664	0.05226	0.0695006	14.4625	12.981	13.7996
22.7307	8.18077	1.23312	6.63422	3.26229e-11	9.63784e-11	Up	CXCL8	0	0	0	2.12642	2.31554	2.79843
43594.4	8.1621	0.0719102	113.504	0	0	Up	CST3	45.1604	41.5503	47.376	11174.1	12259.1	11066.8
1870.65	8.15302	0.218004	37.3984	4.14439e-306	2.0241e-304	Up	BMPER	0.410594	0.252485	0.278496	82.0257	77.4964	84.3859
1026.76	8.14087	0.292796	27.8039	3.89051e-170	9.93178e-169	Up	SOX6	0.0677426	0.0654152	0.0594681	16.9091	14.337	17.5551
22.1786	8.13923	1.23452	6.59306	4.30864e-11	1.26505e-10	Up	MYH8	0	0	0	0.469494	0.553651	0.414617
21.668	8.10268	1.24501	6.50813	7.609e-11	2.21445e-10	Up	ENSSSCG00000062653	0	0	0	114.843	109.937	57.1941
267.453	8.09447	0.558445	14.4947	1.30922e-47	9.89326e-47	Up	MYL4	0.328012	0	0.131911	40.7815	45.0816	40.9341
1619.5	8.07113	0.227279	35.512	3.20462e-276	1.37992e-274	Up	ADGRA2	0.152622	0.195887	0.18945	43.6831	41.3684	43.4824
638.711	8.0651	0.36001	22.4025	3.72419e-111	5.98417e-110	Up	ENSSSCG00000009239	0.590414	0.913292	0.530208	160.206	153.961	139.257
3584.76	8.04221	0.154248	52.138	0	0	Up	LYPD6	0.424364	0.73885	0.618075	140.023	129.769	139.138
256.812	8.03195	0.557415	14.4093	4.52353e-47	3.37836e-46	Up	HAND2	0.18938	0.285611	0.285114	59.7712	59.8946	55.705
2597.13	8.03045	0.178788	44.9162	0	0	Up	EGFLAM	0.354252	0.38368	0.595297	108.177	102.161	107.6
20.2088	8.01169	1.24071	6.45736	1.06546e-10	3.07862e-10	Up	CPN1	0	0	0	1.4906	1.69	2.16967
4421.26	8.00396	0.138078	57.9669	0	0	Up	EMP1	0.790244	0.773889	0.730391	179.331	169.012	179.86
214.367	7.99777	0.602449	13.2754	3.21412e-40	2.11378e-39	Up	NRG2	0.0567522	0	0.0872567	13.0899	12.8594	12.3853
19.9044	7.99173	1.24687	6.40942	1.46073e-10	4.19461e-10	Up	CAVIN2	0	0	0	0.632996	0.30876	0.563916
10918.7	7.99003	0.0924616	86.4145	0	0	Up	NRP2	0.920293	0.914359	1.14416	235.459	219.203	228.287
38.3722	7.96294	1.21352	6.56186	5.31399e-11	1.55556e-10	Up	HOXA1	0	0	0.0277413	2.45439	3.19193	2.23562
453.68	7.95902	0.41087	19.3711	1.35269e-83	1.69054e-82	Up	FLI1	0.108787	0.122385	0.0813918	23.9101	24.1761	22.0928
19.427	7.95535	1.24158	6.40745	1.47972e-10	4.24716e-10	Up	LAMB4	0	0	0	0.556769	0.444201	0.624885
19.4048	7.95354	1.24721	6.37706	1.80516e-10	5.16209e-10	Up	SELP	0	0	0	1.05163	1.45158	1.90443
652.953	7.943	0.34029	23.3418	1.6676e-120	2.95316e-119	Up	GATA2	0.169669	0	0.153963	27.7838	25.739	26.9152
939.119	7.90468	0.281749	28.0557	3.39965e-173	8.9242e-172	Up	ENSSSCG00000027124	0.202004	0.262321	0.436134	64.0176	64.2235	68.1242
36.7909	7.90216	1.21407	6.50883	7.57377e-11	2.20454e-10	Up	WNT6	0	0	0.0354507	3.13693	3.63372	2.58683
2813.83	7.86627	0.164976	47.6812	0	0	Up	LRP2	0.0919004	0.139479	0.121265	25.5637	22.0242	24.6781
17.6456	7.8176	1.2589	6.20985	5.30367e-10	1.48485e-09	Up	C9	0	0	0	1.3569	0.554731	1.03334
17.095	7.76805	1.24841	6.22237	4.89698e-10	1.37369e-09	Up	PSCA	0	0	0	3.96039	3.26883	3.63123
968.336	7.75487	0.264666	29.3006	1.01949e-188	2.94257e-187	Up	PAPPA	0.0999738	0.0884805	0.109254	20.9947	18.8348	18.7188
88.2133	7.71515	0.854962	9.02396	1.81406e-19	7.25115e-19	Up	KCNE1	0.10677	0	0.214161	22.7119	23.8741	21.2486
1346.19	7.70354	0.221135	34.8364	6.84565e-266	2.81704e-264	Up	BNC1	0.161927	0.321177	0.200993	41.5662	38.4719	41.5617
262.413	7.70116	0.49416	15.5843	9.30124e-55	7.9148e-54	Up	SOX7	0.058059	0.0586796	0.07804	11.9962	12.2289	12.5653
16.2954	7.69956	1.25166	6.15146	7.67707e-10	2.13547e-09	Up	ENSSSCG00000003086	0	0	0	5.28108	4.63068	5.3318
1056.97	7.67035	0.246074	31.1709	2.64488e-213	8.74978e-212	Up	ADAM12	0.0839784	0.116806	0.0988412	18.7524	16.8662	18.2878
35763.8	7.63067	0.0570133	133.84	0	0	Up	MEST	11.5745	12.6522	13.0003	2223.69	2161.56	2211.86
10585.1	7.61195	0.0871795	87.3136	0	0	Up	ADAMTS1	1.69969	1.61142	1.57896	302.467	262.66	294.074
136.154	7.60561	0.663671	11.4599	2.09715e-30	1.12586e-29	Up	MMP23B	0.0937045	0	0.0629327	9.98138	10.305	10.4927
15.2511	7.60298	3.91014	1.94442	0.0518442	0.0788993	no	ENSSSCG00000050630	0	0	0	0.446405	0	0.944421
538.823	7.58362	0.333252	22.7564	1.23949e-114	2.05207e-113	Up	IFNGR2	0.136447	0.417867	0.285768	46.7276	41.0285	45.1098
134.304	7.58234	0.665005	11.4019	4.08964e-30	2.18228e-29	Up	DIO3	0.268655	0.135099	0.0899053	25.8516	30.3325	30.4663
52.9949	7.56441	1.04639	7.22904	4.86404e-13	1.5548e-12	Up	PLPP4	0.0904503	0	0	6.07648	5.81625	5.43472
78.527	7.54955	0.857041	8.80885	1.26438e-18	4.9122e-18	Up	ADRA1B	0	0	0.0716417	4.46776	4.29205	4.72307
157.319	7.54668	0.606424	12.4446	1.49712e-35	8.96869e-35	Up	MYCT1	0	0.0704614	0.0937132	9.54772	7.79511	9.14965
261.249	7.5413	0.470278	16.0358	7.18015e-58	6.4189e-57	Up	ADAM28	0.0719925	0.0917077	0.0938332	14.1292	11.9064	13.3437
14.5946	7.53577	1.26486	5.95778	2.55692e-09	6.91648e-09	Up	SI	0	0	0	0.412758	0.313694	0.243342
934.659	7.53538	0.250106	30.1288	2.03545e-199	6.22339e-198	Up	RGS5	0.275513	0.156467	0.381566	49.5127	46.4051	49.6524
14.5905	7.53502	1.26412	5.96069	2.51169e-09	6.79611e-09	Up	C8orf74	0	0	0	1.25846	1.86851	1.4174
152.236	7.50177	0.607477	12.3491	4.92792e-35	2.92289e-34	Up	PLCL1	0.0189494	0.0287288	0.0592405	5.49782	4.39924	5.04183
14.1417	7.49613	1.26299	5.93523	2.93437e-09	7.91439e-09	Up	FOXF2	0	0	0	0.91732	0.782901	0.995665
14.1905	7.49521	1.26378	5.93079	3.01483e-09	8.12551e-09	Up	ENSSSCG00000059930	0	0	0	0.639475	0.740404	0.579475
1942.23	7.49121	0.174738	42.8712	0	0	Up	F3	0.915878	0.878696	0.86119	146.506	131.663	151.377
151.176	7.48869	0.608578	12.3052	8.4887e-35	5.00291e-34	Up	ENSSSCG00000044108	0.0356489	0.0539128	0.143733	12.6619	14.1155	12.0583
9809.56	7.48499	0.0860119	87.0227	0	0	Up	SLIT2	1.56371	1.77039	1.71428	284.273	249.617	272.153
27.4917	7.48384	1.22368	6.11586	9.60406e-10	2.65399e-09	Up	RANBP3L	0	0	0.0227665	1.34634	1.69082	1.63239
148.201	7.46472	0.608046	12.2766	1.21006e-34	7.11133e-34	Up	TIMD4	0.17875	0	0.17737	19.2058	20.4231	20.8114
73.4635	7.44107	0.857691	8.67571	4.10989e-18	1.57075e-17	Up	CD69	0.0362138	0.109673	0	7.61861	5.36377	6.7085
170.34	7.43919	0.565018	13.1663	1.37171e-39	8.93564e-39	Up	TCF21	0.215035	0.0813041	0.108172	20.1707	24.1878	21.6611
13.6359	7.43713	1.26793	5.86558	4.47559e-09	1.19618e-08	Up	TNNI2	0	0	0	5.23982	5.14433	3.76342
580.983	7.42906	0.305576	24.3117	1.47516e-130	2.85778e-129	Up	SLC9A9	0.0748298	0.181643	0.16601	22.3899	19.9002	20.708
549.011	7.41417	0.312255	23.744	1.26717e-124	2.32615e-123	Up	HOXB8	0.31635	0.117148	0.417325	45.262	43.2383	44.7937
13.3081	7.40143	1.28289	5.76933	7.95874e-09	2.09661e-08	Up	HBB	0	0	0	2.50832	1.5565	0.986639
401.37	7.39431	0.364057	20.3108	1.03151e-91	1.4035e-90	Up	CMKLR1	0.0369506	0.0563067	0.0536518	7.90231	6.24724	7.11306
140.394	7.38741	0.61007	12.1091	9.45187e-34	5.44436e-33	Up	DLK1	0.0899102	0	0.181008	14.2375	15.798	16.8904
13.0635	7.37481	1.27308	5.79291	6.91788e-09	1.82916e-08	Up	ENSSSCG00000037358	0	0	0	4.83474	6.76204	4.76622
461.956	7.36587	0.335397	21.9616	6.70656e-107	1.03982e-105	Up	BVES	0.119296	0.0498027	0.0859592	14.3761	12.3039	13.9382
577.294	7.36468	0.301238	24.448	5.28116e-132	1.04048e-130	Up	TNFRSF11B	0.345536	0.218124	0.232098	42.6273	35.7695	42.0787
22105.6	7.36285	0.0642753	114.552	0	0	Up	AHNAK	1.09746	1.0918	1.0292	169.172	150.329	154.702
1423.28	7.354	0.194496	37.8106	0	0	Up	CCDC152	0.644474	0.743824	0.772942	114.087	95.4361	106.867
178.545	7.31485	0.528635	13.8373	1.51895e-43	1.05938e-42	Up	SMAD9	0.0920012	0.0691223	0.0459658	9.71962	8.58911	10.7006
962.025	7.31388	0.230308	31.7569	2.55195e-221	8.77068e-220	Up	SH3RF2	0.219186	0.290872	0.179593	33.0525	31.3522	30.9778
4058.76	7.31008	0.116771	62.6021	0	0	Up	SNAI2	2.02192	2.43207	2.13601	316.591	302.121	307.924
1563.55	7.29183	0.18126	40.2285	0	0	Up	PID1	0.491788	0.691547	0.618668	82.0014	82.0636	83.1537
87.7878	7.29035	0.745978	9.77287	1.47217e-22	6.46061e-22	Up	ENSSSCG00000045434	6.54422	3.35268	0	486.382	404.896	503.106
6161.46	7.28133	0.0981194	74.2089	0	0	Up	GABRP	2.34257	1.46409	1.78485	278.384	251.634	267.878
11.934	7.25366	1.28597	5.64062	1.69441e-08	4.39934e-08	Up	IL18RAP	0	0	0	0.566555	0.746014	1.08911
106.582	7.25051	0.670563	10.8126	3.00127e-27	1.49693e-26	Up	TBX2	0.0430358	0	0.0650691	5.00137	6.08895	5.46601
211.323	7.2382	0.475186	15.2323	2.15711e-52	1.76671e-51	Up	HOXD9	0.142121	0	0.214707	17.6493	19.3498	17.2422
338.511	7.23068	0.374118	19.3273	3.1684e-83	3.9359e-82	Up	IFIT1	0.227149	0.381584	0.110819	29.4319	28.6871	29.1256
11.541	7.19509	1.28479	5.60022	2.14077e-08	5.52811e-08	Up	LTB4R	0	0	0	2.04133	2.29866	1.498
22.1428	7.16951	1.23237	5.81766	5.96783e-09	1.58337e-08	Up	ENSSSCG00000062427	0	0	0.0276979	1.52658	1.48115	1.39508
1168.02	7.1633	0.200159	35.7881	1.69327e-280	7.44677e-279	Up	TGFB2	0.442457	0.469996	0.367825	55.0758	49.482	55.1851
98.4757	7.1374	0.670929	10.6381	1.9816e-26	9.66784e-26	Up	TAL1	0.124423	0	0.0313366	8.31802	6.61001	7.25746
11.0553	7.13593	1.28648	5.54685	2.90862e-08	7.45801e-08	Up	ADORA3	0	0	0.0113188	0.862819	0.788814	0.654644
21.5759	7.13459	1.23568	5.7738	7.75015e-09	2.04282e-08	Up	NKX2-5	0	0	0.0388985	1.69291	2.02251	2.2992
10.9376	7.12426	1.28928	5.52577	3.28035e-08	8.38568e-08	Up	FAM151A	0	0	0	0.88811	0.567283	0.685836
136.411	7.11233	0.565711	12.5724	2.99587e-36	1.81998e-35	Up	SMPDL3A	0.0673904	0.076638	0	5.87495	5.05874	5.6751
1684.57	7.10456	0.165598	42.9025	0	0	Up	PAMR1	0.649338	0.769026	0.613659	83.9463	81.7288	79.1645
5720.53	7.09848	0.0968081	73.3252	0	0	Up	IFNGR1	1.17741	1.23199	1.21001	154.725	135.903	152.766
3450.7	7.05537	0.117258	60.1694	0	0	Up	SLC13A4	1.11625	0.882116	1.22067	131.812	125.098	135.442
479.538	7.03927	0.29862	23.5727	7.34733e-123	1.32259e-121	Up	ADAMTS5	0.0808184	0.0681181	0.108698	11.0452	9.04047	11.11
3059.87	6.95124	0.124703	55.7423	0	0	Up	LIFR	0.909352	0.891129	0.97345	110.529	90.8977	108.442
3242.58	6.93701	0.116662	59.4627	0	0	Up	SPON1	0.668286	0.811031	0.736287	82.5025	75.3461	83.2122
4764.89	6.93092	0.0991027	69.9367	0	0	Up	DAB2	1.68036	2.1754	1.78651	202.095	200.591	202.264
9.60082	6.92897	1.30551	5.30748	1.1115e-07	2.76149e-07	Up	ENSSSCG00000062012	0	0	0	0.74035	0.900354	0.562097
9.52945	6.92755	1.30265	5.31804	1.04891e-07	2.60809e-07	Up	GDF6	0	0	0	0.539836	0.449228	0.615489
11282.6	6.92159	0.072006	96.1252	0	0	Up	IGFBP7	7.79915	7.71494	9.34812	907.505	900.421	905.495
9.34777	6.89917	1.30804	5.27442	1.33177e-07	3.29287e-07	Up	MAGEB18	0	0	0	1.25982	1.61204	1.99349
18.2809	6.89396	1.25348	5.49985	3.80104e-08	9.68073e-08	Up	CCL2	0	0.172309	0	5.99891	2.8982	6.14975
18.2864	6.89151	1.24339	5.54251	2.98162e-08	7.64096e-08	Up	PTHLH	0.051957	0	0	2.35166	2.33015	2.16636
1639.44	6.87754	0.15604	44.0755	0	0	Up	SMOC2	0.755087	1.00557	0.929637	95.8974	90.3733	90.8707
1247.81	6.84662	0.177455	38.5823	0	0	Up	C1QTNF1	0.584885	0.591131	0.530663	57.9447	60.1661	57.3198
17.6767	6.83916	1.24817	5.47937	4.2685e-08	1.08534e-07	Up	ZNHIT2	0.0394302	0	0	2.44156	2.5381	1.79834
6275.39	6.83907	0.0853879	80.0942	0	0	Up	COLEC12	3.16588	3.00729	3.50594	337.646	322.781	340.277
962.261	6.83401	0.199573	34.2432	5.50297e-257	2.17297e-255	Up	EDNRB	0.381556	0.316469	0.3236	36.4297	31.2572	36.1282
8.80127	6.80401	1.31618	5.16952	2.34693e-07	5.71535e-07	Up	KLF14	0	0	0	0.56974	0.807897	0.532505
1876.78	6.78556	0.142715	47.5463	0	0	Up	TBX3	0.431681	0.473006	0.666645	54.8845	50.04	53.3876
1549.14	6.78517	0.15874	42.7439	0	0	Up	FREM1	0.307912	0.265148	0.352585	32.4492	27.7535	33.0421
1269.4	6.76691	0.170272	39.7418	0	0	Up	SMOC1	0.488067	0.352244	0.632601	51.4498	48.2247	49.1807
8.50196	6.75803	1.31949	5.12169	3.02809e-07	7.3299e-07	Up	KRTDAP	0	0	0	6.10393	9.05593	7.88065
182.397	6.75314	0.43894	15.3851	2.06068e-53	1.71652e-52	Up	TRPC4	0.0859048	0.0651198	0.0433	7.39967	6.40546	5.99072
212.269	6.75191	0.405308	16.6587	2.61547e-62	2.49309e-61	Up	GLYAT	0.128404	0.194345	0.332608	23.9176	21.3412	21.845
677.641	6.743	0.229666	29.36	1.77957e-189	5.16047e-188	Up	FIBIN	0.173124	0.23625	0.453829	30.4754	26.7035	27.5718
950.447	6.74281	0.193682	34.8138	1.50444e-265	6.17718e-264	Up	CCN4	0.580141	0.622779	0.535959	56.8493	53.2664	55.6062
8.30181	6.72435	1.32091	5.09069	3.56756e-07	8.60321e-07	Up	ENSSSCG00000029441	0	0	0	0.225708	0.161729	0.156974
1652.21	6.71279	0.148171	45.3043	0	0	Up	HOXC8	1.19647	0.887269	1.07748	104.627	99.3818	99.3242
351.337	6.70618	0.31259	21.4536	4.22551e-102	6.31411e-101	Up	ENSSSCG00000035960	0.228821	0.021689	0.100951	12.108	12.3163	11.8396
146.362	6.70463	0.482186	13.9046	5.9363e-44	4.18427e-43	Up	NCKAP5	0.0748977	0.0150652	0.0246555	3.21797	3.59316	3.82781
6359.2	6.70337	0.0833732	80.4019	0	0	Up	JCAD	1.38578	1.59425	1.22401	135.367	123.427	127.906
189.885	6.6928	0.420263	15.9253	4.23277e-57	3.7372e-56	Up	C1S	0.0595458	0.15045	0.100045	9.11129	8.70792	9.35555
28.8764	6.6868	1.06943	6.25266	4.03527e-10	1.1366e-09	Up	VCAM1	0.0496429	0	0	1.56002	1.74636	1.85897
145.079	6.68534	0.478973	13.9576	2.82609e-44	2.00341e-43	Up	ENSSSCG00000009316	0.157754	0.179118	0.119135	14.4603	12.9198	13.8326
56.8492	6.66952	0.765352	8.71431	2.92523e-18	1.12261e-17	Up	IL16	0.0249153	0	0.0251092	1.89642	1.97674	2.87803
200.28	6.66174	0.408498	16.3079	8.6764e-60	7.94795e-59	Up	TMEM100	0.0575099	0.310687	0.195205	15.8252	15.3723	19.0726
497.511	6.65623	0.258575	25.742	3.96253e-146	8.63153e-145	Up	MAF	0.60102	0.545908	0.443785	48.1693	47.4679	47.7866
8654.1	6.64731	0.0733092	90.675	0	0	Up	LUM	4.57524	3.62277	4.48186	399.793	363.912	392.977
28.1072	6.64534	1.0703	6.20886	5.33704e-10	1.49352e-09	Up	SLC7A9	0.06956	0	0	2.50527	2.43531	2.1659
7.86963	6.64077	1.33724	4.96602	6.8341e-07	1.62275e-06	Up	TMPRSS11E	0	0	0	0.227236	0.418952	0.23711
15.2854	6.62829	1.26013	5.26	1.44055e-07	3.55568e-07	Up	ENSSSCG00000023467	0	0.134647	0	2.47234	3.32938	3.92163
1920.52	6.61602	0.134348	49.2453	0	0	Up	ACKR3	1.6704	1.56427	1.52988	144.904	131.672	143.818
27.5684	6.6022	1.07022	6.16903	6.87087e-10	1.91552e-09	Up	TLR4	0.0142058	0.0256607	0	0.692811	0.940448	0.842607
237.792	6.5743	0.735057	8.94393	3.75565e-19	1.4849e-18	Up	HOXB2	0.0546507	0.826478	0.274902	31.4351	29.4075	32.646
596.12	6.55638	0.230446	28.4509	4.75275e-178	1.28581e-176	Up	IRAG1	0.0849667	0.126535	0.251854	13.8311	12.7105	13.0661
7.32948	6.54487	1.33716	4.89461	9.84989e-07	2.31662e-06	Up	ENSSSCG00000036052	0	0	0	0.5247	0.422227	0.423096
92.6468	6.54311	0.578755	11.3055	1.2326e-29	6.51178e-29	Up	HOXB5	0.123984	0.140858	0	6.15991	7.9319	6.48521
1092.86	6.52399	0.173442	37.6149	0	0	Up	ENSSSCG00000055885	1.75613	2.01216	1.39208	137.674	146.052	133.708
3484.29	6.51749	0.101936	63.9372	0	0	Up	EMILIN2	1.47865	1.00149	1.76614	124.018	117.978	118.536
1090.59	6.50053	0.174148	37.3275	5.87404e-305	2.85383e-303	Up	RFTN1	0.523001	0.919648	0.653722	54.5581	58.1032	51.3399
204.844	6.49453	0.387105	16.7772	3.58531e-63	3.47285e-62	Up	CYP2B6B	0.0721778	0.238061	0.13299	9.11164	11.594	10.1637
1902.65	6.48948	0.129948	49.939	0	0	Up	SLC40A1	0.457876	0.537266	0.487899	39.564	37.8843	40.0418
13.8172	6.48005	1.26755	5.11225	3.18346e-07	7.69696e-07	Up	SLFNL1	0	0	0.027626	0.989242	1.10798	0.695737
175.685	6.47865	0.408858	15.8457	1.50497e-56	1.31625e-55	Up	PKIB	0.170414	0.118791	0.26147	15.1182	15.1982	15.091
24.7225	6.46036	1.0767	6.00017	1.97116e-09	5.36327e-09	Up	ADGRF5	0.0194868	0	0	0.565676	0.583859	0.582859
6.79857	6.44348	1.35543	4.75383	1.99597e-06	4.60106e-06	Up	TMEM52B	0	0	0	0.648143	0.344308	0.666698
6.82036	6.43727	1.35316	4.7572	1.96298e-06	4.52952e-06	Up	GPBAR1	0	0	0	0.643492	1.02493	0.742775
254.516	6.42051	0.334867	19.1733	6.18542e-82	7.58225e-81	Up	PLA2R1	0.05296	0.0910946	0.0715853	5.49829	5.58563	5.45712
24.0823	6.40785	1.07471	5.96241	2.48546e-09	6.72808e-09	Up	ADCYAP1	0	0.0233198	0.0155062	0.876916	0.829111	0.958057
6.55808	6.39381	1.36453	4.68573	2.78967e-06	6.36899e-06	Up	RTL9	0	0	0	0.159307	0.114227	0.249498
12.8968	6.38819	1.27285	5.0188	5.19944e-07	1.24271e-06	Up	AOC1	0	0	0.0186711	0.424449	0.511464	0.651181
6.57063	6.38639	1.35386	4.71718	2.39138e-06	5.48462e-06	Up	SLPI	0	0	0	2.59449	2.6522	2.41354
163.37	6.37381	0.412064	15.468	5.70377e-54	4.78122e-53	Up	VTCN1	0.0277911	0.0554215	0.160983	6.72695	5.62556	5.88315
254.194	6.35245	0.327979	19.3685	1.42411e-83	1.7774e-82	Up	GATA3	0.0598524	0.158841	0.167371	9.3642	8.67274	9.34188
147.553	6.33182	0.429143	14.7546	2.87421e-49	2.23004e-48	Up	WNT11	0.0907467	0.0916468	0.243799	9.85727	11.4983	10.6646
33.2471	6.30596	0.888962	7.09362	1.3065e-12	4.09793e-12	Up	CCL11	0.0510098	0	0.102849	3.53045	3.8876	4.69081
1561.13	6.3056	0.135326	46.5956	0	0	Up	CRB2	0.41642	0.34653	0.479883	31.2761	28.1921	30.2744
654.064	6.30421	0.208396	30.2511	5.04627e-201	1.55571e-199	Up	EDIL3	0.310515	0.0972781	0.258753	18.3882	14.5341	17.5262
6.13478	6.28981	1.37233	4.58332	4.57655e-06	1.03078e-05	Up	ENSSSCG00000015217	0	0	0	0.631692	1.01626	1.09188
6.00713	6.25602	1.37076	4.5639	5.02132e-06	1.12822e-05	Up	SPTLC3	0	0	0	0.133096	0.166628	0.141554
5.92575	6.24105	1.37273	4.54645	5.45588e-06	1.22083e-05	Up	ENSSSCG00000058627	0	0	0	0.976779	0.999873	1.21737
1335.27	6.23979	0.143386	43.5174	0	0	Up	MSX2	1.48171	1.49634	1.39943	97.6137	95.2551	103.144
32.137	6.2286	0.884933	7.03851	1.94311e-12	6.04359e-12	Up	HNMT	0	0.0787459	0.026293	2.31203	1.66671	2.00147
29539.5	6.22512	0.0523236	118.973	0	0	Up	COL1A2	11.8941	10.1859	11.9966	774.726	733.919	788.522
4496.56	6.21971	0.0852261	72.979	0	0	Up	SRGAP1	0.972283	0.968223	1.01159	69.7208	60.9057	66.6085
5.82511	6.21155	1.38432	4.48709	7.22037e-06	1.6031e-05	Up	CCL1	0	0	0	4.08479	2.38495	1.98092
717.292	6.20553	0.191043	32.4824	1.88797e-231	6.84351e-230	Up	CCDC80	0.404787	0.194685	0.384142	22.6207	23.4603	22.5477
712.341	6.1914	0.189424	32.6854	2.51938e-234	9.16806e-233	Up	LEF1	0.480412	0.604446	0.891232	44.6987	41.9646	44.6658
226.426	6.17866	0.331151	18.6581	1.0843e-77	1.24914e-76	Up	COL8A2	0.115823	0.200715	0.116782	9.14462	9.31693	8.41335
112.751	6.17601	0.468851	13.1727	1.26084e-39	8.22201e-39	Up	IER3	0.180209	0.272425	0.302064	15.4311	18.1321	14.8553
5.61642	6.15909	1.38679	4.44124	8.94409e-06	1.97095e-05	Up	MGAT4C	0	0	0	0.670829	1.08217	0.879727
614.475	6.1527	0.201185	30.5822	2.10909e-205	6.65692e-204	Up	CRISPLD2	0.336937	0.382496	0.344881	22.0694	21.9594	23.0531
5.57129	6.14997	1.39826	4.39829	1.09106e-05	2.3887e-05	Up	ENSSSCG00000015084	0	0	0	2.9051	6.03465	6.36721
1526.71	6.1478	0.13235	46.451	0	0	Up	RPS6KA5	0.750285	0.91396	0.771696	53.6463	46.389	52.4537
6344.91	6.14311	0.0768619	79.924	0	0	Up	ENSSSCG00000015664	7.58065	7.75828	8.36891	528.692	453.331	523.408
23145.1	6.13223	0.0500526	122.516	0	0	Up	COL5A1	5.91087	5.89212	6.37226	390.738	375.641	377.322
10.3927	6.07464	1.29364	4.69576	2.65622e-06	6.07327e-06	Up	SLCO1A2	0	0	0.0210311	0.585347	0.350442	0.558635
19.4848	6.06649	1.08757	5.57805	2.43236e-08	6.26192e-08	Up	ENSSSCG00000036618	0	0.242077	0	5.07654	5.1011	3.61866
5.23826	6.04711	1.43146	4.22443	2.39542e-05	5.12115e-05	Up	CCL4	0	0	0	0.770355	1.97273	0.552902
931.597	6.04335	0.16499	36.6285	1.00739e-293	4.7332e-292	Up	SLITRK6	0.463192	0.429327	0.544982	29.558	25.0729	31.5375
603.493	6.04035	0.199345	30.301	1.11306e-201	3.44863e-200	Up	KIFC3	0.301528	0.236693	0.572696	22.8189	23.6767	22.006
111.772	6.0368	0.457952	13.1822	1.11139e-39	7.25768e-39	Up	ENSSSCG00000003006	0.076694	0.0828885	0.102497	7.00051	5.70609	4.45384
101.371	6.02236	0.470725	12.7938	1.77599e-37	1.10829e-36	Up	OPRK1	0.195242	0.110053	0	6.50554	5.32672	5.77722
10.0705	6.01953	1.29622	4.64391	3.41876e-06	7.76416e-06	Up	PDE6A	0.0228718	0	0	0.534921	0.650588	0.464687
4908.56	6.01646	0.0794077	75.7668	0	0	Up	TGFBI	4.89476	4.88521	4.71659	276.061	281.379	282.205
2071.21	6.00775	0.116856	51.4114	0	0	Up	WFDC1	5.33217	3.98065	5.03835	271.47	297.19	271.573
5.05257	6.00632	1.42328	4.22005	2.44252e-05	5.21762e-05	Up	ASB4	0	0	0	0.4909	0.226854	0.186443
4.97598	5.98854	1.40794	4.25342	2.10531e-05	4.52122e-05	Up	ARL14EPL	0	0	0	0.746067	0.872819	1.01175
4.94784	5.96941	1.41928	4.20596	2.5998e-05	5.54275e-05	Up	ENSSSCG00000033457	0	0	0	1.41229	1.98662	0.908319
3279.25	5.9683	0.0900655	66.2662	0	0	Up	ID2	7.00079	6.72495	7.50725	401.115	382.815	414.893
4.91004	5.9658	3.91727	1.52295	0.127772	0.181003	no	ENSSSCG00000058867	0	0	0	0	7.58785	0
389.293	5.95503	0.241114	24.6979	1.1255e-134	2.26799e-133	Up	COPZ2	0.891537	1.79522	1.19451	69.6874	73.332	63.1217
9.45259	5.9283	1.3021	4.55287	5.29197e-06	1.18601e-05	Up	MYO18B	0.00707046	0	0	0.175808	0.168414	0.135039
9.43447	5.92624	1.30246	4.55005	5.36323e-06	1.20111e-05	Up	ENSSSCG00000060462	0.188121	0	0	4.91973	4.18899	3.48446
4.71624	5.9026	1.42517	4.14168	3.44767e-05	7.28512e-05	Up	ENSSSCG00000029289	0	0	0	1.18107	1.20872	0.677919
554.68	5.89137	0.196226	30.0234	4.86226e-198	1.47449e-196	Up	RASGRP3	0.346102	0.282934	0.389906	18.9472	18.2197	17.7962
2190.66	5.89048	0.104689	56.2664	0	0	Up	ITIH5	0.738344	0.841212	0.803226	43.0627	41.7723	41.1135
250.653	5.87935	0.287759	20.4315	8.77092e-93	1.20577e-91	Up	ENSSSCG00000035724	1.74429	1.61473	1.20901	77.3287	78.3011	83.2588
1119.81	5.87159	0.141369	41.5337	0	0	Up	PLVAP	1.20998	1.08524	1.4185	68.3597	66.3528	63.1629
4.61595	5.86539	1.45458	4.03237	5.52183e-05	0.000114746	Up	CLCA2	0	0	0	0.129841	0.345772	0.112869
558.703	5.8576	0.194528	30.1119	3.38967e-199	1.03129e-197	Up	VASN	0.554485	0.452578	0.560971	27.4605	28.4101	27.2104
1200.08	5.83846	0.135473	43.0967	0	0	Up	P3H2	0.744935	0.810168	1.1264	45.9715	45.7778	47.3188
7614.76	5.83432	0.0742567	78.5695	0	0	Up	B2M	18.3138	16.9241	21.3407	920.337	990.537	996.978
8.81215	5.82807	1.31005	4.44873	8.63804e-06	1.90554e-05	Up	ENSSSCG00000058549	0.422146	0	0	10.3603	8.07985	7.6164
16.152	5.81667	1.10114	5.28239	1.2751e-07	3.15823e-07	Up	CCDC42	0	0.0976816	0.0649888	2.37381	2.05076	1.99034
4.41248	5.81416	1.43978	4.03822	5.38577e-05	0.000112019	Up	FEV	0	0	0	0.296698	0.486113	0.514278
47.2633	5.80588	0.643744	9.01894	1.89922e-19	7.58665e-19	Up	CDH18	0.0852708	0	0.0429764	2.11917	2.42353	2.27445
2107.64	5.80135	0.106545	54.4495	0	0	Up	ETS1	1.31949	1.11121	1.53909	65.7064	68.302	67.2281
23.5567	5.7804	0.90728	6.37112	1.87647e-10	5.36354e-10	Up	TM4SF5	0.132691	0.100252	0	3.29164	4.36084	3.42847
70.2119	5.77506	0.523049	11.0411	2.41924e-28	1.24373e-27	Up	ITGB6	0.0237087	0.0528464	0.046866	2.0411	1.77429	1.86656
1181.25	5.77366	0.134189	43.0264	0	0	Up	SOCS1	1.14919	1.02329	0.956297	51.1238	52.0081	50.883
800.563	5.75841	0.162331	35.4733	1.26746e-275	5.43251e-274	Up	SOD3	1.17426	1.54851	1.75469	69.2265	75.2536	71.7242
4.23046	5.75327	1.45063	3.96604	7.30752e-05	0.000150455	Up	TXLNB	0	0	0	0.180106	0.0959622	0.114091
235.676	5.75084	0.288785	19.9139	3.08229e-88	4.01715e-87	Up	LAPTM5	0.512387	0.122587	0.24457	14.2676	15.7021	15.4674
4.22157	5.75045	1.44491	3.97979	6.89763e-05	0.000142284	Up	PRM2	0	0	0	2.47866	2.95254	3.12518
37.5284	5.73515	0.707643	8.10459	5.29235e-16	1.88343e-15	Up	ENSSSCG00000006350	0.182502	0	0.0916047	4.32957	5.19177	4.69406
1491.54	5.72966	0.119073	48.1188	0	0	Up	PLBD1	1.88828	2.65304	1.96184	104.367	94.8783	103.075
196.662	5.72913	0.31033	18.4614	4.22287e-76	4.75848e-75	Up	ENSSSCG00000031476	0.0879348	0.133402	0.0788427	4.74407	4.23012	4.77495
3648.36	5.72817	0.0838066	68.3499	0	0	Up	HTRA1	5.6707	4.9703	6.61112	275.862	277.695	276.195
4305.47	5.72599	0.0858377	66.7072	0	0	Up	PDGFRA	1.98722	1.73666	1.91216	96.4039	78.1244	94.9025
4.12651	5.72533	1.46811	3.89979	9.62745e-05	0.000196412	Up	ENSSSCG00000057365	0	0	0	0.48013	0.186702	0.464347
292.411	5.71559	0.254411	22.466	8.93383e-112	1.44428e-110	Up	GAS6	0.35716	0.499531	0.286824	17.1592	16.8986	17.1929
142.326	5.71463	0.363105	15.7382	8.27159e-56	7.15676e-55	Up	HOXB3	0.298156	0.386811	0.257285	14.07	14.9826	14.1359
138.124	5.68486	0.37018	15.357	3.1782e-53	2.63322e-52	Up	RSPO3	0.262171	0.0722427	0.144124	6.79326	8.42042	8.2608
7.88164	5.67125	1.32982	4.26468	2.00193e-05	4.30719e-05	Up	SERPINB7	0.0317046	0	0	0.463275	0.521884	0.803956
3.9741	5.66466	3.91971	1.44517	0.148409	0.207139	no	ENSSSCG00000053900	0	5.87875e-09	0	0	1.50278e-08	1.02817
3.95407	5.65557	3.6545	1.54757	0.121727	0.173153	no	ENSSSCG00000038027	0	0	0	0	1.23843	1.75596
3.93926	5.64205	1.46912	3.84043	0.000122821	0.000248197	Up	CERS3	0	0	0	0.158365	0.185382	0.098362
7.68036	5.62602	1.34224	4.19152	2.77095e-05	5.89478e-05	Up	RBP2	0.0943509	0	0	2.75095	1.26684	1.18356
252.322	5.61885	0.266013	21.1224	4.94841e-99	7.2086e-98	Up	CALHM5	0.0893999	0.149904	0.142129	5.74972	5.18712	5.62791
55.4964	5.61447	0.564231	9.95065	2.50529e-23	1.12472e-22	Up	GJB3	0.154516	0.058484	0.10949	4.23547	5.2048	5.27585
792.447	5.60157	0.154058	36.3602	1.81545e-289	8.36055e-288	Up	PLXNA4	0.25639	0.218249	0.321758	12.6227	10.8502	11.9611
225.308	5.58664	0.279211	20.0086	4.63322e-89	6.1071e-88	Up	LVRN	0.213255	0.141505	0.134413	7.17234	6.68608	7.6067
246.323	5.58526	0.267885	20.8495	1.54059e-96	2.20786e-95	Up	DGKI	0.184819	0.280119	0.279417	9.88933	10.0898	10.9461
225.943	5.58421	0.280351	19.9187	2.80445e-88	3.66018e-87	Up	PLEKHF1	0.497206	0.412045	0.201301	17.1586	16.1368	15.0094
20.1921	5.57709	0.918601	6.07128	1.26895e-09	3.4869e-09	Up	CCDC141	0.0294874	0	0.00786132	0.560189	0.573702	0.598414
108.565	5.5759	0.399683	13.9508	3.11057e-44	2.2034e-43	Up	TSHR	0.12833	0.0969713	0.0645159	4.07367	3.70908	4.57382
209.051	5.57453	0.289295	19.2694	9.71051e-83	1.20065e-81	Up	HOXC9	0.724542	0.234844	0.729035	25.7669	26.3049	24.9797
141.727	5.57393	0.349047	15.969	2.1004e-57	1.86335e-56	Up	ERG	0.329084	0.133272	0.207096	10.3442	9.15466	10.3634
1288.15	5.56408	0.1208	46.0601	0	0	Up	NRP1	0.702483	0.752895	0.698855	31.7414	28.8958	30.4418
26.6521	5.56205	0.803857	6.9192	4.54216e-12	1.38968e-11	Up	ADAMTS18	0.0193332	0	0.0195011	0.805832	0.550296	0.492109
7.2792	5.54767	1.33593	4.15266	3.28634e-05	6.9577e-05	Up	SLC6A19	0	0	0.0172568	0.338053	0.277395	0.256898
3.65808	5.54243	1.48861	3.72321	0.000196702	0.000391443	Up	ENSSSCG00000035371	0	0	0	0.223959	0.35953	0.340228
34535.3	5.53753	0.0452107	122.483	0	0	Up	COL1A1	20.4752	19.7198	21.4432	857.411	850.837	859.768
3.61738	5.53006	1.49211	3.70621	0.000210384	0.000417596	Up	TTLL8	0	0	0	0.148614	0.228309	0.290381
12.8972	5.52253	1.13561	4.86304	1.15595e-06	2.70704e-06	Up	MGP	0	0	0.14764	1.8169	1.85988	3.04359
26.1346	5.51536	0.797326	6.91732	4.60281e-12	1.40777e-11	Up	ABI3BP	0.0266978	0.0160998	0	0.613576	0.602137	0.522623
1326.11	5.51331	0.118559	46.5027	0	0	Up	PON2	2.88714	2.6036	2.86913	117.491	106.165	118.731
5389.36	5.51253	0.068336	80.668	0	0	Up	CGNL1	2.62232	2.60379	2.34603	103.333	101.212	103.551
13.1189	5.51067	1.11917	4.92387	8.48476e-07	2.00418e-06	Up	TMPRSS7	0.0220306	0.0333928	0	0.696273	0.593701	0.742441
1077.26	5.5099	0.130577	42.1967	0	0	Up	ST3GAL1	0.636547	1.08612	0.842546	34.7699	33.0524	33.9371
123.229	5.50784	0.37279	14.7747	2.13461e-49	1.66245e-48	Up	ENSSSCG00000017181	0.237374	0.142792	0.119828	6.05428	7.47556	6.21822
3.54044	5.50638	1.50606	3.65616	0.000256025	0.000504895	Up	ENSSSCG00000056015	0	0	0	0.768403	0.371383	1.01106
775.982	5.48935	0.149866	36.6284	1.01108e-293	4.73854e-292	Up	YPEL2	0.622451	0.588698	0.463619	22.8763	21.7676	22.2141
3.51639	5.48569	3.92142	1.39891	0.161841	0.223866	no	ENSSSCG00000054584	0	0	0	2.49971	0	0
63.871	5.47923	0.508341	10.7787	4.34196e-27	2.15923e-26	Up	MYL1	0.0435506	0.0961755	0.111397	3.34156	4.04804	3.37306
404.451	5.46382	0.209481	26.0826	5.74441e-150	1.28138e-148	Up	SVEP1	0.0925247	0.177472	0.155161	5.68696	4.58693	5.96725
3.46604	5.46358	3.64757	1.49787	0.134168	0.189284	no	ENSSSCG00000042171	0	0	0	0.21595	0.190028	0
363.389	5.45923	0.527731	10.3447	4.42219e-25	2.08568e-24	Up	FOSB	0.379913	0.336628	0.325595	10.6541	7.50539	22.7712
2677.83	5.44741	0.0889482	61.2425	0	0	Up	PIK3R1	2.16716	2.63634	2.43927	98.9953	85.5561	96.0125
154.632	5.44205	0.321975	16.9021	4.3438e-64	4.26317e-63	Up	CA10	0.232324	0.180421	0.241662	9.11944	8.14343	9.19555
313.256	5.42998	0.228746	23.7381	1.45945e-124	2.67119e-123	Up	KLHL29	0.226977	0.180353	0.20713	7.63459	8.07935	8.3757
3.32252	5.41727	1.53397	3.53153	0.000413166	0.0008015	Up	CYP19A1	0	0	0	0.150984	0.107819	0.33306
3.32252	5.41727	1.53397	3.53153	0.000413166	0.0008015	Up	ENSSSCG00000058051	0	0	0	0.509829	0.428445	1.19497
17.9616	5.40726	0.935188	5.782	7.38173e-09	1.94848e-08	Up	C3AR1	0	0	0.0435442	0.73049	0.553216	0.504185
741.421	5.40164	0.149671	36.0901	3.23934e-285	1.44517e-283	Up	HOXD8	1.28743	1.37154	1.79598	57.6825	55.2948	57.6863
3.27738	5.40026	1.57043	3.43872	0.000584471	0.00111712	Up	PRELP	0	0	0	0.0446317	0.0685728	0.25227
3.31695	5.39705	1.51151	3.57064	0.000356115	0.000693945	Up	CELA1	0	0	0	0.483206	0.49473	0.348315
3.26814	5.38215	3.54866	1.51667	0.12935	0.18307	no	ENSSSCG00000058308	0	0	0	0.502825	0	0.684028
3.25368	5.37569	1.51508	3.54813	0.000387976	0.000754053	Up	CLEC3A	0	0	0	1.02566	1.04901	1.22832
52.1945	5.34259	0.538898	9.91392	3.62144e-23	1.61992e-22	Up	DISC1	0.0400766	0.0607831	0.0793499	2.30897	2.21484	1.90562
3.15417	5.34097	1.54991	3.446	0.00056896	0.00108949	Up	CD300LB	0	0	0	0.371474	0.126795	0.482805
613.973	5.33805	0.163307	32.6871	2.3787e-234	8.67314e-233	Up	ETV2	2.28349	2.30225	1.96912	77.9451	82.0801	76.2883
377.199	5.33039	0.209425	25.4525	6.62418e-143	1.41634e-141	Up	CAVIN3	2.14738	0.912557	1.68653	58.9765	65.3206	55.2715
29.5314	5.32841	0.717216	7.42929	1.09179e-13	3.573e-13	Up	ADAM7	0.0169724	0.103554	0	1.08291	1.20272	1.24341
126.084	5.31781	0.347459	15.3049	7.09344e-53	5.8406e-52	Up	PTH1R	0.313997	0.302733	0.115045	9.38611	8.33095	7.82172
802.802	5.31175	0.142123	37.3742	1.02566e-305	4.99611e-304	Up	BOC	0.753054	0.755002	0.553502	25.3651	23.9359	23.493
509.121	5.30684	0.174915	30.3396	3.44626e-202	1.07314e-200	Up	PTK2B	0.375763	0.42743	0.557389	16.2922	16.2564	16.1756
174.785	5.30676	0.294771	18.003	1.84582e-72	2.00918e-71	Up	HOXB7	0.857078	0.381334	0.456597	22.8943	20.125	19.4976
3.10791	5.30517	1.54219	3.44003	0.000581642	0.00111205	Up	CLEC12B	0	0	0	0.913193	0.467384	0.393776
3.09902	5.30122	1.53361	3.4567	0.000546829	0.00104928	Up	WT1	0	0	0	0.161703	0.246346	0.190243
16.6826	5.29981	0.935309	5.66637	1.45851e-08	3.79696e-08	Up	CEACAM16	0.0115547	0	0.0245292	0.455139	0.432834	0.477014
2320.05	5.29258	0.088621	59.7215	0	0	Up	ENSSSCG00000030362	2.32197	2.64702	2.51837	89.9082	85.9194	85.4325
942.46	5.29066	0.134537	39.325	0	0	Up	MEIS2	1.32279	1.51602	1.25294	48.1015	42.3415	51.4166
3.06277	5.28863	1.53475	3.44592	0.000569111	0.00108955	Up	TAGLN3	0	0	0	0.59127	0.403528	0.510625
27.5385	5.2828	0.733394	7.20323	5.8804e-13	1.87323e-12	Up	POPDC2	0.141424	0	0	2.10813	1.82035	1.61473
3.0402	5.28032	1.53762	3.4341	0.000594533	0.00113588	Up	TNP2	0	0	0	0.798699	0.653754	0.960302
3.02208	5.27383	1.54542	3.41255	0.000643581	0.0012258	Up	TMEM196	0	0	0	0.122709	0.0628448	0.12451
630.232	5.27164	0.15596	33.8013	1.88995e-250	7.29223e-249	Up	SNAP91	0.488265	0.453974	0.448659	16.9258	15.6523	15.8985
807.048	5.24299	0.139318	37.6332	0	0	Up	FOSL2	1.60053	1.28631	1.17313	46.0086	44.5436	48.2728
16.6234	5.23159	0.94569	5.53203	3.1654e-08	8.09965e-08	Up	KRT24	0.0336691	0.09346	0	1.08227	2.30968	1.31771
717.4	5.22718	0.145274	35.9816	1.62215e-283	7.20229e-282	Up	DAAM2	0.427644	0.409014	0.532146	15.9805	15.167	15.4246
1301.07	5.22427	0.113645	45.9702	0	0	Up	ENSSSCG00000004687	4.45426	3.38784	4.45651	135.189	139.617	144.462
2.93512	5.22042	1.5686	3.32807	0.000874499	0.00164586	Up	CNTN6	0	0	0	0.185841	0.0951756	0.0605962
2.92179	5.21428	1.57611	3.30832	0.000938579	0.00176365	Up	EDDM3B	0	0	0	0.275095	0.985322	0.710133
10.4484	5.20151	1.16974	4.44673	8.71873e-06	1.92266e-05	Up	POF1B	0.0326414	0	0	0.596568	0.399443	0.231875
2.88554	5.20063	1.55442	3.3457	0.000820743	0.00154798	Up	CPA5	0	0	0	0.156018	0.239612	0.22413
517.925	5.17502	0.173277	29.8655	5.52582e-196	1.65409e-194	Up	SMAD6	0.748413	0.800759	0.931865	25.259	29.1	26.2585
316.124	5.1736	0.213522	24.2298	1.08016e-129	2.07737e-128	Up	DZIP1L	0.308918	0.272147	0.195686	8.10156	8.51697	8.19192
5630.94	5.16977	0.0648822	79.6793	0	0	Up	IFNAR2	7.35343	9.03386	8.71422	275.176	256.272	272.212
10.361	5.16018	1.14683	4.49953	6.81045e-06	1.51517e-05	Up	CHIA	0.0393207	0.0595282	0	0.919025	0.764642	1.19494
5.61128	5.16	1.38227	3.73299	0.00018922	0.000377159	Up	GTF2A1L	0	0	0.0470948	0.54665	0.69967	0.440161
6577.68	5.15427	0.0603113	85.461	0	0	Up	LAMA4	3.97947	4.05893	4.18301	134.123	121.294	134.617
10.3281	5.14947	1.15284	4.46676	7.94116e-06	1.75766e-05	Up	ENSSSCG00000006719	0.0382367	0.0578916	0	1.34059	0.686403	0.774809
2.80782	5.14879	1.63276	3.15342	0.00161367	0.00296663	Up	MYH1	0	0	0	0.0200684	0.119974	0.0453711
914.429	5.14847	0.128375	40.1051	0	0	Up	TIMP3	0.876706	0.767895	0.846822	28.6565	25.4134	26.0125
5.59206	5.14259	1.38192	3.72134	0.000198168	0.000394191	Up	SCN7A	0	0.0113412	0	0.078975	0.111988	0.108777
4403.17	5.13743	0.067666	75.9234	0	0	Up	ZMIZ1	2.31872	2.60088	2.67882	81.2259	78.0106	79.4916
513.326	5.13442	0.165802	30.9672	1.49151e-210	4.86483e-209	Up	ARHGAP31	0.329155	0.267132	0.277998	9.5502	9.02589	9.27785
9.95248	5.1319	1.15815	4.4311	9.37531e-06	2.06279e-05	Up	HPSE2	0.0232423	0	0.0365467	0.477217	0.706226	0.570534
3285.19	5.12942	0.0780151	65.7491	0	0	Up	GNB4	2.49268	2.71254	2.57469	85.7517	73.4699	83.6964
187.325	5.12885	0.273564	18.7482	2.00073e-78	2.328e-77	Up	ANKRD44	0.121065	0.198922	0.0914769	4.70801	3.80248	3.94449
296.504	5.12728	0.216625	23.6689	7.54283e-124	1.37108e-122	Up	ACSS1	0.312754	0.396538	0.399792	12.0448	11.6977	11.0091
152.313	5.12364	0.510665	10.0333	1.08857e-23	4.95166e-23	Up	ENSSSCG00000017448	0.379814	0.140113	0.762068	11.6571	15.6006	13.5613
2388.93	5.12273	0.157776	32.4684	2.98152e-231	1.07864e-229	Up	POSTN	3.87577	4.00406	2.8003	116.254	101.78	113.8
104.945	5.11637	0.361682	14.146	1.97588e-45	1.4358e-44	Up	RARRES2	0.867404	1.21156	1.04294	30.0707	35.8508	30.0275
9.82004	5.11142	1.16619	4.38299	1.17063e-05	2.55597e-05	Up	IFI44	0.0265735	0	0.0267777	0.854429	0.596637	0.385877
45.0426	5.11111	0.551143	9.27366	1.79864e-20	7.40155e-20	Up	MIP	0.0270369	0.163867	0.108976	2.60794	2.42811	3.56796
2.71275	5.10912	1.57538	3.2431	0.00118237	0.00219899	Up	ENSSSCG00000060276	0	0	0	0.379159	0.485202	0.409444
146.43	5.10861	0.306039	16.6927	1.48175e-62	1.41824e-61	Up	ADGRD1	0.126396	0.014598	0.186173	3.73227	3.49694	3.99683
2.69463	5.10195	1.57623	3.23679	0.0012088	0.00224587	Up	KRTAP8-1	0	0	0	15.8976	13.6906	13.8147
5.39048	5.1019	1.39969	3.64503	0.000267359	0.000526631	Up	CPA4	0.0263345	0	0	0.192444	0.450755	0.3342
2.67206	5.0925	1.58045	3.22219	0.00127215	0.00235839	Up	PTI	0	0	0	0.513546	0.523882	0.661959
68.9072	5.06927	0.44011	11.5182	1.06829e-30	5.77018e-30	Up	KLHL4	0.0406248	0.255195	0.0819137	3.35818	3.41767	3.17883
23.6762	5.06114	0.746337	6.78131	1.19092e-11	3.58106e-11	Up	MRC1	0.0551619	0	0	0.679614	0.630397	0.547468
1104.05	5.059	0.124194	40.7345	0	0	Up	PDE3A	0.710997	0.593278	0.878576	22.5911	19.2655	24.4692
219.099	5.05414	0.244994	20.6297	1.48609e-94	2.0831e-93	Up	HOXC4	0.441534	0.334626	0.356036	11.7468	10.6759	11.8036
2.58066	5.02925	1.60594	3.13165	0.00173827	0.00318339	Up	MYH4	0	0	0	0.0468885	0.0851251	0.0384215
256.582	5.02877	0.227463	22.1081	2.64374e-108	4.14403e-107	Up	RILPL2	0.740248	0.458639	0.813413	19.307	20.0938	21.4998
197.433	5.00889	0.257502	19.4518	2.81152e-84	3.53755e-83	Up	BAHCC1	0.119283	0.0412475	0.0877566	2.41613	2.56436	2.5877
2.52629	5.00624	1.61895	3.09228	0.00198628	0.00361406	Up	INSYN2B	0	0	0	0.102339	0.0449268	0.038166
1722.78	5.00439	0.0971311	51.5219	0	0	Up	SGK1	2.89209	3.55944	4.01264	106.185	92.1881	101.702
16570.5	4.99641	0.0564819	88.4604	0	0	Up	COL4A2	13.4826	12.7628	14.7995	384.82	402.907	387.891
13.8899	4.99637	0.950894	5.25439	1.48513e-07	3.66279e-07	Up	COLEC11	0.0456561	0.0736687	0.0490037	1.40021	1.84339	1.32821
9.28358	4.99304	1.15804	4.31162	1.62066e-05	3.50639e-05	Up	CPO	0.0515001	0.0886944	0	1.2783	0.923886	1.3022
2.48115	4.98583	1.60907	3.09858	0.00194449	0.00354045	Up	CLUL1	0	0	0	0.293536	0.18035	0.254413
191.517	4.98563	0.258076	19.3184	3.75813e-83	4.66536e-82	Up	P4HA3	0.405346	0.409459	0.462911	12.2827	12.5793	11.6585
64.006	4.98012	0.457875	10.8766	1.49032e-27	7.50173e-27	Up	PRRX2	0.158263	0.193217	0.159227	4.40326	6.10725	3.64456
18.0647	4.96657	0.846007	5.87059	4.34234e-09	1.16173e-08	Up	SIX2	0.177378	0.089388	0	1.55345	3.35758	2.53688
97.9351	4.96203	0.810987	6.11851	9.44569e-10	2.61139e-09	Up	SELL	0.107081	0.566825	0.0538669	6.48785	6.59088	6.69534
1035.35	4.96154	0.131355	37.7719	0	0	Up	S100A6	12.0302	16.4062	13.2954	350.186	426.729	365.409
1774.39	4.95904	0.0913171	54.3057	0	0	Up	PITX2	4.01913	4.2811	4.32634	122.576	112.93	115.688
61.3541	4.95625	0.4557	10.8761	1.49794e-27	7.53598e-27	Up	THSD4	0.0565954	0	0.101746	1.53782	1.53229	2.04527
3846.52	4.95192	0.0787293	62.8981	0	0	Up	TIMP1	24.0261	26.5107	24.9901	674.639	739.002	671.03
6923.05	4.94856	0.0575784	85.9448	0	0	Up	COL5A2	4.95765	5.42004	5.59042	152.211	139.03	149.797
171.204	4.93028	0.271233	18.1773	7.80691e-74	8.60894e-73	Up	TGM3	0.382677	0.307071	0.294955	8.29199	9.57108	9.29038
477.33	4.92006	0.164116	29.9792	1.83272e-197	5.53966e-196	Up	GLRX	1.30857	1.61045	1.23629	36.095	36.9565	36.6539
34.5821	4.91636	0.596002	8.24891	1.59848e-16	5.79871e-16	Up	TMEM204	0.161624	0.0611665	0.122051	4.19054	3.02193	2.65999
2.34461	4.89584	1.6346	2.99512	0.00274338	0.00492831	Up	PCDHB7	0	0	0	0.0978038	0.180198	0.127406
3166.32	4.89048	0.0817932	59.7908	0	0	Up	ABCA1	1.51033	1.61127	1.44188	44.0739	35.2715	41.5179
1015.96	4.89019	0.116823	41.8599	0	0	Up	ARID5B	0.529029	0.583725	0.727717	17.1919	15.0801	16.9879
345.904	4.88538	0.191471	25.5149	1.34647e-143	2.8956e-142	Up	CDKL1	0.307824	0.325771	0.301763	8.77664	8.33227	7.49151
72.5751	4.88518	0.411553	11.8701	1.69217e-32	9.47075e-32	Up	ENSSSCG00000043303	0.0815826	0.0610963	0.0378664	1.48579	1.80838	1.38016
2.31281	4.88169	1.66204	2.93716	0.00331229	0.00589781	Up	MAGEB3	0	0	0	0.720186	0.210641	0.266449
4.64495	4.87922	1.42129	3.43295	0.000597046	0.00114045	Up	OLFM3	0.04205	0	0	0.491354	0.566034	0.319321
50.6403	4.87109	0.486388	10.0148	1.31182e-23	5.94675e-23	Up	ANKRD22	0.136728	0.124301	0.110218	3.98976	2.65497	3.12273
4059.81	4.85764	0.0663112	73.2553	0	0	Up	SCHIP1	13.036	12.8035	14.4483	353.679	345.719	349.944
2.26323	4.85684	1.64884	2.9456	0.00322329	0.0057476	Up	ENSSSCG00000009046	0	0	0	0.139654	0.143019	0.242347
989.484	4.85629	0.115786	41.9418	0	0	Up	ADAMTS2	0.629177	0.699477	0.87394	19.4172	18.5095	19.2691
869.757	4.85398	0.122735	39.5486	0	0	Up	RBMS3	0.628148	0.811488	0.792101	19.8444	17.6138	19.4277
27317.8	4.85322	0.0444235	109.249	0	0	Up	COL4A1	42.634	43.0032	46.8541	1159.66	1124.25	1149.04
1524.59	4.85311	0.101044	48.0297	0	0	Up	PKIG	8.749	7.97204	8.73557	216.437	232.709	214.053
808.869	4.8525	0.127848	37.9551	0	0	Up	PCSK6	1.38264	1.46155	1.67684	39.4598	40.2349	37.9176
775.864	4.84819	0.134017	36.176	1.45271e-286	6.54388e-285	Up	EMID1	1.64416	1.83433	2.53711	51.2061	54.4954	50.678
2.25399	4.84562	3.47202	1.39562	0.162829	0.225065	no	ENSSSCG00000044799	0	0	0	0.202176	0	0.0890989
190.789	4.84407	0.251342	19.2728	9.09044e-83	1.12548e-81	Up	COX4I2	3.03483	2.63901	2.55527	67.8359	75.5218	68.9648
16.8454	4.84263	0.830705	5.82955	5.55785e-09	1.47734e-08	Up	ELF5	0	0.166298	0.104761	2.10395	2.13311	2.00768
28.9806	4.83748	0.629894	7.67983	1.59301e-14	5.36564e-14	Up	TF	0.02506	0.0570149	0.0505467	1.06898	1.05233	1.01151
1982.03	4.8374	0.0850242	56.8944	0	0	Up	ENSSSCG00000013078	2.69151	2.7061	2.69907	72.2093	67.0808	68.1838
2.22253	4.8365	1.6699	2.89628	0.00377619	0.00667642	Up	HDC	0	0	0	0.0995639	0.0710067	0.201818
28.2265	4.82737	0.644378	7.49153	6.80767e-14	2.24252e-13	Up	LSP1	0.226463	0	0.0388984	2.92237	2.25857	2.34246
399.072	4.82236	0.176979	27.2483	1.74308e-163	4.26217e-162	Up	ZFPM2	0.475288	0.37575	0.41937	11.9944	9.52522	11.2135
16.203	4.81081	0.84265	5.70915	1.13541e-08	2.96872e-08	Up	ENSSSCG00000028627	0.0715982	0.0361703	0	0.767459	0.857476	1.09081
2130.03	4.80772	0.0820889	58.5672	0	0	Up	COL4A6	1.75092	1.76652	1.71371	45.2689	42.7534	43.2135
2.19884	4.7975	1.70487	2.814	0.00489295	0.00854828	Up	ENSSSCG00000032172	0	0	0	3.04944	2.15802	0.419921
2808.64	4.79353	0.0785428	61.0308	0	0	Up	IFNAR1	3.03563	3.65003	3.64013	88.8594	77.5712	88.4338
317.608	4.78699	0.19459	24.6004	1.25222e-133	2.50431e-132	Up	IL17D	1.25216	0.768805	0.954454	27.7396	22.6348	25.3064
8.38962	4.78523	1.17842	4.06072	4.89218e-05	0.000102142	Up	TG	0	0.0203412	0	0.186274	0.0803424	0.128024
20.7899	4.78424	0.751768	6.36399	1.9658e-10	5.61455e-10	Up	CHI3L1	0	0.231902	0.0385601	1.62609	2.13356	1.45444
267.544	4.78312	0.210094	22.7666	9.82729e-115	1.62843e-113	Up	ZNF25	0.533565	0.583823	0.374288	12.0965	11.1563	12.9761
1198.94	4.77765	0.107461	44.4595	0	0	Up	ADAMTS12	0.821855	0.478216	0.760585	18.1946	16.6197	17.3595
12.1976	4.77438	0.961744	4.9643	6.89494e-07	1.63657e-06	Up	ADRB3	0	0.0464502	0.0154432	0.380691	0.435807	0.486822
19.4166	4.77218	0.766276	6.22775	4.73184e-10	1.32957e-09	Up	ARHGAP25	0.0189086	0	0.0729586	0.97659	0.707845	0.625229
3023.29	4.76722	0.0730312	65.2764	0	0	Up	PPIC	8.36477	9.02662	9.31008	216.639	216.636	215.716
2615.84	4.76229	0.096259	49.4737	0	0	Up	FOS	7.91791	8.35288	7.97845	201.463	162.74	224.806
2.12669	4.75834	1.70902	2.78426	0.00536504	0.00933175	Up	ENSSSCG00000033085	0	0	0	0.134299	0.55029	0.467365
15.6216	4.75369	0.839152	5.66487	1.47136e-08	3.82932e-08	Up	GCNT3	0.013323	0.0201945	0.0358814	0.594958	0.557495	0.530873
2.11301	4.75186	1.6707	2.84424	0.0044518	0.00780696	Up	EN2	0	0	0	0.159446	0.122472	0.138431
735.774	4.74504	0.131957	35.9591	3.64974e-283	1.6166e-281	Up	ECM1	2.82786	2.00602	1.80257	54.9026	53.4865	52.3324
4.29672	4.74227	1.44121	3.29047	0.00100021	0.00187145	Up	HOXD13	0	0.0424897	0	0.204922	0.38028	0.249052
88885.6	4.7403	0.0413357	114.678	0	0	Up	FN1	55.6385	54.4527	59.4681	1417.01	1270.71	1377.67
2.09044	4.73978	1.67766	2.82524	0.00472457	0.00826811	Up	ENSSSCG00000016704	0	0	0	0.146647	0.150179	0.212025
15.491	4.73885	0.841021	5.63464	1.75429e-08	4.55227e-08	Up	AQP1	0.0403506	0.0305847	0.020338	0.79634	0.755214	0.640768
4.20431	4.73597	1.45373	3.2578	0.00112281	0.00209239	Up	SPTBN5	0.00499377	0	0	0.0783258	0.0374144	0.0318036
892.798	4.73423	0.125686	37.6671	0	0	Up	AVP	9.68323	11.6952	11.646	266.1	278.304	237.698
7.53416	4.73108	1.2285	3.8511	0.000117587	0.000238035	Up	TBX4	0	0	0.0416147	0.150875	0.463587	0.471976
115.537	4.72985	0.311487	15.1847	4.46439e-52	3.63716e-51	Up	RNF17	0.109658	0.133075	0.132723	2.91868	3.17036	2.77667
2.06787	4.72738	1.69559	2.78804	0.00530273	0.00922683	Up	ANGPTL7	0	0	0	0.0736682	0.113173	0.191928
1841.61	4.7199	0.0863833	54.6391	0	0	Up	NEDD9	2.13115	2.20596	2.48589	55.1446	53.2047	52.9617
37.5595	4.71044	0.543078	8.67359	4.18706e-18	1.59958e-17	Up	MEP1B	0.105572	0.0269024	0.071274	2.09975	1.62377	1.41337
2.03162	4.70781	1.72294	2.73243	0.00628697	0.010859	Up	ENSSSCG00000044512	0	0	0	0.295867	0.0811608	0.351203
11.6671	4.70428	0.965435	4.87271	1.10079e-06	2.58146e-06	Up	EDN1	0.0283456	0.0858915	0	0.828495	0.721218	0.755154
726.885	4.70378	0.128496	36.6064	2.25944e-293	1.05625e-291	Up	PIEZO2	0.663091	0.676724	0.50838	14.5342	13.9465	14.0839
11.0788	4.69426	0.985865	4.76156	1.921e-06	4.43542e-06	Up	SLC16A8	0.0323268	0	0.0651286	0.991947	0.870725	0.655718
11.2897	4.6815	1.01418	4.61606	3.91094e-06	8.85161e-06	Up	LRMDA	0.173907	0.26095	0.173749	13.1265	6.78283	2.79011
659.583	4.67827	0.133909	34.9361	2.10188e-267	8.72682e-266	Up	SERPINE1	1.4163	1.19284	1.30878	31.4316	30.4848	29.0157
4.10101	4.67365	1.48912	3.13852	0.00169801	0.00311427	Up	ENSSSCG00000062660	0	0.0598847	0	0.751184	0.236684	0.150258
21.943	4.67091	0.712831	6.55262	5.65365e-11	1.65342e-10	Up	HLX	0.0267081	0.0404695	0.107653	1.88769	0.850654	1.3657
208.096	4.65923	0.228621	20.3797	2.53289e-92	3.47178e-91	Up	PYGO1	0.276127	0.239314	0.291729	6.59508	5.61303	6.4557
3317.37	4.65588	0.0742127	62.7369	0	0	Up	DOK4	6.78008	6.31348	7.70791	158.228	161.933	152.468
1.98536	4.65232	1.74877	2.66035	0.00780599	0.0133187	Up	PGC	0	0	0	0.357966	0.183279	0.0517048
101.454	4.64291	0.322315	14.4049	4.8206e-47	3.59733e-46	Up	VIT	0.214322	0.186192	0.195165	4.45806	4.15348	4.60435
43.9636	4.6402	0.490526	9.45963	3.09043e-21	1.2994e-20	Up	DLX3	0.0690048	0.174311	0.092733	2.18544	2.42742	2.4534
277.833	4.6341	0.197374	23.4788	6.71292e-122	1.20024e-120	Up	SORBS2	0.24257	0.300157	0.282072	6.27144	5.61646	6.33646
22.0368	4.63309	0.695163	6.66475	2.65121e-11	7.86254e-11	Up	ITPRIPL2	0	0.18378	0.122238	2.4236	1.99753	1.79311
2038.11	4.63045	0.0817032	56.6741	0	0	Up	ENSSSCG00000014170	2.4181	2.85411	2.92509	62.3906	58.6174	60.174
1.94022	4.62547	1.71027	2.70452	0.00684025	0.0117613	Up	MSMP	0	0	0	0.587879	0.367387	0.394411
1280.76	4.62428	0.0989443	46.7362	0	0	Up	PMP22	4.61686	4.14756	5.31737	104.365	103.658	107.381
3.96927	4.6168	1.474	3.13215	0.00173528	0.00317887	Up	LRRC55	0	0.0237911	0	0.09171	0.235184	0.0996457
523.867	4.61436	0.149307	30.9053	1.0142e-209	3.29067e-208	Up	ADAMTS3	0.47153	0.564043	0.493936	11.4054	9.8355	12.0498
45.9787	4.61119	0.48033	9.60007	7.98939e-22	3.42042e-21	Up	ASXL3	0.0575539	0.0374236	0.0248823	0.979769	0.677148	0.98637
84.2033	4.60854	0.355142	12.9766	1.66009e-38	1.05802e-37	Up	ANGPT2	0.175405	0.106251	0.35333	4.47983	5.02682	4.75646
3.86798	4.60615	1.46515	3.14382	0.00166758	0.00306149	Up	GAPT	0.0300763	0	0	0.265753	0.360088	0.19072
1311.57	4.60246	0.0987567	46.604	0	0	Up	RTN4RL1	1.5904	2.00521	2.12551	41.6224	41.1954	41.2227
1.89508	4.59891	1.7287	2.66033	0.0078065	0.0133187	Up	CDH17	0	0	0	0.0510593	0.0784465	0.110968
7.39028	4.59082	1.19141	3.85328	0.000116544	0.000236078	Up	OAS1	0	0.224718	0	1.4109	0.888776	1.4983
6.9046	4.58975	1.22029	3.76119	0.000169104	0.000338444	Up	DMKN	0.0703492	0	0	0.751752	0.674708	0.446262
1.87696	4.58862	1.73118	2.65058	0.00803537	0.0136865	Up	THEMIS	0	0	0	0.1282	0.0875285	0.185456
1.88585	4.58843	3.43916	1.33417	0.182148	0.248766	no	CLEC12A	0	0	0	0.561395	0	0.208126
10.1616	4.57146	0.99654	4.58733	4.48953e-06	1.01179e-05	Up	SORCS3	0.0102593	0	0.0206961	0.300078	0.199796	0.235003
6.75683	4.56834	1.21913	3.74721	0.000178812	0.000357181	Up	MYH13	0	0	0.019157	0.172482	0.128033	0.154621
3.7351	4.5677	1.50333	3.0384	0.00237839	0.00429968	Up	CDKN2B	0	0	0.024519	0.391162	0.07284	0.185312
1.84071	4.56504	1.85067	2.46669	0.0136367	0.0225947	Up	FAM124B	0	0	0	0.148037	0	0.128644
174.424	4.55436	0.242273	18.7985	7.7708e-79	9.12197e-78	Up	MAMDC2	0.317164	0.329052	0.319787	7.22433	6.54964	6.578
6.67256	4.55231	1.21775	3.7383	0.000185266	0.000369676	Up	LTC4S	0.218249	0	0.266769	2.73026	2.09348	3.68959
38.2111	4.54326	0.518895	8.75565	2.02936e-18	7.82688e-18	Up	FGF5	0.121327	0.27861	0.0401106	3.01891	2.42036	2.80728
91.3477	4.54255	0.332194	13.6744	1.44433e-42	9.88762e-42	Up	CNTN5	0.0719981	0.0819231	0.118018	2.02703	1.83368	1.89013
1771.98	4.53689	0.0836087	54.2634	0	0	Up	PDZRN3	3.04323	2.8494	2.93427	63.46	59.695	60.8176
13.2788	4.53405	0.874245	5.18624	2.14577e-07	5.23717e-07	Up	LMX1A	0.0351092	0	0.0353978	0.564644	0.683489	0.379295
142.186	4.52885	0.267841	16.9087	3.88257e-64	3.81252e-63	Up	ARSJ	0.552947	0.689717	0.360414	10.741	10.7564	10.6796
2387.45	4.52865	0.0766538	59.0793	0	0	Up	ZCCHC24	2.98942	3.29149	3.06162	67.6686	59.2342	65.6566
210.38	4.52419	0.222005	20.3787	2.58257e-92	3.53726e-91	Up	SLC7A4	0.748586	0.526637	0.59269	12.5036	13.606	13.1294
4313.68	4.52002	0.0638887	70.7483	0	0	Up	BAMBI	9.19051	9.16538	9.78795	203.165	176.964	199.621
52.6799	4.51876	0.441738	10.2295	1.46262e-24	6.82888e-24	Up	LAMA3	0.0777463	0.0147432	0.0686187	1.25218	1.26833	0.94074
1.81257	4.51856	1.87973	2.40384	0.016224	0.0265756	Up	ENSSSCG00000053761	0	0	0	2.24399	1.26226	0
100.292	4.51819	0.315167	14.3359	1.30557e-46	9.6804e-46	Up	ADM	0.41032	0.414275	0.344408	8.39315	7.82777	7.67026
13.3022	4.51705	0.859685	5.25432	1.48575e-07	3.66384e-07	Up	KCNK12	0.0479929	0.0363676	0.0241846	0.736573	0.610693	0.883489
36.0584	4.50824	0.528596	8.5287	1.48002e-17	5.5659e-17	Up	PCDH12	0.0438998	0.0166482	0.0664166	0.855075	1.08507	0.824901
177.746	4.50764	0.241637	18.6546	1.15896e-77	1.33431e-76	Up	SCARF2	0.281482	0.213424	0.425742	6.76806	6.69813	5.94471
229.653	4.50736	0.212322	21.2289	5.16982e-100	7.60878e-99	Up	SLC8A1	0.22611	0.30015	0.228077	4.72861	5.04285	5.2966
407.181	4.50508	0.159645	28.2194	3.37812e-175	8.9436e-174	Up	NRN1	1.80836	1.99081	1.94485	38.4237	38.2131	39.9721
1.79	4.50202	1.78816	2.51768	0.011813	0.0197548	Up	PPAG3	0	0	0	0.451208	0.258424	0.0779917
157.789	4.49224	0.254973	17.6185	1.7757e-69	1.87246e-68	Up	CACNA1D	0.14696	0.140665	0.0982495	2.38342	2.72483	2.71675
409.392	4.48389	0.159326	28.1429	2.92969e-174	7.7343e-173	Up	SMTNL2	1.42492	1.05917	1.27329	25.1867	25.634	25.8597
1.74931	4.47598	1.77818	2.51716	0.0118305	0.0197768	Up	CYP26C1	0	0	0	0.155814	0.0638345	0.0541535
1.74931	4.47598	1.77818	2.51716	0.0118305	0.0197768	Up	SPINK7	0	0	0	0.271316	0.123331	0.0857441
51.0914	4.4755	0.438787	10.1997	1.98904e-24	9.24945e-24	Up	STARD8	0.113777	0.0172587	0.0573769	1.39766	1.2953	1.37111
3.54785	4.47301	1.54362	2.89774	0.00375865	0.00664604	Up	ACTBL2	0	0	0.0615308	0.80371	0.639976	0.0771854
1.74487	4.47243	1.75779	2.54435	0.0109481	0.0183862	Up	FCRL4	0	0	0	0.0894747	0.104028	0.0975902
316.546	4.46929	0.179066	24.9589	1.70958e-137	3.5332e-136	Up	KCNQ5	0.27806	0.329576	0.359378	6.80453	5.88358	6.46001
25.5173	4.46232	0.615308	7.25218	4.10103e-13	1.31498e-12	Up	DPPA5	0.724194	0.271532	0.542346	10.5238	11.8316	9.62418
2746.14	4.45985	0.0733285	60.8201	0	0	Up	MAP1A	1.93801	1.53694	1.76753	35.4752	34.5191	34.34
41814.8	4.45875	0.0439269	101.504	0	0	Up	SPARC	161.013	166.709	179.55	3364.1	3278.49	3351.88
1.70862	4.44969	1.80172	2.46969	0.013523	0.0224244	Up	ENSSSCG00000000207	0	0	0	1.44817	0.296075	0.738161
22.4574	4.44882	0.660034	6.74029	1.58075e-11	4.73028e-11	Up	EXOC3L2	0.0751761	0.056987	0.0189471	0.906719	1.18198	0.835858
18.9517	4.44816	0.7088	6.27563	3.48229e-10	9.83382e-10	Up	ISLR	0.0776837	0.0444982	0.0521893	1.10673	1.07654	1.34743
1.70417	4.44645	1.77262	2.50841	0.0121277	0.0202445	Up	ENSSSCG00000006147	0	0	0	0.131675	0.117725	0.149478
1.70417	4.44645	1.77262	2.50841	0.0121277	0.0202445	Up	TYR	0	0	0	0.140076	0.0956346	0.162052
6.74906	4.44031	1.20677	3.67951	0.000233679	0.000462005	Up	CLDN22	0	0.411989	0	1.59447	2.38143	2.21754
2493.87	4.43969	0.0760145	58.4058	0	0	Up	SPATS2L	7.98302	7.65886	8.61986	155.954	161.242	156.007
31189	4.4379	0.0482729	91.9335	0	0	Up	ANXA2	155.226	145.486	159.987	2963.26	3043.47	2942.28
1.6816	4.4313	1.78953	2.47623	0.0132777	0.0220432	Up	CALHM4	0	0	0	0.156811	0.160553	0.339172
2699.5	4.43025	0.0792953	55.8703	0	0	Up	CAVIN1	3.02878	3.41704	3.51894	61.8861	67.0537	62.7923
15.9598	4.42832	0.775984	5.70671	1.15183e-08	3.0104e-08	Up	RCVRN	0.0403441	0.122146	0.0812427	1.76795	1.569	1.12367
3.48349	4.42736	1.48701	2.97736	0.00290741	0.00520584	Up	SPTA1	0	0.0116417	0	0.0545005	0.0663071	0.0554439
34.3103	4.4237	0.525565	8.41703	3.86137e-17	1.4324e-16	Up	LY6G6C	0.256748	0.155347	0.206677	3.74875	4.37566	4.08786
261.977	4.42165	0.336626	13.1352	2.06853e-39	1.34324e-38	Up	PTPRO	0.498356	0.20007	0.258579	7.15363	5.36029	6.32686
6.11507	4.42112	1.24154	3.56098	0.000369473	0.000718995	Up	CDH20	0.0307288	0	0	0.224654	0.161075	0.273492
15.5744	4.41823	0.777107	5.68548	1.30445e-08	3.40353e-08	Up	APOLD1	0.0426132	0.0216065	0.0142906	0.56279	0.510292	0.457636
163.82	4.40414	0.260069	16.9345	2.50549e-64	2.46943e-63	Up	HOXD4	0.426514	0.65183	0.793382	12.9936	8.79281	14.1035
9.08009	4.40289	1.02439	4.29805	1.72305e-05	3.7214e-05	Up	VXN	0.0201291	0	0.0405829	0.287464	0.558533	0.474671
501.444	4.40058	0.147548	29.8248	1.86294e-195	5.55858e-194	Up	DEPTOR	0.533398	0.799632	0.527451	12.0717	10.1177	12.0457
1383.63	4.39941	0.093942	46.8312	0	0	Up	NDRG1	4.11645	3.89053	3.98764	73.4829	77.7252	75.6346
5545.47	4.39543	0.0568104	77.3701	0	0	Up	COL4A5	5.64939	5.87913	5.52968	109.688	100.686	110.534
3.37219	4.39365	1.55539	2.8248	0.00473105	0.00827867	Up	ENSSSCG00000052427	0.00962067	0	0	0.0786601	0.0947808	0.010611
30.3255	4.38413	0.554282	7.90957	2.58282e-15	8.96644e-15	Up	CH25H	0.14514	0.146394	0.146069	2.90135	2.24246	3.11944
542.305	4.38213	0.136359	32.1367	1.35336e-226	4.80248e-225	Up	CDH13	0.975623	1.04287	1.19338	20.0644	19.999	20.211
326.799	4.37468	0.175445	24.9348	3.12551e-137	6.43801e-136	Up	PCDH9	0.536936	0.432867	0.435583	9.4294	7.6933	9.26124
9.43165	4.37021	1.0292	4.24622	2.17408e-05	4.66405e-05	Up	ENSSSCG00000025289	2.14226	6.4222	0	75.8574	19.552	41.4825
234.236	4.36635	0.202028	21.6126	1.36762e-103	2.06523e-102	Up	BNC2	0.514742	0.349059	0.463888	8.59208	8.39571	8.11306
1.63534	4.3654	1.92408	2.26883	0.0232786	0.0374049	Up	ENSSSCG00000054145	0	0	2.97973e-08	0.132271	0.141783	0
1669.55	4.35624	0.085948	50.6846	0	0	Up	GLI3	1.24952	1.37097	1.51417	26.3005	25.2889	24.4195
18.138	4.35565	0.713238	6.10686	1.01611e-09	2.80375e-09	Up	PRKN	0.0560879	0.0849793	0.0565141	1.33442	1.0643	0.915458
656.757	4.35516	0.124611	34.9501	1.28884e-267	5.36314e-266	Up	ADGRL4	1.21384	1.38649	1.33522	25.4467	22.1453	24.3745
6.09159	4.34953	1.22489	3.55096	0.000383831	0.000746231	Up	PIRT	0	0.0264671	0.0175994	0.306255	0.209121	0.221862
5.81595	4.34665	1.26082	3.44747	0.000565859	0.00108399	Up	MAB21L3	0	0	0.0514821	0.522668	0.229414	0.291782
3.23965	4.34551	1.51814	2.86239	0.00420459	0.00739159	Up	TNNT3	0	0	0.0838205	0.365132	0.711634	0.524462
6.01945	4.3348	1.2306	3.5225	0.000427498	0.000827917	Up	CLRN3	0	0.0281026	0.0187117	0.185486	0.249626	0.321543
1.59465	4.33425	1.83794	2.35821	0.0183633	0.0299056	Up	ENSSSCG00000003599	0	0	0	0.216683	0.166419	0.04697
2584.26	4.3301	0.0712483	60.7748	0	0	Up	DSE	6.17333	6.69699	5.74707	113.186	107.496	112.611
1.58576	4.32808	1.9409	2.22993	0.0257518	0.0410661	Up	ENSSSCG00000055794	0	0	0	0	0.420169	0.212964
101.63	4.32641	0.30444	14.211	7.82561e-46	5.72019e-45	Up	SAMD5	0.163451	0.0785856	0.148195	2.55211	2.0392	2.68363
14.5215	4.3201	0.796761	5.42208	5.89093e-08	1.48748e-07	Up	NTS	0.11645	0.0583355	0.0391093	1.63509	0.805429	1.47556
1117.12	4.31801	0.105442	40.9515	0	0	Up	MAN1A1	1.70261	1.58404	1.62565	30.8251	25.4196	31.8878
1.57208	4.31757	1.81682	2.37645	0.0174801	0.0285324	Up	FBP2	0	0	0	0.249023	0.211399	0.119184
3.21308	4.31702	1.58309	2.72696	0.00639215	0.0110283	Up	CSRP3	0.0668504	0	0	0.390191	0.998618	0.0842504
14.239	4.31402	0.792619	5.44273	5.24692e-08	1.32866e-07	Up	MLIP	0.0361569	0	0.0546879	0.582619	0.496083	0.562724
29.3266	4.31237	0.561857	7.6752	1.65162e-14	5.56001e-14	Up	HOXC5	0.0794715	0.180464	0.200052	3.07635	2.91247	2.06275
43.5049	4.31087	0.464406	9.28256	1.6546e-20	6.81787e-20	Up	SV2B	0.0234967	0.0415921	0.0796071	0.796806	1.01725	0.762011
14.2487	4.30941	0.795634	5.41632	6.0837e-08	1.53511e-07	Up	ENSSSCG00000031692	3.06904	0	1.99049	34.006	38.078	28.5054
3893.02	4.30357	0.062122	69.2761	0	0	Up	SLC25A24	7.73511	7.88804	7.18372	137.161	127.389	137.793
1.54951	4.30122	1.82139	2.3615	0.018201	0.0296621	Up	GJB5	0	0	0	0.292287	0.448616	0.376956
1.54951	4.30122	1.82139	2.3615	0.018201	0.0296621	Up	PAX2	0	0	0	0.0824508	0.108659	0.0921475
1.54951	4.30122	1.82139	2.3615	0.018201	0.0296621	Up	GLYATL2	0	0	0	0.129112	0.198309	0.167766
333.199	4.29564	0.168098	25.5543	4.91381e-144	1.06041e-142	Up	FAM20A	1.24186	1.11182	1.30816	21.2012	21.6707	22.2716
1.54027	4.29529	3.75974	1.14244	0.25327	0.333814	no	ENSSSCG00000004016	0	0	0	0.360967	0	0.0264792
1.53583	4.29244	1.86335	2.30361	0.0212443	0.0343114	Up	GABRD	0	0	0	0.252247	0.0516638	0.0875162
2702.58	4.29046	0.0700179	61.2766	0	0	Up	TENM3	2.19869	2.23512	2.04624	39.9987	35.9571	37.295
68.0322	4.28795	0.363354	11.801	3.85581e-32	2.14252e-31	Up	ZNF467	0.349591	0.144418	0.320155	5.15474	5.04117	4.79502
6129.21	4.28485	0.0624608	68.6006	0	0	Up	ANXA5	7.59681	6.52828	6.72415	119.752	124.003	121.429
11.1375	4.28434	0.901424	4.75286	2.00561e-06	4.62271e-06	Up	ENSSSCG00000009347	0.0401376	0	0.0134925	0.454	0.220435	0.381359
2836.55	4.28148	0.0694898	61.613	0	0	Up	WLS	12.7094	10.5206	12.5333	213.604	199.24	216.039
1492.72	4.28087	0.095997	44.5938	0	0	Up	NCOA7	2.70132	2.75384	2.58477	49.3009	39.9723	50.4192
1.50882	4.27188	1.8385	2.32358	0.0201482	0.0326463	Up	ENSSSCG00000043974	0	0	0	1.1026	1.12487	1.84251
1030.46	4.27142	0.109069	39.1624	0	0	Up	LGI3	1.8749	2.62329	2.68121	39.8237	42.6257	40.123
1.50437	4.26671	1.96227	2.17437	0.0296772	0.0469108	Up	FMO1	0	0	0	0	0.153486	0.216674
13.9612	4.26093	0.792636	5.37564	7.631e-08	1.91565e-07	Up	ENSSSCG00000003521	0.0939154	0.071052	0.0945244	1.37149	1.26388	1.90021
1.49069	4.25868	1.86044	2.28907	0.0220751	0.0355913	Up	IQCM	0	0	0	0.152848	0.0521756	0.176759
173.682	4.25737	0.23254	18.3081	7.13296e-75	7.95556e-74	Up	TFAP2A	0.471589	0.4576	0.483207	8.81365	6.67655	8.76444
1848.44	4.25446	0.0812406	52.3686	0	0	Up	LHFPL2	4.51893	3.98083	5.06866	77.1889	77.1591	79.8337
1.48625	4.25444	1.87463	2.26949	0.0232387	0.0373473	Up	ZPLD1	0	0	0	0.0365894	0.0749477	0.158881
3.06542	4.23627	1.55596	2.7226	0.00647704	0.0111717	Up	ENSSSCG00000058316	0	0.366446	0	3.33094	0.870234	1.20044
78.1894	4.23423	0.339688	12.4651	1.1578e-35	6.95841e-35	Up	ENSSSCG00000057314	0.272266	0.375099	0.174611	4.05187	4.26098	5.02714
28.3576	4.2337	0.564292	7.50267	6.2533e-14	2.0654e-13	Up	ATP6V1G3	1.11402	1.66651	0	15.8399	13.5416	13.678
314.279	4.23304	0.17228	24.5708	2.59562e-133	5.16867e-132	Up	ULK2	0.490846	0.40467	0.462792	8.3019	7.7206	7.19639
61.8172	4.22101	0.685755	6.15528	7.49466e-10	2.08536e-09	Up	FBXO32	0.18568	0.0702411	0.0273703	1.42671	1.53881	1.70252
31425.7	4.21422	0.0624711	67.4587	0	0	Up	KRT19	181.64	162.498	190.819	2899.9	3166.67	2824.23
2.98915	4.21288	1.67566	2.51416	0.0119317	0.0199407	Up	HOXA13	0	0	0.0388985	0	0.635646	0.146757
1692.61	4.21001	0.0820352	51.3196	0	0	Up	SIPA1L2	2.10368	1.83906	1.8714	32.5469	32.2063	32.0667
45.7128	4.20761	0.443036	9.49722	2.15569e-21	9.11126e-21	Up	PRRT1	0.0421742	0.0625657	0.146209	1.46027	1.17246	1.64879
164.404	4.20696	0.236438	17.7931	7.99323e-71	8.52565e-70	Up	WSCD2	0.364542	0.518641	0.376046	6.90851	7.23232	6.0234
79.596	4.20101	0.333545	12.595	2.24906e-36	1.37123e-35	Up	BEGAIN	0.234875	0.356028	0.150661	4.02651	4.06005	3.5799
1.45811	4.19462	2.00398	2.09315	0.0363361	0.0566453	no	SLC34A1	0	0	0	0.0688348	0.176249	0
1.45367	4.19135	2.04114	2.05343	0.0400304	0.0620189	no	ENSSSCG00000052907	0	0	0	0	2.74626	0.283853
37.8582	4.19027	0.48026	8.725	2.66178e-18	1.02256e-17	Up	ENSSSCG00000028203	0.0941232	0.102577	0.0856673	1.50921	1.80886	1.29973
1.40486	4.18665	2.04768	2.04458	0.040896	0.0632702	no	RGS1	0	0	0	0.0726441	0	0.440179
5.22544	4.18647	1.2715	3.29255	0.000992833	0.00185877	Up	ENSSSCG00000062551	0	0	0.164791	1.0767	0.857176	1.03126
70.5624	4.18635	0.349696	11.9714	5.0169e-33	2.84388e-32	Up	PTGFR	0.084222	0.159703	0.0850133	1.73978	1.6244	1.75497
2474.17	4.18339	0.0731501	57.1891	0	0	Up	SEC24D	4.26103	5.25377	5.05093	80.616	77.5668	77.3025
1.43999	4.17979	1.99572	2.09438	0.0362259	0.0564876	no	ENSSSCG00000000540	0	0	0	0.0786994	0.107477	0
692.038	4.1761	0.11905	35.0786	1.42668e-269	5.97694e-268	Up	CLMP	1.31645	1.30444	1.2148	20.7129	19.0239	22.1569
362.826	4.17598	0.161075	25.9256	3.42575e-148	7.52409e-147	Up	IDUA	0.924375	0.639704	0.805607	13.3793	13.5825	12.2079
70.8333	4.17202	0.355954	11.7207	9.98806e-32	5.50218e-31	Up	CCDC9B	0.196045	0.0699703	0.0697856	1.83536	1.63783	2.08231
4013.51	4.16144	0.067545	61.6099	0	0	Up	HSPG2	2.17283	1.95761	2.38985	37.6217	34.401	33.1211
257.491	4.15979	0.187463	22.19	4.29039e-109	6.75363e-108	Up	ENSSSCG00000062725	1.18742	0.919636	0.797709	16.1807	14.0643	16.6468
1762.53	4.15896	0.0833577	49.893	0	0	Up	SDC2	6.71114	8.4376	7.7091	124.623	121.164	115.826
1.41742	4.15873	1.90584	2.18209	0.0291026	0.0460614	Up	FCER1A	0	0	0	0.211699	0.433416	0.0913522
15752.3	4.1572	0.0615498	67.5421	0	0	Up	PLOD2	33.1245	36.4116	34.5137	589.918	481.336	593.335
14093.6	4.15711	0.0522938	79.4952	0	0	Up	COL18A1	21.2238	19.8672	23.2044	344.694	345.713	338.93
201.67	4.15662	0.209258	19.8636	8.39988e-88	1.09016e-86	Up	TSHZ1	0.416661	0.608444	0.357895	7.06252	7.00285	7.35776
38.3033	4.1529	0.47288	8.78215	1.60381e-18	6.20236e-18	Up	SLC26A1	0.114194	0	0.10076	1.35669	1.13309	1.30697
8.1818	4.15259	1.02051	4.06913	4.71893e-05	9.87358e-05	Up	MYOT	0.0271903	0.0823977	0	0.627438	0.384503	0.483015
1.40374	4.15077	2.02071	2.05412	0.0399643	0.0619268	no	ENSSSCG00000050910	0	0	0	0.595397	0.191568	0
17.8816	4.14904	0.69729	5.95024	2.67749e-09	7.23732e-09	Up	THSD7B	0.0182646	0	0.0460595	0.333907	0.478849	0.313842
5.12349	4.14793	1.28853	3.21912	0.00128583	0.0023828	Up	ENSSSCG00000031199	0.0536609	0	0	0.470555	0.28112	0.204279
59.12	4.14737	0.379399	10.9314	8.156e-28	4.13345e-27	Up	APOA2	0.387207	0.131255	0.525246	6.42544	6.07207	5.83701
119.784	4.14539	0.269063	15.4068	1.47419e-53	1.2302e-52	Up	GATA5	0.6571	0.473978	0.472834	8.55023	9.17775	8.05415
1.39929	4.14442	1.90233	2.17861	0.0293607	0.0464342	Up	SSTR1	0	0	0	0.0699009	0.0715974	0.0202596
1.39929	4.14442	1.90233	2.17861	0.0293607	0.0464342	Up	RIBC2	0	0	0	0.251314	0.257302	0.072442
1.39929	4.14442	1.90233	2.17861	0.0293607	0.0464342	Up	SMIM31	0	0	0	0.868853	0.887693	0.245828
23.12	4.14354	0.609857	6.79428	1.08852e-11	3.28059e-11	Up	ENSSSCG00000021374	1.36829	0.315423	0.847886	17.7661	10.4473	11.7656
5.09491	4.14077	1.26613	3.27041	0.00107392	0.00200452	Up	ENSSSCG00000002891	0.0160327	0	0.0231832	0.23442	0.216098	0.183443
12.6049	4.13797	0.8299	4.9861	6.16095e-07	1.46685e-06	Up	CNDP1	0.0667896	0	0.04488	1.07304	0.404971	0.743031
442.765	4.13716	0.152072	27.2052	5.63076e-163	1.37321e-161	Up	LMO2	2.06329	2.25614	3.00116	37.9001	42.2976	36.0511
217.654	4.13505	0.210044	19.6866	2.81083e-86	3.59518e-85	Up	DACT2	0.418249	0.507357	0.657862	8.16987	9.44541	7.42196
12.9052	4.13372	0.802139	5.15338	2.55838e-07	6.21072e-07	Up	ENSSSCG00000059113	0.511549	0.38186	0.508615	9.26645	7.19335	5.93709
7.58904	4.13232	1.04783	3.94368	8.02412e-05	0.000164898	Up	C1QTNF7	0.0553393	0	0.111342	1.06592	0.82714	0.603301
15.2977	4.1315	0.74333	5.5581	2.72724e-08	7.00358e-08	Up	XIRP2	0.035321	0.0267771	0.0534166	0.517021	0.406192	0.771214
18.0937	4.12682	0.676779	6.09774	1.07579e-09	2.96664e-09	Up	MYLK3	0.0227407	0.034495	0.0344039	0.399073	0.493939	0.520806
3330.6	4.12173	0.0679694	60.641	0	0	Up	PARVA	7.28721	7.1694	8.17449	118.253	120.993	114.603
2.82493	4.11655	1.5638	2.63241	0.0084781	0.0143997	Up	HOXD10	0	0.0373872	0	0.216354	0.0738615	0.187903
1.36304	4.11603	1.95195	2.10868	0.0349722	0.0546798	no	RPE65	0	0	0	0.143414	0.0336451	0.0234483
237.44	4.11426	0.190973	21.5436	6.07415e-103	9.12056e-102	Up	DIRAS3	1.10695	1.22915	1.52354	21.5083	19.5966	19.2106
103.045	4.11042	0.285818	14.3812	6.78769e-47	5.05915e-46	Up	GASK1B	0.181974	0.260102	0.144204	3.01933	2.84879	2.95315
6371.36	4.10946	0.0510908	80.4345	0	0	Up	CDH11	9.92673	9.72762	10.43	161.15	148.323	156.62
1.35416	4.10697	1.91456	2.14513	0.0319428	0.0502352	no	ENSSSCG00000008299	0	0	0	0.0464951	0.142847	0.121028
1.35416	4.10697	1.91456	2.14513	0.0319428	0.0502352	no	FGFBP1	0	0	0	0.0886849	0.272384	0.229971
10.0961	4.10635	0.920723	4.45991	8.19933e-06	1.81264e-05	Up	ENSSSCG00000017235	0	0.033688	0.0672065	0.519821	0.299476	0.733864
9.81933	4.10236	0.941366	4.35788	1.31329e-05	2.8577e-05	Up	ENSSSCG00000000419	0	0	0.148665	1.17999	0.488481	0.838164
4.96883	4.09927	1.2983	3.15741	0.00159178	0.00292755	Up	DSG3	0.0203083	0	0	0.162638	0.123116	0.0657976
2585.63	4.0978	0.0733188	55.8902	0	0	Up	FAM114A1	4.31619	4.90455	3.87797	68.7583	65.1491	65.032
1.34047	4.09688	1.92703	2.12601	0.0335028	0.0525119	no	CXCL2	0	0	0	0.379626	0.0971598	0.163977
1.34047	4.09688	1.92703	2.12601	0.0335028	0.0525119	no	CCL14	0	0	0	0.647001	0.165486	0.277769
1.31346	4.07308	1.9349	2.10506	0.0352863	0.0551338	no	FAM240B	0	0	0	0.0945491	0.210433	0.347509
309.088	4.07185	0.166558	24.447	5.41213e-132	1.06402e-130	Up	PDK4	0.668793	0.549138	0.711597	9.8768	9.08712	10.322
225.983	4.06895	0.196231	20.7355	1.65582e-95	2.35662e-94	Up	KCNF1	1.23922	1.48757	1.67776	20.7837	23.3273	22.0633
324.785	4.06879	0.166158	24.4875	2.00755e-132	3.97632e-131	Up	ZFPM1	0.949505	0.949903	1.07943	14.3683	16.0471	14.5686
1434.4	4.06636	0.0849498	47.8678	0	0	Up	IKBIP	4.96373	5.25804	4.77414	76.5364	69.6844	77.5991
3552.88	4.06259	0.0638073	63.6696	0	0	Up	ECE1	6.6699	6.02769	7.1351	99.6086	99.6032	99.205
494.98	4.05755	0.132665	30.5849	1.94137e-205	6.13798e-204	Up	LRP4	0.549066	0.514282	0.478703	7.74348	7.44466	7.88049
4.76703	4.05627	1.31317	3.08892	0.00200884	0.00365295	Up	LMO1	0	0	0.270033	0.785114	1.40534	2.18436
305.678	4.04884	0.180999	22.3695	7.807e-111	1.24905e-109	Up	FAT4	0.21082	0.0877331	0.164693	2.72089	2.02805	2.43041
1393.21	4.04526	0.0878836	46.0297	0	0	Up	KDELR3	6.7908	5.88436	7.93996	102.255	99.9642	105.612
23.8242	4.03267	0.584129	6.90373	5.06547e-12	1.54698e-11	Up	PRRT4	0.0458659	0.0368534	0.147046	1.27958	1.01929	1.04962
199.035	4.03045	0.209027	19.2819	7.61751e-83	9.44377e-82	Up	CRISPLD1	0.587198	0.561785	1.05858	11.787	10.1287	10.9731
1487.04	4.02826	0.0856744	47.0183	0	0	Up	PRKG1	2.54164	2.55674	2.19208	37.2497	32.4656	36.457
19.3138	4.02602	0.660363	6.09667	1.08303e-09	2.98573e-09	Up	IL1RL1	0.0151524	0.0390174	0.0518841	0.318148	0.606644	0.51328
432.857	4.02288	0.139477	28.8427	6.25621e-183	1.75391e-181	Up	PARM1	0.800453	0.766771	0.839611	12.1281	11.301	11.7522
14.2714	4.02269	0.748087	5.3773	7.56097e-08	1.89858e-07	Up	CIDEA	0.239779	0.120656	0.16057	3.03055	1.78972	3.0151
1766.03	4.02204	0.0800214	50.2621	0	0	Up	EFNB1	5.7108	5.2908	6.04248	86.1938	83.8258	79.3391
1038.9	4.01209	0.0969906	41.3657	0	0	Up	RCSD1	3.00116	2.98713	2.83299	44.4391	42.5069	40.4623
835.214	4.00201	0.107422	37.255	8.79668e-304	4.24046e-302	Up	KIF26B	0.683513	0.630791	0.512581	9.26202	8.37377	8.60082
845.946	3.99752	0.105809	37.7804	0	0	Up	COL12A1	0.909132	0.765378	0.908155	13.1172	11.2741	12.913
656.553	3.99498	0.115114	34.7046	6.71159e-264	2.73759e-262	Up	FKBP7	9.79671	11.1895	10.227	151.73	141.098	150.074
11401.1	3.99446	0.0536126	74.5059	0	0	Up	S100A10	30.2397	27.8864	27.7661	401.543	414.999	410.631
1628.33	3.99132	0.084558	47.2021	0	0	Up	CTSL	10.0247	10.8158	11.0774	145.484	145.053	163.32
171.044	3.98844	0.218065	18.2901	9.92429e-75	1.10555e-73	Up	GLT8D2	0.822281	0.534105	0.544608	9.5124	8.79286	9.24714
386.348	3.98807	0.151743	26.2817	3.1057e-152	7.01201e-151	Up	ZNF503	1.43795	0.859657	1.36787	17.646	16.7695	19.2967
59.3209	3.98579	0.367708	10.8396	2.23568e-27	1.11808e-26	Up	ENSSSCG00000014235	1.39777	1.99053	1.49091	21.9301	24.8806	20.1312
214.64	3.98532	0.196432	20.2886	1.62201e-91	2.20212e-90	Up	LRRC32	0.40158	0.507554	0.485976	6.77266	6.79687	6.09513
235.581	3.98313	0.195085	20.4173	1.1726e-92	1.60964e-91	Up	TMEM255A	0.561453	1.04247	0.650991	11.4701	8.85669	10.5695
1094.26	3.97757	0.0952997	41.7375	0	0	Up	ATAD2	1.08182	1.28244	1.24937	17.8671	15.3972	17.457
824.238	3.97714	0.108068	36.8021	1.71011e-296	8.07579e-295	Up	GNG12	1.43151	2.01032	1.91149	25.0032	23.8437	25.929
143.818	3.97667	0.238199	16.6947	1.43191e-62	1.37196e-61	Up	MYH3	0.256005	0.173012	0.207109	3.36207	2.64327	3.10636
740.667	3.9661	0.109461	36.2329	1.84805e-287	8.36537e-286	Up	ENSSSCG00000006344	1.27611	1.21945	1.14527	17.4872	16.9041	16.5469
8.97778	3.96568	0.935339	4.23984	2.23683e-05	4.79148e-05	Up	TGM5	0.0409303	0	0.0412596	0.522963	0.245137	0.519953
152.968	3.96089	0.230995	17.1471	6.61251e-66	6.67327e-65	Up	VSTM4	0.69998	0.406067	0.886621	9.32236	9.12388	10.2665
4.5193	3.96039	1.31398	3.01404	0.00257797	0.00464646	Up	ENSSSCG00000007552	0.0921906	0	0	0.673172	0.413575	0.349798
7.00188	3.96038	1.04599	3.78625	0.000152935	0.00030721	Up	CA3	0.0503201	0.0593516	0.0506364	0.572684	0.768691	0.694988
71.1734	3.95936	0.329574	12.0136	3.0152e-33	1.71759e-32	Up	NR5A2	0.219297	0.180703	0.242543	3.11739	2.89975	3.02353
25.0022	3.95913	0.557331	7.10373	1.21435e-12	3.81338e-12	Up	ENSSSCG00000052105	0.165456	0.0311257	0.12757	1.81047	1.57274	1.46136
40.8841	3.95558	0.442165	8.94594	3.68798e-19	1.45845e-18	Up	GLP1R	0.299804	0.115366	0.306924	2.95637	4.09264	3.46514
43.5925	3.9531	0.427983	9.23658	2.5451e-20	1.04386e-19	Up	DLX4	0.167065	0.202421	0.336563	3.02687	3.84971	3.04931
6657.7	3.95233	0.0507323	77.9056	0	0	Up	GNAI1	22.5843	22.8089	21.9201	318.89	295.357	318.775
1475.95	3.95063	0.094195	41.9409	0	0	Up	TAC3	25.7954	22.3182	20.7708	311.657	341.049	303.486
1.22651	3.94984	2.08995	1.88992	0.0587684	0.0885294	no	RHOH	0	0	0	0.0584846	0.0598888	0
1.22651	3.94984	2.08995	1.88992	0.0587684	0.0885294	no	ENSSSCG00000039587	0	0	0	0.551017	0.569889	0
463.034	3.94749	0.136106	29.0032	5.99918e-185	1.69724e-183	Up	CEP126	1.16982	1.13097	1.04692	16.6776	13.907	15.7867
27.7063	3.9456	0.525951	7.50185	6.29248e-14	2.07797e-13	Up	SLC3A1	0.0587268	0.137515	0.10794	1.41846	1.40945	1.47905
1.22206	3.94292	2.01025	1.96141	0.0498312	0.0760415	no	CCDC185	0	0	0	0.0357249	0.146355	0.0310279
1458.67	3.94274	0.0850317	46.3679	0	0	Up	ENSSSCG00000016186	7.20318	6.85724	7.24148	97.7615	100.893	95.0491
1052.67	3.94171	0.0935474	42.136	0	0	Up	MSRB3	3.07918	2.99929	2.96617	41.2637	41.263	42.0667
1.20838	3.933	2.10637	1.8672	0.0618741	0.0929063	no	MAP3K7CL	0	0	0	0.260403	0.133321	0
224.223	3.93074	0.198088	19.8434	1.25721e-87	1.62937e-86	Up	S100A4	8.79405	8.1704	9.22634	106.508	135.562	116.158
20.4187	3.92706	0.639621	6.13968	8.26896e-10	2.2953e-09	Up	NOSTRIN	0.205816	0.10179	0.0338491	1.66941	2.11187	1.02223
1.20394	3.92589	1.98951	1.97329	0.0484621	0.0740803	no	CPHL1	0	0	0	0.0512289	0.078707	0.0222671
1.20394	3.92589	1.98951	1.97329	0.0484621	0.0740803	no	SMIM35	0	0	0	0.113275	0.173994	0.0490979
361.457	3.92376	0.150634	26.0482	1.40902e-149	3.13549e-148	Up	KAT2B	0.500581	0.531639	0.488136	7.07734	6.27472	7.27512
2.51116	3.92293	1.60303	2.44719	0.0143975	0.0237598	Up	ENSSSCG00000060467	0	0.0806485	0	0.155703	0.398547	0.336792
1.19949	3.92274	2.11002	1.8591	0.0630125	0.0944781	no	C4orf51	0	0	0	0	0.566056	0.237969
1.19949	3.92274	2.11002	1.8591	0.0630125	0.0944781	no	ENSSSCG00000048235	0	0	0	0	0.316919	0.133911
1595.95	3.91672	0.0783228	50.0074	0	0	Up	STEAP1	14.0016	13.7591	13.3177	194.141	177.924	183.909
4.32046	3.91257	1.46279	2.67473	0.00747902	0.012787	Up	TKTL2	0	0	0.0720539	1.16604	0.0535188	0.0906449
1.18581	3.90939	1.99608	1.95853	0.0501674	0.0765043	no	ENSSSCG00000014670	0	0	0	0.107175	0.0731773	0.0310279
1.18581	3.90939	1.99608	1.95853	0.0501674	0.0765043	no	S100A12	0	0	0	1.38007	0.939626	0.385717
1.18581	3.90939	1.99608	1.95853	0.0501674	0.0765043	no	CROCC2	0	0	0	0.0525707	0.0358992	0.0152447
2.40987	3.90658	1.60155	2.43925	0.0147177	0.0242581	Up	DBH	0.0200525	0	0	0.117259	0.0900745	0.127376
4.34338	3.90444	1.32937	2.93707	0.00331333	0.00589853	Up	ERAP2	0	0	0.0300999	0.183399	0.111766	0.0721899
15.4046	3.90233	0.697759	5.59266	2.2362e-08	5.76652e-08	Up	TP63	0.0413503	0.0311795	0.0624982	0.582418	0.609966	0.571811
174.151	3.88769	0.214881	18.0923	3.66364e-73	4.01615e-72	Up	MEF2C	0.372885	0.521315	0.260737	4.93285	4.99134	4.88043
1.16324	3.88746	1.9852	1.95822	0.0502042	0.0765479	no	CCR8	0	0	0	0.199383	0.20411	0.172171
7.25117	3.88268	1.06828	3.63451	0.00027851	0.000547723	Up	ENSSSCG00000017781	0	0.0802943	0	0.213623	0.488561	0.288463
524.851	3.87621	0.127843	30.3201	6.23058e-202	1.93367e-200	Up	RGL1	1.14511	1.07982	1.14187	15.502	15.0012	13.7225
15.6078	3.87453	0.702086	5.51859	3.41723e-08	8.72716e-08	Up	DPRX	0.127179	0.19251	0.0426744	1.9812	1.07776	1.44847
1.14512	3.8706	2.01147	1.92426	0.0543215	0.082399	no	NPPB	0	0	0	0.297154	0.1014	0.171075
163.074	3.87032	0.23133	16.7307	7.82471e-63	7.5165e-62	Up	JDP2	1.42769	1.0213	1.05864	16.9811	17.0067	12.4937
65.0325	3.8672	0.342271	11.2987	1.33239e-29	7.03694e-29	Up	ENSSSCG00000014935	0.13075	0.106804	0.101448	1.57387	1.2355	1.66394
99.3976	3.86557	0.282546	13.6812	1.31521e-42	9.01362e-42	Up	TCIM	11.5058	11.7602	20.6819	185.086	213.686	185.107
1.14068	3.86536	2.01315	1.92005	0.0548511	0.083148	no	ADRB1	0	0	0	0.0691276	0.141564	0.179573
12.9548	3.86428	0.768514	5.02824	4.9499e-07	1.18398e-06	Up	NTN3	0.0641813	0.0486071	0.0969805	0.703363	1.29656	0.813692
34.8521	3.86008	0.471374	8.189	2.6341e-16	9.4704e-16	Up	SLC2A2	0.0323578	0.0805429	0.0750407	0.954204	0.591956	0.766489
406.735	3.85968	0.148519	25.9878	6.8006e-149	1.50253e-147	Up	SMIM1	5.56344	4.68086	4.60088	64.9359	70.3656	58.8962
304.774	3.85895	0.171746	22.4689	8.36383e-112	1.35449e-110	Up	CALCRL	0.465863	0.262209	0.490639	6.09203	4.57101	5.64551
3403.61	3.8536	0.0637018	60.4944	0	0	Up	RAP2C	8.91504	9.45023	8.43348	122.181	106.727	116.999
1500.07	3.85307	0.0815324	47.2581	0	0	Up	UNC5B	3.50656	4.30283	3.78543	50.3161	48.7922	49.4752
1.12699	3.8522	2.14291	1.79765	0.072233	0.10727	no	ENSSSCG00000017445	0	0	0	0.296726	0	0.128409
1.12699	3.8522	2.14291	1.79765	0.072233	0.10727	no	ENSSSCG00000051254	0.0168471	0	0	0.292767	0.0102462	0.1329
460.517	3.84849	0.134737	28.5629	1.9419e-179	5.30778e-178	Up	ENSSSCG00000034524	1.45169	1.89132	1.5456	22.1237	18.7941	21.3349
6468.3	3.84818	0.0550039	69.962	0	0	Up	ARHGAP28	11.3362	10.3681	10.6675	147.593	128.378	143.031
1.12255	3.84818	2.02044	1.90463	0.0568282	0.0858758	no	TRPM1	0	0	0	0.0343907	0.0176134	0.0448789
1.12255	3.84818	2.02044	1.90463	0.0568282	0.0858758	no	FCRL3	0	0	0	0.0340603	0.017574	0.0444337
1984.32	3.84777	0.075199	51.1678	0	0	Up	MRC2	3.43001	3.14981	4.02434	46.2481	45.1778	46.2146
1.11811	3.84139	2.14709	1.78911	0.0735966	0.109131	no	CMAH	0	0	0	0	0.0698762	0.118529
250.752	3.83789	0.174634	21.9767	4.81052e-107	7.47099e-106	Up	TFPI2	1.00032	1.15189	0.955646	13.4509	12.7919	13.3939
205.025	3.83493	0.195258	19.6403	6.99771e-86	8.92581e-85	Up	ZEB1	0.778973	0.477782	0.563442	8.415	7.40505	7.99003
1.10443	3.82872	2.14475	1.78516	0.074235	0.110033	no	ENSSSCG00000031620	0	0	0	0.124866	0	0.10374
2443.59	3.82847	0.0696669	54.9539	0	0	Up	CDH3	10.5199	9.54401	11.2832	134.898	134.909	131.135
2.36983	3.82567	1.66266	2.30094	0.021395	0.0345489	Up	SPATA46	0	0.143574	0	0.656617	0.284045	0.119407
1.09998	3.82486	2.05782	1.8587	0.0630702	0.0945493	no	TFAP2B	0	0	0	0.0510169	0.0708454	0.179733
1.09998	3.82486	2.05782	1.8587	0.0630702	0.0945493	no	TRPM5	0	0	0	0.0241618	0.024748	0.0779592
4572.11	3.8172	0.0604202	63.1775	0	0	Up	ARHGAP29	7.95328	8.99744	8.56244	114.27	98.2938	108.759
624.87	3.81176	0.11516	33.0997	2.99752e-240	1.12159e-238	Up	DHRS3	3.94416	4.10234	3.6557	48.6088	49.1878	48.1644
454.659	3.8109	0.136759	27.8658	6.9295e-171	1.77876e-169	Up	DUSP22	2.71976	2.19135	1.98767	28.2115	29.9254	28.6011
49.5807	3.8101	0.385476	9.88416	4.87668e-23	2.17407e-22	Up	OCA2	0.164398	0.085633	0.222765	2.26532	1.97341	2.02537
65.5029	3.8074	0.335872	11.3359	8.71463e-30	4.61572e-29	Up	SERPINB8	0.205634	0.283421	0.188464	2.65104	2.91124	2.73183
416.27	3.80169	0.13913	27.3247	2.16116e-164	5.31245e-163	Up	DLC1	1.24754	1.25546	1.02599	15.3677	14.4665	13.8376
2.25364	3.79898	1.62712	2.33478	0.0195548	0.0317402	Up	ENSSSCG00000055607	0	0	0.0821444	0.357791	0.488311	0.411241
1.07741	3.79823	2.20229	1.72467	0.0845869	0.123922	no	PCSK2	0	0	0	0	0.0188355	0.07998
2.2444	3.79573	1.69363	2.24117	0.0250148	0.0399939	Up	ENSSSCG00000004911	0	0	0.018666	0.214352	0.0272169	0.0459182
3949.76	3.79494	0.0595458	63.7315	0	0	Up	CITED2	20.9109	22.2408	24.404	287.069	266.083	287.338
18.0692	3.79126	0.646483	5.86444	4.50653e-09	1.20427e-08	Up	TACR1	0.0435992	0	0.0351842	0.255065	0.41804	0.399585
2165.53	3.78853	0.0709822	53.373	0	0	Up	CREG1	8.98766	10.2478	10.7273	126.429	117.158	126.228
34.3674	3.77808	0.458409	8.24172	1.69746e-16	6.14696e-16	Up	AIF1	0.60205	0.272734	0.670965	6.48642	7.00218	7.22727
2975.1	3.77112	0.0665222	56.6898	0	0	Up	AEBP1	8.63439	7.32866	8.8372	104.891	101.782	98.8123
411.424	3.77069	0.144973	26.0096	3.85602e-149	8.53984e-148	Up	PAG1	0.746473	0.514662	0.640549	8.83957	6.84241	8.04801
3782.78	3.76702	0.0575672	65.437	0	0	Up	JAM3	10.8658	10.1881	10.2046	128.859	123.741	129.172
1299.66	3.76651	0.0842903	44.685	0	0	Up	ARHGAP23	3.13533	2.82302	3.02347	36.7524	36.9534	36.4359
868.049	3.76415	0.0981491	38.3514	0	0	Up	ENSSSCG00000005232	5.89701	6.66718	5.8997	77.1959	71.0312	75.2868
11.837	3.76396	0.794213	4.73924	2.14526e-06	4.93663e-06	Up	ATP6V0A4	0.0435078	0	0.175195	1.20736	0.992388	0.71457
2.17826	3.75964	1.66928	2.25225	0.0243063	0.0389552	Up	ENSSSCG00000059476	0.0256177	0	0	0.187211	0.038347	0.162572
5684.13	3.75817	0.0531167	70.7531	0	0	Up	B4GALT1	13.1511	13.8171	14.8498	173.182	161.006	172.879
2.23886	3.75741	1.64326	2.28656	0.0222217	0.0358122	Up	DNAAF6	0	0.0610265	0	0.17666	0.120601	0.306223
2.16938	3.75359	1.68221	2.23134	0.0256587	0.0409317	Up	ANGPTL5	0.0441271	0	0	0.0644478	0.197977	0.390804
286.314	3.75229	0.16466	22.7882	6.00823e-115	1.00006e-113	Up	NPAS2	0.9427	0.599502	0.843255	10.6492	9.45035	9.4924
31.8148	3.7499	0.473111	7.92604	2.26251e-15	7.88101e-15	Up	CST6	1.33426	0.500746	1.00017	11.8823	12.1465	11.7808
15.5471	3.74634	0.690632	5.42451	5.81143e-08	1.4684e-07	Up	PTPN7	0.0287509	0	0.0869777	0.651625	0.387552	0.493582
7.80007	3.74435	0.947786	3.95063	7.79466e-05	0.000160325	Up	ENSSSCG00000038037	0.579158	0	0.476415	5.8643	5.2003	5.57597
105.355	3.74345	0.26249	14.2613	3.81105e-46	2.80338e-45	Up	TCP11L2	0.340415	0.221226	0.37593	4.19514	3.54437	3.87423
19.637	3.73944	0.605594	6.17484	6.62312e-10	1.84756e-09	Up	ENSSSCG00000017446	0.505571	0.127165	0.253856	4.42338	2.89254	3.91772
890.497	3.73087	0.0995772	37.4672	3.15654e-307	1.54979e-305	Up	RAB37	6.05238	6.99391	7.02836	76.7223	79.9683	80.9296
13.733	3.73039	0.714401	5.2217	1.77289e-07	4.34938e-07	Up	DMRTA1	0.0234957	0.0190015	0.0389121	0.334742	0.291684	0.35629
8522.02	3.72984	0.0502091	74.2862	0	0	Up	LOXL2	25.763	24.7994	27.691	313.32	310.588	307.58
50.9436	3.72142	0.383494	9.70396	2.9001e-22	1.26049e-21	Up	DSC1	0.0551129	0.0696931	0.144467	0.987334	0.963036	1.30241
19.7041	3.72134	0.614708	6.05384	1.41433e-09	3.87718e-09	Up	SERPINB5	0.155122	0.0671781	0.0223363	1.29573	0.829432	0.844284
4831.5	3.72101	0.0539617	68.9566	0	0	Up	ANGPTL2	14.2101	14.5798	14.6764	170.347	169.079	173.387
64.1126	3.7167	0.338346	10.9849	4.51604e-28	2.30193e-27	Up	NRK	0.13836	0.0699391	0.202521	1.95563	1.70379	1.54417
348.793	3.71481	0.149568	24.8369	3.58379e-136	7.28495e-135	Up	PRKG2	1.44213	1.27529	1.27205	16.0754	16.4049	14.7589
4265.1	3.71344	0.0572918	64.8162	0	0	Up	ENSSSCG00000039658	14.0868	13.9612	15.3965	169.838	170.062	171.354
24.7615	3.70567	0.56841	6.51937	7.06033e-11	2.05767e-10	Up	IFI44L	0.0582763	0.019918	0.229906	0.86332	1.43072	1.69773
893.956	3.70539	0.0962599	38.4936	0	0	Up	PTPN14	1.28067	1.3134	1.49004	16.6517	15.1093	16.0764
15.1511	3.69907	0.687044	5.38404	7.28325e-08	1.82983e-07	Up	DPP4	0.0900218	0	0.0575381	0.763358	0.586854	0.498113
10.1677	3.69704	0.840884	4.39661	1.09953e-05	2.40583e-05	Up	SH3TC1	0.0261998	0.0596058	0	0.268184	0.274701	0.349911
232.513	3.69704	0.182499	20.2579	3.02651e-91	4.08502e-90	Up	ENSSSCG00000015814	0.843176	0.615303	0.727836	9.963	7.6115	8.43367
1.03115	3.69664	2.2112	1.67178	0.0945682	0.13717	no	AQP10	0	0	0	0.204404	0.313869	0
304.68	3.69334	0.160762	22.9739	8.50542e-117	1.44686e-115	Up	CACNA1C	0.244733	0.402914	0.299328	3.64853	3.29229	3.79956
11.2975	3.69215	0.786629	4.69363	2.684e-06	6.13376e-06	Up	ENSSSCG00000049158	0.165949	0	0.0835393	0.96958	1.0549	1.15529
1.02671	3.69124	2.24333	1.64543	0.0998805	0.144177	no	GDF7	0	0	0	0	0.153612	0.0325616
556.627	3.68513	0.117939	31.246	2.53064e-214	8.41688e-213	Up	ENSSSCG00000009338	0.648526	0.649163	0.658565	7.91844	6.92806	7.75975
7.6769	3.68184	0.954515	3.85728	0.000114654	0.000232451	Up	DLX5	0.0939154	0.071052	0.0472622	0.685743	0.561726	1.18763
1036.7	3.68007	0.0964295	38.1634	0	0	Up	DSEL	1.32463	1.64642	1.37188	17.4062	14.7162	17.2789
1.00858	3.66852	2.11821	1.7319	0.0832922	0.122151	no	CX3CR1	0	0	0	0.0372073	0.11432	0.0323111
805.992	3.66837	0.110327	33.2501	2.03656e-242	7.66665e-241	Up	MMP16	1.31587	1.44258	1.31883	17.1472	13.0368	16.1346
212.919	3.6643	0.185589	19.7441	9.0112e-87	1.15897e-85	Up	F2	0.603091	0.548887	0.731561	7.14168	7.51667	6.87906
2.06273	3.6634	1.66221	2.20394	0.0275289	0.0437235	Up	VNN1	0	0	0.0224022	0.129955	0.0998254	0.0846767
11.224	3.65705	0.80339	4.55202	5.31335e-06	1.19052e-05	Up	MYBPC3	0.0143169	0.0186854	0.057749	0.197301	0.334046	0.466625
7.54768	3.65417	0.950393	3.8449	0.0001206	0.000243842	Up	EPYC	0.0277486	0.0420431	0.05592	0.484261	0.332259	0.598503
2.10677	3.65065	1.65461	2.20635	0.0273598	0.0434734	Up	ENSSSCG00000054725	0	0.0484674	0	0.0999484	0.0973735	0.115387
0.990457	3.64849	2.1077	1.73103	0.0834463	0.122358	no	OR10J3	0	0	0	0.237061	0.242655	0.102185
0.976776	3.63584	2.44369	1.48785	0.136791	0.192632	no	AFP	0	0	0	0.249634	0	0
3.58566	3.63213	1.39904	2.59616	0.00942732	0.0159564	Up	C19orf38	0	0	0.111109	0.241856	0.330164	0.767089
0.972332	3.62865	2.13706	1.69797	0.0895137	0.130368	no	CDKN2A	0	0	0	0.567217	0.193413	0.161959
2.06607	3.6279	1.66986	2.17258	0.0298123	0.0471163	Up	GPR45	0	0.0232656	0	0.0672981	0.0459545	0.0975339
0.967889	3.62238	2.11948	1.70909	0.087435	0.127702	no	RBM44	0	0	0	0.023492	0.0481241	0.0408519
0.967889	3.62238	2.11948	1.70909	0.087435	0.127702	no	IFITM5	0	0	0	0.173756	0.355514	0.298072
1423.14	3.61868	0.0782464	46.2472	0	0	Up	ENSSSCG00000005518	5.38462	5.68963	5.27307	62.1597	57.7782	59.3692
4.08144	3.61764	1.3166	2.74771	0.00600139	0.010387	Up	BIN2	0	0.0850245	0	0.246037	0.293972	0.213587
264.78	3.61701	0.165016	21.9191	1.70633e-106	2.63679e-105	Up	MRAS	0.964165	0.672734	0.835002	9.66655	8.53019	9.42117
147.603	3.61638	0.233037	15.5184	2.60333e-54	2.19216e-53	Up	IL10RA	0.240589	0.643345	0.442036	4.69353	4.99814	4.27981
1.97846	3.6142	1.69668	2.13016	0.0331587	0.0520196	no	IRX4	0.0240591	0	0	0.0709313	0.0766374	0.163856
105.416	3.61414	0.266606	13.5561	7.28911e-42	4.91564e-41	Up	ENSSSCG00000007978	1.69159	1.27857	0.911366	12.3449	15.6177	14.7109
19.8508	3.6063	0.602831	5.98228	2.20038e-09	5.96681e-09	Up	ALOX12	0.12649	0.0383366	0.127472	1.51599	1.17394	0.706427
5.32851	3.60466	1.11651	3.22852	0.00124431	0.00230955	Up	DSG1	0.0155627	0	0.0078498	0.0910487	0.081608	0.108972
45.4317	3.60262	0.389898	9.23992	2.46693e-20	1.01247e-19	Up	DIO1	0.290407	0.244372	0.357551	3.26782	2.70396	3.93032
0.949764	3.60212	2.12938	1.69163	0.0907165	0.131965	no	ENSSSCG00000061577	0	0	0	0.184367	0.0946956	0.159312
10.8669	3.59453	0.812674	4.42308	9.73017e-06	2.13783e-05	Up	ENSSSCG00000014997	0.0165617	0.025113	0.0667952	0.532728	0.446444	0.210531
23.1418	3.58957	0.545415	6.58136	4.66176e-11	1.367e-10	Up	ENSSSCG00000053606	1.92699	0.359945	0.958856	14.6713	11.7752	10.9107
199.818	3.5872	0.194986	18.3972	1.38261e-75	1.55232e-74	Up	ENSSSCG00000058071	0.580462	0.56007	1.01557	7.77795	8.16214	7.68804
192.002	3.58384	0.191656	18.6993	5.0187e-78	5.81048e-77	Up	SIX5	1.06269	0.932801	0.944179	10.5404	11.134	10.1328
99.6501	3.58327	0.262956	13.6269	2.77191e-42	1.88646e-41	Up	PINK1	0.436779	0.374281	0.363753	4.41435	4.43603	3.86086
23.3494	3.58309	0.560504	6.39262	1.63071e-10	4.67043e-10	Up	CDHR4	0.201904	0.068006	0.0452233	1.18054	1.4778	0.86407
0.931639	3.57997	2.2724	1.57541	0.115161	0.164595	no	ENSSSCG00000022191	0	0	0	0.514519	0	0.294281
0.931639	3.57997	2.2724	1.57541	0.115161	0.164595	no	DNMT3L	0	0	0	0.177065	0	0.102307
0.931639	3.57997	2.2724	1.57541	0.115161	0.164595	no	ENSSSCG00000032084	0	0	0	0.0999943	0	0.0579107
0.931639	3.57997	2.2724	1.57541	0.115161	0.164595	no	GPR152	0	0	0	0.206273	0	0.119079
106.558	3.56952	0.268234	13.3075	2.09395e-40	1.38199e-39	Up	TINAGL1	0.458481	0.756093	0.362872	5.50518	6.27961	4.66362
88.4615	3.5674	0.28533	12.5027	7.21309e-36	4.35201e-35	Up	TWIST1	3.53592	3.53821	2.35583	28.1513	36.7837	33.792
6421.06	3.56682	0.0481098	74.1393	0	0	Up	UACA	11.3303	11.2894	11.4964	122.116	116.714	123.407
60.9764	3.56539	0.332252	10.731	7.28204e-27	3.60201e-26	Up	INKA1	0.152205	0.173142	0.166292	1.96607	1.48189	1.75331
572.025	3.56327	0.113876	31.2907	6.23599e-215	2.08154e-213	Up	CPXM2	2.04198	1.90736	1.96008	21.5681	20.8193	20.3723
147.469	3.56025	0.219786	16.1987	5.1496e-59	4.65747e-58	Up	F5	0.213188	0.286438	0.238281	2.88777	2.4749	2.27326
74.9621	3.55844	0.297922	11.9442	6.96431e-33	3.93098e-32	Up	CD101	0.122795	0.153541	0.157477	1.5769	1.38115	1.57939
332.115	3.55338	0.147313	24.1212	1.49682e-128	2.85211e-127	Up	RYR2	0.259984	0.202485	0.251983	2.76734	2.35299	2.52788
0.909071	3.55152	2.28831	1.55203	0.120656	0.171788	no	FOXD2	0	0	0	0.132894	0	0.172652
0.909071	3.55152	2.28831	1.55203	0.120656	0.171788	no	ABHD16B	0	0	0	0.137884	0	0.179094
3125.27	3.55131	0.0582608	60.9555	0	0	Up	TRAM2	4.91536	5.04415	5.04196	54.3426	50.8767	52.2817
39.2857	3.54889	0.417827	8.49369	2.00182e-17	7.49782e-17	Up	RHOJ	0.219481	0.552484	0.588176	4.37563	4.29645	5.31819
1.92619	3.54611	1.71409	2.0688	0.0385652	0.0598839	no	SP110	0	0	0.0292033	0.0847153	0.217282	0.0692153
1.92776	3.5461	1.71381	2.06913	0.0385343	0.0598458	no	SCG2	0.0260997	0	0	0.076292	0.195338	0.0662468
624.536	3.53985	0.114632	30.8802	2.20621e-209	7.14575e-208	Up	PAQR8	2.01515	2.3817	1.64859	20.6444	20.4475	20.956
1304.02	3.5364	0.0842455	41.9774	0	0	Up	P4HA2	7.95479	6.14284	7.87062	76.8998	75.285	79.1315
2817.44	3.53129	0.068779	51.3426	0	0	Up	FAM83B	4.0147	4.51243	4.3106	47.7509	39.584	45.3389
1.89439	3.52846	1.74694	2.0198	0.0434044	0.0668611	no	ENSSSCG00000045673	0	0	0.0679786	0.592026	0.202022	0.085212
1083.74	3.52646	0.0876169	40.2486	0	0	Up	CTHRC1	11.6747	14.0942	13.8226	139.29	131.874	135.204
2024.42	3.52555	0.0728588	48.3888	0	0	Up	EFNB2	7.1862	7.56191	8.74102	84.2865	74.9802	83.4691
3752.57	3.52435	0.0581287	60.63	0	0	Up	ENSSSCG00000028092	12.9344	11.6121	12.9986	129.404	125.057	134.166
2196.31	3.52332	0.0679637	51.8413	0	0	Up	SMAD3	4.375	4.85361	4.59769	49.9896	45.8503	46.0411
776.636	3.52309	0.0986425	35.7157	2.25428e-279	9.89061e-278	Up	FBN2	0.862564	0.846525	0.896342	9.39117	8.39733	9.12463
0.886503	3.52177	2.33477	1.5084	0.131452	0.185819	no	SCGB1D1	0	0	0	0.178572	0	0.612445
0.886503	3.52177	2.33477	1.5084	0.131452	0.185819	no	ENSSSCG00000037567	0	0	0	0.653937	0	1.61915
3431.93	3.52172	0.0585203	60.1795	0	0	Up	AKAP12	4.89352	4.62696	5.31304	53.21	49.2994	50.7655
1244.03	3.52036	0.081593	43.1454	0	0	Up	AMPD3	3.21191	3.16525	3.42694	34.8798	31.4526	34.6129
65.1556	3.51913	0.329041	10.6951	1.07273e-26	5.26827e-26	Up	RAB29	0.177511	0.182613	0.476395	2.95322	3.04617	3.08338
263.781	3.51766	0.16117	21.8258	1.31963e-105	2.02239e-104	Up	SHISA4	2.32906	2.08108	2.11468	22.4782	22.5614	22.3404
132.387	3.51608	0.232775	15.1051	1.49966e-51	1.2101e-50	Up	PDE7B	0.390619	0.224211	0.277225	2.80159	3.3102	3.26143
40.9928	3.50726	0.401674	8.73161	2.51075e-18	9.66743e-18	Up	NYX	0.308166	0.143707	0.167239	2.11361	2.20022	2.19706
161.802	3.50563	0.207101	16.9271	2.83838e-64	2.79456e-63	Up	ACVRL1	0.668126	0.494308	0.408467	5.60528	5.07004	5.31493
3561.72	3.50263	0.058044	60.3443	0	0	Up	PDCD4	21.8033	21.7804	20.4397	218.386	207.45	223.17
51.0226	3.50085	0.36695	9.54039	1.42297e-21	6.04185e-21	Up	HCLS1	0.286632	0.266872	0.616297	4.26417	4.3815	3.49263
7.0718	3.49858	0.965992	3.62175	0.00029262	0.000574376	Up	IPCEF1	0	0.032885	0.021868	0.221997	0.171967	0.26014
660.155	3.4971	0.106459	32.8493	1.16688e-236	4.28834e-235	Up	EFNA1	5.05786	4.88542	5.76309	56.2205	51.8397	52.0111
23.9676	3.49653	0.527342	6.63048	3.34597e-11	9.88189e-11	Up	ZNF704	0.172209	0.111848	0.099173	1.5462	1.39944	0.999353
1.91141	3.49621	1.70039	2.05612	0.039771	0.0616325	no	ADRA2C	0	0.0733984	0	0.141684	0.21761	0.245332
15161.1	3.49419	0.0560115	62.3833	0	0	Up	DSC2	36.5327	38.8485	35.3725	395.535	333.007	390.657
312.334	3.49037	0.150029	23.2647	1.01034e-119	1.77229e-118	Up	EPOR	2.24865	2.10332	2.96391	26.0513	23.5298	25.1504
15.0118	3.48	0.682926	5.09571	3.47428e-07	8.38699e-07	Up	MARCHF10	0.128892	0.0279169	0.0185636	0.45764	0.799606	0.584982
38.9882	3.47444	0.405564	8.56693	1.06284e-17	4.01653e-17	Up	GPR158	0.0694986	0.0702989	0.0623202	0.655075	0.70574	0.648859
760.397	3.47206	0.0996513	34.8421	5.61291e-266	2.31489e-264	Up	TXNIP	3.37935	3.3149	3.44674	35.8027	31.0445	34.2458
16.5485	3.46946	0.648883	5.34682	8.95109e-08	2.23494e-07	Up	DLX2	0.250927	0.0422429	0.0280929	1.16133	1.32225	0.884322
966.933	3.4661	0.0935891	37.0353	3.10038e-300	1.48299e-298	Up	PPIF	9.8167	8.01308	9.22374	91.2352	92.1658	86.7436
6.75189	3.46072	1.04991	3.29622	0.000979943	0.00183649	Up	MUSK	0.0189631	0.0103029	0.00685007	0.240738	0.129586	0.0259376
1270.41	3.46026	0.0827094	41.8364	0	0	Up	MTSS1	3.38233	3.53584	2.94945	33.6919	30.6811	32.3955
4543	3.45757	0.0545441	63.3904	0	0	Up	ITGA5	11.7934	11.1052	12.6093	119.665	115.387	115.574
8.79265	3.45467	0.909028	3.8004	0.000144465	0.000290669	Up	ENSSSCG00000052399	0	0.198062	0.0760531	0.321857	1.1247	1.38916
2427.28	3.45198	0.0645856	53.4481	0	0	Up	CDK14	6.38191	6.75846	6.19757	64.0139	59.6952	65.0963
31.9905	3.45006	0.453436	7.6087	2.76866e-14	9.24997e-14	Up	ATP2B2	0.0918002	0.0944662	0.0478114	0.881628	0.738856	0.644812
3720.28	3.44749	0.0719679	47.9032	0	0	Up	TAGLN	50.6045	49.2069	53.9079	487.778	542.811	471.623
561.95	3.44257	0.123567	27.8598	8.18872e-171	2.09909e-169	Up	NKD1	1.85131	2.65646	2.61337	21.5384	23.8563	23.0448
87.1026	3.43879	0.29266	11.7501	7.05011e-32	3.89414e-31	Up	HPGD	0.355098	0.784355	0.629559	4.92301	4.71913	6.97911
1623.45	3.43826	0.0730772	47.0497	0	0	Up	SVIL	2.76938	2.51814	2.94102	27.3965	26.1389	26.8561
498.86	3.43441	0.121126	28.3541	7.45696e-177	1.99415e-175	Up	TENT5C	1.02489	1.01525	1.29445	11.6356	10.25	10.6087
166.113	3.43437	0.199285	17.2334	1.49011e-66	1.51783e-65	Up	HSPB6	1.58456	1.70692	2.01105	16.5894	17.1219	18.0198
6.59679	3.43192	0.981256	3.49747	0.00046969	0.000906884	Up	SLC26A7	0.010677	0.0161966	0.0215383	0.218604	0.14395	0.108691
1287.88	3.43188	0.0816224	42.0458	0	0	Up	MTSS2	3.24365	3.60076	4.0141	35.9348	33.6322	35.4307
3.16646	3.43134	1.48552	2.30986	0.020896	0.0337872	Up	ENSSSCG00000059928	0	0	0.042696	0.42581	0.0872326	0.0529173
0.85392	3.41903	2.55734	1.33695	0.181239	0.247598	no	ENSSSCG00000056984	0	0	0	0	0.0881565	0
16.4189	3.41886	0.623238	5.48564	4.11969e-08	1.04808e-07	Up	DOCK2	0.0186457	0.0427486	0.0470285	0.422758	0.279385	0.320438
679.524	3.41878	0.105729	32.3352	2.23741e-229	7.9854e-228	Up	ARSB	1.81517	1.67426	2.25121	19.0472	17.8935	18.6447
553.289	3.41579	0.114483	29.8366	1.30962e-195	3.91388e-194	Up	ENSSSCG00000027348	1.37319	1.51186	1.41851	13.9991	12.4748	14.457
156.477	3.41364	0.208249	16.3921	2.17705e-60	2.01215e-59	Up	GRID1	0.45503	0.664408	0.730664	5.69195	5.4767	6.36243
15.6763	3.4104	0.652902	5.22345	1.75622e-07	4.30963e-07	Up	DDX60	0.0660376	0	0.0293431	0.288648	0.400472	0.285012
220.016	3.40938	0.174036	19.5901	1.87809e-85	2.38736e-84	Up	IL10RB	1.68928	1.57456	1.70168	17.3734	14.146	16.1439
4155.06	3.40246	0.0528741	64.3503	0	0	Up	LTBP1	9.57972	9.24589	9.99812	93.9835	87.3876	92.2956
51.5069	3.39749	0.348687	9.74365	1.9637e-22	8.58725e-22	Up	PPARG	0.464075	0.385578	0.322713	3.95208	3.43664	3.87289
303.654	3.39625	0.152475	22.2741	6.58901e-110	1.04696e-108	Up	PTGR3	0.900035	0.945008	1.10312	8.80764	9.85117	9.2805
470.517	3.39207	0.122116	27.7774	8.13039e-170	2.06419e-168	Up	PDGFRB	1.11767	1.10726	1.31493	11.2784	11.2671	10.9243
109.342	3.38966	0.245151	13.8268	1.75621e-43	1.22302e-42	Up	ATXN1	0.223208	0.169323	0.259801	2.24752	1.76205	2.25118
4.84051	3.38191	1.14038	2.96561	0.00302087	0.00540274	Up	SLC17A3	0.0742645	0.0562237	0	0.488222	0.238509	0.376286
528.383	3.38057	0.119066	28.3924	2.50971e-177	6.77002e-176	Up	CREB3L1	2.77353	2.4496	2.9277	25.9222	26.7459	23.9918
17.9007	3.37056	0.601743	5.60132	2.12721e-08	5.49538e-08	Up	SLC26A4	0.0114593	0.0871561	0.0577883	0.502743	0.360478	0.495714
13416.7	3.36957	0.0447742	75.2569	0	0	Up	TPM1	114.696	112.696	117.32	1070.08	1070.62	1052.15
4.55754	3.36687	1.18348	2.84489	0.00444274	0.0077918	Up	PEBP4	0.255999	0	0	0.925954	0.60759	0.957901
0.81767	3.36429	2.38576	1.41015	0.158494	0.219679	no	NECAB1	0	0	0	0.0260133	0.0258299	0
1161.09	3.36394	0.0908903	37.0109	7.63415e-300	3.64222e-298	Up	CTDSP1	6.21073	6.78883	6.83291	59.0079	64.942	58.3274
577.13	3.36133	0.127035	26.4599	2.80863e-154	6.41149e-153	Up	ENSSSCG00000006581	4.09873	2.94288	4.16873	34.3182	38.8687	31.7469
7382.72	3.35685	0.0500087	67.1253	0	0	Up	PKP2	24.9429	26.8708	27.2933	245.453	240.773	238.96
2416.92	3.35094	0.0626461	53.49	0	0	Up	PCDH7	6.97896	7.37297	7.54956	69.5913	63.2103	67.1542
198.738	3.35044	0.180322	18.5804	4.63145e-77	5.29606e-76	Up	LRRN3	0.880997	0.631532	0.759108	7.28381	6.9808	6.88304
698.398	3.34865	0.102238	32.7535	2.70705e-235	9.88979e-234	Up	ERRFI1	6.55124	7.13582	6.59642	60.6275	62.2626	61.6523
5.24733	3.34547	1.13842	2.93871	0.00329585	0.00587191	Up	ALX1	0	0.127131	0	0.449634	0.293038	0.21291
21.5249	3.34473	0.537679	6.22069	4.94966e-10	1.38763e-09	Up	FERMT3	0.159689	0.0778872	0.108093	1.10945	1.16366	0.857341
725.696	3.34005	0.100373	33.2763	8.50538e-243	3.20836e-241	Up	GRK5	4.03082	4.03842	3.99385	36.6171	37.1962	35.598
94.5466	3.33944	0.256724	13.0079	1.10326e-38	7.07266e-38	Up	CBX8	0.720044	0.653539	0.627184	6.06389	5.65819	6.59444
0.799545	3.33922	2.42272	1.37829	0.168113	0.23161	no	ENSSSCG00000041692	0	0	0	0.144993	0.049495	0
51.1546	3.33916	0.345555	9.66318	4.32234e-22	1.86771e-21	Up	TMEM45A	0.529744	0.493481	0.492344	4.99992	4.26661	4.53954
1.67202	3.33914	1.75475	1.90292	0.0570511	0.0861453	no	ENSSSCG00000000563	0	0	0.0122723	0.0397933	0.0572949	0.0480631
1.67202	3.33914	1.75475	1.90292	0.0570511	0.0861453	no	AHSP	0	0	0.10795	0.313646	0.481362	0.404132
0.795102	3.32994	2.27682	1.46254	0.143593	0.20125	no	CLEC1B	0	0	0	0.118167	0.241917	0.101875
0.795102	3.32994	2.27682	1.46254	0.143593	0.20125	no	MMP1	0	0	0	0.0343255	0.0703115	0.0298162
106.215	3.32694	0.241911	13.7527	4.9045e-43	3.38878e-42	Up	ACKR1	1.5511	1.37518	1.23768	13.5092	11.6729	12.3638
486.486	3.32629	0.118955	27.9627	4.62632e-172	1.19916e-170	Up	STAC	0.984047	0.939851	1.09274	8.94796	9.19616	9.16291
3.41843	3.32605	1.36888	2.42976	0.015109	0.0248566	Up	C7	0	0.0466669	0	0.112491	0.0921772	0.136945
154.251	3.32322	0.20726	16.0341	7.38443e-58	6.59835e-57	Up	LYPD6B	0.364942	0.246349	0.493249	3.37656	3.23877	3.51229
1.64945	3.32311	1.78139	1.86545	0.0621178	0.0932269	no	GZMB	0	0	0.0769212	0.111672	0.342937	0.385316
36.2269	3.31785	0.422358	7.85554	3.98049e-15	1.37261e-14	Up	STAR	0.155711	0.134866	0.291474	1.3982	1.89828	2.03395
311.356	3.31648	0.147621	22.4662	8.89052e-112	1.43853e-110	Up	ENSSSCG00000008898	4.47062	3.56173	3.34167	34.735	34.1614	32.9016
7.5956	3.31619	0.894074	3.70908	0.000208013	0.000413153	Up	ENSSSCG00000060319	0.128991	0.070926	0.0524332	0.471201	0.67783	0.695005
1.63733	3.31463	1.78343	1.85857	0.0630877	0.0945678	no	LRRC24	0.0361034	0	0	0.202159	0.0586701	0.112722
0.78142	3.31383	2.62959	1.26021	0.207594	0.279265	no	ENSSSCG00000008769	0	0	0	0.259091	0	0
0.78142	3.31383	2.62959	1.26021	0.207594	0.279265	no	TAS2R40	0	0	0	0.647001	0	0
117.995	3.31265	0.229031	14.4638	2.05232e-47	1.54206e-46	Up	HOXB9	0.859124	1.01214	0.92957	8.36911	8.38034	8.02818
93.9799	3.31054	0.256122	12.9256	3.22666e-38	2.04731e-37	Up	RGCC	0.365087	0.31354	0.417587	3.23638	3.34948	3.21853
253.413	3.30917	0.167042	19.8104	2.41962e-87	3.1228e-86	Up	TACSTD2	1.5064	2.51479	1.88927	18.1493	17.2987	15.9449
27.0252	3.30658	0.476746	6.93573	4.04124e-12	1.23846e-11	Up	ENSSSCG00000045871	0.0770734	0.0413681	0.0555634	0.603047	0.434651	0.483782
4.59401	3.30562	1.14224	2.89397	0.003804	0.00672367	Up	DLL4	0.0168315	0.0255216	0.0169705	0.123045	0.151236	0.235345
0.776977	3.3051	2.29059	1.4429	0.149049	0.207875	no	FOXQ1	0	0	0	0.172028	0.0880619	0.0743663
0.776977	3.3051	2.29059	1.4429	0.149049	0.207875	no	TRIM29	0	0	0	0.0570463	0.0304766	0.0258576
0.776977	3.3051	2.29059	1.4429	0.149049	0.207875	no	ENSSSCG00000051240	0	0	0	1.48248	0.792791	0.645879
84.3216	3.30271	0.278397	11.8633	1.83512e-32	1.02646e-31	Up	GAS1	1.06203	1.28342	2.06368	12.0858	12.6892	14.6239
57.3335	3.3024	0.327314	10.0894	6.15443e-24	2.82094e-23	Up	ST8SIA1	0.281034	0.21521	0.252718	2.03955	2.34657	2.20228
1644.55	3.30239	0.0721237	45.7879	0	0	Up	GFRA2	8.10768	8.39457	8.59678	77.6408	72.7235	71.5803
185.942	3.30008	0.197127	16.7409	6.60083e-63	6.36719e-62	Up	CDC42EP1	0.916449	1.30942	1.33088	9.68012	11.8593	9.60478
1.67981	3.29857	1.77293	1.86052	0.0628122	0.0942081	no	ENSSSCG00000037620	0	0.167972	0	0.487284	0.166182	0.557833
0.772534	3.29757	2.42592	1.35931	0.174048	0.238976	no	ENTHD1	0	0	0	0	0.0947173	0.0802516
0.772534	3.29757	2.42592	1.35931	0.174048	0.238976	no	ANXA10	0	0	0	0	0.0772943	0.065536
0.772534	3.29757	2.42592	1.35931	0.174048	0.238976	no	CTXN3	0	0	0	0	0.11118	0.0941373
0.772534	3.29757	2.42592	1.35931	0.174048	0.238976	no	CCL22	0	0	0	0	0.092445	0.0783336
1.60876	3.29405	1.80077	1.82925	0.0673623	0.100545	no	ENSSSCG00000032690	0	0	0.0220135	0.0316358	0.0648033	0.137433
6261.39	3.28977	0.0486852	67.5723	0	0	Up	FGFR2	21.3927	20.2661	21.082	191.487	172.612	186.803
736.694	3.28535	0.0968923	33.9073	5.20755e-252	2.03467e-250	Up	HECA	1.81593	1.87206	1.9025	17.0057	15.5408	16.3174
8667.9	3.2847	0.0519952	63.173	0	0	Up	GJA1	39.699	38.3448	38.811	357.876	307.737	356.433
1.59508	3.28355	1.87402	1.75214	0.0797494	0.117428	no	ENSSSCG00000036124	0	0	0.0332565	0.192961	0	0.167401
33.8546	3.28005	0.444334	7.38195	1.55992e-13	5.0737e-13	Up	PDZK1	0.126049	0.192606	0.46532	2.69324	1.69675	2.31468
688.561	3.27997	0.105415	31.115	1.50993e-212	4.9686e-211	Up	IGDCC3	1.94135	1.75927	2.42307	17.8062	17.9053	18.143
0.758852	3.27901	2.46034	1.33274	0.182616	0.249313	no	RLBP1	0	0	0	0.271679	0	0.0782642
0.758852	3.27901	2.46034	1.33274	0.182616	0.249313	no	ENSSSCG00000025681	0	0	0	0.256896	0	0.0740385
17.6705	3.27799	0.579663	5.65499	1.55851e-08	4.0533e-08	Up	AWN	0.635367	0.382466	0.636369	4.99484	4.35268	5.38969
0.754409	3.27194	2.30902	1.41703	0.156476	0.217043	no	SIX6	0	0	0	0.0177454	0.0181767	0.0308748
160.807	3.27104	0.201722	16.2156	3.91474e-59	3.54408e-58	Up	PRKCE	0.397452	0.346696	0.45101	3.8945	2.90565	3.61878
24.505	3.26902	0.498627	6.55604	5.52573e-11	1.61652e-10	Up	SLCO2B1	0.113609	0.0215372	0.114565	0.768321	0.765712	0.776567
2.89207	3.26757	1.50273	2.17442	0.029674	0.0469097	Up	PHOX2A	0.060569	0	0	0.21929	0.314322	0.0382957
2571.36	3.26721	0.0618921	52.7888	0	0	Up	EZH2	14.4001	14.3796	15.5035	131.072	119.22	132.175
454.198	3.26213	0.122253	26.6835	7.30905e-157	1.69349e-155	Up	FLRT3	1.7497	1.45751	1.68834	14.547	12.9338	14.9943
2551.04	3.2587	0.0645969	50.4466	0	0	Up	PTN	26.5603	28.6762	29.569	239.897	244.678	241.283
263.228	3.25838	0.154377	21.1067	6.90646e-99	1.00531e-97	Up	HOXC6	2.09331	2.32838	2.20749	18.9839	18.8697	18.8432
197.626	3.25786	0.181503	17.9493	4.85716e-72	5.26234e-71	Up	OAF	2.69031	2.64781	4.02646	27.1191	27.0159	27.2231
8.48694	3.254	0.851364	3.82211	0.000132316	0.000266744	Up	C12orf56	0.090126	0	0.0908003	0.834119	0.449598	0.419108
10.2902	3.25115	0.765329	4.24804	2.15651e-05	4.62851e-05	Up	LIPH	0.019208	0.0582312	0.077539	0.460953	0.317073	0.494217
152.668	3.24996	0.207008	15.6997	1.51997e-55	1.31083e-54	Up	MASP1	0.475468	0.568653	0.681314	5.60321	4.67608	4.42754
1262.48	3.24839	0.0823458	39.4481	0	0	Up	IQSEC1	3.3295	3.72765	4.25305	32.8966	31.2884	32.126
2.84981	3.24638	1.44753	2.2427	0.0249163	0.0398674	Up	FBXL13	0.0396461	0	0.0399202	0.231654	0.296522	0.100397
2.84693	3.24439	1.47318	2.20231	0.0276436	0.0438832	Up	ERMAP	0.100929	0	0	0.179024	0.432717	0.162262
0.736284	3.24413	2.46135	1.31803	0.187494	0.255129	no	ENSSSCG00000060682	0	0	0	0.0857583	0	0.0658997
317.703	3.24199	0.144466	22.4412	1.55932e-111	2.51648e-110	Up	ENSSSCG00000005457	1.07238	1.37068	1.3594	10.9089	9.75116	11.4144
615.396	3.24015	0.110117	29.4247	2.65246e-190	7.74011e-189	Up	DMTN	2.92268	2.62947	3.59715	26.0111	26.7096	25.614
3.02594	3.23604	1.39551	2.3189	0.0204006	0.0330236	Up	DEFB128	0.0404991	0.0613071	0	0.23663	0.302889	0.256354
0.731841	3.23564	2.48729	1.30087	0.193304	0.26192	no	ENSSSCG00000026210	0	0	0	0	0.0228048	0.0580819
619.859	3.23561	0.104926	30.837	8.36909e-209	2.70125e-207	Up	GPC3	4.7305	4.32874	4.4342	37.5898	37.8774	38.6041
94.2819	3.234	0.259801	12.448	1.43352e-35	8.59603e-35	Up	CALML4	0.464703	0.455608	0.452601	3.21468	3.79518	4.34756
6.03063	3.23366	0.99823	3.2394	0.00119782	0.0022266	Up	ADAMTSL2	0	0.0485205	0.0322633	0.21053	0.215639	0.203394
19.0264	3.2321	0.559688	5.77483	7.70291e-09	2.03124e-08	Up	LYL1	0.133951	0.270287	0.280551	2.21717	1.66933	1.69459
836.456	3.23209	0.0955877	33.8128	1.27791e-250	4.94097e-249	Up	ST3GAL5	4.18967	4.99109	4.35472	36.6607	37.8825	38.5405
23.1727	3.23035	0.522729	6.17978	6.4191e-10	1.79173e-09	Up	CDHR3	0.0791559	0.114709	0.152555	0.636035	1.10463	1.12966
55.112	3.22804	0.333202	9.68794	3.39315e-22	1.47169e-21	Up	GPR176	0.173928	0.262805	0.305387	2.30907	1.8697	1.84652
320.423	3.22395	0.142657	22.5992	4.40893e-113	7.22838e-112	Up	DPF3	1.11718	1.21092	1.25535	10.9343	8.95759	10.0953
101594	3.22267	0.0537865	59.9159	0	0	Up	KRT8	1015.51	980.031	1033.16	8219.22	8969.56	8111.29
330.602	3.22227	0.140341	22.9602	1.16565e-116	1.97745e-115	Up	S1PR3	1.13905	1.49703	1.34782	10.9479	10.5085	11.5477
298.382	3.22165	0.146787	21.9478	9.09775e-107	1.40822e-105	Up	LACC1	0.711547	0.659739	0.59134	5.85199	4.99824	5.58164
187.955	3.21812	0.19508	16.4964	3.89423e-61	3.65569e-60	Up	PRSS23	2.18853	1.04154	1.70871	15.5339	14.3398	12.5966
1603.88	3.21747	0.0720779	44.6389	0	0	Up	GGCX	4.06408	3.76756	4.42455	35.772	32.424	34.5294
397.985	3.21346	0.13342	24.0853	3.56385e-128	6.76293e-127	Up	TANC2	0.682665	0.942866	0.813284	7.18934	6.67707	6.18177
12.3797	3.20884	0.719142	4.46204	8.11835e-06	1.79495e-05	Up	OIT3	0.0671913	0	0.135094	0.632151	0.903324	0.423381
0.713716	3.20783	2.5061	1.28001	0.200542	0.270708	no	SMCO3	0	0	0	0.125468	0	0.324283
0.713716	3.20783	2.5061	1.28001	0.200542	0.270708	no	MYMK	0	0	0	0.083409	0	0.216393
0.713716	3.20783	2.5061	1.28001	0.200542	0.270708	no	ENSSSCG00000059680	0	0	0	0.139791	0	0.360786
0.713716	3.20783	2.5061	1.28001	0.200542	0.270708	no	ENSSSCG00000060043	0	0	0	0.115344	0	0.269719
232.033	3.2059	0.185246	17.3062	4.22716e-67	4.33676e-66	Up	MEIOB	1.98966	1.33263	2.77768	20.1485	14.1452	17.6602
25.1836	3.20543	0.493875	6.49037	8.56241e-11	2.48568e-10	Up	ENSSSCG00000037541	0.145622	0.0517729	0.146878	0.884219	1.26088	0.87204
12.781	3.20391	0.678104	4.7248	2.3034e-06	5.28678e-06	Up	JAKMIP3	0.0678791	0.0404503	0.0268963	0.487408	0.351354	0.387885
20853	3.20275	0.041523	77.1319	0	0	Up	LAMC1	37.2356	37.382	39.3929	326.241	293.613	321.656
353.554	3.19758	0.137884	23.1904	5.69673e-119	9.89939e-118	Up	CPM	1.61362	2.02759	2.36484	17.0064	15.495	16.9256
71.4886	3.19597	0.298692	10.6999	1.01925e-26	5.01226e-26	Up	CTBS	0.866349	0.596169	0.753396	5.63743	5.18376	7.67891
1.53993	3.19475	1.82721	1.74843	0.0803899	0.118306	no	ENSSSCG00000054906	0	0	1.23666	3.73453	7.75979	1.5795
126.37	3.1928	0.231819	13.7728	3.71442e-43	2.57127e-42	Up	FAS	0.609853	0.86469	0.611879	6.51425	5.67951	4.52711
12.7001	3.19122	0.674387	4.73203	2.22282e-06	5.10497e-06	Up	SH3RF3	0.0285289	0.0288538	0.0383692	0.278159	0.284928	0.229962
785.574	3.18967	0.0953293	33.4595	1.87418e-245	7.1423e-244	Up	NEURL1	1.9593	1.59712	1.96573	15.968	14.3977	15.2268
2.70072	3.18359	1.45871	2.18247	0.029075	0.0460216	Up	TINAG	0.0132068	0	0.0133295	0.0571411	0.117027	0.178639
1.58841	3.18061	1.8069	1.76026	0.0783638	0.115599	no	C13orf46	0	0.144351	0	0.418616	0.42837	0.120047
60.117	3.17465	0.327406	9.69639	3.12356e-22	1.35666e-21	Up	NTM	0.64274	0.208967	0.443548	3.10187	3.84308	4.03766
9.86113	3.17441	0.771566	4.11424	3.88457e-05	8.17389e-05	Up	KIAA2012	0.0387514	0.0387751	0.0257535	0.186771	0.330077	0.302985
135.467	3.17333	0.218489	14.5239	8.54487e-48	6.48076e-47	Up	SRPX	1.00629	1.2796	1.74273	10.995	11.4285	9.93715
4.03161	3.17314	1.18958	2.66745	0.0076429	0.0130528	Up	MYH15	0.00919123	0	0.0194512	0.0846073	0.0851254	0.0837629
0.691148	3.1658	2.73689	1.15671	0.247389	0.327086	no	MMP12	0	0	0	0	0	0.158609
0.691148	3.1658	2.73689	1.15671	0.247389	0.327086	no	ENSSSCG00000045622	0	0	0	0	0	0.100355
0.691148	3.1658	2.73689	1.15671	0.247389	0.327086	no	ENSSSCG00000058315	0	0	0	0	0	3.67645
27.7804	3.16555	0.456215	6.93872	3.95672e-12	1.21356e-11	Up	NPY2R	0.163568	0.151143	0.141309	1.20632	1.04491	1.39369
608.157	3.16412	0.107753	29.3645	1.56167e-189	4.5428e-188	Up	TGFBR2	1.4334	1.49315	1.8772	13.3479	12.6921	12.764
1.5008	3.16281	1.81105	1.74639	0.0807426	0.118787	no	SPAM1	0.0322872	0	0	0.0943555	0.164906	0.0818649
1.5008	3.16281	1.81105	1.74639	0.0807426	0.118787	no	KRT15	0.0481151	0	0	0.110913	0.219275	0.121666
5.75702	3.15912	1.01207	3.12145	0.00179962	0.00329186	Up	LRRIQ3	0.0673382	0.152977	0	0.458571	0.416181	0.620894
18.1277	3.15673	0.567351	5.56397	2.63706e-08	6.7795e-08	Up	EVPL	0.02586	0.0523123	0.0521725	0.289968	0.335771	0.395017
1.48555	3.15384	1.86665	1.68957	0.0911099	0.132496	no	GPC5	0	0	0.0467636	0.264178	0.0694747	0.0587584
710.275	3.15084	0.0988962	31.8601	9.5302e-223	3.306e-221	Up	ENSSSCG00000021343	3.15147	2.77562	3.30607	25.8554	22.7405	25.5369
622.47	3.14827	0.109021	28.8778	2.26831e-183	6.36876e-182	Up	EMP3	15.1649	13.1678	13.1026	104.747	114.886	110.696
14.7791	3.14496	0.648307	4.85103	1.22823e-06	2.87158e-06	Up	ENSSSCG00000033883	0.271598	0.0587416	0.11721	0.963545	1.74122	1.03181
1.47823	3.14489	1.83177	1.71686	0.0860047	0.125791	no	LYPD5	0.0957217	0	0	0.139539	0.42837	0.360142
117.319	3.1402	0.232135	13.5275	1.07681e-41	7.23029e-41	Up	FRZB	0.72874	1.0776	0.544141	5.77344	6.05938	6.06333
3676.37	3.13941	0.0576172	54.4874	0	0	Up	COL11A1	8.8622	9.28289	8.73489	73.6792	65.0452	73.1926
65.0459	3.13654	0.332004	9.44729	3.47701e-21	1.46028e-20	Up	AFAP1L1	0.246754	0.202553	0.323285	1.92094	2.76829	1.45883
1.52959	3.13543	1.8257	1.71738	0.0859096	0.125682	no	ENSSSCG00000059684	0	0.0328263	0	0.099828	0.0256383	0.0433208
217.635	3.13471	0.169958	18.444	5.8297e-76	6.55718e-75	Up	TNXB	0.227639	0.22613	0.288157	2.15539	1.93507	1.8133
35.5412	3.13317	0.410558	7.63151	2.32028e-14	7.77012e-14	Up	MEDAG	0.373922	0.305041	0.173884	1.97562	2.06634	2.62706
140.636	3.13088	0.206876	15.1341	9.65254e-52	7.81254e-51	Up	RAB3IL1	0.931805	0.780391	1.11207	7.6915	7.83323	7.15899
187.353	3.12852	0.179904	17.3899	9.84146e-68	1.01867e-66	Up	LRRC3B	1.80639	1.39367	2.02545	14.1426	14.0241	13.5634
38.5783	3.12495	0.399137	7.82928	4.90673e-15	1.68606e-14	Up	ENSSSCG00000063102	0.178003	0.153863	0.463367	2.1147	2.2038	2.09418
98.4627	3.12405	0.24306	12.853	8.27413e-38	5.20365e-37	Up	PTPRM	0.258445	0.255576	0.339865	2.37362	2.07518	2.26273
1343.98	3.12311	0.0749654	41.6607	0	0	Up	TNS3	2.96054	3.03769	3.06459	23.826	23.4598	23.3808
1.44198	3.11697	1.83963	1.69435	0.0901991	0.131284	no	ENSSSCG00000046886	0.0139502	0	0	0.0612103	0.0208929	0.0532207
554.882	3.11662	0.108098	28.8315	8.63874e-183	2.4182e-181	Up	RIPOR2	2.39903	2.09547	2.42919	19.092	17.2536	17.8135
8.40725	3.11389	0.833204	3.73725	0.000186043	0.000371146	Up	ENSSSCG00000054437	0.0204309	0.0932873	0.0414861	0.260833	0.397998	0.440499
1460.1	3.11319	0.071866	43.3193	0	0	Up	SLIT3	2.8692	2.73805	2.88471	22.2373	21.4221	22.2881
606.32	3.11029	0.110982	28.0253	7.98425e-173	2.08118e-171	Up	GPX7	5.02497	3.46092	5.03643	34.9135	34.8317	36.7239
1334	3.10428	0.0798888	38.8575	0	0	Up	BMPR2	3.07756	3.02749	2.98303	25.1632	20.85	24.1018
349.468	3.10329	0.140665	22.0616	7.39455e-108	1.15324e-106	Up	GCK	3.51625	2.6163	2.39096	22.8527	22.0372	21.1558
26808.9	3.09918	0.0403438	76.8194	0	0	Up	ENSSSCG00000016548	66.803	69.0784	68.1647	543.715	491.05	532.816
1.41941	3.09816	1.85253	1.6724	0.0944462	0.137015	no	GGT6	0.0262456	0	0	0.0787658	0.0361762	0.116118
1570.78	3.0935	0.0727484	42.5232	0	0	Up	HEG1	3.92314	3.5664	3.73134	30.6467	26.5578	28.8836
44.7577	3.09084	0.365069	8.46646	2.52964e-17	9.4519e-17	Up	CASP8	0.191144	0.359794	0.21448	2.22095	1.77035	1.56659
379.886	3.08823	0.127333	24.2533	6.10752e-130	1.17704e-128	Up	PTGS1	1.70318	1.73009	1.91735	14.3369	12.6542	13.9995
5.07443	3.07263	1.07653	2.85421	0.00431445	0.00757468	Up	GATA1	0.136495	0	0.0457973	0.465129	0.748425	0.287753
108.271	3.07243	0.231507	13.2714	3.39173e-40	2.22821e-39	Up	DMPK	0.798936	0.624157	0.802425	6.16849	5.43296	5.25832
8.81849	3.07228	0.807033	3.80688	0.000140728	0.000283273	Up	ENSSSCG00000055145	0.0469359	0	0.0630542	0.388591	0.281056	0.247672
354.362	3.07134	0.13293	23.1049	4.13583e-118	7.14682e-117	Up	MMP19	4.26155	3.7136	5.02685	32.9447	32.5114	33.7722
2070.97	3.06799	0.0728658	42.1047	0	0	Up	GLIPR2	19.4148	18.6651	19.3315	140.544	152.354	138.661
5.25187	3.0662	1.02707	2.98538	0.00283223	0.0050771	Up	NPY	0.297778	0.443602	0.590835	3.44657	3.95823	2.53189
3.7811	3.06332	1.24964	2.45136	0.0142318	0.0235032	Up	ENSSSCG00000044923	0.0164634	0	0.033264	0.0726166	0.253494	0.0845374
26.8314	3.06225	0.477784	6.40927	1.46219e-10	4.19813e-10	Up	NTRK2	0.135506	0.183377	0.0423941	0.669053	0.929483	0.965533
256.648	3.05767	0.15117	20.2267	5.70088e-91	7.6447e-90	Up	ENSSSCG00000008981	2.14133	1.88512	2.12834	15.6888	14.7248	15.8938
46.7458	3.05717	0.350212	8.72949	2.55824e-18	9.8462e-18	Up	ENSSSCG00000010370	0.27904	0.253174	0.224563	1.79235	1.58484	2.18447
1.43932	3.05601	1.97305	1.54887	0.121412	0.172743	no	FBXO40	0	0.017362	0	0	0.0193575	0.0805985
93.9824	3.05553	0.249135	12.2646	1.40355e-34	8.23796e-34	Up	ELF4	0.170642	0.258896	0.275417	1.70959	1.6873	1.81378
2685.35	3.05332	0.0668746	45.6574	0	0	Up	REEP3	10.1504	11.7356	10.9995	84.8576	73.5113	85.3544
860.112	3.05312	0.102185	29.8783	3.76335e-196	1.12833e-194	Up	TGFBR3	2.37571	2.89064	2.01952	18.4108	16.2568	18.9147
109.351	3.05206	0.234428	13.0192	9.52039e-39	6.1138e-38	Up	SATB2	0.375761	0.601434	0.686868	4.44342	3.79545	4.09939
1994.58	3.052	0.066833	45.666	0	0	Up	WWC3	4.84328	5.11282	5.44623	38.2176	38.2096	37.933
840.254	3.04268	0.0932801	32.6187	2.22524e-233	8.08183e-232	Up	FLRT2	2.20657	1.73461	1.90789	14.8715	13.681	14.9899
751.58	3.04258	0.102322	29.7354	2.67957e-194	7.95682e-193	Up	PROS1	5.25242	7.46222	6.60396	49.7296	44.1522	47.1113
34.217	3.04149	0.404783	7.51389	5.73955e-14	1.89741e-13	Up	HCK	0.343377	0.160097	0.266169	2.04603	1.89777	1.94416
116.013	3.03629	0.234097	12.9702	1.80549e-38	1.1495e-37	Up	GADD45B	0.797176	0.795005	0.570955	5.0294	4.42876	6.34204
30.8763	3.03611	0.425942	7.12797	1.01858e-12	3.20893e-12	Up	TRAM1L1	0.0797049	0.0806162	0.080401	0.686481	0.583783	0.507274
487.717	3.03537	0.115372	26.3093	1.49948e-152	3.39791e-151	Up	SPSB1	1.91011	2.30198	1.88423	14.9401	14.8448	14.5113
73.41	3.03289	0.287854	10.5362	5.88103e-26	2.83643e-25	Up	HOXB4	0.817659	0.734015	0.427137	5.26619	3.94292	5.22317
3.69048	3.0318	1.22913	2.46663	0.0136392	0.0225968	Up	CCIN	0.0358444	0	0.0722006	0.418945	0.268139	0.181657
12.2252	3.02847	0.700442	4.32366	1.53464e-05	3.32455e-05	Up	ENSSSCG00000039661	0.0274719	0	0.00724199	0.0925126	0.0926289	0.0918782
373.647	3.02086	0.126717	23.8394	1.30516e-125	2.41499e-124	Up	TMEM26	1.26675	1.33294	1.22008	9.69643	8.66719	9.29279
2467.46	3.01819	0.0592186	50.9669	0	0	Up	SPOCK2	7.92626	7.6642	8.21727	58.6878	56.0855	58.4053
2.6578	3.01757	1.44353	2.09041	0.0365813	0.0570083	no	TMPRSS11F	0.0232041	0.0351688	0	0.101754	0.173692	0.117853
7.49983	3.01728	0.862351	3.4989	0.000467188	0.000902148	Up	TRPV5	0.0428807	0.0216772	0.0288276	0.334408	0.149857	0.218124
4236.96	3.01691	0.0542607	55.6002	0	0	Up	SNX9	28.0826	28.4748	29.7815	212.676	210.32	203.102
1142.72	3.0121	0.0903609	33.3341	1.23994e-243	4.70595e-242	Up	ARRB1	4.37892	3.82728	4.53711	29.2484	33.0618	30.1222
2731.77	3.01004	0.0610015	49.3436	0	0	Up	DIPK2A	8.66579	8.82254	8.43186	65.2342	57.3024	64.4982
5.27334	3.00944	1.02443	2.93768	0.00330681	0.00588918	Up	CFD	0.065766	0.19876	0.0661197	0.575817	0.884225	0.746092
51.778	3.00873	0.341313	8.81517	1.19504e-18	4.64769e-18	Up	LRFN5	0.205363	0.231583	0.203681	1.6622	1.04603	1.82664
51.288	3.00858	0.348872	8.62373	6.48101e-18	2.46276e-17	Up	PKHD1L1	0.0856796	0.0194994	0.0827707	0.563728	0.466304	0.407882
4754.5	3.00825	0.0513194	58.6182	0	0	Up	ZFP36L1	31.794	33.0485	31.0671	240.278	220.374	229.741
2.63523	3.00597	1.45519	2.06569	0.0388574	0.0602771	no	ENSSSCG00000033927	0.0281037	0.0425801	0	0.0821434	0.192867	0.189586
7.69175	3.00543	0.846122	3.55201	0.000382303	0.000743416	Up	TNN	0.0281271	0.0430332	0.0285357	0.16192	0.263092	0.198311
38.3179	3.00436	0.38911	7.72111	1.1532e-14	3.90623e-14	Up	XKRX	0.156726	0.0772509	0.136469	0.836474	0.791053	1.17637
0.64044	3.003	2.82446	1.06321	0.287686	0.372587	no	MYL10	0	0	0	0	0.558378	0
0.64044	3.003	2.82446	1.06321	0.287686	0.372587	no	ENSSSCG00000011724	0	0	0	0	0.108064	0
0.64044	3.003	2.82446	1.06321	0.287686	0.372587	no	REN	0	0	0	0	0.224198	0
0.64044	3.003	2.82446	1.06321	0.287686	0.372587	no	OSTN	0	0	0	0	0.227862	0
0.64044	3.003	2.82446	1.06321	0.287686	0.372587	no	ENSSSCG00000053573	0	0	0	0	0.161717	0
0.64044	3.003	2.82446	1.06321	0.287686	0.372587	no	GUCA2A	0	0	0	0	0.891012	0
64.2326	3.0028	0.314401	9.55088	1.28603e-21	5.47165e-21	Up	FMOD	0.472471	0.220413	0.329772	1.93943	2.77559	2.84052
387.85	3.00215	0.124923	24.032	1.28713e-127	2.43504e-126	Up	ZBTB47	1.01385	1.12144	0.96935	7.37536	7.1851	7.56358
10104.3	2.99833	0.0480356	62.4189	0	0	Up	KIAA0930	24.2798	23.2151	25.7384	177.934	175.686	171.127
2792.52	2.99777	0.158915	18.864	2.25552e-79	2.67136e-78	Up	EGR1	14.2858	16.6282	16.5669	111.63	92.6009	135.881
393.897	2.9954	0.130345	22.9805	7.29712e-117	1.24245e-115	Up	SCMH1	2.21947	2.08763	2.61561	16.492	17.7235	15.5898
43402.6	2.9949	0.0576804	51.9223	0	0	Up	APOE	673.657	650.062	587.312	4545.29	4687.23	4415.21
45.5094	2.99081	0.417994	7.15516	8.35748e-13	2.64371e-12	Up	LGALS2	0.13113	0.201925	0.0496905	1.24638	0.470739	0.939896
265.662	2.98894	0.147155	20.3115	1.01766e-91	1.38567e-90	Up	CCDC68	2.02308	1.9586	1.89516	14.1646	13.3373	14.2306
4668.22	2.98771	0.0522375	57.1947	0	0	Up	STK26	26.502	25.2801	25.4515	189.002	170.9	189.701
297.43	2.98647	0.140713	21.2238	5.75717e-100	8.4665e-99	Up	FJX1	2.1289	2.13888	2.19381	16.4679	14.0014	15.5792
1.35058	2.9852	1.97304	1.51299	0.130282	0.184277	no	IFITM10	0.0613277	0	0	0.268525	0.274912	0
1652.5	2.98519	0.0699645	42.6672	0	0	Up	CREB3L2	3.47778	3.85062	3.76923	27.7584	24.7756	25.999
1732.61	2.98512	0.0722846	41.2968	0	0	Up	TEAD1	6.41885	5.26688	5.70151	43.2917	39.0369	41.8103
1.41562	2.98457	1.95085	1.52988	0.126046	0.178749	no	CCR9	0	0.0179116	0	0.0583614	0.0559523	0
41.277	2.98205	0.411707	7.24314	4.3843e-13	1.40508e-12	Up	ECM2	0.316788	0.200931	0.0440116	1.68731	1.12069	1.19191
90.8323	2.98184	0.253385	11.768	5.70466e-32	3.15379e-31	Up	LMCD1	0.811939	0.783962	0.732601	5.37158	6.19711	4.89496
260.844	2.98106	0.150293	19.835	1.48451e-87	1.92127e-86	Up	SSC5D	0.951826	0.873813	1.01045	6.44664	6.67837	7.04173
569.723	2.98023	0.106196	28.0634	2.74257e-173	7.20954e-172	Up	PLXNA2	1.49766	1.34608	1.37943	10.6666	9.78006	9.56397
1233.34	2.97924	0.0766739	38.856	0	0	Up	GAB1	3.09754	2.74652	2.88808	21.0982	19.711	21.1549
14.642	2.97637	0.658663	4.5188	6.21904e-06	1.38658e-05	Up	ATP10B	0.0248403	0.0763681	0.0083527	0.335294	0.161268	0.223301
169.694	2.97612	0.190958	15.5852	9.17335e-55	7.80955e-54	Up	BCL6B	0.728258	1.10502	0.784352	6.75172	5.8497	5.49804
483.686	2.97438	0.115605	25.7289	5.55878e-146	1.20803e-144	Up	SGCE	5.54005	4.95785	6.35339	38.706	39.0817	41.7259
5573.98	2.97313	0.0508228	58.4999	0	0	Up	RFK	34.2869	31.3776	32.7313	240.712	216.717	236.519
2.37771	2.97193	1.48766	1.99772	0.0457467	0.0702158	no	STEAP4	0.0129965	0	0.0131068	0.0570147	0.077867	0.0661249
9.63891	2.97096	0.79558	3.73433	0.000188218	0.000375323	Up	SSPN	0	0.019649	0.0914549	0.284163	0.310473	0.214221
1.33245	2.96913	1.98693	1.49433	0.135089	0.190482	no	ENSSSCG00000061605	0.0718636	0	0	0.419368	0.214647	0
3.55707	2.96688	1.28334	2.31185	0.020786	0.0336211	Up	FSD2	0.0585969	0	0	0.171329	0.204727	0.0744499
0.622315	2.96558	2.64237	1.12232	0.261727	0.343376	no	NKX2-3	0	0	0	0.0433336	0.0887578	0
46.8255	2.96545	0.34145	8.68486	3.7921e-18	1.45168e-17	Up	SYNC	0.35894	0.329077	0.267219	2.12586	2.13673	2.32772
942.145	2.9649	0.0944808	31.3809	3.68431e-216	1.23648e-214	Up	CEP85L	2.56973	2.36285	2.22867	18.6665	14.642	16.9301
144.347	2.96139	0.201269	14.7136	5.27262e-49	4.0688e-48	Up	CPED1	0.386503	0.530525	0.334175	2.96095	2.71593	2.86967
42.5155	2.95692	0.367501	8.04602	8.55296e-16	3.02121e-15	Up	SAMD11	0.168332	0.38763	0.251983	1.91505	1.53878	1.96296
43.9783	2.94855	0.368435	8.00292	1.215e-15	4.26906e-15	Up	FMO5	0.0931962	0.300366	0.178443	1.18541	1.17937	1.38336
1213.75	2.94795	0.081237	36.2882	2.48066e-288	1.13117e-286	Up	CADM3	7.6274	7.55623	7.36144	49.4886	53.0048	53.1497
553.753	2.94745	0.109763	26.853	7.78645e-159	1.82923e-157	Up	PLXND1	1.52576	1.27477	1.33664	9.66727	9.88466	9.18471
1.30988	2.9463	1.8976	1.55264	0.120508	0.171617	no	ENSSSCG00000041465	0.0315716	0	0	0.1384	0.0944907	0.0400302
1.30388	2.94128	1.89926	1.54865	0.121467	0.172796	no	RGS11	0	0	0.0309177	0.0448457	0.137781	0.0778346
141.884	2.93828	0.20321	14.4593	2.19029e-47	1.6444e-46	Up	NFE2	1.6285	1.64397	1.53076	10.3098	12.1279	10.4992
2.29633	2.93326	1.51165	1.94044	0.0523264	0.079581	no	CBR2	0.0639313	0	0.064282	0.279896	0.19103	0.48367
0.60419	2.93229	2.66746	1.09928	0.271645	0.354661	no	KLRG1	0	0	0	0.410265	0.209802	0
0.60419	2.93229	2.66746	1.09928	0.271645	0.354661	no	CLEC4F	0	0	0	0.0763298	0.039087	0
0.60419	2.93229	2.66746	1.09928	0.271645	0.354661	no	ANKRD63	0	0	0	0.179225	0.0917436	0
0.60419	2.93229	2.66746	1.09928	0.271645	0.354661	no	PSAPL1	0	0	0	0.123035	0.062993	0
1.2902	2.93056	1.92795	1.52004	0.1285	0.181965	no	FETUB	0	0	0.0523816	0.304038	0.0778248	0.0657759
1385.63	2.92774	0.0733684	39.9047	0	0	Up	P3H1	11.2932	9.91216	11.5329	77.0608	72.7206	74.6139
1414.79	2.9275	0.0729718	40.1183	0	0	Up	PCSK5	8.09557	8.60945	8.83442	57.6684	55.8546	60.2618
37.3624	2.92638	0.382914	7.64239	2.13234e-14	7.15627e-14	Up	ENSSSCG00000012112	0.615385	0.572995	0.476432	3.66376	4.24692	3.41189
1.28732	2.92528	1.88673	1.55045	0.121034	0.172274	no	GPR15LG	0.0587964	0	0	0.171645	0.175732	0.148404
25.8445	2.92267	0.484326	6.0345	1.59452e-09	4.35892e-09	Up	ENSSSCG00000052944	0.147251	0.156951	0.307622	1.35488	0.859563	1.8987
0.599747	2.92208	2.67378	1.09287	0.274452	0.357568	no	CALML5	0	0	0	0	0.98948	0.405693
0.599747	2.92208	2.67378	1.09287	0.274452	0.357568	no	MYO7B	0	0	0	0	0.0249831	0.0106139
0.599747	2.92208	2.67378	1.09287	0.274452	0.357568	no	CDCP2	0	0	0	0	0.0583638	0.0247617
0.599747	2.92208	2.67378	1.09287	0.274452	0.357568	no	ENSSSCG00000042026	0	0	0	0	0.0842159	0.0356923
0.599747	2.92208	2.67378	1.09287	0.274452	0.357568	no	ENSSSCG00000060562	0	0	0	0	2.53777	1.68974
0.599747	2.92208	2.67378	1.09287	0.274452	0.357568	no	ENSSSCG00000060930	0	0	0	0	0.0825946	0.0348744
0.599747	2.92208	2.67378	1.09287	0.274452	0.357568	no	GBP5	0	0	0	0	0.0879181	0.0372557
0.599747	2.92208	2.67378	1.09287	0.274452	0.357568	no	ENSSSCG00000063096	0	0	0	0	3.19674	1.30143
1.28131	2.92052	1.99466	1.46417	0.143148	0.200702	no	NUPR2	0	0	1.03869	0	4.7951	3.90428
73.5211	2.91794	0.289499	10.0793	6.82234e-24	3.124e-23	Up	NDST3	0.296717	0.242353	0.253223	2.13622	1.24794	2.04732
65.7837	2.91414	0.287668	10.1302	4.0571e-24	1.86884e-23	Up	SNX31	0.781749	0.88764	0.78718	5.08179	5.49621	5.88999
1.27364	2.91395	2.03732	1.43028	0.152636	0.212335	no	GP5	0.0372899	0	0	0.272384	0	0.0472341
3.37148	2.91219	1.30682	2.22846	0.0258498	0.0412118	Up	DSG4	0	0	0.0386258	0.131508	0.0382455	0.113677
1.26763	2.90928	1.9094	1.52366	0.127594	0.180764	no	ENSSSCG00000033770	0	0	0.0210378	0.0915279	0.0312481	0.0530211
1.26763	2.90928	1.9094	1.52366	0.127594	0.180764	no	IQCF6	0	0	0.095038	0.414119	0.0883284	0.237548
408.298	2.9081	0.122579	23.7242	2.02883e-124	3.70966e-123	Up	GADD45A	5.75642	6.12299	6.27424	42.5798	36.3955	43.2544
821.271	2.90619	0.0907996	32.0066	8.83024e-225	3.1038e-223	Up	SH3PXD2A	2.253	2.46674	2.09996	16.0287	14.3105	15.2519
9.02955	2.90517	0.816174	3.5595	0.000371556	0.000722972	Up	KCNJ13	0	0.0913941	0.0283506	0.161308	0.227364	0.268425
26.3737	2.90327	0.458844	6.32735	2.49403e-10	7.08833e-10	Up	GRIFIN	1.22362	3.19112	3.33831	18.1446	17.1721	15.5948
3.37173	2.90199	1.29222	2.24573	0.0247213	0.0395725	Up	ENSSSCG00000047288	0.0254944	0	0	0.0631923	0.0415144	0.0875567
0.586065	2.89869	2.91143	0.995624	0.319433	0.407727	no	ENSSSCG00000000582	0	0	0	0.221692	0	0
0.586065	2.89869	2.91143	0.995624	0.319433	0.407727	no	GSTT4	0	0	0	0.302595	0	0
0.586065	2.89869	2.91143	0.995624	0.319433	0.407727	no	ENSSSCG00000032135	0	0	0	0.708521	0	0
0.586065	2.89869	2.91143	0.995624	0.319433	0.407727	no	ENSSSCG00000042900	0	0	0	0.0538372	0	0
88.2507	2.89771	0.250119	11.5853	4.89266e-31	2.65661e-30	Up	ARHGEF3	0.394022	0.34147	0.36896	2.48982	2.69783	2.32311
183.707	2.8977	0.17554	16.5074	3.24633e-61	3.05057e-60	Up	ENSSSCG00000029257	5.17819	4.23739	5.81603	34.295	34.969	33.8368
11.981	2.89495	0.697368	4.15125	3.30667e-05	6.99915e-05	Up	ENSSSCG00000039880	0.0711969	0.0808118	0.0556815	0.369986	0.787447	0.31056
45.4693	2.89288	0.343488	8.42206	3.69916e-17	1.37388e-16	Up	SOWAHD	0.444513	0.414275	0.619934	3.59706	3.01855	3.38011
454.649	2.88946	0.124034	23.2957	4.89864e-120	8.65022e-119	Up	ITGA9	1.30743	1.01665	1.19993	8.10012	6.81225	8.75777
1343.87	2.88843	0.0723191	39.94	0	0	Up	MLLT3	6.62685	6.73391	6.72579	45.2859	43.6828	44.1091
0.581622	2.88743	2.53652	1.13834	0.254977	0.335635	no	CIMIP2B	0	0	0	0.102067	0.104485	0.0881175
0.581622	2.88743	2.53652	1.13834	0.254977	0.335635	no	ENSSSCG00000029658	0	0	0	0.0225838	0.023132	0.0196379
0.581622	2.88743	2.53652	1.13834	0.254977	0.335635	no	HOXD11	0	0	0	0.0448979	0.0459804	0.0389624
0.581622	2.88743	2.53652	1.13834	0.254977	0.335635	no	ENSSSCG00000042965	0	0	0	0.0171083	0.0165754	0.0184138
0.581622	2.88743	2.53652	1.13834	0.254977	0.335635	no	ENSSSCG00000061857	0	0	0	0.252063	0.257574	0.181672
254.23	2.88371	0.153528	18.7829	1.04251e-78	1.22146e-77	Up	FAM217B	0.875878	1.13504	1.00215	6.65683	5.91162	7.17962
1922.23	2.88283	0.076779	37.5471	0	0	Up	CADM1	7.10457	8.69559	8.06578	54.7199	46.6086	55.7342
536.299	2.88124	0.108118	26.6492	1.83061e-156	4.22566e-155	Up	KIAA0040	2.48148	2.57831	2.11532	16.2384	15.175	15.7276
34.8057	2.88123	0.393413	7.32367	2.41271e-13	7.78468e-13	Up	TMEM220	0.323109	0.273605	0.337723	2.11708	2.27723	1.77523
5.54041	2.87714	0.998156	2.88245	0.0039459	0.00696055	Up	SLC10A6	0.182624	0	0.0459556	0.666769	0.341369	0.635233
1713.22	2.87618	0.0665659	43.2081	0	0	Up	PHLDB2	5.64751	5.82772	5.71454	38.2365	35.8449	38.8654
97.4653	2.87366	0.239683	11.9894	4.03715e-33	2.2927e-32	Up	NTF3	1.34718	1.51152	1.67882	10.5045	8.25381	10.8828
808.002	2.87194	0.0919729	31.2259	4.74369e-214	1.57211e-212	Up	KITLG	2.86937	2.37509	2.621	18.419	16.0067	17.6381
3.74231	2.87062	1.21643	2.35988	0.0182809	0.0297825	Up	SFTPC	0.217354	0.650471	0	1.95538	0.674904	1.22685
79.0975	2.87041	0.267136	10.7451	6.24607e-27	3.097e-26	Up	PECAM1	0.491052	0.449185	0.370791	2.9587	3.15652	2.47301
29.173	2.87033	0.425034	6.75317	1.44653e-11	4.33421e-11	Up	NR3C2	0.13788	0.155059	0.117833	0.965593	0.819933	0.844004
1.22693	2.86931	2.0136	1.42497	0.154166	0.21424	no	CBLN3	0	0	0.0231127	0.100559	0	0.102074
474.357	2.86868	0.112626	25.4709	4.14584e-143	8.88484e-142	Up	CDH6	1.85664	2.08602	2.19361	13.3281	13.0007	13.7366
4.65526	2.86733	1.08075	2.65311	0.00797546	0.0135957	Up	MYOM2	0.0346949	0.0175424	0	0.1353	0.121266	0.0882836
111.365	2.86696	0.227634	12.5946	2.26085e-36	1.37752e-35	Up	NGEF	0.555323	0.51814	0.758464	3.57793	4.29531	4.18148
2110.73	2.86685	0.0658392	43.5433	0	0	Up	SERTAD2	7.64248	7.41049	6.87858	50.7218	44.7383	47.8219
51.4366	2.86653	0.326821	8.77095	1.77163e-18	6.84422e-18	Up	SCARF1	0.379886	0.222291	0.285117	2.32159	1.84139	1.80092
1.2891	2.86612	1.92488	1.48899	0.136491	0.192239	no	TRIM69	0	0.0705669	0	0.0674203	0.0689893	0.233804
1.22249	2.86552	1.94801	1.471	0.14129	0.198413	no	CCDC154	0	0	0.0342854	0.0497337	0.050931	0.17256
644.492	2.86513	0.100031	28.6425	1.98829e-180	5.483e-179	Up	SUSD2	2.21365	1.90643	1.95986	13.2468	13.4388	13.2254
6.84494	2.86232	0.880678	3.25013	0.00115351	0.00214702	Up	ENSSSCG00000045569	0.0373032	0.0179313	0.0243808	0.247231	0.159881	0.123558
159.463	2.86023	0.200776	14.2459	4.75466e-46	3.49334e-45	Up	MAML2	0.329744	0.585798	0.58015	2.93761	3.10399	3.55245
5.72308	2.85808	0.95522	2.99206	0.002771	0.00497408	Up	IMPG2	0.0469695	0.0237419	0.0157869	0.183138	0.211031	0.17915
59.9003	2.85732	0.316098	9.03934	1.57621e-19	6.3113e-19	Up	ABCA4	0.166852	0.198131	0.0731846	1.00801	0.782575	0.988312
474.332	2.85492	0.110695	25.7909	1.12074e-146	2.44415e-145	Up	PLA2G4A	3.21341	3.16971	3.17228	21.0085	19.7067	21.238
394.136	2.8542	0.122848	23.2336	2.08545e-119	3.6513e-118	Up	ENSSSCG00000046071	1.50343	1.43213	1.58683	10.7543	9.23514	9.44517
1273.79	2.85386	0.0836218	34.1281	2.82151e-255	1.10941e-253	Up	NIN	2.6203	2.75437	2.83892	19.5584	15.3888	18.2465
52.2956	2.85348	0.339722	8.39948	4.48468e-17	1.66064e-16	Up	ADORA2B	0.40755	0.24428	0.845663	3.24239	3.11978	3.6188
0.563497	2.85259	2.72861	1.04544	0.295822	0.381825	no	ABCA6	0	0	0	0.032356	0	0.0140759
0.563497	2.85259	2.72861	1.04544	0.295822	0.381825	no	ENSSSCG00000022567	0	0	0	1.16992	0	0.487909
0.563497	2.85259	2.72861	1.04544	0.295822	0.381825	no	SH3TC2	0	0	0	0.0356713	0	0.0155158
0.563497	2.85259	2.72861	1.04544	0.295822	0.381825	no	LYVE1	0	0	0	0.0749936	0	0.0325616
0.563497	2.85259	2.72861	1.04544	0.295822	0.381825	no	ENSSSCG00000031581	0	0	0	0.0917852	0	0.0515857
0.563497	2.85259	2.72861	1.04544	0.295822	0.381825	no	ENSSSCG00000033906	0	0	0	0.611103	0	0.258965
0.563497	2.85259	2.72861	1.04544	0.295822	0.381825	no	CNGA1	0	0	0	0.068377	0	0.0296975
0.563497	2.85259	2.72861	1.04544	0.295822	0.381825	no	ENSSSCG00000053644	0	0	0	1.78824	0	0.744189
0.563497	2.85259	2.72861	1.04544	0.295822	0.381825	no	SPINK6	0	0	0	0.436992	0	0.186652
0.563497	2.85259	2.72861	1.04544	0.295822	0.381825	no	ENSSSCG00000062729	0	0	0	1.64329	0	1.00855
2862.32	2.85161	0.056611	50.3719	0	0	Up	BMP1	14.9793	14.3179	15.9268	100.289	94.886	97.984
49.6865	2.85034	0.33199	8.5856	9.03634e-18	3.41977e-17	Up	TDO2	0.441335	0.351953	0.569554	3.32551	2.37021	3.14834
224.736	2.84991	0.163888	17.3894	9.92401e-68	1.02664e-66	Up	ADAMTS15	0.747753	0.789776	0.5824	4.72047	3.98456	4.91511
18.8032	2.84949	0.539245	5.28423	1.26234e-07	3.12703e-07	Up	DEXI	10.4121	1.72122	7.77353	53.4064	44.769	40.6179
2.20205	2.84791	1.58894	1.79233	0.0730804	0.108417	no	ENSSSCG00000053694	0.605253	0.219432	0	0.437801	2.13274	1.46982
3720.24	2.84738	0.0529391	53.7859	0	0	Up	MTHFD2	14.2838	14.6844	15.3475	95.9608	93.8588	95.9227
36.4717	2.84617	0.385452	7.38399	1.53617e-13	4.9982e-13	Up	KLF2	0.616195	0.466041	0.413354	3.075	3.63343	2.86465
481.203	2.84552	0.111383	25.5471	5.91552e-144	1.2751e-142	Up	FRMD3	2.21954	2.00904	2.25475	14.8028	12.8593	14.3238
6.12703	2.84411	0.961723	2.95731	0.0031034	0.00554075	Up	ENSSSCG00000063463	0.15007	0.339941	0	0.766187	1.34451	0.755469
174.148	2.84398	0.185364	15.3426	3.96802e-53	3.27445e-52	Up	ENSSSCG00000044449	5.50903	7.53527	4.81008	38.6558	38.7925	35.018
4.74531	2.8439	1.07384	2.64836	0.00808839	0.0137718	Up	NCALD	0	0.128833	0.0856926	0.435134	0.254611	0.59246
1899.06	2.84332	0.0647829	43.8899	0	0	Up	UPK1B	22.5617	20.7146	23.4747	146.386	140.871	143.745
0.559054	2.84182	2.73572	1.03879	0.298905	0.385207	no	ENSSSCG00000027553	0	0	0	0	0.056424	0.115116
0.559054	2.84182	2.73572	1.03879	0.298905	0.385207	no	PNOC	0	0	0	0	0.110321	0.185992
0.559054	2.84182	2.73572	1.03879	0.298905	0.385207	no	ENSSSCG00000040903	0	0	0	0	1.60637	2.03503
50.9316	2.84175	0.33107	8.58355	9.19892e-18	3.47917e-17	Up	AFAP1L2	0.19818	0.250423	0.382991	1.64242	1.68181	2.05741
111.811	2.83894	0.220977	12.8472	8.91937e-38	5.60374e-37	Up	HHAT	1.28676	1.23313	1.06939	8.02075	7.76612	7.01474
137.926	2.83539	0.201964	14.039	8.99238e-45	6.44113e-44	Up	ZC3HAV1L	1.77394	1.39316	1.32364	9.40801	8.94644	10.5773
2.16267	2.83207	1.55838	1.81732	0.0691685	0.103092	no	TMIGD1	0	0	0.0779339	0.158427	0.155129	0.180484
513.381	2.82148	0.117054	24.1041	2.26417e-128	4.3054e-127	Up	SLITRK2	2.06953	2.63018	2.86582	16.6223	14.2538	16.902
40.9239	2.82095	0.361512	7.8032	6.03554e-15	2.0682e-14	Up	ENSSSCG00000034866	0.395177	0.710418	0.687617	3.71369	3.73776	3.92272
5.57741	2.81934	1.01666	2.77314	0.00555187	0.00964586	Up	ADGRF4	0	0.0381538	0.101491	0.147196	0.452261	0.287618
24.6516	2.81165	0.471075	5.96859	2.39316e-09	6.48295e-09	Up	RIBC1	0.940604	0.846074	0.56326	4.37309	3.63046	6.27204
13.0376	2.80957	0.640186	4.38868	1.14041e-05	2.49203e-05	Up	HOXA2	0.154532	0.0390285	0.129773	0.602292	0.889219	0.653766
3.17037	2.80658	1.29785	2.16248	0.030581	0.0482367	Up	MCHR1	0.0761971	0	0.0383655	0.111313	0.227976	0.434265
0.540929	2.80548	2.7657	1.01438	0.310401	0.397774	no	FAM180B	0	0	0	0.0582197	0	0.100924
0.540929	2.80548	2.7657	1.01438	0.310401	0.397774	no	CA1	0	0	0	0.0844133	0	0.160413
0.540929	2.80548	2.7657	1.01438	0.310401	0.397774	no	ENSSSCG00000059227	0	0	0	0.186335	0	0.3193
2.12511	2.80425	1.57372	1.78192	0.0747625	0.110744	no	ENSSSCG00000058164	0.166137	0	0	0.363412	0.247977	0.522018
91.2425	2.80269	0.23923	11.7154	1.06235e-31	5.84701e-31	Up	COL23A1	0.276649	0.270794	0.279158	1.80139	1.69784	1.69256
3.13099	2.80141	1.34114	2.08882	0.0367236	0.0572205	no	TMEM61	0	0	0.0988426	0.191167	0.0978861	0.373166
7773.45	2.80003	0.0636958	43.9594	0	0	Up	NHERF1	87.8886	83.8017	99.8991	546.491	594.914	552.956
513.973	2.79225	0.108086	25.8335	3.72513e-147	8.15268e-146	Up	SFN	8.05328	8.29402	9.08123	52.5649	53.6047	52.0716
336.711	2.78902	0.1301	21.4374	5.98562e-102	8.92983e-101	Up	SLC66A3	4.06168	3.66632	4.07428	24.5784	25.0799	23.8617
72.6426	2.78778	0.285375	9.76885	1.53188e-22	6.72108e-22	Up	PLA2G4E	0.326974	0.165344	0.230105	1.24706	1.64761	1.67887
40.693	2.78747	0.358823	7.76838	7.94978e-15	2.71014e-14	Up	ZNF641	0.170299	0.178817	0.198165	1.2643	0.922209	1.21636
544.465	2.78261	0.297303	9.35951	8.0105e-21	3.3296e-20	Up	MTUS1	4.29648	4.18481	3.58003	18.6854	33.3618	21.8887
9.9963	2.78041	0.720157	3.86084	0.000112996	0.00022914	Up	GALNT15	0.0349	0.0531194	0.0351749	0.221509	0.193204	0.327341
8.44889	2.77597	0.862458	3.21868	0.00128784	0.00238629	Up	ENSSSCG00000059697	0.101184	0.0716541	0.195495	1.08268	0.143689	1.06172
62.5692	2.7754	0.298825	9.28772	1.57627e-20	6.49798e-20	Up	HTR1B	0.181592	0.306088	0.183165	1.53443	1.08815	1.38658
494.509	2.7737	0.118129	23.4803	6.48679e-122	1.16093e-120	Up	SMPD1	5.73427	5.1648	4.93374	32.1131	35.0673	29.9892
3.52438	2.77127	1.2301	2.25288	0.0242666	0.0389017	Up	ATP13A4	0.0145621	0.0497557	0	0.149051	0.0654301	0.148141
8168.82	2.77064	0.0534953	51.7922	0	0	Up	FBLN1	62.5125	63.5316	71.0887	400.619	407.787	396.727
742.437	2.76877	0.0929148	29.799	4.02737e-195	1.19974e-193	Up	SLC35D1	2.23535	2.57304	2.62201	15.6692	14.8284	14.7222
804.211	2.76806	0.0914588	30.2656	3.24962e-201	1.00349e-199	Up	PLXDC2	4.98255	4.30055	4.29357	27.4479	26.7555	28.9232
411.571	2.76765	0.121442	22.7899	5.77632e-115	9.63187e-114	Up	IER5	4.5907	3.92573	3.51883	25.0661	23.3949	25.1184
47.2444	2.76758	0.340268	8.13354	4.16918e-16	1.49029e-15	Up	FLVCR2	0.415769	0.288959	0.423612	2.90486	1.80342	2.413
577.416	2.76584	0.102666	26.9402	7.43749e-160	1.76287e-158	Up	ST6GALNAC3	3.45806	4.09949	3.57903	22.7236	21.6219	23.0242
2.49124	2.7657	1.48245	1.86564	0.0620922	0.093196	no	DNTT	0	0.105899	0	0.183655	0.141061	0.159361
1858.67	2.76556	0.0867907	31.8647	8.24782e-223	2.8665e-221	Up	STXBP6	9.63645	12.7515	13.7309	75.6969	71.3598	72.2204
4.315	2.76284	1.11756	2.47221	0.0134282	0.0222771	Up	PFKFB1	0	0.0186054	0.0351694	0.146896	0.0522446	0.14242
2088.34	2.76264	0.0645414	42.8042	0	0	Up	CDC42EP4	13.9482	14.5008	14.7059	85.8928	88.4742	87.6827
668.236	2.75852	0.0992315	27.7988	4.48339e-170	1.14139e-168	Up	CDKN1B	13.6262	11.5639	10.9893	74.7198	69.5846	75.8312
65.3504	2.75838	0.293867	9.38649	6.20345e-21	2.58777e-20	Up	STAC2	0.548573	0.443259	0.258609	2.37131	2.60693	2.5417
96.8097	2.75431	0.24996	11.019	3.09431e-28	1.5842e-27	Up	LOXL4	0.386014	0.738007	0.609189	2.89555	3.74494	3.60543
15.1551	2.75321	0.592855	4.64398	3.41756e-06	7.76239e-06	Up	P2RX6	0.10924	0.147609	0.11011	0.819429	0.448521	0.952302
188.255	2.7524	0.167688	16.4138	1.52373e-60	1.41182e-59	Up	SYDE1	1.12457	1.04931	1.22105	7.05736	6.73626	6.88293
0.518361	2.7516	3.04074	0.904912	0.365512	0.458595	no	ENSSSCG00000001776	0	0	0	0	0	0.238121
0.518361	2.7516	3.04074	0.904912	0.365512	0.458595	no	SLAMF9	0	0	0	0	0	0.147725
491.921	2.75096	0.108901	25.2612	8.53364e-141	1.79768e-139	Up	ZHX1	3.99424	3.43977	4.20885	24.3163	22.4924	24.0637
3.2761	2.75059	1.25326	2.19474	0.0281823	0.0446696	Up	ENSSSCG00000058958	0.00933795	0.0137218	0.00945376	0.0270522	0.0696875	0.0953683
6.55342	2.74952	0.896007	3.06864	0.00215036	0.00390037	Up	ENSSSCG00000034356	0.0968617	0.0978084	0.0325245	0.625749	0.258486	0.471701
15.1619	2.74748	0.58394	4.70507	2.53785e-06	5.80978e-06	Up	ZNF70	0.351235	0.30362	0.151477	1.53857	1.42531	1.83909
101.809	2.74056	0.234877	11.668	1.85634e-31	1.01778e-30	Up	TTC23	0.865798	1.53425	1.5184	8.11978	7.69629	7.43506
162.139	2.74045	0.219646	12.4767	1.00089e-35	6.02712e-35	Up	GSAP	0.488869	1.10108	0.772319	4.67624	3.58817	5.51643
450.04	2.73873	0.121734	22.4977	4.37274e-112	7.09385e-111	Up	RIN3	2.58585	2.10976	2.45499	13.2445	15.3553	14.4592
644.502	2.73816	0.102477	26.7198	2.76852e-157	6.43066e-156	Up	UNC5C	2.22878	2.07811	2.05579	13.7106	11.0695	13.3636
85.61	2.73672	0.255973	10.6915	1.11593e-26	5.47172e-26	Up	WFDC2	7.51883	5.94009	5.20489	36.9875	42.1237	32.382
129.275	2.7341	0.219634	12.4484	1.42646e-35	8.55644e-35	Up	ZFHX4	0.631379	0.310822	0.572806	2.70301	3.04526	3.51599
853.759	2.7315	0.095719	28.5366	4.1145e-179	1.12131e-177	Up	MMP15	4.7278	3.7429	4.82702	26.1398	27.9915	25.733
1.22027	2.73021	2.03859	1.33926	0.180486	0.246678	no	ENSSSCG00000042681	0	0.0230305	0	0.046937	0.0731888	0
1851.74	2.73002	0.0654956	41.6826	0	0	Up	DEGS1	20.1714	21.3738	20.5675	122.927	116.89	128.424
65.0701	2.72841	0.29415	9.27556	1.76688e-20	7.27406e-20	Up	SPIN4	0.233778	0.432389	0.304639	2.12835	1.48079	2.04324
6295.84	2.72745	0.0452356	60.2943	0	0	Up	SEPTIN11	30.506	31.4576	31.6879	189.579	178.778	187.273
41.0788	2.72724	0.374213	7.28794	3.14739e-13	1.01252e-12	Up	OTUD1	0.924331	0.83921	0.279109	4.18462	4.07749	3.68246
1.14921	2.72594	2.09668	1.30012	0.193559	0.262208	no	SCEL	0	0	0.0278283	0	0.15512	0.0350408
2119.63	2.7241	0.061218	44.4984	0	0	Up	CFL2	14.5329	15.2825	15.2578	91.1859	84.057	91.2597
144.351	2.72353	0.189837	14.3466	1.11837e-46	8.31234e-46	Up	RASL11B	1.70999	1.63085	1.53122	9.90218	9.1457	9.8367
4982	2.72022	0.0490997	55.402	0	0	Up	ENSSSCG00000009422	59.0077	60.9626	62.556	367.063	355.243	355.018
781.451	2.71944	0.0890336	30.544	6.78872e-205	2.13546e-203	Up	NPR1	3.30005	3.3999	3.7175	20.505	20.22	20.8156
2413.12	2.719	0.0656262	41.4317	0	0	Up	MACROH2A1	25.4557	24.6048	28.0003	148.052	155.414	157.55
2204.93	2.71823	0.0601655	45.1792	0	0	Up	ENSSSCG00000016330	11.8539	11.5802	12.1207	72.4198	68.7256	68.7936
1316.69	2.7137	0.0764795	35.4827	9.07234e-276	3.89754e-274	Up	SESN1	9.50959	9.1333	10.4971	60.0912	51.9398	59.7706
125.495	2.71205	0.204313	13.274	3.27819e-40	2.15515e-39	Up	DDR2	0.868983	0.721371	0.917677	5.34592	4.70245	4.76731
1.20214	2.71125	2.04527	1.32562	0.184964	0.252204	no	LHCGR	0	0.0449229	0	0.190673	0.0962131	0
81.505	2.71068	0.26179	10.3544	3.99748e-25	1.88777e-24	Up	LRP11	0.612487	0.563416	0.446166	3.32083	3.49036	2.58951
8.60869	2.70985	0.782681	3.46226	0.00053565	0.00102814	Up	C16orf46	0.052748	0.119893	0.0926314	0.269825	0.551386	0.686274
449.714	2.70652	0.122919	22.0188	1.90444e-107	2.96514e-106	Up	ARAP2	1.20833	1.18569	1.1241	7.77846	5.72392	7.11205
1321.36	2.70591	0.0770838	35.1035	5.96431e-270	2.51001e-268	Up	CPNE1	18.2542	19.6937	20.0576	110.338	116.635	111.324
276.32	2.70557	0.150858	17.9346	6.33502e-72	6.84352e-71	Up	SNAI1	3.70568	3.56492	4.1591	20.2436	25.0031	21.8998
1.13109	2.70409	1.99627	1.35457	0.175555	0.240719	no	NPPA	0	0	0.0416066	0.056786	0.174882	0.0491322
1.13265	2.70407	1.99561	1.35501	0.175415	0.240592	no	ENSSSCG00000044710	0.422146	0	0	0.609429	1.86458	0.50776
1.13265	2.70407	1.99561	1.35501	0.175415	0.240592	no	PATL2	0.0277049	0	0	0.0404894	0.124401	0.0351508
1.1977	2.70343	1.9703	1.37209	0.170035	0.234049	no	MAB21L4	0	0.0517509	0	0.100733	0.206241	0.0433069
1.1977	2.70343	1.9703	1.37209	0.170035	0.234049	no	IFN-DELTA-9	0	0.304415	0	0.295101	0.844222	0.250368
5.62831	2.70226	3.78943	0.713105	0.475781	0.570267	no	TSSK3	0.193295	0	9.63711e-09	1.13982	0	0.0003791
6233.6	2.7014	0.0545266	49.5428	0	0	Up	LAMP2	27.4242	26.6421	27.0582	170.464	141.407	161.756
2.00957	2.69864	1.56234	1.7273	0.0841133	0.123297	no	ST6GALNAC1	0.0224682	0	0.0249452	0.0646572	0.132002	0.0839708
1238.05	2.69736	0.0763076	35.3485	1.0582e-273	4.50441e-272	Up	PRSS35	8.84082	8.46818	8.5825	52.375	45.6553	52.5928
1.98221	2.69558	1.71766	1.56933	0.11657	0.166481	no	ENSSSCG00000041413	1.02301	0	0.995246	11.8282	0	1.23936
1.11741	2.69286	2.11025	1.27609	0.201925	0.272369	no	NKX2-2	0	0	0.0311896	0.180961	0.046331	0
1.99745	2.69273	1.61552	1.66679	0.0955554	0.138483	no	ENSSSCG00000012812	0.0666991	0	0	0.24364	0.0998029	0.0845431
418.273	2.69205	0.117898	22.8337	2.12089e-115	3.55249e-114	Up	COMMD3	15.3508	15.2814	14.0209	93.6567	78.3748	86.3436
1087.8	2.69091	0.0990238	27.1744	1.30409e-162	3.16787e-161	Up	STEAP2	4.25492	4.61861	3.69557	26.1993	20.0813	26.2529
129.899	2.68698	0.2068	12.9932	1.3378e-38	8.55259e-38	Up	ENSSSCG00000032197	2.8091	1.80047	2.61084	12.9733	13.8269	15.5986
16.9592	2.68527	0.556493	4.82535	1.39755e-06	3.25761e-06	Up	SLC22A18	0.426802	0.0717529	0.320464	1.37221	1.69875	1.74177
289.329	2.68515	0.141112	19.0286	9.8863e-81	1.18834e-79	Up	MCUB	5.90745	5.52307	5.45713	31.0485	34.7597	31.8144
1.11297	2.68506	1.98528	1.35248	0.176221	0.24156	no	TRBV19	0	0	0.0371348	0.0955758	0.117034	0.0554268
1.11453	2.68505	1.98461	1.35293	0.176077	0.241398	no	INMT	0.0671913	0	0	0.196088	0.200739	0.0997549
1.11453	2.68505	1.98461	1.35293	0.176077	0.241398	no	ENSSSCG00000028717	0.0183819	0	0	0.0565347	0.0561143	0.0224968
1.11009	2.68031	2.08587	1.28498	0.198799	0.268582	no	LPXN	0.0281939	0	0	0	0.126594	0.0856204
43.3739	2.67934	0.348243	7.69388	1.42741e-14	4.81572e-14	Up	AKAP6	0.0959629	0.159169	0.0859838	0.584949	0.648319	0.667865
9.0461	2.67835	0.768397	3.48563	0.000490975	0.000946308	Up	ENSSSCG00000017507	0.169841	0.058508	0.0379008	0.476695	0.476304	0.525027
869.815	2.67651	0.0869406	30.7855	4.10004e-208	1.31194e-206	Up	COBLL1	3.3726	3.8767	3.78337	22.488	19.6726	20.8553
6871.93	2.67485	0.0508461	52.6069	0	0	Up	MSN	25.9746	27.7974	27.8499	153.866	157.2	155.32
4658.64	2.67368	0.0636237	42.0233	0	0	Up	LMNA	40.4744	36.5753	39.007	214.767	234.87	214.083
109.977	2.67342	0.226775	11.7889	4.45473e-32	2.47161e-31	Up	TNFSF4	0.756776	0.756288	0.491703	4.39691	3.26207	3.67831
2740.77	2.67308	0.0647239	41.2997	0	0	Up	MYO1C	11.838	12.043	13.6993	71.4009	73.4585	70.0109
48149.4	2.67298	0.0410521	65.112	0	0	Up	TPM4	491.921	505.337	523.999	2877.84	2884.66	2927.7
12.5439	2.67084	0.629861	4.24037	2.23152e-05	4.78119e-05	Up	GRAP2	0.109496	0.165906	0.110332	0.840133	0.655557	0.659925
10.0107	2.66898	0.731026	3.651	0.000261222	0.000514707	Up	CSF1R	0.0365642	0.0184868	0.0737527	0.267349	0.346875	0.155051
1.09484	2.66635	2.00983	1.32666	0.184623	0.251804	no	PRTN3	0	0	0.0682402	0.297154	0.1014	0.0855375
1.0964	2.66635	2.00913	1.32711	0.184472	0.251644	no	LAMP5	0.0280888	0	0	0.12315	0.0452171	0.0383181
77.0921	2.66472	0.262006	10.1705	2.68648e-24	1.24397e-23	Up	AMIGO3	0.525954	0.601436	0.544463	3.80742	2.68699	3.00656
218.012	2.65985	0.155179	17.1405	7.40082e-66	7.45667e-65	Up	SYNPO	1.05862	1.14231	1.11654	6.71963	5.94609	6.14937
430.048	2.65895	0.121405	21.9014	2.51859e-106	3.88227e-105	Up	BCAR3	2.90512	2.47726	2.66705	14.3339	16.3409	15.0025
241.142	2.65871	0.148718	17.8775	1.76652e-71	1.89947e-70	Up	ZDHHC4	4.09445	3.3323	4.00891	22.7582	20.339	22.3366
5.68817	2.65722	0.985112	2.69738	0.00698871	0.0119951	Up	SCML4	0.0301451	0.171554	0	0.341025	0.266725	0.327857
63.2698	2.65603	0.285562	9.30108	1.39021e-20	5.73991e-20	Up	BMP2	0.569017	0.412416	0.723048	3.21828	3.37015	3.26611
101.544	2.6549	0.230756	11.5052	1.2415e-30	6.69796e-30	Up	GPRC5A	1.26728	1.6713	1.00399	7.51145	7.28053	6.7316
643.589	2.65353	0.0946197	28.0441	4.71266e-173	1.23534e-171	Up	TGFB1I1	7.04143	7.3975	7.55765	42.017	40.4086	41.5186
22.0091	2.65113	0.478691	5.53829	3.05445e-08	7.8222e-08	Up	BARX1	0.405614	0.245605	0.326717	1.71821	1.63811	2.25936
1422.72	2.65004	0.169389	15.6447	3.60807e-55	3.09152e-54	Up	GAS7	3.50363	3.40064	4.93808	21.9506	22.2623	22.3414
24.9299	2.64831	0.457094	5.79379	6.88135e-09	1.81976e-08	Up	C4orf17	0.308155	0.446377	0.198391	1.99203	1.35046	1.83735
434.951	2.64813	0.119581	22.145	1.16658e-108	1.83168e-107	Up	P3H3	3.28955	3.91084	3.31582	20.3663	20.2156	18.0232
649.643	2.64764	0.104402	25.36	6.96861e-142	1.47975e-140	Up	ZMAT3	4.27784	3.74329	4.5006	24.5237	20.3916	25.8072
806.833	2.64387	0.093286	28.3415	1.06524e-176	2.84456e-175	Up	PPP1R1A	25.752	26.249	25.6392	139.873	153.677	140.079
786.52	2.64344	0.0877711	30.1174	2.86399e-199	8.74224e-198	Up	TGFB1	5.58492	5.1082	5.51294	31.0174	30.1408	29.8887
82.4885	2.64332	0.251242	10.521	6.91318e-26	3.32732e-25	Up	CCDC170	0.408814	0.415042	0.284421	2.0008	1.98395	2.2185
11.2403	2.64222	0.678873	3.89208	9.93897e-05	0.000202567	Up	PPP1R1C	0.150437	0.170832	0.151495	0.979896	1.12527	0.523995
1.13888	2.64133	1.97289	1.33881	0.180632	0.246823	no	ENSSSCG00000058083	0	0.0513908	0	0.107398	0.0545662	0.0946948
1.07384	2.64113	2.00006	1.32053	0.18666	0.254217	no	ENSSSCG00000035214	0.122697	0	0	0.357321	0.182686	0.306353
1209.83	2.63772	0.0829928	31.7825	1.129e-221	3.8874e-220	Up	LOX	5.11128	5.91669	4.72188	31.0461	26.8105	29.4179
46.7573	2.63726	0.332977	7.92026	2.37013e-15	8.24657e-15	Up	UPK3A	0.934865	1.48416	1.21254	6.67969	5.46668	7.79777
14257.1	2.63663	0.0425096	62.0243	0	0	Up	LAMB1	48.758	48.8668	50.9782	282.875	258.646	287.187
1541.35	2.63581	0.0689196	38.2447	0	0	Up	PRELID2	6.60244	6.59294	7.30221	39.2946	35.7208	39.3245
146.065	2.63578	0.187505	14.0571	6.97121e-45	5.00305e-44	Up	LAMC2	0.602995	0.615343	0.58607	3.46321	3.03832	3.54336
117.054	2.63304	0.213189	12.3507	4.8282e-35	2.86466e-34	Up	THBD	0.364884	0.430567	0.286276	1.96813	2.02867	1.93022
1329.06	2.6325	0.0719531	36.5863	4.72556e-293	2.19803e-291	Up	ARHGAP10	9.21472	9.0765	9.81956	52.7892	52.1578	51.4634
26.0337	2.63101	0.445971	5.89952	3.64571e-09	9.7917e-09	Up	THRB	0.125578	0.103776	0.124811	0.904888	0.575898	0.542264
144.479	2.631	0.193984	13.563	6.6378e-42	4.48293e-41	Up	CDK6	0.826757	0.579524	0.584219	3.92917	3.40232	3.85709
47.4661	2.62927	0.32514	8.08656	6.13749e-16	2.18043e-15	Up	IRX3	0.541596	0.601338	0.492606	2.85032	3.21125	2.85432
1449.81	2.6282	0.0724805	36.2608	6.71439e-288	3.05422e-286	Up	ENSSSCG00000017608	16.4324	16.4443	18.0791	96.5503	95.6585	90.6026
1.12075	2.62069	2.07793	1.2612	0.207238	0.278866	no	ENSSSCG00000028810	0	0.0562237	0	0.162741	0	0.0940714
276.68	2.61893	0.139288	18.8024	7.22331e-79	8.48464e-78	Up	ADAMTS4	1.77911	1.445	1.57641	9.32615	8.65466	8.696
3492.63	2.61779	0.0608429	43.0254	0	0	Up	FNDC3A	12.9038	12.6783	12.3027	72.8263	62.1391	73.6189
1.0497	2.61527	2.02782	1.2897	0.197155	0.26671	no	ENSSSCG00000011344	0	0	0.529241	0.775773	0.792791	1.93764
2411.71	2.61446	0.0613452	42.6189	0	0	Up	PDPN	22.7369	22.1156	23.5665	122.848	126.824	125.91
43.8643	2.61443	0.352717	7.41226	1.24161e-13	4.05402e-13	Up	RERG	0.505598	0.284293	0.513168	3.29054	2.0862	2.07473
7.01916	2.61314	0.835802	3.1265	0.001769	0.00323743	Up	ENSSSCG00000043490	0.0840756	0.115848	0.116391	0.456074	0.656812	0.530934
699.305	2.61271	0.103265	25.3011	3.10972e-141	6.58077e-140	Up	DMD	2.58411	2.43625	2.63649	15.4755	11.7203	14.884
31.0663	2.61236	0.402989	6.48246	9.02395e-11	2.61435e-10	Up	GHR	0.26492	0.301164	0.222522	1.74265	1.29217	1.26167
8.68538	2.61219	0.759343	3.44006	0.000581581	0.00111205	Up	ENSSSCG00000010280	0.0848086	0.0428308	0.129836	0.371824	0.572883	0.537956
51.7581	2.61139	0.312174	8.36516	6.00356e-17	2.21379e-16	Up	FGF10	0.285871	0.303481	0.259448	1.75564	1.28449	1.59957
214.414	2.60819	0.162581	16.0424	6.46453e-58	5.78194e-57	Up	MYLK	1.64928	1.43549	1.13129	8.01645	7.50115	7.42556
1246.96	2.60802	0.0745256	34.9949	2.68636e-268	1.12036e-266	Up	ACVR2A	4.95948	4.83661	4.67574	27.6359	24.3054	27.1135
3.74972	2.60681	1.15145	2.26394	0.023578	0.0378521	Up	CATSPER3	0.0508542	0	0.153517	0.519771	0.304109	0.385596
218.769	2.60627	0.155626	16.747	5.95458e-63	5.74681e-62	Up	TMEM9B	2.09858	1.80585	2.36812	12.2288	10.6574	11.5622
1707.24	2.60608	0.0643401	40.5047	0	0	Up	RBMS1	15.5794	16.2925	15.9655	89.5289	83.2423	87.9036
2987.96	2.60188	0.063003	41.2977	0	0	Up	ARHGAP1	22.1733	21.7451	22.8103	120.116	126.736	116.047
99.2554	2.60174	0.231582	11.2346	2.75668e-29	1.44279e-28	Up	ENSSSCG00000024759	0.472715	0.614764	0.629649	3.07225	3.39606	2.82293
12.5237	2.60045	0.630998	4.12117	3.76952e-05	7.93992e-05	Up	ATOH8	0.150059	0.0758016	0.126022	0.731095	0.44926	0.793655
2.96311	2.59772	1.32143	1.96584	0.0493172	0.0753068	no	ARSI	0.0218027	0.033048	0.0219764	0.0956135	0.0326426	0.276905
158.481	2.59763	0.185605	13.9955	1.66038e-44	1.18337e-43	Up	JMJD8	3.51375	3.79401	5.36455	24.2483	22.194	22.6985
217.508	2.5936	0.15977	16.2333	2.93119e-59	2.66405e-58	Up	HUNK	1.15555	1.50544	1.44411	7.06754	7.77527	7.22084
1.03314	2.59322	2.12147	1.22237	0.221568	0.296067	no	TMEM156	0.0408443	0	0	0.128146	0	0.166519
1.03314	2.59322	2.12147	1.22237	0.221568	0.296067	no	GPR88	0.0616144	0	0	0.179852	0	0.233163
12.6927	2.5931	0.618397	4.19326	2.74971e-05	5.85094e-05	Up	KANK4	0.0992144	0.0752211	0.0953717	0.580247	0.396217	0.539199
21.4432	2.59055	0.476515	5.43644	5.43552e-08	1.37567e-07	Up	SPP1	0.296963	0.329511	0.438349	1.97152	1.88854	2.14877
8.77299	2.59016	0.750524	3.45114	0.000558226	0.00107004	Up	SPAAR	3.50677	5.36809	8.06137	25.6299	35.1684	32.46
4.07942	2.58965	1.14082	2.27	0.0232077	0.0373072	Up	MYOM1	0.0123799	0.037555	0.0124854	0.0670616	0.0370874	0.195466
543.195	2.58841	0.101443	25.5157	1.31851e-143	2.83878e-142	Up	PPP1R3B	2.26598	2.49129	2.35018	13.1182	12.3032	12.7585
2789.43	2.58769	0.060459	42.8008	0	0	Up	ANO6	11.3325	10.5603	10.7782	61.5321	53.5446	61.3066
67.8679	2.58497	0.283725	9.11082	8.17618e-20	3.30017e-19	Up	SLC15A2	0.370127	0.518147	0.26505	2.18567	1.66307	2.17242
4.80434	2.58459	1.00499	2.57177	0.0101181	0.0170541	Up	ASPG	0.0594508	0.0426937	0.0567918	0.299834	0.18719	0.402973
494.088	2.58419	0.107581	24.021	1.68004e-127	3.17191e-126	Up	FGF19	6.6413	5.92266	6.65559	35.5144	35.1084	33.2855
2.05205	2.58382	1.56535	1.65064	0.0988121	0.142768	no	CRHBP	0	0.0552531	0.0430111	0.0533094	0.183634	0.13868
27.5365	2.58291	0.423954	6.09244	1.11205e-09	3.06346e-09	Up	DGKK	0.057765	0.0876483	0.0874126	0.380203	0.443558	0.413711
981.91	2.58149	0.0826352	31.2396	3.08821e-214	1.0253e-212	Up	ARHGEF25	10.1156	10.8628	10.8324	55.6358	58.1366	56.396
9.16902	2.58019	0.759369	3.39781	0.000679278	0.00129141	Up	ENSSSCG00000062364	4.13966	0	9.1624	27.8192	18.6719	32.1836
6.644	2.57815	0.855129	3.01493	0.00257042	0.00463375	Up	ENSSSCG00000047543	0.039644	0.0364989	0.0985067	0.397588	0.261262	0.358523
11124.2	2.57622	0.0424789	60.647	0	0	Up	NID1	41.663	43.4844	44.9154	237.375	224.25	233.331
113.049	2.57535	0.212073	12.1437	6.19557e-34	3.58763e-33	Up	TRIM9	0.44906	0.586104	0.614384	2.97122	2.78995	2.95906
412.739	2.57272	0.118888	21.6398	7.57836e-104	1.14627e-102	Up	PLCL2	2.11779	2.48547	2.07091	12.4778	11.7282	11.0812
764.43	2.57059	0.0937064	27.4324	1.12655e-165	2.79142e-164	Up	EFEMP2	12.0595	10.5335	12.231	59.745	64.5956	61.7912
2.75727	2.5689	1.38644	1.85288	0.0638992	0.0957301	no	PRDM8	0	0	0.0740691	0.179039	0.183368	0.0621994
198.767	2.56884	0.16621	15.4554	6.93974e-54	5.81466e-53	Up	KCNAB1	0.984843	0.696822	0.726897	4.60025	4.0944	4.28417
12.1061	2.56792	0.655857	3.91537	9.02642e-05	0.000184637	Up	BCO1	0.0621952	0.0414765	0.208318	0.485719	0.619194	0.555726
2625.06	2.56548	0.0564236	45.4682	0	0	Up	WWC2	8.48383	8.89731	8.7286	48.1374	43.8659	46.2965
24.1234	2.56309	0.474068	5.40658	6.42389e-08	1.61809e-07	Up	ENSSSCG00000032392	0.0972334	0.252798	0.118324	0.73802	0.618526	0.993543
155.804	2.56243	0.182599	14.033	9.78546e-45	7.00109e-44	Up	PLAU	1.61537	1.68793	1.54348	8.91503	8.82331	7.79247
484.854	2.56043	0.107481	23.8222	1.96646e-125	3.63139e-124	Up	AFAP1	1.59966	1.79125	1.76468	9.34113	9.01348	8.78276
146.754	2.55806	0.186432	13.7211	7.5858e-43	5.22393e-42	Up	CEP112	0.505794	0.378836	0.446059	2.46509	2.20095	2.41158
14.1255	2.55733	0.594995	4.29807	1.72288e-05	3.7214e-05	Up	PLAC1	0.50396	0.25353	0.590453	2.69459	2.88336	1.79438
5665.63	2.55663	0.048226	53.0135	0	0	Up	NFE2L2	53.3812	53.0556	55.6718	295.404	265.309	294.922
44.9731	2.55649	0.336681	7.59321	3.1207e-14	1.04074e-13	Up	C16orf74	1.60381	1.95638	1.18901	7.71193	9.07717	7.94307
2381.22	2.5515	0.061887	41.2284	0	0	Up	MPDZ	6.4261	6.75831	6.9304	36.893	32.1306	36.6021
730.015	2.55134	0.0967163	26.3796	2.34925e-153	5.33656e-152	Up	RECK	3.58628	4.4502	3.71398	21.7122	18.4637	21.0867
3779.12	2.55092	0.0552785	46.1467	0	0	Up	MAP3K20	11.9643	12.6962	11.7171	65.6587	59.2768	65.8075
1.99924	2.54803	1.57034	1.62259	0.104677	0.150667	no	ENSSSCG00000047953	0.010819	0.0208338	0	0.0586402	0.0180237	0.0610051
1385.21	2.54307	0.0754757	33.6939	7.09214e-249	2.71948e-247	Up	GYG1	18.4419	19.3645	18.1152	97.5787	100.718	92.8537
786.606	2.54024	0.091767	27.6814	1.17066e-168	2.95194e-167	Up	BMI1	6.68739	6.65145	6.48577	36.2664	30.3536	36.6301
29.0868	2.5396	0.481277	5.2768	1.31461e-07	3.25174e-07	Up	ENSSSCG00000006932	0.0571315	0.198577	0.0231059	0.371197	0.453956	0.51287
2204.66	2.53917	0.0592807	42.833	0	0	Up	LAMA1	5.09755	4.89997	5.34328	27.8608	25.5565	26.6892
326.458	2.53793	0.132938	19.0911	2.9952e-81	3.619e-80	Up	RAD52	4.21723	3.15327	3.32769	20.0693	17.9744	18.1607
49.9074	2.53749	0.316715	8.0119	1.12945e-15	3.97525e-15	Up	HEPACAM2	0.435489	0.703752	0.614282	3.10407	2.65042	3.29966
1187.92	2.53665	0.0749099	33.8627	2.36016e-251	9.14453e-250	Up	FRMD6	5.36065	5.4209	5.69916	29.6267	26.3321	29.7758
1741.75	2.53592	0.0754348	33.6173	9.37409e-248	3.58709e-246	Up	RAB6B	7.76812	6.68754	8.46657	38.4683	40.512	40.7169
8475.22	2.5358	0.0437611	57.9464	0	0	Up	PTGFRN	30.8562	31.527	33.1495	172.185	158.741	165.678
1403.12	2.53503	0.0828224	30.608	9.58575e-206	3.03587e-204	Up	IGFBP4	17.8701	15.714	19.2129	92.6639	97.3583	85.2566
8.95476	2.53406	0.76741	3.3021	0.000959653	0.00180138	Up	CATIP	0.147167	0	0.345573	0.644687	1.10017	0.992195
162.919	2.52896	0.205448	12.3095	8.05281e-35	4.75206e-34	Up	ENSSSCG00000037142	2.97612	2.59041	1.68813	12.6668	14.3517	10.4186
500.747	2.52468	0.106992	23.5969	4.14339e-123	7.48755e-122	Up	PEG3	2.44872	2.83093	2.76472	14.4592	13.6942	13.186
1.80053	2.52395	1.61222	1.56551	0.117464	0.167672	no	ENSSSCG00000044640	0.0131293	0	0.0156682	0.0767957	0.0393309	0.0333994
872.397	2.52281	0.0888916	28.3808	3.49289e-177	9.38126e-176	Up	DACT3	6.79911	6.48323	7.37067	34.5154	37.2403	34.8036
18.2701	2.52248	0.528425	4.77359	1.80966e-06	4.1872e-06	Up	GNA14	0.150257	0.227761	0.108184	0.784459	0.578484	1.05757
552.986	2.5203	0.109276	23.0635	1.07634e-117	1.85133e-116	Up	DECR1	6.68004	5.6266	5.68011	29.706	28.7106	34.215
80.0636	2.51702	0.252164	9.98168	1.83329e-23	8.27432e-23	Up	NTF4	1.65368	1.69648	2.31663	9.5689	8.7376	10.9561
1.78241	2.51435	1.64118	1.53204	0.125512	0.178102	no	LRRC2	0.0220006	0	0.0192837	0.137646	0.0286423	0.0551589
2482.26	2.51101	0.0601399	41.7528	0	0	Up	IGFBP3	30.5883	29.6155	34.3404	165.341	155.828	163.013
5737.3	2.50955	0.0473236	53.0296	0	0	Up	MMP14	48.0552	47.8617	46.5586	249.234	237.773	239.785
65.6674	2.50582	0.273403	9.16529	4.94136e-20	2.00715e-19	Up	SLC39A2	1.49997	1.06389	1.13228	6.36609	6.09793	6.57972
20.2038	2.50149	0.513527	4.87119	1.10926e-06	2.60066e-06	Up	NICOL1	1.5966	2.04389	0.621872	6.704	9.48719	5.48636
952.051	2.4976	0.0794062	31.4534	3.77112e-217	1.27251e-215	Up	PLPP3	7.37295	7.74293	7.40853	39.1826	36.1138	38.4695
19.2526	2.49664	0.496095	5.03258	4.83919e-07	1.1584e-06	Up	FHIT	0.575382	0.38648	0.514256	2.70567	2.48339	2.41835
484.793	2.49618	0.105826	23.5876	5.16744e-123	9.31998e-122	Up	ALDH1L2	1.47651	1.5003	1.6371	8.05332	7.3024	8.02906
197.451	2.49526	0.162292	15.3752	2.40272e-53	1.99785e-52	Up	ZFAND2A	3.36919	3.50255	2.94272	16.128	17.0616	16.1874
80.0498	2.49396	0.268554	9.28661	1.59285e-20	6.56491e-20	Up	WDR72	0.473818	0.455578	0.302921	2.39568	1.47483	2.3332
4.58372	2.49144	1.0247	2.4314	0.0150407	0.0247575	Up	TMEM240	0.0503201	0.0761217	0.151909	0.661273	0.451385	0.317985
130.962	2.49139	0.19629	12.6924	6.5162e-37	4.01241e-36	Up	SAXO3	0.685853	0.746785	0.864626	3.66021	3.90777	4.00017
127.839	2.49081	0.200085	12.4488	1.41976e-35	8.52179e-35	Up	PCDH17	0.376406	0.275376	0.386522	1.96628	1.69192	1.66898
40.2609	2.48948	0.363443	6.84972	7.39928e-12	2.24641e-11	Up	COL17A1	0.122191	0.293552	0.275915	1.16366	0.938186	1.36263
3494.27	2.48763	0.0543518	45.7691	0	0	Up	LAMA5	6.71893	6.4852	6.91613	35.1027	33.5777	32.559
4245.83	2.48705	0.0589871	42.1625	0	0	Up	THBS1	16.402	17.4341	16.1495	89.861	75.1897	86.0301
131.338	2.48664	0.196873	12.6307	1.42969e-36	8.76278e-36	Up	CCN3	1.24206	1.48164	1.54455	7.72474	7.15976	6.53966
4626.6	2.4803	0.0477069	51.9904	0	0	Up	MYOF	15.4476	14.9799	15.78	78.1472	75.026	78.1109
179.709	2.4796	0.166171	14.922	2.37179e-50	1.8771e-49	Up	PPP1R3D	1.7471	1.86067	1.64186	8.86903	8.48269	8.8129
60.7886	2.47905	0.291082	8.51668	1.6419e-17	6.16343e-17	Up	ABCC2	0.150382	0.145377	0.108901	0.584502	0.599789	0.785599
2.55537	2.4752	1.45013	1.70688	0.0878439	0.128249	no	CRYBA2	0.0289851	0	0.060304	0.211801	0	0.26267
864.958	2.473	0.0888973	27.8186	2.58332e-170	6.60384e-169	Up	CNTFR	10.9107	10.0785	12.675	55.2018	56.9098	56.0555
2501.91	2.46842	0.0661464	37.3175	8.5451e-305	4.14069e-303	Up	TPM2	37.8318	34.6121	39.4352	182.326	193.276	180.18
154.53	2.46813	0.180402	13.6813	1.31383e-42	9.00751e-42	Up	MXD1	0.787427	0.95535	1.01061	4.6684	4.54591	4.40598
128.725	2.46717	0.199464	12.369	3.84495e-35	2.28639e-34	Up	FAM13C	0.938906	0.720716	0.729702	3.7297	3.93192	4.23624
1777.78	2.46682	0.067023	36.8055	1.50761e-296	7.13769e-295	Up	LIX1L	8.99484	10.1922	9.82268	47.795	47.7815	47.6599
490.304	2.46611	0.105549	23.3646	9.79465e-121	1.73785e-119	Up	ZNF75D	6.00477	6.30795	5.92284	29.5264	29.9376	30.4145
191.689	2.46483	0.160409	15.3659	2.77198e-53	2.29974e-52	Up	KRCC1	2.53665	2.51593	2.68898	12.7844	12.4667	13.1436
214.465	2.46393	0.154283	15.9702	2.06172e-57	1.82992e-56	Up	ENSSSCG00000046588	1.18572	1.07166	1.27439	6.348	5.70416	5.57512
26.1489	2.46345	0.424972	5.79673	6.76196e-09	1.78896e-08	Up	LGI4	0.289679	0.239426	0.318447	1.57804	1.34023	1.3368
544.166	2.46095	0.101775	24.1803	3.58491e-129	6.87317e-128	Up	VAMP8	4.29551	3.84033	4.33035	21.0622	20.775	19.8971
906.885	2.46044	0.0821238	29.9601	3.24886e-197	9.78824e-196	Up	IGDCC4	3.15642	3.21893	3.49102	16.9779	15.0463	16.647
38.5801	2.46039	0.355426	6.92237	4.44156e-12	1.35913e-11	Up	ZFP92	0.875258	0.523885	0.659263	3.6984	3.60343	3.09953
206.527	2.45913	0.166428	14.7759	2.09427e-49	1.63172e-48	Up	EVI5L	1.36854	1.364	1.21164	5.58268	6.92815	6.87319
321.518	2.45652	0.126041	19.4899	1.33866e-84	1.68893e-83	Up	RHBDL3	1.58849	1.61245	1.61437	8.27554	7.37724	8.05414
2.11865	2.45616	1.58338	1.55121	0.120851	0.172053	no	MLNR	0	0.15811	0	0.0763104	0.312531	0.264138
931.261	2.45502	0.0859276	28.5708	1.55009e-179	4.24308e-178	Up	CHPF2	7.38212	7.11449	6.63806	33.0035	34.8611	35.844
1191.62	2.45302	0.0743511	32.9924	1.04251e-238	3.87735e-237	Up	PHACTR2	7.79922	7.65497	7.20472	38.8481	34.7307	37.5063
1572.37	2.45096	0.0693633	35.3351	1.69789e-273	7.19431e-272	Up	BCAP29	19.2596	19.2196	17.3436	95.3468	85.6619	92.152
63.1685	2.45045	0.296482	8.26507	1.39609e-16	5.07441e-16	Up	ENTPD8	0.438282	0.660709	0.320509	1.90019	2.53704	2.3144
3.41339	2.44935	1.21037	2.02363	0.0430082	0.0662783	no	NRIP2	0.0244429	0	0.0733897	0.0709873	0.254241	0.184813
8.00568	2.44706	0.80565	3.03738	0.00238645	0.00431311	Up	TMEM190	0.08774	0.132789	0.220812	1.08924	0.262435	0.832594
38.2752	2.44623	0.358372	6.82595	8.73454e-12	2.64488e-11	Up	EXPH5	0.128921	0.074264	0.0928447	0.535554	0.527931	0.421036
51.3812	2.44605	0.309413	7.90547	2.66932e-15	9.26326e-15	Up	ENSSSCG00000040100	0.637543	0.917404	0.545907	3.26055	3.24372	3.51614
53.1537	2.44461	0.312753	7.81641	5.43516e-15	1.86384e-14	Up	PCDHGB1	0.367486	0.556057	0.648011	2.66408	2.02746	3.03398
1.90627	2.44405	1.59986	1.52766	0.126597	0.179489	no	CASQ2	0	0.0335891	0.0223363	0.129573	0.0995319	0.0281428
306.531	2.44216	0.137841	17.7172	3.08974e-70	3.28046e-69	Up	ENTPD7	1.50714	1.10632	1.74116	7.56558	6.67348	7.32866
55.5285	2.44086	0.301875	8.08567	6.18243e-16	2.19597e-15	Up	PLEKHA6	0.279328	0.447117	0.375543	2.11018	1.62686	1.55868
1.90783	2.44039	1.59913	1.52607	0.126993	0.179968	no	FCMR	0.0315721	0.0534366	0	0.20626	0.158352	0.0447386
49.7532	2.43699	0.309105	7.884	3.1707e-15	1.09806e-14	Up	MBNL3	0.559821	0.414721	0.463563	2.55396	2.16941	2.43027
414.177	2.43662	0.118263	20.6033	2.56387e-94	3.57228e-93	Up	SLC7A7	4.85918	4.75499	4.55897	21.9287	24.4573	22.4203
887.829	2.43635	0.0842991	28.9013	1.14996e-183	3.23857e-182	Up	RASSF8	3.7381	3.93176	3.59957	18.7478	16.6355	19.0543
41.9479	2.43628	0.33982	7.16934	7.53626e-13	2.38964e-12	Up	ADRA1D	0.436054	0.363528	0.351623	1.62543	1.9912	1.99371
949.403	2.43571	0.0883392	27.5723	2.394e-167	5.99598e-166	Up	INPP5A	7.33282	8.69112	8.94178	40.5529	41.5564	38.4121
1482.05	2.43093	0.0702166	34.6205	1.24178e-262	5.02097e-261	Up	MFGE8	21.0234	19.06	21.0721	98.1106	100.12	98.2262
23.5301	2.42916	0.455651	5.33119	9.75711e-08	2.429e-07	Up	PHLDA2	1.32685	1.33258	0.665194	5.31546	5.76796	4.70264
173.298	2.42698	0.172994	14.0293	1.03199e-44	7.38063e-44	Up	ENSSSCG00000038991	3.59584	3.08943	2.80879	14.3346	15.3508	16.0138
126.569	2.42637	0.202084	12.0067	3.27485e-33	1.86492e-32	Up	PTPRU	0.564411	0.615775	0.429616	2.7079	2.25503	2.72435
6.29943	2.42562	0.891833	2.71981	0.00653192	0.0112599	Up	GAD2	0.01032	0.0313107	0.041637	0.0754638	0.200978	0.118196
737.154	2.42561	0.0928603	26.121	2.10464e-150	4.71169e-149	Up	ITGA2	4.28299	4.41406	4.90008	22.8643	19.5222	23.2148
6.46345	2.42461	0.855858	2.83296	0.00461197	0.00807867	Up	ENSSSCG00000051410	0.0153412	0.0350756	0.0154054	0.0785127	0.108775	0.110627
99.0626	2.42283	0.221393	10.9436	7.13192e-28	3.62039e-27	Up	ADCY9	0.274675	0.288283	0.362237	1.55989	1.43897	1.48347
185.92	2.42227	0.16503	14.6777	8.95763e-49	6.89812e-48	Up	ENSSSCG00000015401	0.332232	0.319749	0.331961	1.62038	1.40392	1.72868
136.468	2.42183	0.190023	12.7449	3.32752e-37	2.06264e-36	Up	EBF4	1.63894	1.72109	1.99379	9.25291	8.46863	8.15621
1.02491	2.4214	2.16786	1.11695	0.264015	0.346083	no	KLHL40	0	0.0186898	0	0.018019	0.0553711	0
213.078	2.41851	0.152015	15.9097	5.43036e-57	4.78547e-56	Up	SOBP	1.78216	1.71408	1.77732	8.32057	8.29704	8.57979
0.42696	2.41689	3.29029	0.734553	0.462612	0.558487	no	SPACA1	0	0	0	0	0.181798	0
0.42696	2.41689	3.29029	0.734553	0.462612	0.558487	no	LNP1	0	0	0	0	0.192192	0
0.42696	2.41689	3.29029	0.734553	0.462612	0.558487	no	ENSSSCG00000013098	0	0	0	0	0.182217	0
0.42696	2.41689	3.29029	0.734553	0.462612	0.558487	no	SPINK9	0	0	0	0	1.4464	0
0.42696	2.41689	3.29029	0.734553	0.462612	0.558487	no	TSGA13	0	0	0	0	0.15846	0
0.42696	2.41689	3.29029	0.734553	0.462612	0.558487	no	ENSSSCG00000025759	0	0	0	0	0.108657	0
0.42696	2.41689	3.29029	0.734553	0.462612	0.558487	no	ENSSSCG00000029442	0	0	0	0	0.076213	0
0.42696	2.41689	3.29029	0.734553	0.462612	0.558487	no	ENSSSCG00000034861	0	0	0	0	2.75828	0
0.42696	2.41689	3.29029	0.734553	0.462612	0.558487	no	ENSSSCG00000038998	0	0	0	0	0.90879	0
0.42696	2.41689	3.29029	0.734553	0.462612	0.558487	no	ENSSSCG00000039214	0	0	0	0	0.132427	0
0.42696	2.41689	3.29029	0.734553	0.462612	0.558487	no	ENSSSCG00000039784	0	0	0	0	1.10385	0
0.42696	2.41689	3.29029	0.734553	0.462612	0.558487	no	ENSSSCG00000041343	0	0	0	0	6.748	0
0.42696	2.41689	3.29029	0.734553	0.462612	0.558487	no	ENSSSCG00000045736	0	0	0	0	0.13643	7.94109e-10
0.42696	2.41689	3.29029	0.734553	0.462612	0.558487	no	TMEM262	0	0	0	0	0.396494	0
0.42696	2.41689	3.29029	0.734553	0.462612	0.558487	no	ENSSSCG00000059174	0	0	0	0	3.8603	0
0.42696	2.41689	3.29029	0.734553	0.462612	0.558487	no	ENSSSCG00000062662	0	0	0	0	0.106532	0
2.67923	2.41654	1.33702	1.8074	0.0706993	0.105171	no	ENSSSCG00000038249	0	0.039122	0.0525533	0.15298	0.0754488	0.197978
126.822	2.41391	0.200204	12.0572	1.77678e-33	1.01712e-32	Up	MAP3K5	0.617964	0.406228	0.623308	2.84681	2.43778	2.7524
53.2251	2.41155	0.300092	8.03605	9.27843e-16	3.27373e-15	Up	ZBTB16	0.226381	0.286537	0.262574	1.23497	1.06527	1.34312
798.061	2.41061	0.0878008	27.4555	5.97997e-166	1.48571e-164	Up	HRC	9.66974	7.86523	8.93549	42.9249	41.0822	42.9449
40.0655	2.41059	0.343655	7.01455	2.30688e-12	7.14391e-12	Up	CLXN	0.304684	0.241525	0.354214	1.3625	1.43766	1.53715
25.4753	2.41056	0.437973	5.50391	3.71456e-08	9.47349e-08	Up	ENSSSCG00000047083	0.225652	0.304277	0.408417	1.79008	1.12385	1.44655
17.4349	2.408	0.52028	4.62827	3.68727e-06	8.3576e-06	Up	RAD9B	0.197132	0.184517	0.313248	1.05338	1.22585	1.06532
536.04	2.40617	0.0999224	24.0804	4.00971e-128	7.60125e-127	Up	ENSSSCG00000039009	14.7133	14.3058	14.4907	70.1726	68.5605	68.1416
45.4513	2.40537	0.323942	7.42529	1.12533e-13	3.68084e-13	Up	BHLHE41	0.201934	0.285417	0.222001	1.22386	1.02515	1.0879
5.39227	2.40442	0.93045	2.58415	0.00976201	0.0164898	Up	ENSSSCG00000039242	0.111771	0.195049	0.133268	0.633189	0.764624	0.451055
272.041	2.40441	0.145778	16.4936	4.0787e-61	3.82306e-60	Up	ENSSSCG00000004082	1.30767	0.909343	1.15448	5.50497	4.76418	5.96085
722.033	2.40378	0.0894955	26.8592	6.58611e-159	1.5492e-157	Up	TRIQK	7.52485	7.77022	7.16438	37.5757	33.1521	35.5224
72.8526	2.4019	0.263193	9.12602	7.10624e-20	2.8733e-19	Up	MTARC1	0.722219	0.769218	0.451197	2.94374	2.91785	3.15455
200.407	2.40124	0.183048	13.1181	2.59466e-39	1.68254e-38	Up	BTG2	2.63438	4.73002	4.31482	16.1723	17.6949	20.6175
10.5814	2.3999	0.678818	3.53541	0.000407138	0.000790136	Up	RIPOR3	0.0544569	0.0619438	0.0686464	0.278708	0.407827	0.190466
231.142	2.3987	0.170524	14.0667	6.08641e-45	4.37482e-44	Up	CCDC149	1.85779	1.30604	1.01288	6.88088	6.54962	6.42913
0.940178	2.39864	2.1978	1.09138	0.275104	0.358308	no	ENSSSCG00000022456	0	0	0.131031	0.380947	0.451814	0
138.116	2.39778	0.193461	12.3941	2.81183e-35	1.67689e-34	Up	LIMCH1	0.586106	0.578641	0.809428	3.20161	3.26133	2.90163
1966.8	2.3972	0.061588	38.9232	0	0	Up	CHD3	6.26444	6.33185	6.83818	31.2413	30.1878	30.3882
18.0739	2.3958	0.514512	4.65646	3.21697e-06	7.32113e-06	Up	ENSSSCG00000048396	0.117573	0.251301	0.118645	0.773466	0.763939	0.71374
1562.26	2.39405	0.0685646	34.9167	4.14743e-267	1.71813e-265	Up	EGFR	6.3547	6.67222	6.6176	32.2266	28.0838	32.0735
2.47922	2.39383	1.37128	1.74569	0.0808656	0.118931	no	CAPS	0.119323	0	0.0576826	0.169449	0.347134	0.376116
15.0256	2.39357	0.611662	3.91323	9.10708e-05	0.000186246	Up	ENSSSCG00000008832	0.0830567	0.282983	0.0629153	0.941333	0.403195	0.555216
1.00234	2.39072	2.17968	1.09682	0.272719	0.35581	no	ASB9	0	0.101011	0	0	0.249969	0.0842504
54.8502	2.38537	0.323001	7.38501	1.52445e-13	4.96096e-13	Up	GALNT5	0.359709	0.132738	0.186319	1.10902	0.888418	1.28679
602.566	2.38318	0.100065	23.8163	2.2651e-125	4.17873e-124	Up	NHERF2	8.0463	8.48052	8.4391	37.8693	40.9403	37.6022
108.681	2.38026	0.211437	11.2576	2.1252e-29	1.11669e-28	Up	EPS8L1	0.903609	0.646285	0.842304	3.78894	3.57446	3.98747
517.341	2.37655	0.103895	22.8745	8.33969e-116	1.40196e-114	Up	COL27A1	1.87688	1.74654	2.01114	8.97948	8.97319	8.43143
4.47598	2.37507	1.05683	2.24736	0.0246172	0.0394194	Up	SNCG	0	0.0319598	0.0333624	0.135441	0.0907943	0.0582445
271.768	2.37403	0.138824	17.101	1.45929e-65	1.46474e-64	Up	FBXO8	4.10647	4.29969	4.52983	18.5855	20.2881	20.8503
1.64431	2.37235	1.7188	1.38023	0.167515	0.230854	no	GJA8	0	0	0.102443	0.222974	0.228301	0.0643276
9995.96	2.37142	0.0496182	47.7934	0	0	Up	CALU	90.2727	101.577	96.8242	466.799	422.28	448.925
2.6679	2.36918	1.37497	1.72308	0.0848736	0.124323	no	TTC6	0.0180984	0.0137288	0	0.0264696	0.0948988	0.0230364
689.448	2.36901	0.0936839	25.2873	4.41162e-141	9.32519e-140	Up	CALCOCO1	5.58637	5.30561	5.1016	23.9953	25.378	24.6108
0.919175	2.36593	2.11467	1.11882	0.263218	0.345161	no	ZBP1	0.0149123	0	0	0.0218047	0.0446683	0.0189618
0.984217	2.36537	2.08007	1.13716	0.255472	0.336239	no	SHOC1	0	0.0174506	0	0.0168239	0.0344661	0.014637
275.189	2.36412	0.141232	16.7393	6.77391e-63	6.52737e-62	Up	BCORL1	1.0787	0.769568	0.910828	4.5877	4.2295	4.06158
0.408835	2.36348	3.09487	0.763678	0.445059	0.541487	no	S1PR4	0	0	0	0.0245933	0.0251899	0
0.408835	2.36348	3.09487	0.763678	0.445059	0.541487	no	SPRP	0	0	0	0.202449	0.207069	0
0.408835	2.36348	3.09487	0.763678	0.445059	0.541487	no	ABCC11	0	0	0	0.0194409	0.019357	0
0.408835	2.36348	3.09487	0.763678	0.445059	0.541487	no	INS	0	0	0	0.490474	0.500589	0
0.408835	2.36348	3.09487	0.763678	0.445059	0.541487	no	LRRTM2	0	0	0	0.0147654	0.0151247	0
0.408835	2.36348	3.09487	0.763678	0.445059	0.541487	no	ENSSSCG00000036013	0	0	0	0.100602	0.102986	0
0.408835	2.36348	3.09487	0.763678	0.445059	0.541487	no	ENSSSCG00000036800	0	0	0	2.56299	2.70568	0
0.408835	2.36348	3.09487	0.763678	0.445059	0.541487	no	ENSSSCG00000039807	0	0	0	0.0936387	0.0958628	0
0.408835	2.36348	3.09487	0.763678	0.445059	0.541487	no	RP1	0	0	0	0.0125703	0.0128764	0
0.408835	2.36348	3.09487	0.763678	0.445059	0.541487	no	TEX54	0	0	0	0.812312	0.831496	0
2.81067	2.36301	1.30733	1.80751	0.0706828	0.105155	no	ENSSSCG00000058226	0.0497131	0.102096	0	0.243173	0.148831	0.161634
621.679	2.36102	0.0976815	24.1706	4.53272e-129	8.67244e-128	Up	FLOT1	8.74219	7.97103	9.04866	38.972	41.2588	38.6926
3.24504	2.35928	1.20753	1.9538	0.0507245	0.0772903	no	FOXI1	0.0274595	0	0.0830074	0.160525	0.246601	0.139364
17.4673	2.35751	0.534586	4.40998	1.03378e-05	2.26677e-05	Up	MTCP1	0.126378	0.0718655	0.159288	0.785329	0.354878	0.562353
9.62434	2.35727	0.701018	3.36264	0.000772011	0.00145963	Up	RHAG	0.14514	0.193833	0.063309	0.644619	0.434355	0.655594
680.559	2.35665	0.0902057	26.1252	1.88485e-150	4.22475e-149	Up	CCND2	5.68657	5.66858	6.20384	27.3032	26.6817	26.7725
74.484	2.35469	0.268065	8.78403	1.57723e-18	6.10338e-18	Up	SLCO2A1	0.393633	0.345458	0.634063	2.02908	1.81518	2.47308
488.21	2.35411	0.107373	21.9246	1.51517e-106	2.34334e-105	Up	MCC	2.1674	2.04656	1.92008	8.99075	9.31041	9.76299
500.182	2.35337	0.102784	22.8963	5.06224e-116	8.51769e-115	Up	LATS2	2.34304	2.58485	2.54409	11.8862	10.9157	11.3543
1.62775	2.3518	1.67842	1.4012	0.161154	0.222966	no	ENSSSCG00000048602	0.0156489	0	0.0169067	0.0714724	0.043481	0.0194251
1070.09	2.34862	0.0764006	30.7409	1.61981e-207	5.13881e-206	Up	RMI2	10.6642	9.64674	10.2942	46.6414	46.5151	46.8876
512.142	2.34641	0.102187	22.9619	1.12118e-116	1.90375e-115	Up	ARHGAP42	3.78918	3.31773	3.67682	17.4091	15.7422	16.3266
3.3668	2.34343	1.17037	2.0023	0.0452527	0.0695467	no	ENSSSCG00000007124	0.0322877	0.0547589	0.0671087	0.260937	0.0912808	0.274786
0.90105	2.34273	2.12446	1.10274	0.27014	0.352966	no	PDILT	0.030406	0	0	0.0888644	0.0455036	0.0422103
165.494	2.34072	0.171484	13.6498	2.02556e-42	1.38207e-41	Up	CTDSPL	5.32841	4.23073	5.13479	23.827	21.8452	21.6693
773.201	2.34065	0.0875757	26.7271	2.27896e-157	5.30016e-156	Up	RBM20	3.51727	3.07571	3.1674	15.5839	13.9007	14.9421
2383.43	2.3388	0.061134	38.257	0	0	Up	TMEM98	16.4756	14.8934	15.96	70.5035	69.4146	75.0789
23.0857	2.33794	0.449848	5.19718	2.02338e-07	4.94559e-07	Up	RIMS1	0.112008	0.0623992	0.139416	0.47681	0.477552	0.532641
507.163	2.33544	0.109451	21.3378	5.06437e-101	7.51918e-100	Up	KIAA1217	1.871	1.68194	2.26421	8.592	8.64451	9.29201
0.896606	2.3354	2.22423	1.04998	0.293726	0.37972	no	CBR1	0.0804538	0	0	0	0.136013	0.129456
51.7885	2.33442	0.311765	7.48775	7.00653e-14	2.3068e-13	Up	SLC16A9	0.276382	0.304876	0.291405	1.37783	1.54304	1.02277
228.621	2.33373	0.15001	15.5571	1.4235e-54	1.20688e-53	Up	HGF	0.999725	1.29204	1.13984	5.30015	4.62923	5.36762
14.0466	2.3337	0.596826	3.91019	9.22236e-05	0.000188458	Up	PDGFRL	0.232321	0.129259	0.171521	1.16106	0.422205	0.866654
56.9762	2.33235	0.301269	7.74176	9.80487e-15	3.33138e-14	Up	ALOX5AP	2.64656	1.56806	2.84611	13.3659	10.5759	8.77376
206.441	2.33032	0.159004	14.6558	1.23684e-48	9.48926e-48	Up	RPP25	4.0824	3.66879	3.9815	17.0808	19.3349	16.737
1357.76	2.32801	0.0705642	32.9914	1.07778e-238	4.00051e-237	Up	TYRO3	8.44174	8.70056	8.9578	39.009	39.6366	38.6872
526.793	2.3205	0.102155	22.7155	3.15014e-114	5.20601e-113	Up	LRRC41	5.06651	4.41374	4.65861	21.4061	21.3775	20.7612
0.882925	2.31836	2.25302	1.029	0.303478	0.390315	no	ENSSSCG00000063297	0.252202	0	0	1.0966	0	0.308247
173.346	2.31697	0.17033	13.6028	3.85253e-42	2.60945e-41	Up	SCUBE3	1.15532	1.23543	0.970709	4.97293	5.14036	4.70892
94.2507	2.31595	0.222304	10.4179	2.05361e-25	9.77506e-25	Up	SLC36A4	0.853838	0.929182	1.01511	4.19245	3.99542	4.20632
1.58261	2.31555	1.66315	1.39227	0.16384	0.226378	no	ENSSSCG00000058221	0.013288	0	0.0121666	0.0336699	0.0345042	0.0438919
594.39	2.3155	0.0948319	24.4169	1.13e-131	2.20522e-130	Up	ELK3	3.66673	3.89058	3.76794	17.6475	15.8902	16.8828
1.58418	2.31515	1.71245	1.35195	0.17639	0.241739	no	PMCH	0.261065	0	0	0.386872	0.388714	0.495732
103.813	2.31459	0.211886	10.9238	8.8722e-28	4.49275e-27	Up	CD99L2	1.09128	1.0002	1.09276	4.69601	4.61888	4.9473
0.39071	2.31362	3.40209	0.680059	0.496467	0.590221	no	ADTRP	0	0	0	0.0998537	0	0
0.39071	2.31362	3.40209	0.680059	0.496467	0.590221	no	IL6	0	0	0	0.186398	0	0
0.39071	2.31362	3.40209	0.680059	0.496467	0.590221	no	ENSSSCG00000027555	0	0	0	2.88776	0	0
0.39071	2.31362	3.40209	0.680059	0.496467	0.590221	no	OPN5	0	0	0	0.183708	0	0
0.39071	2.31362	3.40209	0.680059	0.496467	0.590221	no	ENSSSCG00000030195	0	0	0	0.84804	0	0
0.39071	2.31362	3.40209	0.680059	0.496467	0.590221	no	SPMIP4	0	0	0	0.0709894	0	0
0.39071	2.31362	3.40209	0.680059	0.496467	0.590221	no	ENSSSCG00000040988	0	0	0	6.55663	0	0
0.39071	2.31362	3.40209	0.680059	0.496467	0.590221	no	ENSSSCG00000046961	0	0	0	0.692437	0	0
0.39071	2.31362	3.40209	0.680059	0.496467	0.590221	no	ENSSSCG00000048467	0	0	0	0.266543	0	0
0.39071	2.31362	3.40209	0.680059	0.496467	0.590221	no	HCAR1	0	0	0	0.211699	0	0
0.39071	2.31362	3.40209	0.680059	0.496467	0.590221	no	ENSSSCG00000062845	0	0	0	0.146949	0	0
2.55027	2.31327	1.34489	1.72004	0.0854246	0.125051	no	SCP2D1	0.0326313	0.0247403	0	0.0954442	0.0788128	0.0829697
14.7305	2.31311	0.563271	4.10656	4.01592e-05	8.4407e-05	Up	ENSSSCG00000048603	0.297369	0.135148	0.1498	0.999481	0.80107	0.867464
19.5502	2.31227	0.510035	4.53354	5.80022e-06	1.29538e-05	Up	ENSSSCG00000014575	0.346886	0.148331	0.184754	1.35452	0.6052	1.11165
0.943524	2.31189	2.10006	1.10087	0.270954	0.353905	no	PLPPR4	0	0.0217125	0	0.0156177	0.021443	0.0298825
0.876917	2.31152	2.13808	1.08112	0.279644	0.36344	no	CNR2	0	0	0.026886	0.0389948	0.0399367	0.0677156
0.876917	2.31152	2.13808	1.08112	0.279644	0.36344	no	SMIM32	0	0	0.0403747	0.0585734	0.0599798	0.101534
1433.74	2.31149	0.0787283	29.3603	1.76616e-189	5.12959e-188	Up	KLHL24	5.03401	5.02397	5.38918	24.6196	19.7136	24.5384
2156.46	2.31136	0.0590881	39.1172	0	0	Up	B4GALT4	29.5844	30.7292	29.9283	140.232	126.115	134.576
2.54583	2.30997	1.35702	1.70224	0.0887096	0.12936	no	DLX6	0.0593399	0.0449482	0	0.0867159	0.177615	0.188287
1.56292	2.30985	1.73452	1.33169	0.182963	0.249714	no	GPER1	0	0	0.0643409	0.139992	0.0477884	0.121465
44.8106	2.30563	0.330667	6.97267	3.10989e-12	9.57314e-12	Up	MAPT	0.485429	0.264933	0.369583	1.90574	1.68632	1.43091
34.1858	2.30476	0.376736	6.11772	9.49239e-10	2.62391e-09	Up	RNF39	0.478853	0.287545	0.444052	1.43247	2.03944	1.91954
28.0654	2.30467	0.408153	5.64659	1.63664e-08	4.25353e-08	Up	IGFALS	0.364661	0.368274	0.428612	1.42101	1.72814	2.00397
330.928	2.30453	0.126636	18.198	5.3546e-74	5.91876e-73	Up	WTIP	3.31315	3.63061	3.22661	14.1692	15.3499	15.2377
104.616	2.30395	0.211913	10.8721	1.56502e-27	7.86709e-27	Up	CPZ	1.5029	1.44032	1.29779	6.50626	6.15063	6.07165
48.5488	2.3032	0.326825	7.04721	1.82543e-12	5.68807e-12	Up	FLT3LG	0.754431	0.571485	0.584709	3.85879	2.2148	2.50286
2496.38	2.30293	0.0591922	38.9059	0	0	Up	CA14	30.4452	29.9209	33.5055	144.094	129.125	142.539
126.738	2.30179	0.197522	11.6533	2.20649e-31	1.20655e-30	Up	TSPAN1	2.29076	2.37908	3.07451	10.8239	11.3519	12.2164
1429.31	2.30054	0.07425	30.9838	8.91956e-211	2.91954e-209	Up	KIRREL1	8.06894	8.88841	9.88192	39.2958	39.1497	39.9899
40.7139	2.29996	0.344278	6.68053	2.3808e-11	7.06739e-11	Up	PAPSS2	0.309346	0.329131	0.305839	1.10978	1.59931	1.434
1613.33	2.29961	0.0911168	25.2381	1.53039e-140	3.2166e-139	Up	HSPB1	73.673	57.8909	74.2298	284.792	334.208	291.726
1140.53	2.29931	0.0753266	30.5246	1.23073e-204	3.86484e-203	Up	GLB1	17.598	17.0633	18.4798	81.3145	78.5865	74.8911
192.846	2.29773	0.158204	14.5238	8.56199e-48	6.49109e-47	Up	FAM43A	2.70227	2.439	2.43304	11.007	11.0575	11.4507
3.4741	2.29753	1.1473	2.00256	0.0452245	0.0695091	no	C1RL	0.0252374	0.07649	0.0254334	0.221322	0.113335	0.192203
0.386267	2.29749	3.15795	0.727527	0.466903	0.562204	no	SCGN	0	0	0	0	0.0651208	0.0550957
0.386267	2.29749	3.15795	0.727527	0.466903	0.562204	no	ENSSSCG00000016881	0	0	0	0	0.353664	0.292609
0.386267	2.29749	3.15795	0.727527	0.466903	0.562204	no	KCNMB1	0	0	0	0	0.0473019	0.0400779
0.386267	2.29749	3.15795	0.727527	0.466903	0.562204	no	SSUH2	0	0	0	0	0.0313225	0.0265734
0.386267	2.29749	3.15795	0.727527	0.466903	0.562204	no	ELN	0	0	0	0	0.048226	0.0408578
0.386267	2.29749	3.15795	0.727527	0.466903	0.562204	no	TRDN	0	0	0	0	0.0181684	0.0154303
0.386267	2.29749	3.15795	0.727527	0.466903	0.562204	no	ENSSSCG00000029705	0	0	0	0	0.306157	0.254125
0.386267	2.29749	3.15795	0.727527	0.466903	0.562204	no	FCRLA	0	0	0	0	0.0531229	0.0346077
0.386267	2.29749	3.15795	0.727527	0.466903	0.562204	no	ENSSSCG00000032608	0	0	0	0	0.150107	0.126124
0.386267	2.29749	3.15795	0.727527	0.466903	0.562204	no	GJB7	0	0	0	0	0.159482	0.133905
0.386267	2.29749	3.15795	0.727527	0.466903	0.562204	no	COL6A6	0	0	0	0	0.0101252	0.00824383
0.386267	2.29749	3.15795	0.727527	0.466903	0.562204	no	ENSSSCG00000044698	0	0	0	0	2.07465	2.38865
0.386267	2.29749	3.15795	0.727527	0.466903	0.562204	no	CCDC182	0	0	0	0	0.46202	0.37941
0.386267	2.29749	3.15795	0.727527	0.466903	0.562204	no	ENSSSCG00000055083	0	0	0	0	0.0361687	0.0305827
0.386267	2.29749	3.15795	0.727527	0.466903	0.562204	no	ENSSSCG00000063473	0	0	0	0	0.0361687	0.0305827
207.461	2.29706	0.168593	13.6249	2.84855e-42	1.9372e-41	Up	ENSSSCG00000021656	2.39707	3.27557	2.02971	12.5122	10.2275	10.6424
99.2896	2.29598	0.219753	10.448	1.49692e-25	7.14909e-25	Up	ENSSSCG00000049258	50.9038	46.4731	55.5252	210.288	241.064	228.3
590.72	2.29573	0.097132	23.6351	1.67827e-123	3.0417e-122	Up	TIPARP	3.41472	3.11496	3.14288	15.1554	13.0557	14.5516
12.0663	2.29365	0.618548	3.70812	0.0002088	0.000414595	Up	SOX18	0.289114	0.109448	0.181983	0.95037	0.919161	0.778357
3352.97	2.29087	0.0537404	42.6283	0	0	Up	TMEM263	26.6611	27.6021	26.0795	119.868	110.87	121.201
140.972	2.28972	0.19163	11.9486	6.60048e-33	3.72902e-32	Up	PHETA2	1.81847	1.39463	1.23158	7.11451	6.29527	6.152
5.44039	2.28871	0.957681	2.38984	0.0168556	0.0275591	Up	ENSSSCG00000018050	0.065416	0	0.1648	0.334335	0.538207	0.207272
7.01226	2.28809	0.845099	2.70748	0.00677964	0.0116622	Up	DYNLRB2	0.432842	1.01935	0.186456	1.98638	3.3278	1.38427
27.8552	2.288	0.406861	5.62356	1.87063e-08	4.84537e-08	Up	FHAD1	0.167991	0.142687	0.120599	0.735026	0.563315	0.588327
104.062	2.28612	0.225616	10.1328	3.95295e-24	1.82132e-23	Up	NPNT	0.513007	0.707232	0.516615	3.00039	2.01199	2.45717
715.88	2.28603	0.0981708	23.2862	6.11568e-120	1.07788e-118	Up	CSTB	56.7929	49.3999	60.1594	229.58	259	241.621
51.1736	2.28559	0.299778	7.62427	2.45411e-14	8.21237e-14	Up	CHSY3	0.370919	0.292502	0.374027	1.69216	1.42215	1.49041
0.860357	2.28558	2.24823	1.01662	0.309336	0.396613	no	TBXAS1	0.0421846	0	0	0.123231	0	0.0813692
0.858792	2.28556	2.24939	1.01608	0.309591	0.396885	no	PPP1R3G	0	0	0.069217	0.200942	0	0.173505
0.858792	2.28556	2.24939	1.01608	0.309591	0.396885	no	ENSSSCG00000036174	0	0	1.98574	6.35793	0	5.38081
253.282	2.28527	0.143487	15.9267	4.13876e-57	3.65594e-56	Up	P2RY1	1.30168	1.73722	1.54742	7.17795	6.28439	6.43777
1.54348	2.28461	1.74605	1.30844	0.190724	0.259011	no	HTR1E	0.021454	0	0	0.0313752	0.0160692	0.0545993
5.76372	2.28422	0.900725	2.53598	0.0112134	0.0188095	Up	KLRF1	0.055749	0.168605	0.224327	0.895227	0.416623	0.633536
7.94865	2.2835	0.77042	2.96396	0.00303705	0.0054296	Up	MANSC4	0.153706	0.0388202	0.0774481	0.33698	0.536858	0.357657
591.938	2.28152	0.101203	22.544	1.53676e-112	2.50842e-111	Up	RARA	4.89625	5.27773	5.391	22.2114	23.9575	21.5076
362.885	2.28044	0.119624	19.0633	5.09326e-81	6.13008e-80	Up	PKD2	3.35205	3.65161	3.65253	16.9169	14.1902	15.2872
0.920956	2.27811	2.22629	1.02327	0.306178	0.39327	no	ALDOB	0	0.0653104	0	0	0.0349347	0.109208
731.025	2.27795	0.0948946	24.005	2.4652e-127	4.64484e-126	Up	PTGS2	5.40874	5.26069	5.10396	23.3332	20.0738	25.1603
0.855913	2.27724	2.27126	1.00264	0.316037	0.403865	no	ENSSSCG00000021414	0.0250218	0	0	0	0.0374561	0.0952836
2531.63	2.27376	0.0604738	37.5991	0	0	Up	STON1	8.70489	8.5455	8.78689	39.0914	34.1054	39.7725
4.49056	2.27245	1.12681	2.01671	0.0437256	0.0673	no	ARPP21	0.0183176	0.0364064	0	0.0969963	0.134027	0.0077757
1545.07	2.27119	0.0690201	32.9062	1.79408e-237	6.61955e-236	Up	GBF1	6.09769	5.72635	6.73476	27.4495	26.7462	26.3862
29.6662	2.27083	0.396009	5.73429	9.79245e-09	2.56765e-08	Up	LCP2	0.183339	0.14937	0.241988	1.00535	0.731365	0.780527
3058.13	2.26987	0.0543914	41.7322	0	0	Up	P4HA1	28.1379	28.3179	28.5303	127.361	113.407	126.604
115.168	2.26649	0.211011	10.7411	6.52879e-27	3.23459e-26	Up	TNNC1	5.88855	8.26877	6.94463	31.6186	32.148	26.1022
10.1102	2.26535	0.677413	3.34412	0.000825449	0.00155654	Up	KLHL31	0.0411227	0.0124784	0.0580847	0.144349	0.172508	0.188484
56.2889	2.26505	0.326198	6.9438	3.81702e-12	1.1711e-11	Up	NFATC1	0.330939	0.157399	0.510006	1.33946	1.83046	1.23912
361.993	2.2649	0.120771	18.7537	1.80529e-78	2.10586e-77	Up	YAF2	5.04299	4.52836	5.30768	22.6164	21.7035	20.0637
1.90517	2.26237	1.6289	1.38889	0.164865	0.227574	no	MORC1	0	0.0568857	0	0.0274275	0.0842768	0.0953571
27.8696	2.26118	0.422992	5.34568	9.00802e-08	2.24885e-07	Up	CYS1	0.351092	0.159885	0.159408	1.0038	1.10597	0.848405
10.2378	2.25844	0.687799	3.28358	0.00102498	0.00191586	Up	ENSSSCG00000008115	0.309048	0.776316	0.206672	1.50123	1.536	2.14359
11.227	2.25727	0.651208	3.46628	0.000527709	0.00101385	Up	B3GNT8	0.213581	0.138661	0.122956	1.02549	0.547937	0.503011
24.6503	2.25632	0.438358	5.14722	2.64376e-07	6.41212e-07	Up	RASGRF1	0.125506	0.158658	0.0816252	0.421945	0.515227	0.583252
19.6662	2.25553	0.488332	4.61886	3.85863e-06	8.73533e-06	Up	ENSSSCG00000060248	0.486625	0.840391	0.628679	3.24602	1.97217	2.97648
172.169	2.25549	0.188673	11.9545	6.14718e-33	3.47716e-32	Up	MDGA1	1.30142	0.694047	1.3989	4.64243	4.75518	5.47423
2.65888	2.25381	1.3507	1.66863	0.0951908	0.137998	no	ROBO4	0	0.0476252	0.0158339	0.137762	0.070553	0.0399293
24.9458	2.25305	0.42925	5.24881	1.53088e-07	3.77163e-07	Up	ENSSSCG00000059337	15.6675	18.713	20.3885	67.4326	71.9033	90.6655
44.1985	2.25289	0.340367	6.61899	3.61663e-11	1.06711e-10	Up	GRIA4	0.280663	0.327652	0.349462	1.73287	0.902355	1.47618
2689.79	2.25284	0.0623949	36.1062	1.81136e-285	8.1005e-284	Up	DAP	37.8239	39.511	40.0085	164.183	173.797	162.546
102.841	2.25266	0.222945	10.1041	5.29593e-24	2.43165e-23	Up	DNASE1L1	2.31639	1.71491	2.97586	9.73015	10.9794	9.78105
1.49678	2.25266	1.82056	1.23735	0.215958	0.289258	no	ENSSSCG00000030335	0.0133894	0	0.0135028	0	0.0200548	0.102179
0.837788	2.2514	2.28415	0.985663	0.324299	0.412972	no	CRH	0.0539239	0	0	0.0787255	0	0.204329
0.837788	2.2514	2.28415	0.985663	0.324299	0.412972	no	ENSSSCG00000057621	0.0113523	0	0	0.0164627	0	0.0415595
0.836224	2.25136	2.28536	0.985123	0.324564	0.413281	no	KNG1	0	0	0.0298758	0.0433336	0	0.112831
1.71248	2.24666	1.64352	1.36698	0.171632	0.236073	no	GTSF1	0.123506	0.185905	0	0.539465	0.551876	0.154162
315.173	2.24633	0.143945	15.6055	6.67558e-55	5.69357e-54	Up	HS1BP3	3.67838	3.93954	5.78884	18.4544	18.8076	20.0214
67.1191	2.24554	0.285342	7.86963	3.5568e-15	1.22879e-14	Up	CIITA	0.275003	0.09194	0.250708	0.866604	0.916986	0.946532
0.368142	2.24467	3.21309	0.698602	0.484801	0.578985	no	KERA	0	0	0	0.0411814	0	0.0357493
0.368142	2.24467	3.21309	0.698602	0.484801	0.578985	no	CD53	0	0	0	0.053199	0	0.0461315
0.368142	2.24467	3.21309	0.698602	0.484801	0.578985	no	CHRNA2	0	0	0	0.0305335	0	0.0265315
0.368142	2.24467	3.21309	0.698602	0.484801	0.578985	no	SYCE1	0	0	0	0.0429953	0	0.0373178
0.368142	2.24467	3.21309	0.698602	0.484801	0.578985	no	ENSSSCG00000011206	0	0	0	0.298515	0	0.253178
0.368142	2.24467	3.21309	0.698602	0.484801	0.578985	no	SERPINA7	0	0	0	0.0714328	0	0.061841
0.368142	2.24467	3.21309	0.698602	0.484801	0.578985	no	SYT8	0	0	0	0.0567626	0	0.0706891
0.368142	2.24467	3.21309	0.698602	0.484801	0.578985	no	GRIA2	0	0	0	0.0300106	0	0.0260784
0.368142	2.24467	3.21309	0.698602	0.484801	0.578985	no	TRIM63	0	0	0	0.0545925	0	0.0473339
0.368142	2.24467	3.21309	0.698602	0.484801	0.578985	no	SAMD7	0	0	0	0.0304011	0	0.0264167
0.368142	2.24467	3.21309	0.698602	0.484801	0.578985	no	MYO3B	0	0	0	0.0143639	0	0.0124995
0.368142	2.24467	3.21309	0.698602	0.484801	0.578985	no	RXFP3	0	0	0	0.0691276	0	0.0598577
0.368142	2.24467	3.21309	0.698602	0.484801	0.578985	no	RIPPLY1	0	0	0	0.0594311	0	0.0515066
0.368142	2.24467	3.21309	0.698602	0.484801	0.578985	no	ENSSSCG00000041453	0	0	0	0.0344174	0	0.0298958
0.368142	2.24467	3.21309	0.698602	0.484801	0.578985	no	ENSSSCG00000042144	0	0	0	2.99032	0	2.52266
0.368142	2.24467	3.21309	0.698602	0.484801	0.578985	no	ENSSSCG00000054104	0	0	0	0.356958	0	0.270013
0.368142	2.24467	3.21309	0.698602	0.484801	0.578985	no	ENSSSCG00000059404	0	0	0	0.386987	0	0.32588
0.368142	2.24467	3.21309	0.698602	0.484801	0.578985	no	ENSSSCG00000062576	0	0	0	0.812538	0	0.676968
0.368142	2.24467	3.21309	0.698602	0.484801	0.578985	no	ENSSSCG00000063018	0	0	0	0.375259	0	0.497606
10.3906	2.2446	0.692244	3.2425	0.00118486	0.00220338	Up	C20orf204	0.339217	0.38392	0.510964	2.96784	1.39226	0.959003
97.1174	2.24441	0.231546	9.69317	3.22357e-22	1.39912e-21	Up	EVA1B	3.54485	2.78447	3.27781	14.0673	15.8828	11.2504
1460.53	2.24211	0.0678058	33.0667	8.95686e-240	3.34467e-238	Up	WWTR1	8.8663	9.40137	8.87558	40.5211	36.0213	38.3403
30.8754	2.23994	0.385783	5.80621	6.39043e-09	1.69211e-08	Up	ITGA2B	0.234137	0.316662	0.228112	1.14504	1.12069	0.951182
6054.87	2.23889	0.0591553	37.8477	0	0	Up	S100A11	100.868	95.8739	96.3444	399.227	436.282	403.077
35.2746	2.23888	0.372848	6.00479	1.91576e-09	5.21712e-09	Up	ZNF853	0.534875	0.28229	0.327852	1.39325	1.56529	1.97811
1894.91	2.23719	0.0627561	35.649	2.43963e-278	1.06035e-276	Up	FAM171A1	13.0218	11.933	12.5123	52.4589	51.9038	54.2114
87.7253	2.23419	0.239855	9.31477	1.22216e-20	5.05393e-20	Up	SEMA3D	0.316179	0.452275	0.373612	1.57224	1.31277	1.87425
36.7891	2.23323	0.357278	6.25067	4.08683e-10	1.1506e-09	Up	IZUMO4	1.74981	1.09382	1.63679	6.03636	7.37398	6.00359
179.844	2.23213	0.177691	12.5619	3.42127e-36	2.07569e-35	Up	S100A1	9.01707	7.49207	9.15812	30.3033	40.8393	37.488
938.986	2.23182	0.0822218	27.1439	2.989e-162	7.21364e-161	Up	PPP1R9B	5.81813	6.37272	6.66078	27.1666	26.7109	25.343
5298.8	2.23119	0.0459928	48.5118	0	0	Up	PTPN13	17.3404	16.602	16.9791	73.744	68.5191	72.2105
126.081	2.22947	0.199141	11.1955	4.29161e-29	2.23982e-28	Up	GADD45G	4.2493	3.26118	4.47515	18.4044	14.2062	18.5292
1276.61	2.2291	0.0703752	31.6744	3.49435e-220	1.19653e-218	Up	RCAN1	14.299	14.1229	15.1823	61.9733	61.1044	60.2829
3646.91	2.22836	0.0577401	38.593	0	0	Up	SULF1	17.1055	18.268	17.8187	78.8036	67.0156	77.5179
136.986	2.22322	0.186782	11.9027	1.1452e-32	6.44051e-32	Up	ENSSSCG00000016810	0.951794	1.11407	1.21221	4.39456	4.47617	4.83954
174.986	2.22282	0.169438	13.1188	2.57023e-39	1.66728e-38	Up	KCP	0.792507	0.884932	1.07687	3.75003	3.64395	4.17758
40.9672	2.22224	0.335778	6.61817	3.63664e-11	1.07284e-10	Up	PAPLN	0.130959	0.211835	0.180073	0.747812	0.750755	0.687407
3567.67	2.22153	0.0655949	33.8674	2.01219e-251	7.81262e-250	Up	ITGAV	16.035	16.1691	14.6889	69.4937	57.4247	69.1952
17.7754	2.22139	0.524366	4.23633	2.27202e-05	4.86405e-05	Up	ENSSSCG00000012319	0.168906	0.259293	0.186605	0.737097	1.17948	0.616847
73.6521	2.22134	0.2516	8.82884	1.05765e-18	4.12545e-18	Up	MCF2L2	0.275931	0.304468	0.303653	1.43084	1.08987	1.1815
79.2057	2.2209	0.243071	9.13686	6.4289e-20	2.60227e-19	Up	TMEM92	1.25644	1.84062	1.55072	6.39392	6.24429	6.51637
71.9168	2.21908	0.252104	8.80226	1.34086e-18	5.19946e-18	Up	LMOD1	0.626925	0.531162	0.724993	2.77664	2.56784	2.62437
1.67179	2.21724	1.63486	1.35623	0.175027	0.240136	no	KCNS1	0.0154138	0.0233743	0	0.0676128	0.0461694	0.0391956
146.541	2.21707	0.182112	12.1742	4.26354e-34	2.47427e-33	Up	PARP3	1.13757	1.53344	1.29944	5.3403	5.21729	5.84252
3.17956	2.21308	1.20533	1.83608	0.0663458	0.0991474	no	KLHL30	0.0176664	0.0267861	0.035623	0.103316	0.180473	0.0449063
19043.6	2.21284	0.0421591	52.4879	0	0	Up	MARCKS	126.646	127.594	121.222	533.92	501.926	524.298
13.8902	2.21271	0.593524	3.7281	0.000192931	0.000384267	Up	SLC34A2	0.0748376	0.0681307	0.150978	0.613441	0.358807	0.285654
182.272	2.21255	0.162855	13.586	4.85095e-42	3.28213e-41	Up	JOSD2	4.65145	4.41915	4.55539	18.0341	19.8878	18.8243
2.95174	2.21157	1.22689	1.80257	0.0714551	0.106218	no	ENSSSCG00000035409	0.129586	0	0.130296	0.37822	0.290391	0.490113
0.813656	2.21122	2.46021	0.898795	0.368762	0.462017	no	ENSSSCG00000036516	0	0	0.0225006	0	0	0.13368
0.813656	2.21122	2.46021	0.898795	0.368762	0.462017	no	ENSSSCG00000052032	0	0	1.4169	0	0	6.44983
42.4591	2.20971	0.326723	6.76327	1.34915e-11	4.04832e-11	Up	CDK15	0.510864	0.554145	0.566303	2.09067	2.21767	2.53576
45.2527	2.20925	0.314739	7.0193	2.22976e-12	6.91546e-12	Up	VAMP5	0.683508	0.537187	0.605502	2.62646	2.35735	2.62328
2.4106	2.20854	1.387	1.59231	0.111315	0.159479	no	TRPC7	0	0.0261899	0.0377866	0.0547965	0.140312	0.0714418
87.3654	2.20696	0.229319	9.62397	6.33373e-22	2.72227e-21	Up	LGR5	0.518412	0.498989	0.574038	2.14579	2.06499	2.4141
5323.11	2.20619	0.0488696	45.1445	0	0	Up	PXDN	21.204	20.5917	22.4678	89.3792	88.4998	88.0644
82.1536	2.20535	0.245279	8.99121	2.44525e-19	9.72389e-19	Up	GALNT4	0.673645	0.875379	0.756727	2.67311	3.11255	3.64384
2514.5	2.20424	0.0715405	30.8111	1.85915e-208	5.95922e-207	Up	PSEN1	24.8748	26.2284	21.7786	96.3207	99.7199	104.057
3.15699	2.20354	1.19941	1.83719	0.0661823	0.098927	no	FGF1	0.0186543	0.0186898	0.0248542	0.0545445	0.129199	0.0474095
1.48965	2.20166	1.87274	1.17563	0.239741	0.318083	no	ENSSSCG00000047930	0	0	0.0586595	0.0808332	0.160101	0
177.776	2.20164	0.166605	13.2147	7.21788e-40	4.7251e-39	Up	ANPEP	1.2354	1.2262	1.59259	5.38876	5.59739	5.80553
516.361	2.20157	0.10642	20.6875	4.49329e-95	6.34634e-94	Up	LAMB2	2.02164	2.57235	2.42454	9.76936	8.87663	10.1264
10.8386	2.2004	0.666561	3.30113	0.000962972	0.00180706	Up	C1QL4	0.113557	0.401177	0.114354	0.829458	0.679515	0.910895
631.286	2.20009	0.0962901	22.8485	1.51184e-115	2.53692e-114	Up	POGLUT3	5.34804	6.06482	5.08519	24.0267	20.8818	22.6124
205.183	2.19925	0.151162	14.549	5.92975e-48	4.50656e-47	Up	SIAH2	1.38424	1.35333	1.35632	5.54947	5.50896	5.77316
3795.51	2.19898	0.0626439	35.103	6.07498e-270	2.55081e-268	Up	TXNDC5	35.1045	32.8542	40.0534	149.837	150.501	144.695
3.66032	2.19886	1.11512	1.97186	0.0486255	0.0743116	no	ENSSSCG00000049099	0.0409464	0	0.0639547	0.208936	0.0923864	0.157725
73.7751	2.19703	0.254011	8.64932	5.18064e-18	1.97306e-17	Up	ENSSSCG00000059588	0.977671	0.70797	0.983031	3.37146	3.96515	3.79574
7921.64	2.19455	0.047384	46.3141	0	0	Up	MAGED1	84.3069	78.2371	87.0526	345.447	339.871	339.433
1041.48	2.19325	0.0880912	24.8975	7.91781e-137	1.62552e-135	Up	TANC1	3.94594	3.58231	3.67317	17.1616	13.082	15.8305
1162.76	2.19036	0.0749314	29.2315	7.71244e-188	2.21572e-186	Up	EXTL3	4.64946	4.83623	5.47176	20.7351	19.8151	20.6691
4023.28	2.1891	0.0519179	42.1648	0	0	Up	FKBP9	37.2542	37.0676	41.3366	160.138	153.483	159.476
2.88848	2.18766	1.25947	1.73696	0.0823934	0.120967	no	TRHR	0.0182038	0	0.0184365	0.0399059	0.0272711	0.0925568
1175.73	2.18759	0.0757362	28.8843	1.87802e-183	5.28093e-182	Up	QSOX1	12.7256	11.7817	11.9666	49.7252	51.0632	48.2907
401.841	2.18645	0.115046	19.0049	1.55285e-80	1.86051e-79	Up	BCAS3	3.13194	3.56956	3.06247	12.6681	13.0562	13.7445
10.9768	2.18612	0.642798	3.40094	0.000671546	0.00127723	Up	CCDC122	0.140462	0.173067	0.133003	0.760357	0.608253	0.413468
1948.17	2.18599	0.0666517	32.7973	6.4436e-236	2.35871e-234	Up	EXT1	20.8037	20.1412	24.2935	91.396	84.9634	90.3055
1.47152	2.18516	1.86902	1.16915	0.242343	0.321306	no	ACMSD	0	0	0.127945	0.278548	0.285166	0
342.447	2.18475	0.126987	17.2045	2.45498e-66	2.49109e-65	Up	RNF217	2.2548	1.69097	2.38976	9.35723	8.11483	8.6775
7.60538	2.18397	0.791903	2.75788	0.00581775	0.0100842	Up	IFIT2	0.0334599	0.0569924	0.106165	0.366911	0.125271	0.276463
2070.12	2.18232	0.0598393	36.4696	3.36166e-291	1.55584e-289	Up	PLK2	21.4884	21.2874	22.7368	90.6714	83.6118	92.4591
10.6949	2.17888	0.641963	3.39409	0.000688565	0.00130813	Up	POPDC3	0.263001	0.199018	0.220629	0.832257	0.852207	1.10921
98.5259	2.17797	0.220961	9.85681	6.40551e-23	2.84266e-22	Up	MAP3K15	0.40191	0.612281	0.506071	2.18744	1.80869	2.05158
242.076	2.17767	0.143372	15.189	4.18493e-52	3.41249e-51	Up	GLB1L	1.40794	1.69576	1.71723	6.65617	5.90954	6.85952
8.53313	2.17566	0.715614	3.04027	0.00236363	0.00427509	Up	APOC4	0.13231	0.150295	0.133276	0.579972	0.59394	0.503144
948.103	2.17526	0.0876157	24.8273	4.54691e-136	9.22252e-135	Up	WIPI1	8.37995	8.4452	7.65308	30.7788	34.3983	33.5643
34.7445	2.17317	0.394851	5.50377	3.71745e-08	9.47825e-08	Up	BEND6	0.171808	0.738807	0.445241	1.75785	1.80035	1.6825
897.27	2.17313	0.0813067	26.7275	2.25339e-157	5.24726e-156	Up	PDE4B	6.66315	7.49122	6.99147	28.147	28.0862	28.8202
2520.94	2.17225	0.0557338	38.9755	0	0	Up	SMARCA1	16.2765	16.8617	17.35	68.9401	64.968	69.9317
46.4249	2.17223	0.312115	6.95972	3.40938e-12	1.04846e-11	Up	GLIPR1	0.164206	0.22237	0.205659	0.791445	0.718121	0.867673
865.886	2.17045	0.0811493	26.7464	1.35869e-157	3.16784e-156	Up	ENSSSCG00000005643	6.19927	6.30862	6.78864	27.4219	25.2103	25.3545
3.4622	2.17006	1.2926	1.67882	0.0931864	0.135261	no	ENSSSCG00000016107	0	0.0932208	0.0274279	0.257606	0	0.194387
84.9497	2.16965	0.238429	9.09977	9.05208e-20	3.64816e-19	Up	ENSSSCG00000000659	0.676691	0.389996	0.59683	2.25837	2.11658	2.46559
0.345574	2.16762	3.56714	0.607664	0.543411	0.636537	no	ADGRF1	0	0	0	0	0	0.0472096
0.345574	2.16762	3.56714	0.607664	0.543411	0.636537	no	ENSSSCG00000004054	0	0	0	0	0	1.17996
0.345574	2.16762	3.56714	0.607664	0.543411	0.636537	no	TRIM55	0	0	0	0	0	0.0923264
0.345574	2.16762	3.56714	0.607664	0.543411	0.636537	no	ENSSSCG00000009333	0	0	0	0	0	0.0958837
0.345574	2.16762	3.56714	0.607664	0.543411	0.636537	no	GLRA3	0	0	0	0	0	0.0593953
0.345574	2.16762	3.56714	0.607664	0.543411	0.636537	no	GDF2	0	0	0	0	0	0.0466848
0.345574	2.16762	3.56714	0.607664	0.543411	0.636537	no	IL20	0	0	0	0	0	0.173954
0.345574	2.16762	3.56714	0.607664	0.543411	0.636537	no	SCIMP	0	0	0	0	0	0.0692867
0.345574	2.16762	3.56714	0.607664	0.543411	0.636537	no	SPAG11	0	0	0	0	0	1.21536
0.345574	2.16762	3.56714	0.607664	0.543411	0.636537	no	ENSSSCG00000021179	0	0	0	0	0	0.142126
0.345574	2.16762	3.56714	0.607664	0.543411	0.636537	no	ENSSSCG00000031292	0	0	0	0	0	3.53675
0.345574	2.16762	3.56714	0.607664	0.543411	0.636537	no	ENSSSCG00000032864	0	0	0	0	0	5.18532
0.345574	2.16762	3.56714	0.607664	0.543411	0.636537	no	KLHL38	0	0	0	0	0	0.0487156
0.345574	2.16762	3.56714	0.607664	0.543411	0.636537	no	ENSSSCG00000038692	0	0	0	0	0	0.701465
0.345574	2.16762	3.56714	0.607664	0.543411	0.636537	no	TMPRSS13	0	0	0	0	0	0.0624305
0.345574	2.16762	3.56714	0.607664	0.543411	0.636537	no	ENSSSCG00000042858	0	0	0	0	0	0.0511444
0.345574	2.16762	3.56714	0.607664	0.543411	0.636537	no	ENSSSCG00000044144	0	0	0	0	0	0.027274
0.345574	2.16762	3.56714	0.607664	0.543411	0.636537	no	FAM47E	0	0	0	0	0	0.134045
0.345574	2.16762	3.56714	0.607664	0.543411	0.636537	no	ENSSSCG00000055726	0	0	0	0	0	0.20816
0.345574	2.16762	3.56714	0.607664	0.543411	0.636537	no	ENSSSCG00000058031	0	0	0	0	0	0.103171
0.345574	2.16762	3.56714	0.607664	0.543411	0.636537	no	ENSSSCG00000060011	0	0	0	0	0	0.375545
44.8588	2.16702	0.357263	6.06562	1.31449e-09	3.6099e-09	Up	CREBRF	0.20703	0.48508	0.569224	2.14621	1.15548	1.74584
826.838	2.16689	0.0823801	26.3035	1.74844e-152	3.95241e-151	Up	OSBPL10	6.36726	5.95273	6.56063	25.7832	25.3444	25.047
4.34555	2.16619	1.05776	2.04791	0.0405689	0.062806	no	KYNU	0.0202974	0	0.0409461	0.0632038	0.176063	0.0516607
11.6848	2.16204	0.628507	3.43996	0.0005818	0.00111224	Up	ME3	0.10171	0.0220483	0.117286	0.29763	0.370259	0.351061
479.383	2.16179	0.119563	18.0808	4.51485e-73	4.94051e-72	Up	POLQ	1.42407	1.86074	1.44334	7.01067	5.36391	6.45594
21.6516	2.15809	0.485001	4.44966	8.60062e-06	1.89774e-05	Up	ENSSSCG00000035208	8.74202	22.9655	23.7879	87.0866	45.482	82.8423
143.936	2.15791	0.17999	11.9891	4.05511e-33	2.3022e-32	Up	DYSF	0.519863	0.561627	0.639279	2.42551	2.24538	2.22275
2554.78	2.15679	0.0557602	38.6797	0	0	Up	SERINC3	25.1155	26.2408	26.5711	105.799	98.2822	107.062
66.2515	2.15668	0.267566	8.06038	7.60579e-16	2.69312e-15	Up	ELF3	1.09626	0.80328	1.06851	3.66831	4.4973	3.76393
166.882	2.15552	0.173593	12.4171	2.10967e-35	1.26016e-34	Up	FGD5	0.823174	0.909892	1.01186	3.68561	3.96072	3.31815
864.957	2.15386	0.085194	25.2819	5.05822e-141	1.06798e-139	Up	ENSSSCG00000014822	5.29945	4.99736	4.82454	19.8032	20.7589	19.7046
666.618	2.15376	0.0904947	23.7998	3.35499e-125	6.18324e-124	Up	GNB5	5.73938	5.22268	6.20004	23.5842	22.3699	22.7943
3.75873	2.15295	1.07873	1.99582	0.0459532	0.0704889	no	CD40LG	0.0716888	0.0542786	0.0882678	0.157104	0.321767	0.331196
5432.8	2.1518	0.052507	40.9812	0	0	Up	SLC2A1	71.1907	70.2055	76.0918	289.185	295.447	281.299
10.8538	2.15164	0.661094	3.25467	0.00113525	0.00211494	Up	SULT1E1	0.193567	0.041455	0.192981	0.799711	0.36856	0.624869
628.155	2.14855	0.0925366	23.2184	2.96738e-119	5.17591e-118	Up	ZNF521	3.72498	3.40065	3.65257	15.2325	13.9152	13.8376
235.825	2.1461	0.141487	15.1681	5.7488e-52	4.67538e-51	Up	TLCD2	1.30155	1.32187	1.46478	5.76035	5.22116	5.32253
3502.78	2.14462	0.057001	37.6242	0	0	Up	LGMN	55.0059	50.1069	56.514	213.422	217.211	210.836
1256.94	2.14402	0.0791815	27.0773	1.8212e-161	4.35563e-160	Up	EHD3	4.59874	5.10713	5.34214	19.5563	20.7971	19.087
204.307	2.14386	0.15937	13.4521	2.99249e-41	1.99848e-40	Up	INHBA	3.30492	3.69661	3.2332	13.3374	14.8587	12.2483
971.793	2.14252	0.079089	27.09	1.29271e-161	3.09565e-160	Up	ENSSSCG00000033720	8.39497	8.70446	9.22819	36.6623	34.3612	33.1768
1.43083	2.14167	1.79153	1.19544	0.231916	0.308672	no	ENSSSCG00000050273	0	0	1.48486	3.28226	2.24364	0.910457
180.566	2.14038	0.163409	13.0983	3.36585e-39	2.17859e-38	Up	PBX4	3.17646	3.42625	4.11796	15.2542	13.0666	14.2274
7.08727	2.13974	0.807203	2.65081	0.00802988	0.0136799	Up	UPK2	0.0860465	0.51937	0.345623	1.38015	0.898943	1.29713
4.90005	2.13927	0.99937	2.14062	0.0323044	0.0507781	no	NWD1	0.043696	0	0.0337063	0.082485	0.0499248	0.189401
38.8999	2.13921	0.340511	6.28236	3.3347e-10	9.42275e-10	Up	ADAM33	0.316787	0.408909	0.356944	1.64652	1.30974	1.31082
466.271	2.13863	0.104642	20.4375	7.75351e-93	1.0667e-91	Up	POMK	3.33916	3.72087	3.78732	14.3263	13.7627	14.5978
9.57128	2.13841	0.695483	3.07471	0.00210708	0.0038256	Up	ATP1A4	0.105867	0.0451975	0.0605789	0.170297	0.305256	0.351738
9.20567	2.13758	0.70541	3.03027	0.00244335	0.00441153	Up	LPAR5	0.130555	0.39458	0.393781	1.52413	0.877676	1.15206
6.40596	2.13741	0.872328	2.45023	0.0142763	0.0235725	Up	ENSSSCG00000038540	0.110067	0.16677	0	0.361935	0.288302	0.384047
257.818	2.13596	0.143112	14.9251	2.26397e-50	1.7933e-49	Up	KCNIP2	3.46496	3.15882	3.98416	12.7311	14.4748	14.8293
6.71851	2.13426	0.878205	2.43026	0.0150881	0.0248311	Up	ENSSSCG00000007665	0.160451	0.0694824	0	0.201031	0.274527	0.436588
123.842	2.13388	0.198648	10.742	6.46228e-27	3.20249e-26	Up	CDKN1C	3.10571	3.13054	4.39663	15.5315	13.3229	13.3581
1260.57	2.13386	0.0800468	26.6576	1.45973e-156	3.37373e-155	Up	ZBTB10	3.9671	4.69398	4.12168	17.6793	14.8756	17.5077
4688.85	2.13346	0.0567067	37.6226	0	0	Up	CAPN2	43.4704	42.3252	44.5592	166.14	178.202	167.937
2.11239	2.13256	1.48618	1.43493	0.151307	0.210724	no	OPRM1	0	0	0.0313922	0.04561	0.0466238	0.0396141
592.081	2.13108	0.0945722	22.5339	1.93354e-112	3.15053e-111	Up	PHF11	11.3885	10.0573	11.7839	44.8976	41.6424	44.636
7.9049	2.13035	0.783572	2.71877	0.00655261	0.0112926	Up	GIMD1	0.0510545	0.019359	0.0772328	0.335961	0.0955906	0.178592
1946.12	2.13024	0.060096	35.4472	3.20289e-275	1.36964e-273	Up	NEK7	13.6832	13.7403	14.6643	57.7846	52.8426	54.6411
1065.47	2.1302	0.0785972	27.1028	9.12865e-162	2.1917e-160	Up	CPXM1	12.0746	13.818	14.1967	53.018	49.2044	54.5916
1.42795	2.12832	1.7345	1.22705	0.219803	0.293899	no	ENSSSCG00000060564	0.0240703	0	0.0319576	0.0499051	0.108149	0.0610103
4.61085	2.12714	0.983856	2.16204	0.030615	0.0482863	Up	ENSSSCG00000045003	0.0519935	0.0787872	0.0523949	0.151983	0.350223	0.206401
3.68335	2.12639	1.09375	1.94413	0.0518798	0.078947	no	ENSSSCG00000041087	0.031945	0.0168752	0.0108572	0.0786846	0.0480075	0.113387
728.709	2.12404	0.102511	20.7202	2.27776e-95	3.23188e-94	Up	PWWP3B	4.98749	4.21833	4.93862	20.3809	15.3236	19.9401
18.086	2.12279	0.524361	4.04833	5.1585e-05	0.000107485	Up	ENSSSCG00000058119	0.0990219	0.150477	0.142523	0.759107	0.269527	0.491483
185.558	2.12031	0.165	12.8504	8.55553e-38	5.3788e-37	Up	TRADD	0.955206	0.957374	1.00678	4.43794	3.208	3.75424
2245.69	2.11914	0.0776139	27.3036	3.84915e-164	9.43677e-163	Up	RABAC1	124.588	96.9542	111.28	430.22	453.229	415.547
208.326	2.11675	0.152368	13.8924	7.04755e-44	4.96001e-43	Up	ZNF185	1.336	1.19234	1.54038	5.14371	5.32914	5.4749
541.788	2.11513	0.0979175	21.6011	1.75208e-103	2.64151e-102	Up	FER	2.17548	2.13935	2.33276	9.16842	7.93104	8.7701
291.848	2.11499	0.134882	15.6803	2.06288e-55	1.77657e-54	Up	FBLN7	2.44779	2.37399	3.1518	10.7231	10.5759	9.84789
330.34	2.11415	0.131674	16.056	5.19336e-58	4.64947e-57	Up	PHF19	2.43562	1.85645	2.54049	9.24186	9.34179	8.14067
406.319	2.11294	0.114883	18.3921	1.52008e-75	1.70357e-74	Up	IFFO2	1.8524	2.39436	2.07297	8.36455	7.69957	8.22919
102.168	2.11221	0.214003	9.87001	5.61616e-23	2.49713e-22	Up	VSTM5	1.08524	0.752989	0.891434	3.56132	3.66643	3.49894
62.0963	2.11194	0.277145	7.62035	2.52993e-14	8.46456e-14	Up	PURA	0.858015	1.35804	1.49233	4.55778	4.95897	4.74111
78.7956	2.11188	0.241181	8.75639	2.01606e-18	7.77717e-18	Up	PAK5	0.493362	0.684771	0.583098	2.2216	2.071	2.42008
697.748	2.1112	0.0885076	23.8533	9.35315e-126	1.73239e-124	Up	CUX1	5.77416	5.90402	6.2661	23.1879	23.4706	22.8228
464.934	2.10931	0.117576	17.9399	5.75592e-72	6.22518e-71	Up	KIF26A	1.71384	2.10863	2.1331	7.35645	8.33687	7.22377
12.4612	2.10906	0.647775	3.25586	0.0011305	0.00210652	Up	EXOG	0.428731	0.36038	0.287662	0.974037	0.664712	2.49118
5158.27	2.10588	0.0475444	44.2929	0	0	Up	CTSB	77.7149	79.3496	80.0777	308.25	304.134	301.919
9937.48	2.10549	0.0423602	49.7045	0	0	Up	FLNB	29.7838	29.5809	29.2423	116.036	112.326	113.319
528.343	2.10526	0.107059	19.6645	4.34352e-86	5.55175e-85	Up	LRRC58	3.35407	3.6746	3.42991	15.1345	11.5496	13.5741
12.7412	2.10313	0.587655	3.57885	0.000345112	0.000673494	Up	ENSSSCG00000024000	0.148296	0.169533	0.107004	0.566606	0.623118	0.488565
293.433	2.10132	0.140711	14.9335	1.99407e-50	1.58086e-49	Up	CASTOR1	6.20504	5.46321	7.19779	23.5942	27.0327	22.3266
293.224	2.10048	0.130153	16.1386	1.36707e-58	1.23282e-57	Up	ENSSSCG00000032522	2.12074	2.58722	2.50817	9.79205	8.8118	9.00071
10.5375	2.0978	0.663355	3.16241	0.00156471	0.00287918	Up	P2RY4	0.0253745	0.0641633	0.0511934	0.210301	0.101375	0.215339
154.913	2.09748	0.177502	11.8166	3.20358e-32	1.78223e-31	Up	ZDHHC14	1.51253	1.34235	1.50628	5.90579	5.99372	4.9693
826.7	2.09701	0.0883042	23.7476	1.16461e-124	2.13999e-123	Up	DAZAP2	21.8824	26.3983	23.4501	98.7622	86.8349	88.1042
10.7148	2.09684	0.653215	3.21002	0.00132723	0.00245683	Up	KRT222	0.177426	0.0615931	0.0819157	0.38785	0.365015	0.516159
810.475	2.09592	0.0812161	25.8067	7.46284e-147	1.62945e-145	Up	FNDC3B	6.42569	6.4728	6.37055	25.3925	23.7934	24.5293
7.25117	2.09415	0.774178	2.705	0.0068305	0.0117464	Up	CCDC198	0.137303	0.089235	0.0882375	0.351931	0.310835	0.493833
560.578	2.09298	0.0989338	21.1553	2.46605e-99	3.59807e-98	Up	PHF2	3.36621	2.70624	3.06323	11.9423	11.2306	12.0127
155.934	2.09205	0.173188	12.0797	1.35248e-33	7.7591e-33	Up	BICC1	1.09555	0.99258	1.30564	4.53541	4.2833	4.19775
203.589	2.09001	0.155065	13.4783	2.09819e-41	1.40629e-40	Up	PXDC1	3.8945	3.41067	4.57539	16.0081	15.4217	14.4101
55.8549	2.08882	0.296013	7.0565	1.70749e-12	5.32774e-12	Up	CADM2	1.08784	0.617814	1.09572	4.40329	3.35712	3.1021
7.57373	2.08649	0.769585	2.71119	0.00670415	0.0115366	Up	PRLR	0.0283456	0.0429458	0.0143856	0.0828495	0.0986103	0.14247
1.37514	2.0863	1.90507	1.09513	0.273459	0.35665	no	ENSSSCG00000062497	0.527698	0	0	1.64966	0	0.908967
5.37558	2.0859	0.943682	2.21038	0.0270786	0.0430451	Up	LMNTD1	0.0221363	0.0848209	0.0604576	0.0871657	0.293523	0.19699
3.62951	2.08473	1.09551	1.90298	0.0570429	0.0861453	no	ANGPTL6	0.0339357	0.0519444	0.103654	0.258024	0.294023	0.176427
1.36312	2.08423	1.90921	1.09167	0.274978	0.358178	no	ENSSSCG00000045839	0	0	0.0185415	0	0.026213	0.048489
19.7263	2.08309	0.479507	4.34423	1.39763e-05	3.03483e-05	Up	RNF151	0.992131	0.374364	1.07948	3.13479	2.96178	3.53332
46.6062	2.08236	0.311541	6.68406	2.32407e-11	6.9012e-11	Up	PNMA2	0.500239	0.320855	0.543093	1.74392	1.8438	1.71125
374.741	2.08229	0.115831	17.977	2.94836e-72	3.20367e-71	Up	MAGEH1	8.2176	9.80517	9.31065	34.3557	34.0546	34.9757
2.41395	2.08116	1.40019	1.48635	0.137187	0.193132	no	FITM1	0	0.239865	0.079803	0.115859	0.474392	0.499529
69.4412	2.08046	0.268604	7.74545	9.52419e-15	3.23676e-14	Up	ANKRD35	0.602177	0.652185	0.607139	1.88662	2.16426	2.97412
39.0804	2.07951	0.34979	5.94503	2.76412e-09	7.46281e-09	Up	PER2	0.161848	0.155086	0.197636	0.872102	0.484954	0.618075
1.3707	2.07705	1.80617	1.14997	0.250155	0.330365	no	IL33	0.0403506	0	0	0.0589882	0.0302085	0.0768922
1.36469	2.07696	1.83427	1.13231	0.257504	0.338529	no	ENSSSCG00000009499	0.0159569	0	0.0176754	0	0.0477938	0.0810141
764.952	2.07685	0.0892391	23.2728	8.35732e-120	1.46878e-118	Up	FRMD4B	3.62512	3.9605	4.49529	15.3229	14.5257	15.8161
2.43364	2.07678	1.46741	1.41527	0.156989	0.217722	no	ASB14	0.0184842	0.0562093	0	0	0.138394	0.117446
176.108	2.07407	0.161585	12.8358	1.03335e-37	6.48559e-37	Up	SLC37A2	1.28869	1.07687	1.25546	4.81924	4.44333	4.53661
922.094	2.07359	0.0896367	23.1333	2.14195e-118	3.71865e-117	Up	ENSSSCG00000036083	4.34571	3.60497	3.86745	16.023	13.0179	15.7859
87.376	2.07327	0.233464	8.88049	6.65667e-19	2.61021e-18	Up	FMO4	0.581601	0.930921	0.716747	3.04717	2.58883	2.64944
36.6804	2.07267	0.356774	5.80946	6.26735e-09	1.6607e-08	Up	ASIP	1.89499	2.85569	1.3727	7.20988	7.53378	7.64478
126.168	2.07195	0.192051	10.7885	3.89924e-27	1.94167e-26	Up	TGM2	0.847125	0.946603	1.12398	3.58561	3.73945	3.70397
204.755	2.07083	0.159233	13.005	1.14559e-38	7.33641e-38	Up	ENSSSCG00000028635	1.70754	1.57273	2.13211	7.68057	5.86639	7.00025
5020.33	2.07059	0.0488088	42.4226	0	0	Up	RRBP1	27.4648	27.7697	29.2104	106.505	106.161	105.172
125.294	2.06978	0.19008	10.889	1.3009e-27	6.55892e-27	Up	P2RX4	1.78674	1.92679	2.19671	7.87716	7.02474	7.41229
107.681	2.06867	0.207047	9.9913	1.66393e-23	7.52457e-23	Up	NEFL	0.960398	0.762885	0.874834	3.45496	2.8539	3.50832
285.654	2.06848	0.140267	14.7467	3.23114e-49	2.50279e-48	Up	CCDC126	3.19239	3.87104	3.17238	14.637	10.7982	12.7414
3750.25	2.06696	0.0592794	34.868	2.2697e-266	9.38158e-265	Up	SELENON	32.9827	30.1232	34.1418	118.996	125.584	120.828
55.2217	2.06668	0.288329	7.16777	7.62273e-13	2.41623e-12	Up	NKAIN2	0.521952	0.680528	0.452893	1.93496	1.89813	2.27405
33.7657	2.06592	0.389915	5.2984	1.16822e-07	2.89852e-07	Up	CCDC92	0.286684	0.254025	0.701413	1.85502	1.46272	1.46008
43.1786	2.06499	0.32429	6.36771	1.91869e-10	5.48253e-10	Up	SH3GL3	0.534296	0.629824	0.836171	2.82341	2.13698	2.59468
27.8782	2.06488	0.400876	5.15092	2.59215e-07	6.29024e-07	Up	ENSSSCG00000049239	1.13697	0.763738	0.825688	3.96389	2.73685	3.66417
712.272	2.06385	0.0927316	22.2562	9.82042e-110	1.55642e-108	Up	HEBP1	25.3199	21.6649	25.9189	92.5145	94.8086	87.2099
284.382	2.06369	0.132173	15.6135	5.88853e-55	5.03155e-54	Up	CDK19	1.29029	1.5501	1.46469	5.86577	5.01255	5.16589
51.0426	2.06071	0.294693	6.99273	2.69593e-12	8.32231e-12	Up	PDE10A	0.724599	0.567974	0.604333	2.44685	2.50599	2.22014
550.022	2.05979	0.0956648	21.5313	7.92789e-103	1.18944e-101	Up	HSF2	6.79512	6.85794	7.09597	25.8296	24.8878	26.7381
234.878	2.05929	0.141699	14.5329	7.49932e-48	5.69243e-47	Up	PHF1	2.86076	2.59369	2.92236	10.5507	10.7789	10.143
999.485	2.05748	0.0781331	26.333	8.04567e-153	1.82542e-151	Up	SPG11	3.52013	3.9061	3.73631	14.4113	12.7114	14.3856
40.2739	2.05646	0.334791	6.14252	8.12234e-10	2.25595e-09	Up	ENSSSCG00000022957	0.288347	0.272006	0.261581	0.878524	0.979735	1.21546
970.074	2.05594	0.0835658	24.6027	1.18232e-133	2.36705e-132	Up	EEA1	4.15053	3.74411	3.67235	15.4031	12.8553	14.9384
3.39481	2.05154	1.16757	1.75711	0.0788991	0.116287	no	ENSSSCG00000035053	0.269108	0	0.0676329	0.490843	0.602982	0.254346
5247.98	2.05115	0.0579414	35.4004	1.68412e-274	7.18521e-273	Up	DLG1	31.021	33.0927	29.389	121.971	105.467	119.807
585.536	2.04991	0.0942633	21.7467	7.42481e-105	1.12948e-103	Up	FHIP2B	4.57856	4.85551	4.9131	18.953	16.9806	17.2083
15.9975	2.04717	0.526583	3.88765	0.000101218	0.000206226	Up	ENSSSCG00000046745	0.0466309	0.095633	0.0844502	0.29264	0.236333	0.282307
138.711	2.04429	0.187423	10.9074	1.06285e-27	5.36748e-27	Up	GAL3ST4	2.33334	2.14646	1.62339	7.42907	7.52527	7.57724
2.63143	2.04285	1.38818	1.47161	0.141126	0.198211	no	ENAM	0.0286789	0	0.00964274	0.0139811	0.0143213	0.121668
1116.45	2.0412	0.0732795	27.855	9.37574e-171	2.40006e-169	Up	PTPN21	4.62285	4.1049	4.6107	16.6982	16.1022	16.6022
28.4456	2.03901	0.466909	4.36705	1.25937e-05	2.74327e-05	Up	ENSSSCG00000009285	1.5919	0.404948	1.04272	3.05552	2.34176	6.35853
1224.11	2.03885	0.0718412	28.38	3.57404e-177	9.58535e-176	Up	ITPRID2	6.92691	6.97229	7.15186	26.3159	23.8291	27.371
134.884	2.0379	0.195824	10.4068	2.30967e-25	1.09742e-24	Up	ID4	9.55253	11.2219	7.33773	33.9043	37.0189	31.1595
29.2333	2.03634	0.395379	5.15036	2.59986e-07	6.3073e-07	Up	ABCA13	0.0583432	0.0560312	0.0543594	0.16418	0.255958	0.200221
945.643	2.03633	0.0795905	25.5851	2.23479e-144	4.82834e-143	Up	CYYR1	8.50117	7.93526	7.81293	29.8978	30.1051	29.194
1944.96	2.03521	0.0590422	34.4703	2.23302e-260	8.95087e-259	Up	PPM1H	9.17614	9.30808	9.19328	34.6323	33.2125	33.7347
370.081	2.03508	0.117941	17.2551	1.02455e-66	1.04648e-65	Up	CSF1	3.23608	2.60076	3.16505	11.5952	11.1098	10.6419
79.3831	2.03377	0.238465	8.5286	1.48126e-17	5.56884e-17	Up	AAMDC	12.1454	12.6297	10.3728	39.6565	43.7575	44.5928
0.762948	2.03362	2.52471	0.805487	0.420539	0.517318	no	ENSSSCG00000036851	0	0	0.0360025	0	0.160448	0
2.18657	2.03343	1.43251	1.41949	0.155755	0.216157	no	ENSSSCG00000058855	0.0989327	0.076167	0	0.370734	0.150478	0.125902
852.003	2.03227	0.0864946	23.496	4.48665e-122	8.04518e-121	Up	TCF4	11.1138	12.0465	11.1554	46.003	37.2406	42.2339
334.057	2.03142	0.118583	17.1308	8.74843e-66	8.79535e-65	Up	SLC25A43	3.95913	4.10398	4.08578	15.0716	14.1431	15.2564
293.298	2.02983	0.128409	15.8075	2.76321e-56	2.39861e-55	Up	TBC1D10A	4.2635	4.26428	4.52057	15.1496	15.8073	16.8286
5.21168	2.02862	0.930316	2.18057	0.0292152	0.0462237	Up	ENSSSCG00000063415	0.073037	0.31554	0.168474	0.621897	0.823428	0.385344
7.60762	2.02814	0.798827	2.5389	0.0111202	0.0186617	Up	ENSSSCG00000051933	0.17037	0.0848411	0.0852023	0.529443	0.12785	0.600365
38.2199	2.02563	0.342517	5.91394	3.3402e-09	8.98286e-09	Up	USP51	0.48791	0.565273	0.694022	2.18103	2.36253	1.8568
1.99842	2.02456	1.56873	1.29058	0.19685	0.266318	no	MYL5	0	0	0.298432	0.289001	0.739341	0.124258
2.80775	2.02311	1.25248	1.61529	0.106249	0.152797	no	CILP	0.0159692	0.0242162	0.0322036	0.132642	0.0194094	0.0824128
2.15643	2.02238	1.4233	1.42091	0.155344	0.215683	no	SMYD1	0	0.0188661	0.0250923	0.0366965	0.0588675	0.0635392
18.4241	2.01724	0.506163	3.98536	6.73789e-05	0.000139128	Up	REC114	1.22243	0.915888	0.436297	2.36131	3.18672	3.62814
16.1032	2.01622	0.54373	3.70812	0.000208806	0.000414595	Up	ENSSSCG00000047263	0.258533	0.0569679	0.219466	0.716316	0.440238	0.855063
78.766	2.01429	0.237493	8.48147	2.22374e-17	8.31392e-17	Up	AQP3	1.42036	1.62637	1.36081	5.46643	5.44249	4.96082
881.115	2.01361	0.0850846	23.666	8.07335e-124	1.46608e-122	Up	UGGT2	5.09228	5.26796	4.91888	19.535	16.2391	19.437
3.42605	2.01241	1.15826	1.73744	0.082309	0.120852	no	ENSSSCG00000048538	0.00704317	0.0106697	0.0220608	0.0514255	0.0121069	0.0819174
1852.05	2.00808	0.0669943	29.9739	2.15124e-197	6.49183e-196	Up	SGMS1	19.8454	19.8716	21.2112	78.3137	65.2339	76.484
20.3217	2.00807	0.48545	4.13652	3.52611e-05	7.44409e-05	Up	LRRC17	0.309802	0.46938	0.170266	1.3171	0.758752	1.25056
57.4325	2.00753	0.289215	6.94129	3.88522e-12	1.19183e-11	Up	ENSSSCG00000031533	3.35727	4.40575	2.3893	13.8845	11.3006	10.8421
18.6696	2.00751	0.483689	4.15041	3.31875e-05	7.0239e-05	Up	TRPM6	0.0704342	0.120217	0.0799307	0.360549	0.30226	0.291379
68.2587	2.00733	0.254902	7.87491	3.4099e-15	1.17914e-14	Up	PLAG1	0.718232	0.685362	0.848125	3.08989	2.51949	2.58076
832.64	2.00688	0.0807915	24.8402	3.29706e-136	6.70944e-135	Up	ARHGEF12	3.56037	3.76723	3.69218	13.969	12.5256	13.1376
3380.32	2.00631	0.0630576	31.8171	3.75934e-222	1.29925e-220	Up	CTSD	61.6364	55.839	61.3857	211.532	226.208	206.621
1004.83	2.00556	0.0796382	25.1834	6.08707e-140	1.27506e-138	Up	KLF6	7.72179	8.24624	7.15914	28.7496	25.5561	28.5723
190.647	2.00329	0.16669	12.018	2.85741e-33	1.62921e-32	Up	TLCD3A	3.62665	3.09585	2.80911	10.0929	12.2498	11.9884
1445.84	2.00254	0.0748581	26.7511	1.1974e-157	2.79529e-156	Up	CDON	5.61926	6.47475	5.69924	22.8338	19.1918	21.6839
[truncated: 16,561 more rows]

## Sheet: Figure 2n
Functional enrichment analysis of pgVCs upregulated genes.
_MEMBER_MyList	_LogP_MyList	GO	_PATTERN_	_RANK_	GiniIndex	Category	CategoryID	Description	PARENT_GO	LogP	Enrichment	Z-score	#TotalGeneInLibrary	#GeneInGO	#GeneInHitList	#GeneInGOAndHitList	%InGO	STDV %InGO	GeneID	Hits	Log(q-value)	EvidenceCutoff	GROUP_ID	FirstInGroupByEnrichment	FirstInGroupByLogP	BestLogPInGroup	BestEnrichmentInGroup	URL
1	-68.9725	GO:0001944	M1	1	0	GO Biological Processes	19	vasculature development	19_GO:0032502 developmental process	-68.9725	4.018103549946928	22.398804995516816	30284	556	2684	198	7.377049180327869	0.5045560174530342	59|94|133|187|207|285|290|302|348|358|388|650|652|659|677|841|1003|1012|1045|1277|1278|1281|1282|1284|1289|1296|1464|1482|1636|1747|1893|1901|1906|1909|1942|1948|1958|1959|2004|2022|2028|2034|2116|2185|2255|2263|2294|2335|2548|2549|2624|2627|2683|2697|2719|2737|3162|3198|3209|3213|3248|3339|3340|3397|3490|3491|3576|3606|3674|3678|3685|3688|3690|3791|3964|3988|4015|4017|4036|4066|4091|4208|4211|42…	ACTA2|ACVRL1|ADM|APLNR|AKT1|ANGPT2|ANPEP|ANXA2|APOE|AQP1|RHOB|BMP2|BMP4|BMPR2|ZFP36L1|CASP8|CDH5|CDH13|CDX2|COL1A1|COL1A2|COL3A1|COL4A1|COL4A2|COL5A1|COL8A2|CSPG4|NKX2-5|ACE|DLX3|ECM1|S1PR1|EDN1|EDNRA|EFNA1|EFNB2|EGR1|EGR2|ELK3|ENG|ENPEP|EPAS1|ETV2|PTK2B|FGF10|FGFR2|FOXF1|FN1|GAA|GAB1|GATA2|GATA6|B4GALT1|GJA1|GPC3|GLI3|HMOX1|HOXA1|HOXA13|HOXB3|HPGD|HSPG2|NDST1|ID1|IGFBP7|CCN1|CXCL8|IL18|ITGA2B|IT…	-64.8004	0	1	1	1	-68.9725	4.018103549946928
1	-64.5229	GO:0001568	M1	1	0	GO Biological Processes	19	blood vessel development	19_GO:0032502 developmental process	-64.5229	3.9723482755348662	21.610409755522525	30284	534	2684	188	7.004470938897168	0.49263747759916615	59|94|133|187|207|285|290|302|348|358|388|652|659|677|841|1003|1012|1045|1277|1278|1281|1282|1284|1289|1296|1464|1482|1636|1747|1893|1901|1906|1909|1942|1948|1958|1959|2004|2022|2028|2034|2116|2185|2255|2263|2294|2335|2548|2549|2624|2627|2683|2697|2719|2737|3162|3198|3209|3213|3248|3339|3340|3397|3490|3491|3576|3606|3674|3678|3685|3688|3690|3791|3988|4015|4017|4036|4066|4091|4208|4211|4215|4240|4…	ACTA2|ACVRL1|ADM|APLNR|AKT1|ANGPT2|ANPEP|ANXA2|APOE|AQP1|RHOB|BMP4|BMPR2|ZFP36L1|CASP8|CDH5|CDH13|CDX2|COL1A1|COL1A2|COL3A1|COL4A1|COL4A2|COL5A1|COL8A2|CSPG4|NKX2-5|ACE|DLX3|ECM1|S1PR1|EDN1|EDNRA|EFNA1|EFNB2|EGR1|EGR2|ELK3|ENG|ENPEP|EPAS1|ETV2|PTK2B|FGF10|FGFR2|FOXF1|FN1|GAA|GAB1|GATA2|GATA6|B4GALT1|GJA1|GPC3|GLI3|HMOX1|HOXA1|HOXA13|HOXB3|HPGD|HSPG2|NDST1|ID1|IGFBP7|CCN1|CXCL8|IL18|ITGA2B|ITGA5|I…	-60.6519	0	1	0	0	-68.9725	4.018103549946928
1	-59.8279	GO:0035239	M1	1	0	GO Biological Processes	19	tube morphogenesis	19_GO:0032502 developmental process	-59.8279	3.4304706726164653	20.19918285267779	30284	694	2684	211	7.8614008941877795	0.5194927830482448	25|94|133|187|207|285|290|302|348|388|596|650|652|653|677|841|1012|1281|1282|1284|1296|1435|1436|1464|1482|1636|1739|1893|1901|1906|1909|1942|1948|1956|2004|2022|2028|2034|2116|2131|2185|2255|2263|2294|2335|2549|2624|2625|2626|2627|2683|2697|2719|2737|3142|3162|3198|3209|3213|3239|3248|3339|3371|3397|3398|3490|3491|3576|3606|3674|3678|3685|3688|3690|3791|3911|4015|4017|4036|4070|4088|4208|4211|42…	ABL1|ACVRL1|ADM|APLNR|AKT1|ANGPT2|ANPEP|ANXA2|APOE|RHOB|BCL2|BMP2|BMP4|BMP5|ZFP36L1|CASP8|CDH13|COL3A1|COL4A1|COL4A2|COL8A2|CSF1|CSF1R|CSPG4|NKX2-5|ACE|DLG1|ECM1|S1PR1|EDN1|EDNRA|EFNA1|EFNB2|EGFR|ELK3|ENG|ENPEP|EPAS1|ETV2|EXT1|PTK2B|FGF10|FGFR2|FOXF1|FN1|GAB1|GATA2|GATA3|GATA4|GATA6|B4GALT1|GJA1|GPC3|GLI3|HLX|HMOX1|HOXA1|HOXA13|HOXB3|HOXD13|HPGD|HSPG2|TNC|ID1|ID2|IGFBP7|CCN1|CXCL8|IL18|ITGA2B|ITG…	-56.1329	0	1	0	0	-68.9725	4.018103549946928
1	-54.5598	GO:0048514	M1	1	0	GO Biological Processes	19	blood vessel morphogenesis	19_GO:0032502 developmental process	-54.5598	4.016907110583926	19.90197410749166	30284	441	2684	157	5.849478390461997	0.45297963752695647	94|133|187|207|285|290|302|348|388|652|677|841|1012|1281|1282|1284|1296|1464|1482|1636|1893|1901|1906|1909|1942|1948|2004|2022|2028|2034|2116|2185|2255|2263|2294|2335|2549|2624|2683|2697|3162|3198|3209|3213|3248|3339|3397|3490|3491|3576|3606|3674|3678|3685|3688|3690|3791|4015|4017|4036|4211|4240|4323|4327|4435|4638|4669|4776|4814|4853|4856|4882|4915|5054|5155|5156|5159|5311|5316|5578|5743|6303|63…	ACVRL1|ADM|APLNR|AKT1|ANGPT2|ANPEP|ANXA2|APOE|RHOB|BMP4|ZFP36L1|CASP8|CDH13|COL3A1|COL4A1|COL4A2|COL8A2|CSPG4|NKX2-5|ACE|ECM1|S1PR1|EDN1|EDNRA|EFNA1|EFNB2|ELK3|ENG|ENPEP|EPAS1|ETV2|PTK2B|FGF10|FGFR2|FOXF1|FN1|GAB1|GATA2|B4GALT1|GJA1|HMOX1|HOXA1|HOXA13|HOXB3|HPGD|HSPG2|ID1|IGFBP7|CCN1|CXCL8|IL18|ITGA2B|ITGA5|ITGAV|ITGB1|ITGB3|KDR|LOX|LOXL2|LRP2|MEIS1|MFGE8|MMP14|MMP19|CITED1|MYLK|NAGLU|NFATC4|NINJ…	-50.9897	0	1	0	0	-68.9725	4.018103549946928
1	-53.5174	GO:0001501	M1	1	0	GO Biological Processes	19	skeletal system development	19_GO:0032502 developmental process	-53.5174	3.7316124253020724	19.420231108353576	30284	511	2684	169	6.296572280178838	0.4688550301759588	92|302|415|579|633|648|649|650|651|652|653|659|871|960|1009|1028|1116|1240|1277|1278|1281|1290|1301|1305|1404|1462|1739|1746|1747|1748|1749|1833|1893|1906|1909|2022|2131|2200|2201|2263|2355|2487|2625|2690|2697|2734|2737|3073|3198|3199|3209|3212|3213|3214|3215|3216|3217|3218|3219|3221|3222|3223|3224|3225|3232|3233|3234|3235|3236|3239|3340|3373|3479|3491|3694|3714|3911|3988|4088|4146|4208|4256|4323…	ACVR2A|ANXA2|ARSL|NKX3-2|BGN|BMI1|BMP1|BMP2|BMP3|BMP4|BMP5|BMPR2|SERPINH1|CD44|CDH11|CDKN1C|CHI3L1|CMKLR1|COL1A1|COL1A2|COL3A1|COL5A2|COL11A1|COL13A1|HAPLN1|VCAN|DLG1|DLX2|DLX3|DLX4|DLX5|EPYC|ECM1|EDN1|EDNRA|ENG|EXT1|FBN1|FBN2|FGFR2|FOSL2|FRZB|GATA3|GHR|GJA1|GLG1|GLI3|HEXA|HOXA1|HOXA2|HOXA13|HOXB2|HOXB3|HOXB4|HOXB5|HOXB6|HOXB7|HOXB8|HOXB9|HOXC4|HOXC5|HOXC6|HOXC8|HOXC9|HOXD3|HOXD4|HOXD8|HOXD9|HOXD…	-50.0443	0	2	1	1	-53.5174	4.596842744383728
1	-48.8853	GO:0043062	M1	1	0	GO Biological Processes	19	extracellular structure organization	19_GO:0009987 cellular process	-48.8853	4.697970310419992	19.420946952524403	30284	281	2684	117	4.359165424739195	0.39412328863496543	302|351|649|871|1277|1278|1281|1282|1284|1287|1288|1289|1290|1296|1301|1303|1305|1308|1842|1991|1999|2022|2131|2192|2294|2295|2331|2621|2683|3491|3673|3688|3913|3915|4015|4017|4060|4146|4323|4324|4325|4327|4811|4921|4982|5033|5045|5156|5212|5268|5351|5352|5768|5806|7040|7042|7045|7148|7490|7837|8434|8510|8516|8985|9507|9508|9509|9510|9719|9806|10211|10491|10609|10631|10893|11093|11096|11117|22795…	ANXA2|APP|BMP1|SERPINH1|COL1A1|COL1A2|COL3A1|COL4A1|COL4A2|COL4A5|COL4A6|COL5A1|COL5A2|COL8A2|COL11A1|COL12A1|COL13A1|COL17A1|ECM2|ELANE|ELF3|ENG|EXT1|FBLN1|FOXF1|FOXF2|FMOD|GAS6|B4GALT1|CCN1|ITGA2|ITGB1|LAMB2|LAMC1|LOX|LOXL2|LUM|MATN1|MMP14|MMP15|MMP16|MMP19|NID1|DDR2|TNFRSF11B|P4HA1|FURIN|PDGFRA|VIT|SERPINB5|PLOD1|PLOD2|QSOX1|PTX3|TGFB1|TGFB2|TGFBI|TNXB|WT1|PXDN|RECK|MMP23B|ITGA8|PLOD3|ADAMTS4|…	-45.4914	0	3	1	1	-48.8853	6.089324154897926
1	-48.691	GO:0045229	M1	1	0	GO Biological Processes	19	external encapsulating structure organization	19_GO:0009987 cellular process	-48.691	4.681310841234105	19.368148380053384	30284	282	2684	117	4.359165424739195	0.39412328863496543	302|351|649|871|1277|1278|1281|1282|1284|1287|1288|1289|1290|1296|1301|1303|1305|1308|1842|1991|1999|2022|2131|2192|2294|2295|2331|2621|2683|3491|3673|3688|3913|3915|4015|4017|4060|4146|4323|4324|4325|4327|4811|4921|4982|5033|5045|5156|5212|5268|5351|5352|5768|5806|7040|7042|7045|7051|7148|7490|7837|8434|8510|8516|8985|9507|9508|9509|9510|9719|9806|10211|10491|10609|10631|10893|11093|11096|11117|…	ANXA2|APP|BMP1|SERPINH1|COL1A1|COL1A2|COL3A1|COL4A1|COL4A2|COL4A5|COL4A6|COL5A1|COL5A2|COL8A2|COL11A1|COL12A1|COL13A1|COL17A1|ECM2|ELANE|ELF3|ENG|EXT1|FBLN1|FOXF1|FOXF2|FMOD|GAS6|B4GALT1|CCN1|ITGA2|ITGB1|LAMB2|LAMC1|LOX|LOXL2|LUM|MATN1|MMP14|MMP15|MMP16|MMP19|NID1|DDR2|TNFRSF11B|P4HA1|FURIN|PDGFRA|VIT|SERPINB5|PLOD1|PLOD2|QSOX1|PTX3|TGFB1|TGFB2|TGFBI|TGM1|TNXB|WT1|PXDN|RECK|MMP23B|ITGA8|PLOD3|ADA…	-45.364	0	3	0	0	-48.8853	6.089324154897926
1	-48.4362	GO:0048729	M1	1	0	GO Biological Processes	19	tissue morphogenesis	19_GO:0032502 developmental process	-48.4362	3.3907940356594057	18.113518968510252	30284	579	2684	174	6.482861400894188	0.47526706279571973	25|59|94|133|187|388|596|650|652|653|659|960|977|1281|1282|1289|1301|1435|1436|1482|1739|1747|1823|1832|1901|1906|1909|1948|1956|2022|2116|2131|2255|2263|2294|2295|2487|2625|2626|2697|2719|2737|3084|3196|3209|3212|3214|3239|3371|3400|3491|3624|3673|3675|3678|3685|3688|3690|3693|3714|3791|3911|4036|4070|4088|4146|4208|4323|4435|4478|4487|4488|4607|4638|4669|4776|4853|5076|5268|5311|5318|5573|5663|…	ABL1|ACTA2|ACVRL1|ADM|APLNR|RHOB|BCL2|BMP2|BMP4|BMP5|BMPR2|CD44|CD151|COL3A1|COL4A1|COL5A1|COL11A1|CSF1|CSF1R|NKX2-5|DLG1|DLX3|DSC1|DSP|S1PR1|EDN1|EDNRA|EFNB2|EGFR|ENG|ETV2|EXT1|FGF10|FGFR2|FOXF1|FOXF2|FRZB|GATA3|GATA4|GJA1|GPC3|GLI3|NRG1|TLX2|HOXA13|HOXB2|HOXB4|HOXD13|TNC|ID4|CCN1|INHBA|ITGA2|ITGA3|ITGA5|ITGAV|ITGB1|ITGB3|ITGB5|JAG2|KDR|LAMA5|LRP2|TACSTD2|SMAD3|MATN1|MEF2C|MMP14|CITED1|MSN|MSX1|…	-45.1672	0	4	1	1	-48.4362	4.432669789227167
1	-48.1977	GO:0030198	M1	1	0	GO Biological Processes	19	extracellular matrix organization	19_GO:0009987 cellular process	-48.1977	4.674451777730466	19.2627439797239	30284	280	2684	116	4.321907600596125	0.3925118177910496	302|351|649|871|1277|1278|1281|1282|1284|1287|1288|1289|1290|1296|1301|1303|1305|1308|1842|1991|1999|2022|2131|2192|2294|2295|2331|2621|2683|3491|3673|3688|3913|3915|4015|4017|4060|4146|4323|4324|4325|4327|4811|4921|4982|5033|5045|5156|5212|5268|5351|5352|5768|5806|7040|7042|7045|7148|7490|7837|8434|8510|8516|8985|9507|9508|9509|9510|9719|9806|10211|10491|10609|10631|10893|11093|11096|11117|22795…	ANXA2|APP|BMP1|SERPINH1|COL1A1|COL1A2|COL3A1|COL4A1|COL4A2|COL4A5|COL4A6|COL5A1|COL5A2|COL8A2|COL11A1|COL12A1|COL13A1|COL17A1|ECM2|ELANE|ELF3|ENG|EXT1|FBLN1|FOXF1|FOXF2|FMOD|GAS6|B4GALT1|CCN1|ITGA2|ITGB1|LAMB2|LAMC1|LOX|LOXL2|LUM|MATN1|MMP14|MMP15|MMP16|MMP19|NID1|DDR2|TNFRSF11B|P4HA1|FURIN|PDGFRA|VIT|SERPINB5|PLOD1|PLOD2|QSOX1|PTX3|TGFB1|TGFB2|TGFBI|TNXB|WT1|PXDN|RECK|MMP23B|ITGA8|PLOD3|ADAMTS4|…	-44.9799	0	3	0	0	-48.8853	6.089324154897926
1	-48.098	GO:0040017	M1	1	0	GO Biological Processes	19	positive regulation of locomotion	19_GO:0040011 locomotion	-48.098	3.2312453571906454	17.876204115436558	30284	646	2684	185	6.8926974664679586	0.488984648728825	25|59|81|199|207|301|351|358|388|596|650|652|659|719|841|977|1003|1012|1236|1240|1277|1435|1436|1601|1793|1901|1906|1956|2039|2113|2146|2152|2159|2185|2192|2241|2255|2294|2335|2549|2621|2624|2625|2896|3071|3082|3162|3315|3383|3458|3479|3491|3576|3603|3673|3674|3675|3678|3685|3688|3690|3791|3912|3918|3958|4067|4088|4192|4254|4323|4638|4641|4739|4780|4908|4921|5025|5054|5155|5156|5159|5175|5295|532…	ABL1|ACTA2|ACTN4|AIF1|AKT1|ANXA1|APP|AQP1|RHOB|BCL2|BMP2|BMP4|BMPR2|C3AR1|CASP8|CD151|CDH5|CDH13|CCR7|CMKLR1|COL1A1|CSF1|CSF1R|DAB2|DOCK1|S1PR1|EDN1|EGFR|DMTN|ETS1|EZH2|F3|F10|PTK2B|FBLN1|FER|FGF10|FOXF1|FN1|GAB1|GAS6|GATA2|GATA3|GRN|NCKAP1L|HGF|HMOX1|HSPB1|ICAM1|IFNG|IGF1|CCN1|CXCL8|IL16|ITGA2|ITGA2B|ITGA3|ITGA5|ITGAV|ITGB1|ITGB3|KDR|LAMB1|LAMC2|LGALS3|LYN|SMAD3|MDK|KITLG|MMP14|MYLK|MYO1C|NEDD9|…	-44.9259	0	5	1	1	-48.098	4.018659534940694
1	-48.0065	GO:0030335	M1	1	0	GO Biological Processes	19	positive regulation of cell migration	19_GO:0040011 locomotion	-48.0065	3.328532041728763	17.96523055855096	30284	600	2684	177	6.594634873323398	0.479060135416954	25|59|81|199|207|301|351|358|388|596|650|652|659|719|841|977|1003|1012|1236|1240|1277|1435|1436|1601|1793|1901|1906|1956|2039|2113|2146|2152|2159|2185|2192|2241|2255|2294|2335|2549|2621|2624|2625|2896|3071|3082|3162|3315|3383|3458|3479|3491|3576|3673|3674|3675|3678|3685|3688|3690|3791|3912|3918|3958|4067|4088|4192|4254|4323|4638|4641|4739|4780|4908|4921|5025|5054|5155|5156|5159|5175|5295|5328|557…	ABL1|ACTA2|ACTN4|AIF1|AKT1|ANXA1|APP|AQP1|RHOB|BCL2|BMP2|BMP4|BMPR2|C3AR1|CASP8|CD151|CDH5|CDH13|CCR7|CMKLR1|COL1A1|CSF1|CSF1R|DAB2|DOCK1|S1PR1|EDN1|EGFR|DMTN|ETS1|EZH2|F3|F10|PTK2B|FBLN1|FER|FGF10|FOXF1|FN1|GAB1|GAS6|GATA2|GATA3|GRN|NCKAP1L|HGF|HMOX1|HSPB1|ICAM1|IFNG|IGF1|CCN1|CXCL8|ITGA2|ITGA2B|ITGA3|ITGA5|ITGAV|ITGB1|ITGB3|KDR|LAMB1|LAMC2|LGALS3|LYN|SMAD3|MDK|KITLG|MMP14|MYLK|MYO1C|NEDD9|NFE2L…	-44.8758	0	5	0	0	-48.098	4.018659534940694
1	-47.9144	GO:2000147	M1	1	0	GO Biological Processes	19	positive regulation of cell motility	19_GO:0040011 locomotion	-47.9144	3.2595794005630077	17.87279207348308	30284	630	2684	182	6.780923994038748	0.4852947347533646	25|59|81|199|207|301|351|358|388|596|650|652|659|719|841|977|1003|1012|1236|1240|1277|1435|1436|1601|1793|1901|1906|1956|2039|2113|2146|2152|2159|2185|2192|2241|2255|2294|2335|2549|2621|2624|2625|2896|3071|3082|3162|3315|3383|3458|3479|3491|3576|3673|3674|3675|3678|3685|3688|3690|3791|3912|3918|3958|4067|4088|4192|4254|4323|4638|4641|4739|4780|4908|4921|5025|5054|5155|5156|5159|5175|5295|5328|557…	ABL1|ACTA2|ACTN4|AIF1|AKT1|ANXA1|APP|AQP1|RHOB|BCL2|BMP2|BMP4|BMPR2|C3AR1|CASP8|CD151|CDH5|CDH13|CCR7|CMKLR1|COL1A1|CSF1|CSF1R|DAB2|DOCK1|S1PR1|EDN1|EGFR|DMTN|ETS1|EZH2|F3|F10|PTK2B|FBLN1|FER|FGF10|FOXF1|FN1|GAB1|GAS6|GATA2|GATA3|GRN|NCKAP1L|HGF|HMOX1|HSPB1|ICAM1|IFNG|IGF1|CCN1|CXCL8|ITGA2|ITGA2B|ITGA3|ITGA5|ITGAV|ITGB1|ITGB3|KDR|LAMB1|LAMC2|LGALS3|LYN|SMAD3|MDK|KITLG|MMP14|MYLK|MYO1C|NEDD9|NFE2L…	-44.8265	0	5	0	0	-48.098	4.018659534940694
1	-47.8846	GO:0007507	M1	1	0	GO Biological Processes	19	heart development	19_GO:0032502 developmental process	-47.8846	3.377139424192576	17.994204366164407	30284	578	2684	173	6.445603576751118	0.4739937778264747	25|94|133|187|650|652|653|659|677|775|840|841|1009|1026|1027|1281|1289|1301|1482|1636|1829|1832|1889|1901|1906|1909|1942|2022|2057|2131|2200|2263|2294|2335|2548|2625|2626|2627|2697|2719|2737|3084|3209|3340|3398|3399|3491|3624|3675|3688|3791|4000|4015|4036|4088|4091|4205|4208|4211|4487|4488|4607|4669|4772|4776|4853|4887|4892|5125|5155|5156|5159|5308|5311|5318|5350|5573|5592|5600|5663|5914|5915|592…	ABL1|ACVRL1|ADM|APLNR|BMP2|BMP4|BMP5|BMPR2|ZFP36L1|CACNA1C|CASP7|CASP8|CDH11|CDKN1A|CDKN1B|COL3A1|COL5A1|COL11A1|NKX2-5|ACE|DSG2|DSP|ECE1|S1PR1|EDN1|EDNRA|EFNA1|ENG|EPOR|EXT1|FBN1|FGFR2|FOXF1|FN1|GAA|GATA3|GATA4|GATA6|GJA1|GPC3|GLI3|NRG1|HOXA13|NDST1|ID2|ID3|CCN1|INHBA|ITGA3|ITGB1|KDR|LMNA|LOX|LRP2|SMAD3|SMAD6|MEF2A|MEF2C|MEIS1|MSX1|MSX2|MYBPC3|NAGLU|NFATC1|NFATC4|NOTCH2|NPY2R|NRAP|PCSK5|PDGFB|PD…	-44.8265	0	6	1	1	-47.8846	8.245385761779204
1	-45.5975	GO:0061061	M1	1	0	GO Biological Processes	19	muscle structure development	19_GO:0032502 developmental process	-45.5975	3.43400505410484	17.611871066251634	30284	529	2684	161	5.998509687034277	0.45835059138089795	81|133|187|207|463|596|650|652|824|840|975|1073|1271|1281|1301|1466|1482|1756|1793|1794|1827|1832|1901|1909|1910|1958|1959|2022|2034|2218|2255|2263|2294|2317|2318|2353|2626|2627|3084|3131|3142|3199|3235|3236|3399|3479|3688|3856|3880|3911|3956|4000|4015|4036|4205|4208|4211|4487|4607|4621|4638|4669|4776|4814|4892|4893|5156|5159|5239|5307|5318|5573|5592|5738|5914|5915|5925|6262|6300|6443|6546|6840|6…	ACTN4|ADM|APLNR|AKT1|ZFHX3|BCL2|BMP2|BMP4|CAPN2|CASP7|CD81|CFL2|CNTFR|COL3A1|COL11A1|CSRP2|NKX2-5|DMD|DOCK1|DOCK2|RCAN1|DSP|S1PR1|EDNRA|EDNRB|EGR1|EGR2|ENG|EPAS1|FKTN|FGF10|FGFR2|FOXF1|FLNB|FLNC|FOS|GATA4|GATA6|NRG1|HLF|HLX|HOXA2|HOXD9|HOXD10|ID3|IGF1|ITGB1|KRT8|KRT19|LAMA5|LGALS1|LMNA|LOX|LRP2|MEF2A|MEF2C|MEIS1|MSX1|MYBPC3|MYH3|MYLK|NAGLU|NFATC4|NINJ1|NRAP|NRAS|PDGFRA|PDGFRB|PGM5|PITX1|PKP2|PRKA…	-42.5716	0	6	0	0	-47.8846	8.245385761779204
1	-42.3461	GO:0007167	M1	1	0	GO Biological Processes	19	enzyme-linked receptor protein signaling pathway	19_GO:0050896 response to stimulus	-42.3461	3.103317308717502	16.623302857259404	30284	629	2684	173	6.445603576751118	0.4739937778264747	25|92|94|207|285|650|652|653|659|1003|1277|1278|1281|1282|1284|1287|1288|1435|1436|1464|1601|1747|1749|1942|1947|1948|1949|1956|1958|2022|2116|2131|2185|2241|2250|2255|2263|2331|2353|2530|2549|2615|2621|2675|2690|2734|2887|3055|3082|3084|3248|3315|3340|3397|3479|3572|3624|3690|3693|3694|3791|3937|3977|4015|4038|4052|4067|4088|4091|4093|4435|4487|4488|4593|4641|4739|4776|4803|4853|4881|4882|4908|4…	ABL1|ACVR2A|ACVRL1|AKT1|ANGPT2|BMP2|BMP4|BMP5|BMPR2|CDH5|COL1A1|COL1A2|COL3A1|COL4A1|COL4A2|COL4A5|COL4A6|CSF1|CSF1R|CSPG4|DAB2|DLX3|DLX5|EFNA1|EFNB1|EFNB2|EFNB3|EGFR|EGR1|ENG|ETV2|EXT1|PTK2B|FER|FGF5|FGF10|FGFR2|FMOD|FOS|FUT8|GAB1|LRRC32|GAS6|GFRA2|GHR|GLG1|GRB10|HCK|HGF|NRG1|HPGD|HSPB1|NDST1|ID1|IGF1|IL6ST|INHBA|ITGB3|ITGB5|ITGB6|KDR|LCP2|LIFR|LOX|LRP4|LTBP1|LYN|SMAD3|SMAD6|SMAD9|CITED1|MSX1|MS…	-39.3502	0	7	1	1	-42.3461	3.103317308717502
1	-41.9188	GO:0048598	M1	1	0	GO Biological Processes	19	embryonic morphogenesis	19_GO:0032502 developmental process	-41.9188	3.15626068744118	16.59363134569479	30284	597	2684	167	6.2220566318926975	0.46625776343060565	25|92|133|187|579|648|652|653|659|677|775|1028|1284|1301|1303|1482|1739|1746|1749|1889|1906|1909|1942|2022|2116|2131|2200|2201|2255|2263|2294|2295|2335|2487|2624|2625|2626|2627|2697|2709|2719|2737|3142|3196|3198|3199|3209|3212|3213|3214|3215|3216|3217|3218|3219|3221|3225|3232|3233|3235|3236|3239|3281|3340|3373|3398|3491|3624|3673|3675|3678|3685|3688|3690|3693|3714|3909|3911|3912|4036|4038|4088|42…	ABL1|ACVR2A|ADM|APLNR|NKX3-2|BMI1|BMP4|BMP5|BMPR2|ZFP36L1|CACNA1C|CDKN1C|COL4A2|COL11A1|COL12A1|NKX2-5|DLG1|DLX2|DLX5|ECE1|EDN1|EDNRA|EFNA1|ENG|ETV2|EXT1|FBN1|FBN2|FGF10|FGFR2|FOXF1|FOXF2|FN1|FRZB|GATA2|GATA3|GATA4|GATA6|GJA1|GJB5|GPC3|GLI3|HLX|TLX2|HOXA1|HOXA2|HOXA13|HOXB2|HOXB3|HOXB4|HOXB5|HOXB6|HOXB7|HOXB8|HOXB9|HOXC4|HOXC9|HOXD3|HOXD4|HOXD9|HOXD10|HOXD13|HSBP1|NDST1|HYAL1|ID2|CCN1|INHBA|ITGA2…	-38.9508	0	2	0	0	-53.5174	4.596842744383728
1	-39.6987	GO:0060537	M1	1	0	GO Biological Processes	19	muscle tissue development	19_GO:0032502 developmental process	-39.6987	3.8350064468594587	16.779397604420957	30284	356	2684	121	4.508196721311475	0.4004914243074119	25|596|650|652|653|1073|1281|1301|1466|1482|1739|1756|1827|1829|1832|1901|1909|1958|1959|2022|2263|2317|2353|2355|2626|2627|2697|3084|3131|3142|3235|3236|3398|3688|4000|4036|4205|4208|4211|4487|4488|4607|4638|4669|4853|4882|4892|5156|5159|5239|5307|5311|5318|5350|5573|5592|5600|5914|5915|5925|6262|6443|6546|6840|6909|6926|6943|7026|7040|7042|7049|7134|7135|7168|7490|7832|8048|8131|8470|8516|8736|…	ABL1|BCL2|BMP2|BMP4|BMP5|CFL2|COL3A1|COL11A1|CSRP2|NKX2-5|DLG1|DMD|RCAN1|DSG2|DSP|S1PR1|EDNRA|EGR1|EGR2|ENG|FGFR2|FLNB|FOS|FOSL2|GATA4|GATA6|GJA1|NRG1|HLF|HLX|HOXD9|HOXD10|ID2|ITGB1|LMNA|LRP2|MEF2A|MEF2C|MEIS1|MSX1|MSX2|MYBPC3|MYLK|NAGLU|NOTCH2|NPR2|NRAP|PDGFRA|PDGFRB|PGM5|PITX1|PKD2|PKP2|PLN|PRKAR1A|PRKG1|MAPK11|RARA|RARB|RB1|RYR2|SGCB|SLC8A1|SVIL|TBX2|TBX3|TCF21|NR2F2|TGFB1|TGFB2|TGFBR3|TNNC1|T…	-36.7571	0	6	0	0	-47.8846	8.245385761779204
1	-38.7469	GO:0001525	M1	1	0	GO Biological Processes	19	angiogenesis	19_GO:0032502 developmental process	-38.7469	3.836924543779554	16.57465686913862	30284	347	2684	118	4.396423248882265	0.3957268904151675	94|187|207|285|290|302|388|652|841|1012|1282|1284|1296|1464|1636|1893|1901|1906|1909|1942|1948|2004|2022|2028|2034|2185|2255|2263|2335|2549|2624|2683|3162|3213|3339|3397|3490|3491|3576|3606|3674|3678|3685|3688|3690|3791|4017|4211|4240|4323|4327|4776|4814|4853|4856|4882|5054|5155|5156|5159|5316|5578|5743|6303|6347|6886|6943|7010|7040|7045|7048|7057|7424|7494|7837|8434|8742|8817|8828|8829|9037|9353…	ACVRL1|APLNR|AKT1|ANGPT2|ANPEP|ANXA2|RHOB|BMP4|CASP8|CDH13|COL4A1|COL4A2|COL8A2|CSPG4|ACE|ECM1|S1PR1|EDN1|EDNRA|EFNA1|EFNB2|ELK3|ENG|ENPEP|EPAS1|PTK2B|FGF10|FGFR2|FN1|GAB1|GATA2|B4GALT1|HMOX1|HOXB3|HSPG2|ID1|IGFBP7|CCN1|CXCL8|IL18|ITGA2B|ITGA5|ITGAV|ITGB1|ITGB3|KDR|LOXL2|MEIS1|MFGE8|MMP14|MMP19|NFATC4|NINJ1|NOTCH2|CCN3|NPR2|SERPINE1|PDGFB|PDGFRA|PDGFRB|PKNOX1|PRKCA|PTGS2|SAT1|CCL2|TAL1|TCF21|TEK|…	-35.8301	0	1	0	0	-68.9725	4.018103549946928
1	-37.0247	GO:0048568	M1	1	0	GO Biological Processes	19	embryonic organ development	19_GO:0032502 developmental process	-37.0247	3.355124510067819	15.767082315977085	30284	454	2684	135	5.029806259314456	0.42186940918642707	2|133|187|207|579|648|652|653|677|841|1028|1045|1301|1482|1739|1746|1749|1889|1906|1909|1942|1956|2020|2022|2034|2200|2201|2255|2263|2294|2295|2323|2487|2623|2624|2625|2626|2697|2709|2737|3142|3198|3199|3212|3213|3214|3215|3216|3217|3218|3219|3221|3225|3232|3233|3235|3236|3340|3373|3398|3399|3491|3576|3791|3856|3880|4088|4208|4254|4323|4325|4435|4487|4669|4853|5076|5090|5125|5155|5156|5308|5311|5…	A2M|ADM|APLNR|AKT1|NKX3-2|BMI1|BMP4|BMP5|ZFP36L1|CASP8|CDKN1C|CDX2|COL11A1|NKX2-5|DLG1|DLX2|DLX5|ECE1|EDN1|EDNRA|EFNA1|EGFR|EN2|ENG|EPAS1|FBN1|FBN2|FGF10|FGFR2|FOXF1|FOXF2|FLT3LG|FRZB|GATA1|GATA2|GATA3|GATA4|GJA1|GJB5|GLI3|HLX|HOXA1|HOXA2|HOXB2|HOXB3|HOXB4|HOXB5|HOXB6|HOXB7|HOXB8|HOXB9|HOXC4|HOXC9|HOXD3|HOXD4|HOXD9|HOXD10|NDST1|HYAL1|ID2|ID3|CCN1|CXCL8|KDR|KRT8|KRT19|SMAD3|MEF2C|KITLG|MMP14|MMP16…	-34.1314	0	2	0	0	-53.5174	4.596842744383728
1	-35.6654	GO:0070848	M1	1	0	GO Biological Processes	19	response to growth factor	19_GO:0050896 response to stimulus	-35.6654	3.0315962259547815	15.160122243286919	30284	562	2684	151	5.625931445603577	0.4447667383456706	25|59|92|94|207|285|301|463|650|652|653|659|677|960|1003|1030|1277|1278|1281|1284|1436|1601|1747|1749|1906|1956|1958|2022|2116|2131|2200|2241|2250|2255|2263|2309|2331|2353|2530|2549|2572|2615|2619|2621|2625|2627|2734|3082|3248|3315|3340|3371|3373|3397|3576|3690|3693|3694|3791|4036|4088|4091|4093|4137|4208|4212|4435|4487|4488|4593|4641|4772|4803|4853|4882|4908|4909|4915|4921|5028|5045|5076|5139|51…	ABL1|ACTA2|ACVR2A|ACVRL1|AKT1|ANGPT2|ANXA1|ZFHX3|BMP2|BMP4|BMP5|BMPR2|ZFP36L1|CD44|CDH5|CDKN2B|COL1A1|COL1A2|COL3A1|COL4A2|CSF1R|DAB2|DLX3|DLX5|EDN1|EGFR|EGR1|ENG|ETV2|EXT1|FBN1|FER|FGF5|FGF10|FGFR2|FOXO3|FMOD|FOS|FUT8|GAB1|GAD2|LRRC32|GAS1|GAS6|GATA3|GATA6|GLG1|HGF|HPGD|HSPB1|NDST1|TNC|HYAL1|ID1|CXCL8|ITGB3|ITGB5|ITGB6|KDR|LRP2|SMAD3|SMAD6|SMAD9|MAPT|MEF2C|MEIS2|CITED1|MSX1|MSX2|MUSK|MYO1C|NFATC…	-32.7943	0	8	1	1	-35.6654	3.9579669322180697
1	-35.4752	GO:0002009	M1	1	0	GO Biological Processes	19	morphogenesis of an epithelium	19_GO:0032502 developmental process	-35.4752	3.2726046928729495	15.35015152942827	30284	462	2684	134	4.992548435171386	0.4203864624474643	25|94|133|187|388|596|650|652|653|960|977|1282|1289|1435|1436|1482|1739|1747|1823|1906|1909|1948|1956|2022|2131|2255|2263|2294|2295|2487|2625|2626|2697|2719|2737|3209|3212|3214|3239|3371|3400|3491|3678|3685|3688|3690|3693|3714|3791|3911|4036|4070|4088|4208|4323|4435|4478|4488|4669|4776|4853|5076|5268|5311|5663|5914|6262|6356|6615|6909|6926|6943|7020|7040|7041|7042|7048|7052|7053|7291|7424|7474|74…	ABL1|ACVRL1|ADM|APLNR|RHOB|BCL2|BMP2|BMP4|BMP5|CD44|CD151|COL4A1|COL5A1|CSF1|CSF1R|NKX2-5|DLG1|DLX3|DSC1|EDN1|EDNRA|EFNB2|EGFR|ENG|EXT1|FGF10|FGFR2|FOXF1|FOXF2|FRZB|GATA3|GATA4|GJA1|GPC3|GLI3|HOXA13|HOXB2|HOXB4|HOXD13|TNC|ID4|CCN1|ITGA5|ITGAV|ITGB1|ITGB3|ITGB5|JAG2|KDR|LAMA5|LRP2|TACSTD2|SMAD3|MEF2C|MMP14|CITED1|MSN|MSX2|NAGLU|NFATC4|NOTCH2|PAX2|SERPINB5|PKD2|PSEN1|RARA|RYR2|CCL11|SNAI1|TBX2|TBX3…	-32.6254	0	4	0	0	-48.4362	4.432669789227167
1	-35.2795	GO:0014706	M1	1	0	GO Biological Processes	19	striated muscle tissue development	19_GO:0032502 developmental process	-35.2795	3.738599105812221	15.717948649898833	30284	335	2684	111	4.135618479880775	0.38433294632099163	25|596|650|652|653|1073|1301|1482|1756|1827|1829|1832|1901|1909|1958|1959|2022|2263|2317|2353|2626|2627|2697|3084|3131|3142|3235|3236|3398|3688|4000|4036|4205|4208|4211|4487|4488|4607|4669|4853|4892|5156|5159|5239|5307|5318|5350|5573|5592|5600|5914|5915|5925|6262|6443|6546|6840|6909|6926|6943|7026|7040|7042|7049|7134|7135|7168|7490|7832|8048|8131|8470|8736|9148|9172|9421|10021|10060|10105|10370|1…	ABL1|BCL2|BMP2|BMP4|BMP5|CFL2|COL11A1|NKX2-5|DMD|RCAN1|DSG2|DSP|S1PR1|EDNRA|EGR1|EGR2|ENG|FGFR2|FLNB|FOS|GATA4|GATA6|GJA1|NRG1|HLF|HLX|HOXD9|HOXD10|ID2|ITGB1|LMNA|LRP2|MEF2A|MEF2C|MEIS1|MSX1|MSX2|MYBPC3|NAGLU|NOTCH2|NRAP|PDGFRA|PDGFRB|PGM5|PITX1|PKP2|PLN|PRKAR1A|PRKG1|MAPK11|RARA|RARB|RB1|RYR2|SGCB|SLC8A1|SVIL|TBX2|TBX3|TCF21|NR2F2|TGFB1|TGFB2|TGFBR3|TNNC1|TNNI1|TPM1|WT1|BTG2|CSRP3|NPRL3|SORBS2|M…	-32.4498	0	6	0	0	-47.8846	8.245385761779204
1	-34.3477	GO:0098609	M1	1	0	GO Biological Processes	19	cell-cell adhesion	19_GO:0009987 cellular process	-34.3477	3.010207697155422	14.850241917450639	30284	551	2684	147	5.476900149031296	0.43918260838737333	25|301|302|596|653|677|960|1001|1003|1004|1005|1008|1009|1012|1015|1016|1296|1305|1739|1823|1824|1828|1829|1830|1832|1956|2131|2241|2294|2623|2895|2923|3043|3315|3383|3491|3672|3673|3674|3675|3678|3680|3685|3688|3690|3693|3694|3801|3875|3909|3912|3956|3957|4284|4478|4814|4856|4973|5099|5101|5156|5175|5271|5318|5663|5797|5912|6282|6402|6403|6812|7042|7048|7094|7148|7216|7301|7412|7430|8516|8578|86…	ABL1|ANXA1|ANXA2|BCL2|BMP5|ZFP36L1|CD44|CDH3|CDH5|CDH6|CDH7|CDH10|CDH11|CDH13|CDH17|CDH18|COL8A2|COL13A1|DLG1|DSC1|DSC2|DSG1|DSG2|DSG3|DSP|EGFR|EXT1|FER|FOXF1|GATA1|GRID2|PDIA3|HBB|HSPB1|ICAM1|CCN1|ITGA1|ITGA2|ITGA2B|ITGA3|ITGA5|ITGA9|ITGAV|ITGB1|ITGB3|ITGB5|ITGB6|KIFC3|KRT18|LAMA3|LAMB1|LGALS1|LGALS2|MIP|MSN|NINJ1|CCN3|OLR1|PCDH7|PCDH9|PDGFRA|PECAM1|SERPINB8|PKP2|PSEN1|PTPRM|RAP2B|S100A11|SELL|S…	-31.5373	0	9	1	1	-34.3477	5.095620402865246
1	-34.0014	GO:0071363	M1	1	0	GO Biological Processes	19	cellular response to growth factor stimulus	19_GO:0050896 response to stimulus	-34.0014	3.0443241571296014	14.806457999873922	30284	530	2684	143	5.327868852459017	0.4335074685767366	25|59|92|94|207|285|301|650|652|653|659|677|960|1003|1030|1277|1278|1281|1284|1436|1601|1747|1749|1906|1956|1958|2022|2116|2131|2200|2250|2255|2263|2309|2331|2353|2530|2549|2572|2615|2619|2621|2625|2627|2734|3082|3248|3315|3340|3373|3397|3576|3690|3693|3694|3791|4036|4088|4091|4093|4137|4208|4435|4487|4488|4593|4641|4772|4803|4853|4908|4909|4915|4921|5045|5076|5139|5151|5155|5156|5159|5468|5641|5…	ABL1|ACTA2|ACVR2A|ACVRL1|AKT1|ANGPT2|ANXA1|BMP2|BMP4|BMP5|BMPR2|ZFP36L1|CD44|CDH5|CDKN2B|COL1A1|COL1A2|COL3A1|COL4A2|CSF1R|DAB2|DLX3|DLX5|EDN1|EGFR|EGR1|ENG|ETV2|EXT1|FBN1|FGF5|FGF10|FGFR2|FOXO3|FMOD|FOS|FUT8|GAB1|GAD2|LRRC32|GAS1|GAS6|GATA3|GATA6|GLG1|HGF|HPGD|HSPB1|NDST1|HYAL1|ID1|CXCL8|ITGB3|ITGB5|ITGB6|KDR|LRP2|SMAD3|SMAD6|SMAD9|MAPT|MEF2C|CITED1|MSX1|MSX2|MUSK|MYO1C|NFATC1|NGF|NOTCH2|NTF3|NT…	-31.2095	0	8	0	0	-35.6654	3.9579669322180697
1	-33.1893	GO:0008283	M1	1	0	GO Biological Processes	19	cell population proliferation	19_GO:0009987 cellular process	-33.1893	2.687214858295729	14.268308478719412	30284	718	2684	171	6.371087928464978	0.4714335999278515	25|92|94|133|207|596|599|650|652|659|677|868|977|1012|1018|1026|1027|1102|1281|1296|1435|1436|1482|1636|1735|1739|1747|1749|1794|1901|1909|1947|1948|1956|1958|1992|2000|2009|2028|2122|2131|2185|2255|2263|2281|2353|2355|2623|2624|2625|2627|2683|2697|2719|2737|2810|3082|3084|3142|3162|3214|3340|3398|3400|3479|3486|3487|3606|3688|3791|3836|3988|4017|4036|4088|4208|4254|4323|4325|4478|4487|4853|4856|…	ABL1|ACVR2A|ACVRL1|ADM|AKT1|BCL2|BCL2L2|BMP2|BMP4|BMPR2|ZFP36L1|CBLB|CD151|CDH13|CDK3|CDKN1A|CDKN1B|RCBTB2|COL3A1|COL8A2|CSF1|CSF1R|NKX2-5|ACE|DIO3|DLG1|DLX3|DLX5|DOCK2|S1PR1|EDNRA|EFNB1|EFNB2|EGFR|EGR1|SERPINB1|ELF4|EML1|ENPEP|MECOM|EXT1|PTK2B|FGF10|FGFR2|FKBP1B|FOS|FOSL2|GATA1|GATA2|GATA3|GATA6|B4GALT1|GJA1|GPC3|GLI3|SFN|HGF|NRG1|HLX|HMOX1|HOXB4|NDST1|ID2|ID4|IGF1|IGFBP3|IGFBP4|IL18|ITGB1|KDR|K…	-30.4152	0	10	1	1	-33.1893	3.569813163589212
1	-32.6288	GO:0003007	M1	1	0	GO Biological Processes	19	heart morphogenesis	19_GO:0032502 developmental process	-32.6288	4.0023282625200345	15.308025044131357	30284	265	2684	94	3.502235469448584	0.3548461042451869	94|187|650|652|653|659|1289|1301|1482|1832|1901|1906|1909|1942|2022|2131|2263|2294|2548|2625|2626|2627|2697|3084|3491|4036|4088|4091|4208|4487|4488|4607|4669|4853|4887|5308|5311|5318|5663|5914|5915|6262|6586|6591|6615|6909|6926|7010|7040|7042|7048|7049|7134|7135|7168|7291|7474|7481|8321|8642|8828|8829|9249|9353|9421|9464|9510|10060|10370|10395|10413|10512|11096|23129|23414|23768|27031|27063|27250…	ACVRL1|APLNR|BMP2|BMP4|BMP5|BMPR2|COL5A1|COL11A1|NKX2-5|DSP|S1PR1|EDN1|EDNRA|EFNA1|ENG|EXT1|FGFR2|FOXF1|GAA|GATA3|GATA4|GATA6|GJA1|NRG1|CCN1|LRP2|SMAD3|SMAD6|MEF2C|MSX1|MSX2|MYBPC3|NAGLU|NOTCH2|NPY2R|PITX2|PKD2|PKP2|PSEN1|RARA|RARB|RYR2|SLIT3|SNAI2|SNAI1|TBX2|TBX3|TEK|TGFB1|TGFB2|TGFBR2|TGFBR3|TNNC1|TNNI1|TPM1|TWIST1|WNT5A|WNT11|FZD1|DCHS1|NRP2|NRP1|DHRS3|SLIT2|HAND1|HAND2|ADAMTS1|ABCC9|CITED2|DL…	-29.8717	0	6	0	0	-47.8846	8.245385761779204
1	-30.9193	GO:0003013	M1	1	0	GO Biological Processes	19	circulatory system process	19_GO:0032501 multicellular organismal process	-30.9193	2.95666606364986	14.02114921507942	30284	519	2684	136	5.0670640834575265	0.42334593965211037	20|25|59|94|112|120|133|136|146|147|155|348|480|493|551|659|710|719|775|776|817|1003|1244|1278|1482|1621|1636|1739|1756|1889|1906|1909|1910|1956|2022|2028|2131|2153|2313|2548|2621|2627|2697|2740|2982|2983|3043|3351|3398|3672|3680|3688|3753|3759|3778|4012|4036|4037|4088|4607|4635|4852|4881|4882|4922|4973|5025|5028|5125|5139|5155|5318|5350|5468|5592|5724|5742|5743|5800|6262|6332|6446|6513|6536|6546…	ABCA2|ABL1|ACTA2|ACVRL1|ADCY6|ADD3|ADM|ADORA2B|ADRA1D|ADRA1B|ADRB3|APOE|ATP1A4|ATP2B4|AVP|BMPR2|SERPING1|C3AR1|CACNA1C|CACNA1D|CAMK2D|CDH5|ABCC2|COL1A2|NKX2-5|DBH|ACE|DLG1|DMD|ECE1|EDN1|EDNRA|EDNRB|EGFR|ENG|ENPEP|EXT1|F5|FLI1|GAA|GAS6|GATA6|GJA1|GLP1R|GUCY1A1|GUCY1B1|HBB|HTR1B|ID2|ITGA1|ITGA9|ITGB1|KCNE1|KCNJ2|KCNMA1|LNPEP|LRP2|LRP3|SMAD3|MYBPC3|MYL4|NPY|NPR1|NPR2|NTS|OLR1|P2RX4|P2RY1|PCSK5|PDE3A…	-28.1786	0	11	1	1	-30.9193	3.419139231359798
1	-30.0699	GO:0009611	M1	1	0	GO Biological Processes	19	response to wounding	19_GO:0050896 response to stimulus	-30.0699	3.097831727698531	13.950042160724477	30284	448	2684	123	4.5827123695976155	0.40363012992084407	94|140|246|285|308|358|596|677|706|710|960|977|1026|1281|1289|1609|1832|1909|2004|2022|2125|2131|2147|2151|2152|2153|2159|2192|2255|2294|2335|2621|2623|2624|2626|2677|2683|2696|2923|3043|3084|3162|3315|3371|3479|3491|3673|3678|3685|3688|3690|3693|3694|3791|3913|4067|4088|4192|4488|4669|4747|4772|4853|4882|5025|5028|5155|5156|5270|5327|5328|5627|5912|6609|6812|7035|7040|7042|7056|7076|7094|7098|70…	ACVRL1|ADORA3|ALOX15|ANGPT2|ANXA5|AQP1|BCL2|ZFP36L1|TSPO|SERPING1|CD44|CD151|CDKN1A|COL3A1|COL5A1|DGKQ|DSP|EDNRA|ELK3|ENG|EVPL|EXT1|F2|F2RL2|F3|F5|F10|FBLN1|FGF10|FOXF1|FN1|GAS6|GATA1|GATA2|GATA4|GGCX|B4GALT1|GIPR|PDIA3|HBB|NRG1|HMOX1|HSPB1|TNC|IGF1|CCN1|ITGA2|ITGA5|ITGAV|ITGB1|ITGB3|ITGB5|ITGB6|KDR|LAMB2|LYN|SMAD3|MDK|MSX2|NAGLU|NEFL|NFATC1|NOTCH2|NPR2|P2RX4|P2RY1|PDGFB|PDGFRA|SERPINE2|PLAT|PLAU…	-27.3449	0	12	1	1	-30.0699	3.590096192927787
1	-29.9629	GO:0008285	M1	1	0	GO Biological Processes	19	negative regulation of cell population proliferation	19_GO:0048519 negative regulation of biological process	-29.9629	2.497907000721724	13.346720171789324	30284	795	2684	176	6.557377049180328	0.47780020609269214	94|133|140|199|348|351|567|596|650|652|653|659|706|868|942|1003|1012|1021|1026|1027|1028|1030|1436|1601|1739|1823|1948|2022|2113|2185|2192|2218|2255|2263|2487|2615|2623|2624|2625|2627|2683|2719|2737|2810|3162|3300|3339|3458|3486|3489|3490|3576|3624|3672|4000|4067|4088|4091|4163|4208|4487|4488|4803|4856|4881|5270|5311|5376|5468|5573|5592|5600|5621|5730|5739|5743|5744|5745|5764|5784|5797|5914|5915|…	ACVRL1|ADM|ADORA3|AIF1|APOE|APP|B2M|BCL2|BMP2|BMP4|BMP5|BMPR2|TSPO|CBLB|CD86|CDH5|CDH13|CDK6|CDKN1A|CDKN1B|CDKN1C|CDKN2B|CSF1R|DAB2|DLG1|DSC1|EFNB2|ENG|ETS1|PTK2B|FBLN1|FKTN|FGF10|FGFR2|FRZB|LRRC32|GATA1|GATA2|GATA3|GATA6|B4GALT1|GPC3|GLI3|SFN|HMOX1|DNAJB2|HSPG2|IFNG|IGFBP3|IGFBP6|IGFBP7|CXCL8|INHBA|ITGA1|LMNA|LYN|SMAD3|SMAD6|MCC|MEF2C|MSX1|MSX2|NGF|CCN3|NPR1|SERPINE2|PKD2|PMP22|PPARG|PRKAR1A|PRK…	-27.2532	0	13	1	1	-29.9629	2.7566810052838373
1	-29.9474	GO:0030855	M1	1	0	GO Biological Processes	19	epithelial cell differentiation	19_GO:0032502 developmental process	-29.9474	2.689793432472212	13.538220803215967	30284	646	2684	154	5.737704918032787	0.4488971558291477	25|59|94|207|230|301|307|579|650|652|653|659|1001|1003|1021|1026|1045|1200|1282|1482|1508|1543|1601|1747|1749|1832|1901|1906|1909|1910|2034|2125|2131|2146|2241|2255|2263|2294|2317|2355|2487|2494|2623|2624|2625|2626|2627|2683|2697|2810|3084|3209|3215|3299|3383|3398|3399|3572|3624|3673|3714|3753|3791|3855|3880|3913|3958|3988|4088|4094|4208|4435|4478|4852|4853|4882|4909|5076|5155|5175|5308|5468|5618…	ABL1|ACTA2|ACVRL1|AKT1|ALDOC|ANXA1|ANXA4|NKX3-2|BMP2|BMP4|BMP5|BMPR2|CDH3|CDH5|CDK6|CDKN1A|CDX2|TPP1|COL4A1|NKX2-5|CTSB|CYP1A1|DAB2|DLX3|DLX5|DSP|S1PR1|EDN1|EDNRA|EDNRB|EPAS1|EVPL|EXT1|EZH2|FER|FGF10|FGFR2|FOXF1|FLNB|FOSL2|FRZB|NR5A2|GATA1|GATA2|GATA3|GATA4|GATA6|B4GALT1|GJA1|SFN|NRG1|HOXA13|HOXB5|HSF4|ICAM1|ID2|ID3|IL6ST|INHBA|ITGA2|JAG2|KCNE1|KDR|KRT7|KRT19|LAMB2|LGALS3|LIPA|SMAD3|MAF|MEF2C|CIT…	-27.2524	0	14	1	1	-29.9474	4.0671853880012465
1	-29.0346	GO:0045596	M1	1	0	GO Biological Processes	19	negative regulation of cell differentiation	19_GO:0032502 developmental process	-29.0346	2.534512139294854	13.170028459759306	30284	739	2684	166	6.184798807749627	0.4649520208579951	19|94|301|351|463|567|579|650|652|653|659|677|706|862|969|1021|1030|1289|1290|1482|1746|1903|1910|1942|1949|1956|2137|2146|2147|2185|2200|2255|2309|2487|2539|2624|2625|2737|3142|3196|3199|3218|3398|3399|3400|3458|3479|3606|3624|3685|3688|3690|3956|4009|4037|4038|4067|4088|4091|4192|4211|4212|4435|4487|4488|4772|4776|4780|4856|4882|4982|5155|5295|5318|5468|5663|5744|5764|5914|5915|5925|6259|6356|6…	ABCA1|ACVRL1|ANXA1|APP|ZFHX3|B2M|NKX3-2|BMP2|BMP4|BMP5|BMPR2|ZFP36L1|TSPO|RUNX1T1|CD69|CDK6|CDKN2B|COL5A1|COL5A2|NKX2-5|DLX2|S1PR3|EDNRB|EFNA1|EFNB3|EGFR|EXTL3|EZH2|F2|PTK2B|FBN1|FGF10|FOXO3|FRZB|G6PD|GATA2|GATA3|GLI3|HLX|TLX2|HOXA2|HOXB8|ID2|ID3|ID4|IFNG|IGF1|IL18|INHBA|ITGAV|ITGB1|ITGB3|LGALS1|LMX1A|LRP3|LRP4|LYN|SMAD3|SMAD6|MDK|MEIS1|MEIS2|CITED1|MSX1|MSX2|NFATC1|NFATC4|NFE2L2|CCN3|NPR2|TNFRSF…	-26.3539	0	15	1	1	-29.0346	2.922257127234129
1	-29.0065	GO:0042060	M1	1	0	GO Biological Processes	19	wound healing	19_GO:0050896 response to stimulus	-29.0065	3.4354694485842026	13.97816264892505	30284	335	2684	102	3.8002980625931446	0.3690663396674721	94|246|285|308|358|710|960|977|1026|1281|1289|1609|1832|2004|2022|2125|2131|2147|2151|2152|2153|2159|2192|2255|2335|2621|2623|2624|2626|2677|2683|2923|3043|3084|3162|3315|3479|3491|3673|3678|3685|3688|3690|3693|3694|3791|4088|4488|4772|4853|4882|5028|5156|5270|5327|5328|5627|5912|6609|6812|7035|7040|7042|7056|7076|7094|7099|7168|7301|7450|7474|7980|8323|8613|9002|9060|9076|9162|10218|10398|10413|…	ACVRL1|ALOX15|ANGPT2|ANXA5|AQP1|SERPING1|CD44|CD151|CDKN1A|COL3A1|COL5A1|DGKQ|DSP|ELK3|ENG|EVPL|EXT1|F2|F2RL2|F3|F5|F10|FBLN1|FGF10|FN1|GAS6|GATA1|GATA2|GATA4|GGCX|B4GALT1|PDIA3|HBB|NRG1|HMOX1|HSPB1|IGF1|CCN1|ITGA2|ITGA5|ITGAV|ITGB1|ITGB3|ITGB5|ITGB6|KDR|SMAD3|MSX2|NFATC1|NOTCH2|NPR2|P2RY1|PDGFRA|SERPINE2|PLAT|PLAU|PROS1|RAP2B|SMPD1|STXBP1|TFPI|TGFB1|TGFB2|THBD|TIMP1|TLN1|TLR4|TPM1|TYRO3|VWF|WNT5…	-26.3514	0	12	0	0	-30.0699	3.590096192927787
1	-29.0049	GO:0043009	M1	1	0	GO Biological Processes	19	chordate embryonic development	19_GO:0032502 developmental process	-29.0049	2.6407394489012903	13.269428561069624	30284	658	2684	154	5.737704918032787	0.4488971558291477	25|92|94|115|133|207|579|648|650|652|653|677|824|841|1026|1028|1045|1277|1281|1301|1482|1739|1746|1747|1748|1749|1889|1906|1909|1956|1999|2034|2116|2131|2263|2294|2530|2623|2624|2625|2627|2697|2707|2709|2737|3198|3199|3212|3213|3214|3215|3216|3217|3218|3219|3221|3222|3223|3225|3232|3233|3235|3236|3340|3373|3491|3688|3714|3856|3880|4036|4082|4088|4124|4323|4325|4435|4487|4853|5045|5076|5125|5155|5…	ABL1|ACVR2A|ACVRL1|ADCY9|ADM|AKT1|NKX3-2|BMI1|BMP2|BMP4|BMP5|ZFP36L1|CAPN2|CASP8|CDKN1A|CDKN1C|CDX2|COL1A1|COL3A1|COL11A1|NKX2-5|DLG1|DLX2|DLX3|DLX4|DLX5|ECE1|EDN1|EDNRA|EGFR|ELF3|EPAS1|ETV2|EXT1|FGFR2|FOXF1|FUT8|GATA1|GATA2|GATA3|GATA6|GJA1|GJB3|GJB5|GLI3|HOXA1|HOXA2|HOXB2|HOXB3|HOXB4|HOXB5|HOXB6|HOXB7|HOXB8|HOXB9|HOXC4|HOXC5|HOXC6|HOXC9|HOXD3|HOXD4|HOXD9|HOXD10|NDST1|HYAL1|CCN1|ITGB1|JAG2|KRT8|…	-26.3514	0	2	0	0	-53.5174	4.596842744383728
1	-28.8764	GO:0061448	M1	1	0	GO Biological Processes	19	connective tissue development	19_GO:0032502 developmental process	-28.8764	4.0021463054249935	14.376517809665746	30284	234	2684	83	3.0923994038748135	0.33414537556254553	59|633|649|650|651|652|653|659|871|960|1116|1277|1281|1289|1301|1435|1746|1833|1893|1906|1958|2131|2355|2625|2690|2737|3213|3221|3232|3373|3400|3491|3988|4015|4146|4208|4256|4487|4488|4856|4882|5155|5159|5307|5745|5914|5915|5925|6591|6615|6935|7040|7045|7048|7076|7474|7494|7704|8372|8817|9421|9451|9464|10736|23111|23213|23314|25987|54206|54928|55553|55959|57045|57561|64764|79068|81029|81792|84159…	ACTA2|BGN|BMP1|BMP2|BMP3|BMP4|BMP5|BMPR2|SERPINH1|CD44|CHI3L1|COL1A1|COL3A1|COL5A1|COL11A1|CSF1|DLX2|EPYC|ECM1|EDN1|EGR1|EXT1|FOSL2|GATA3|GHR|GLI3|HOXB3|HOXC4|HOXD3|HYAL1|ID4|CCN1|LIPA|LOX|MATN1|MEF2C|MGP|MSX1|MSX2|CCN3|NPR2|PDGFB|PDGFRB|PITX1|PTH1R|RARA|RARB|RB1|SNAI2|SNAI1|ZEB1|TGFB1|TGFBI|TGFBR2|TIMP1|WNT5A|XBP1|ZBTB16|HYAL3|FGF18|HAND1|EIF2AK3|HAND2|SIX2|SPART|SULF1|SATB2|TSKU|ERRFI1|BPNT2|SO…	-26.2358	0	16	1	1	-28.8764	6.268421924159629
1	-28.3568	GO:0009792	M1	1	0	GO Biological Processes	19	embryo development ending in birth or egg hatching	19_GO:0032502 developmental process	-28.3568	2.588489523976506	13.064710076593665	30284	680	2684	156	5.812220566318927	0.45162405593456806	25|92|94|115|133|207|579|648|650|652|653|677|824|841|1026|1028|1045|1277|1281|1301|1482|1636|1739|1746|1747|1748|1749|1889|1906|1909|1956|1999|2034|2116|2131|2263|2294|2494|2530|2623|2624|2625|2627|2697|2707|2709|2737|3198|3199|3212|3213|3214|3215|3216|3217|3218|3219|3221|3222|3223|3225|3232|3233|3235|3236|3340|3373|3491|3688|3714|3856|3880|4036|4082|4088|4124|4323|4325|4435|4487|4853|5045|5076|5…	ABL1|ACVR2A|ACVRL1|ADCY9|ADM|AKT1|NKX3-2|BMI1|BMP2|BMP4|BMP5|ZFP36L1|CAPN2|CASP8|CDKN1A|CDKN1C|CDX2|COL1A1|COL3A1|COL11A1|NKX2-5|ACE|DLG1|DLX2|DLX3|DLX4|DLX5|ECE1|EDN1|EDNRA|EGFR|ELF3|EPAS1|ETV2|EXT1|FGFR2|FOXF1|NR5A2|FUT8|GATA1|GATA2|GATA3|GATA6|GJA1|GJB3|GJB5|GLI3|HOXA1|HOXA2|HOXB2|HOXB3|HOXB4|HOXB5|HOXB6|HOXB7|HOXB8|HOXB9|HOXC4|HOXC5|HOXC6|HOXC9|HOXD3|HOXD4|HOXD9|HOXD10|NDST1|HYAL1|CCN1|ITGB1|…	-25.7288	0	2	0	0	-53.5174	4.596842744383728
1	-28.1501	GO:0007423	M1	1	0	GO Biological Processes	19	sensory organ development	19_GO:0032502 developmental process	-28.1501	2.686466538925555	13.110739074592775	30284	609	2684	145	5.402384500745156	0.4363566353134219	94|358|491|493|579|596|650|652|653|659|775|835|1027|1028|1052|1282|1289|1290|1296|1301|1543|1735|1739|1749|1889|1906|1909|1956|2200|2201|2255|2263|2295|2353|2487|2624|2625|2697|2737|3198|3199|3209|3299|3624|3714|3791|3913|4088|4094|4124|4211|4212|4284|4487|4669|4853|4909|4915|5076|5090|5145|5156|5159|5308|5316|5663|5797|5914|5915|5954|6015|6094|6666|6678|6909|6926|6935|7020|7040|7042|7048|7068|72…	ACVRL1|AQP1|ATP2B2|ATP2B4|NKX3-2|BCL2|BMP2|BMP4|BMP5|BMPR2|CACNA1C|CASP2|CDKN1B|CDKN1C|CEBPD|COL4A1|COL5A1|COL5A2|COL8A2|COL11A1|CYP1A1|DIO3|DLG1|DLX5|ECE1|EDN1|EDNRA|EGFR|FBN1|FBN2|FGF10|FGFR2|FOXF2|FOS|FRZB|GATA2|GATA3|GJA1|GLI3|HOXA1|HOXA2|HOXA13|HSF4|INHBA|JAG2|KDR|LAMB2|SMAD3|MAF|MAN2A1|MEIS1|MEIS2|MIP|MSX1|NAGLU|NOTCH2|NTF4|NTRK2|PAX2|PBX3|PDE6A|PDGFRA|PDGFRB|PITX2|PKNOX1|PSEN1|PTPRM|RARA|R…	-25.5343	0	17	1	1	-28.1501	3.262600326791518
1	-27.6193	GO:0030097	M1	1	0	GO Biological Processes	19	hemopoiesis	19_GO:0032502 developmental process	-27.6193	2.55097518304931	12.851793015424464	30284	690	2684	156	5.812220566318927	0.45162405593456806	25|301|302|351|567|596|648|650|652|669|677|841|975|1015|1021|1028|1030|1052|1236|1316|1435|1436|1482|1514|1540|1636|1794|1880|1958|2009|2034|2039|2116|2122|2131|2146|2185|2263|2313|2323|2353|2355|2539|2621|2623|2624|2625|2719|2737|3059|3071|3087|3142|3213|3214|3217|3398|3458|3561|3572|3624|3688|3694|3714|3791|3956|3988|4055|4066|4067|4094|4189|4208|4211|4254|4300|4669|4772|4783|4853|5156|5238|529…	ABL1|ANXA1|ANXA2|APP|B2M|BCL2|BMI1|BMP2|BMP4|BPGM|ZFP36L1|CASP8|CD81|CDH17|CDK6|CDKN1C|CDKN2B|CEBPD|CCR7|KLF6|CSF1|CSF1R|NKX2-5|CTSL|CYLD|ACE|DOCK2|GPR183|EGR1|EML1|EPAS1|DMTN|ETV2|MECOM|EXT1|EZH2|PTK2B|FGFR2|FLI1|FLT3LG|FOS|FOSL2|G6PD|GAS6|GATA1|GATA2|GATA3|GPC3|GLI3|HCLS1|NCKAP1L|HHEX|HLX|HOXB3|HOXB4|HOXB7|ID2|IFNG|IL2RG|IL6ST|INHBA|ITGB1|ITGB6|JAG2|KDR|LGALS1|LIPA|LTBR|LYL1|LYN|MAF|DNAJB9|MEF2…	-25.0154	0	18	1	1	-27.6193	2.820789865871833
1	-27.589	GO:0045785	M1	1	0	GO Biological Processes	19	positive regulation of cell adhesion	19_GO:0048518 positive regulation of biological process	-27.589	2.8716658353965756	13.146675597598364	30284	499	2684	127	4.731743666169896	0.4098202908899591	25|199|207|246|288|301|463|567|648|942|960|975|1012|1021|1236|1435|1540|1601|1793|1803|1842|1947|1948|1949|1991|2113|2185|2192|2199|2294|2309|2335|2625|2737|2810|3071|3084|3142|3373|3458|3479|3491|3561|3572|3606|3673|3675|3678|3685|3690|3791|3912|3913|3915|3956|4067|4088|4192|4254|4739|4811|5034|5155|5212|5578|5581|5724|5881|5914|6237|6251|6281|6347|6403|6601|6666|6708|7010|7040|7042|7048|7052|71…	ABL1|AIF1|AKT1|ALOX15|ANK3|ANXA1|ZFHX3|B2M|BMI1|CD86|CD44|CD81|CDH13|CDK6|CCR7|CSF1|CYLD|DAB2|DOCK1|DPP4|ECM2|EFNB1|EFNB2|EFNB3|ELANE|ETS1|PTK2B|FBLN1|FBLN2|FOXF1|FOXO3|FN1|GATA3|GLI3|SFN|NCKAP1L|NRG1|HLX|HYAL1|IFNG|IGF1|CCN1|IL2RG|IL6ST|IL18|ITGA2|ITGA3|ITGA5|ITGAV|ITGB3|KDR|LAMB1|LAMB2|LAMC1|LGALS1|LYN|SMAD3|MDK|KITLG|NEDD9|NID1|P4HB|PDGFB|VIT|PRKCA|PRKCE|PTAFR|RAC3|RARA|RRAS|RSU1|S100A10|CCL2|…	-24.9967	0	19	1	1	-27.589	4.119248693019185
1	-27.2675	GO:0042692	M1	1	0	GO Biological Processes	19	muscle cell differentiation	19_GO:0032502 developmental process	-27.2675	3.5651649693657896	13.640052278161825	30284	288	2684	91	3.390461997019374	0.3493398965466005	81|133|187|207|596|650|652|824|840|975|1073|1466|1482|1756|1793|1794|1827|1909|1910|2022|2255|2294|2318|2626|2627|3084|3479|3688|3856|3880|4000|4015|4205|4208|4211|4607|4621|4669|4776|4814|4892|5156|5159|5239|5573|5592|5738|5914|5915|5925|6443|6546|6909|6926|7140|7168|7490|8038|8048|8470|8516|8736|9043|9172|9444|10105|10398|11096|11149|23363|25802|26585|27063|30008|50507|50937|57190|57462|64091|6…	ACTN4|ADM|APLNR|AKT1|BCL2|BMP2|BMP4|CAPN2|CASP7|CD81|CFL2|CSRP2|NKX2-5|DMD|DOCK1|DOCK2|RCAN1|EDNRA|EDNRB|ENG|FGF10|FOXF1|FLNC|GATA4|GATA6|NRG1|IGF1|ITGB1|KRT8|KRT19|LMNA|LOX|MEF2A|MEF2C|MEIS1|MYBPC3|MYH3|NAGLU|NFATC4|NINJ1|NRAP|PDGFRA|PDGFRB|PGM5|PRKAR1A|PRKG1|PTGFRN|RARA|RARB|RB1|SGCB|SLC8A1|TBX2|TBX3|TNNT3|TPM1|WT1|ADAM12|CSRP3|SORBS2|ITGA8|MYOM1|SPAG9|MYOM2|QKI|PPIF|MYL9|ADAMTS5|POPDC1|OBSL1|L…	-24.6865	0	20	1	1	-27.2675	5.014737539327703
1	-27.1413	GO:0008015	M1	1	0	GO Biological Processes	19	blood circulation	19_GO:0032501 multicellular organismal process	-27.1413	3.024623166202898	13.170445731170805	30284	429	2684	115	4.284649776453056	0.3908923805617594	25|59|94|112|120|133|136|146|147|155|348|551|659|710|719|775|776|817|1003|1278|1482|1621|1636|1739|1756|1889|1906|1909|1910|1956|2022|2028|2131|2153|2313|2548|2621|2627|2697|2740|2982|2983|3043|3351|3398|3672|3680|3688|3753|3759|3778|4012|4088|4607|4635|4852|4881|4882|4922|4973|5025|5028|5125|5139|5155|5318|5350|5468|5592|5724|5742|5743|5800|6262|6332|6446|6546|6649|6866|6869|6915|7010|7026|7040|…	ABL1|ACTA2|ACVRL1|ADCY6|ADD3|ADM|ADORA2B|ADRA1D|ADRA1B|ADRB3|APOE|AVP|BMPR2|SERPING1|C3AR1|CACNA1C|CACNA1D|CAMK2D|CDH5|COL1A2|NKX2-5|DBH|ACE|DLG1|DMD|ECE1|EDN1|EDNRA|EDNRB|EGFR|ENG|ENPEP|EXT1|F5|FLI1|GAA|GAS6|GATA6|GJA1|GLP1R|GUCY1A1|GUCY1B1|HBB|HTR1B|ID2|ITGA1|ITGA9|ITGB1|KCNE1|KCNJ2|KCNMA1|LNPEP|SMAD3|MYBPC3|MYL4|NPY|NPR1|NPR2|NTS|OLR1|P2RX4|P2RY1|PCSK5|PDE3A|PDGFB|PKP2|PLN|PPARG|PRKG1|PTAFR|PT…	-24.5713	0	11	0	0	-30.9193	3.419139231359798
1	-27.0919	GO:0007517	M1	1	0	GO Biological Processes	19	muscle organ development	19_GO:0032502 developmental process	-27.0919	3.38844107727019	13.457791749183334	30284	323	2684	97	3.6140089418777945	0.36025524646628726	463|596|650|1073|1271|1281|1301|1482|1756|1827|1832|1901|1909|1958|1959|2022|2218|2263|2317|2353|3084|3131|3142|3235|3236|3399|3479|3688|3911|4000|4036|4205|4208|4487|4607|4621|4638|4669|5307|5318|5925|6262|6300|6443|6840|6876|6943|7026|7040|7042|7049|7134|7135|7168|7291|7490|7494|7832|8048|8110|8321|8736|8910|9148|9172|9421|9750|10060|10105|10370|10791|11149|22989|23414|26471|27063|30008|50937|5…	ZFHX3|BCL2|BMP2|CFL2|CNTFR|COL3A1|COL11A1|NKX2-5|DMD|RCAN1|DSP|S1PR1|EDNRA|EGR1|EGR2|ENG|FKTN|FGFR2|FLNB|FOS|NRG1|HLF|HLX|HOXD9|HOXD10|ID3|IGF1|ITGB1|LAMA5|LMNA|LRP2|MEF2A|MEF2C|MSX1|MYBPC3|MYH3|MYLK|NAGLU|PITX1|PKP2|RB1|RYR2|MAPK12|SGCB|SVIL|TAGLN|TCF21|NR2F2|TGFB1|TGFB2|TGFBR3|TNNC1|TNNI1|TPM1|TWIST1|WT1|XBP1|BTG2|CSRP3|DPF3|FZD1|MYOM1|SGCE|NEURL1|MYOM2|HAND1|RIPOR2|ABCC9|PPIF|CITED2|VAMP5|POPD…	-24.5326	0	6	0	0	-47.8846	8.245385761779204
1	-27.0128	GO:0003205	M1	1	0	GO Biological Processes	19	cardiac chamber development	19_GO:0032502 developmental process	-27.0128	4.460783973936852	14.194009009523782	30284	172	2684	68	2.5335320417287632	0.30331896048675194	187|650|652|653|659|1301|1482|1832|1909|2022|2263|2294|2625|2626|2627|3084|3209|3340|3491|4036|4091|4208|4488|4607|4669|4853|4887|5318|5914|5915|6262|6586|6909|6926|7010|7040|7042|7048|7049|7134|7135|7168|7474|7481|8131|8321|8828|8829|9249|9353|9421|9464|9510|10370|10512|23129|23414|27031|51684|53834|54567|55742|57057|57493|80000|93649|129446|161882	APLNR|BMP2|BMP4|BMP5|BMPR2|COL11A1|NKX2-5|DSP|EDNRA|ENG|FGFR2|FOXF1|GATA3|GATA4|GATA6|NRG1|HOXA13|NDST1|CCN1|LRP2|SMAD6|MEF2C|MSX2|MYBPC3|NAGLU|NOTCH2|NPY2R|PKP2|RARA|RARB|RYR2|SLIT3|TBX2|TBX3|TEK|TGFB1|TGFB2|TGFBR2|TGFBR3|TNNC1|TNNI1|TPM1|WNT5A|WNT11|NPRL3|FZD1|NRP2|NRP1|DHRS3|SLIT2|HAND1|HAND2|ADAMTS1|CITED2|SEMA3C|PLXND1|ZFPM2|NPHP3|SUFU|FGFRL1|DLL4|PARVA|TBX20|HEG1|GREB1L|MYOCD|XIRP2|ZFPM1	-24.4639	0	6	0	0	-47.8846	8.245385761779204
1	-26.9815	GO:0044057	M1	1	0	GO Biological Processes	19	regulation of system process	19_GO:0032501 multicellular organismal process	-26.9815	2.685546516138252	12.826409586821107	30284	584	2684	139	5.178837555886736	0.4277376964265206	25|120|133|136|140|146|147|309|336|348|351|358|491|493|551|659|706|775|776|817|1075|1129|1482|1588|1601|1621|1636|1739|1756|1760|1824|1829|1832|1889|1906|1909|1910|1956|1959|2034|2185|2255|2281|2309|2332|2539|2548|2621|2626|2697|2740|2982|3270|3479|3572|3624|3673|3680|3688|3753|3759|4000|4088|4205|4607|4635|4856|4881|4986|5025|5090|5129|5142|5155|5318|5350|5468|5578|5592|5724|5743|5800|6262|6271|…	ABL1|ADD3|ADM|ADORA2B|ADORA3|ADRA1D|ADRA1B|ANXA6|APOA2|APOE|APP|AQP1|ATP2B2|ATP2B4|AVP|BMPR2|TSPO|CACNA1C|CACNA1D|CAMK2D|CTSC|CHRM2|NKX2-5|CYP19A1|DAB2|DBH|ACE|DLG1|DMD|DMPK|DSC2|DSG2|DSP|ECE1|EDN1|EDNRA|EDNRB|EGFR|EGR2|EPAS1|PTK2B|FGF10|FKBP1B|FOXO3|FMR1|G6PD|GAA|GAS6|GATA4|GJA1|GLP1R|GUCY1A1|HRC|IGF1|IL6ST|INHBA|ITGA2|ITGA9|ITGB1|KCNE1|KCNJ2|LMNA|SMAD3|MEF2A|MYBPC3|MYL4|CCN3|NPR1|OPRK1|P2RX4|PB…	-24.4429	0	21	1	1	-26.9815	3.1532061800318134
1	-26.8571	GO:0060485	M1	1	0	GO Biological Processes	19	mesenchyme development	19_GO:0032502 developmental process	-26.8571	3.776218691409067	13.689722016469132	30284	248	2684	83	3.0923994038748135	0.33414537556254553	59|94|187|596|650|652|653|659|677|1482|1906|1909|1910|1942|1947|2022|2131|2255|2263|2294|2295|2335|2487|2626|3082|3084|3479|3911|4017|4088|4208|4254|4487|4488|4684|5076|5308|5311|6275|6591|6615|6909|6926|6943|7040|7042|7048|7049|7291|7474|7481|7490|8642|8828|8829|9037|9421|9464|9475|9820|9965|10370|10413|10512|10736|11096|23414|25937|27250|51176|54796|55273|56920|57057|57715|64839|80031|84695|140…	ACTA2|ACVRL1|APLNR|BCL2|BMP2|BMP4|BMP5|BMPR2|ZFP36L1|NKX2-5|EDN1|EDNRA|EDNRB|EFNA1|EFNB1|ENG|EXT1|FGF10|FGFR2|FOXF1|FOXF2|FN1|FRZB|GATA4|HGF|NRG1|IGF1|LAMA5|LOXL2|SMAD3|MEF2C|KITLG|MSX1|MSX2|NCAM1|PAX2|PITX2|PKD2|S100A4|SNAI2|SNAI1|TBX2|TBX3|TCF21|TGFB1|TGFB2|TGFBR2|TGFBR3|TWIST1|WNT5A|WNT11|WT1|DCHS1|NRP2|NRP1|SEMA5A|HAND1|HAND2|ROCK2|CUL7|FGF19|CITED2|YAP1|SEMA3C|SIX2|ADAMTS5|ZFPM2|WWTR1|PDCD4|…	-24.331	0	22	1	1	-26.8571	5.867242921013413
1	-26.8498	GO:0048738	M1	1	0	GO Biological Processes	19	cardiac muscle tissue development	19_GO:0032502 developmental process	-26.8498	4.181069242815103	13.968602392939074	30284	197	2684	73	2.7198211624441133	0.31397212960734044	25|650|652|653|1301|1482|1829|1832|1901|1909|2022|2263|2626|2627|2697|3084|3398|3688|4000|4036|4205|4208|4211|4487|4488|4607|4669|4853|4892|5156|5159|5318|5350|5573|5592|5600|5914|5915|6262|6443|6546|6909|6926|7040|7042|7049|7134|7135|7168|7490|8048|8131|8470|9421|10021|11149|23363|23414|26585|27063|50507|54567|56999|57057|57493|79191|84700|91807|93649|129446|140628|161882|205428	ABL1|BMP2|BMP4|BMP5|COL11A1|NKX2-5|DSG2|DSP|S1PR1|EDNRA|ENG|FGFR2|GATA4|GATA6|GJA1|NRG1|ID2|ITGB1|LMNA|LRP2|MEF2A|MEF2C|MEIS1|MSX1|MSX2|MYBPC3|NAGLU|NOTCH2|NRAP|PDGFRA|PDGFRB|PKP2|PLN|PRKAR1A|PRKG1|MAPK11|RARA|RARB|RYR2|SGCB|SLC8A1|TBX2|TBX3|TGFB1|TGFB2|TGFBR3|TNNC1|TNNI1|TPM1|WT1|CSRP3|NPRL3|SORBS2|HAND1|HCN4|POPDC1|OBSL1|ZFPM2|GREM1|ANKRD1|NOX4|DLL4|ADAMTS9|TBX20|HEG1|IRX3|MYO18B|MYLK3|MYOCD|XI…	-24.331	0	6	0	0	-47.8846	8.245385761779204
1	-26.7035	GO:0001654	M1	1	0	GO Biological Processes	19	eye development	19_GO:0032502 developmental process	-26.7035	3.0797705731603138	13.107098143217586	30284	403	2684	110	4.098360655737705	0.3826721413631211	94|358|491|493|596|652|659|775|835|1028|1282|1289|1290|1296|1543|1735|1739|1956|2200|2201|2255|2295|2353|2625|2697|2737|3299|3624|3791|3913|4088|4094|4124|4211|4212|4284|4669|4853|4915|5076|5090|5145|5156|5159|5308|5316|5663|5797|5914|5915|5954|6015|6094|6666|6909|6935|7020|7040|7042|7048|7068|7275|7291|7431|7474|7475|7490|7837|8412|8736|8829|8864|9172|9742|9927|10218|10370|10586|22882|22901|2292…	ACVRL1|AQP1|ATP2B2|ATP2B4|BCL2|BMP4|BMPR2|CACNA1C|CASP2|CDKN1C|COL4A1|COL5A1|COL5A2|COL8A2|CYP1A1|DIO3|DLG1|EGFR|FBN1|FBN2|FGF10|FOXF2|FOS|GATA3|GJA1|GLI3|HSF4|INHBA|KDR|LAMB2|SMAD3|MAF|MAN2A1|MEIS1|MEIS2|MIP|NAGLU|NOTCH2|NTRK2|PAX2|PBX3|PDE6A|PDGFRA|PDGFRB|PITX2|PKNOX1|PSEN1|PTPRM|RARA|RARB|RCN1|RING1|ROM1|SOX12|TBX2|ZEB1|TFAP2A|TGFB1|TGFB2|TGFBR2|THRB|TUB|TWIST1|VIM|WNT5A|WNT6|WT1|PXDN|BCAR3|MY…	-24.1941	0	17	0	0	-28.1501	3.262600326791518
1	-26.6439	GO:0003206	M1	1	0	GO Biological Processes	19	cardiac chamber morphogenesis	19_GO:0032502 developmental process	-26.6439	5.073048440947793	14.456758524685464	30284	129	2684	58	2.1609538002980626	0.2806645686808554	187|650|652|653|659|1301|1482|1832|1909|2022|2263|2294|2625|2626|2627|3084|3491|4036|4091|4208|4488|4607|4669|4853|4887|5318|5914|5915|6262|6586|6909|6926|7010|7040|7042|7048|7049|7134|7135|7168|7481|8321|8828|8829|9249|9353|9421|9464|9510|10370|10512|23414|53834|54567|55742|57057|57493|161882	APLNR|BMP2|BMP4|BMP5|BMPR2|COL11A1|NKX2-5|DSP|EDNRA|ENG|FGFR2|FOXF1|GATA3|GATA4|GATA6|NRG1|CCN1|LRP2|SMAD6|MEF2C|MSX2|MYBPC3|NAGLU|NOTCH2|NPY2R|PKP2|RARA|RARB|RYR2|SLIT3|TBX2|TBX3|TEK|TGFB1|TGFB2|TGFBR2|TGFBR3|TNNC1|TNNI1|TPM1|WNT11|FZD1|NRP2|NRP1|DHRS3|SLIT2|HAND1|HAND2|ADAMTS1|CITED2|SEMA3C|ZFPM2|FGFRL1|DLL4|PARVA|TBX20|HEG1|ZFPM1	-24.1439	0	6	0	0	-47.8846	8.245385761779204
1	-26.3082	GO:0150063	M1	1	0	GO Biological Processes	19	visual system development	19_GO:0032502 developmental process	-26.3082	3.0495025576992787	12.981155092699536	30284	407	2684	110	4.098360655737705	0.3826721413631211	94|358|491|493|596|652|659|775|835|1028|1282|1289|1290|1296|1543|1735|1739|1956|2200|2201|2255|2295|2353|2625|2697|2737|3299|3624|3791|3913|4088|4094|4124|4211|4212|4284|4669|4853|4915|5076|5090|5145|5156|5159|5308|5316|5663|5797|5914|5915|5954|6015|6094|6666|6909|6935|7020|7040|7042|7048|7068|7275|7291|7431|7474|7475|7490|7837|8412|8736|8829|8864|9172|9742|9927|10218|10370|10586|22882|22901|2292…	ACVRL1|AQP1|ATP2B2|ATP2B4|BCL2|BMP4|BMPR2|CACNA1C|CASP2|CDKN1C|COL4A1|COL5A1|COL5A2|COL8A2|CYP1A1|DIO3|DLG1|EGFR|FBN1|FBN2|FGF10|FOXF2|FOS|GATA3|GJA1|GLI3|HSF4|INHBA|KDR|LAMB2|SMAD3|MAF|MAN2A1|MEIS1|MEIS2|MIP|NAGLU|NOTCH2|NTRK2|PAX2|PBX3|PDE6A|PDGFRA|PDGFRB|PITX2|PKNOX1|PSEN1|PTPRM|RARA|RARB|RCN1|RING1|ROM1|SOX12|TBX2|ZEB1|TFAP2A|TGFB1|TGFB2|TGFBR2|THRB|TUB|TWIST1|VIM|WNT5A|WNT6|WT1|PXDN|BCAR3|MY…	-23.8188	0	17	0	0	-28.1501	3.262600326791518
1	-26.3007	GO:0048705	M1	1	0	GO Biological Processes	19	skeletal system morphogenesis	19_GO:0032502 developmental process	-26.3007	3.858742846820343	13.601077904368069	30284	231	2684	79	2.9433681073025335	0.32624483306411334	579|648|649|652|659|871|1277|1281|1301|1305|1739|1746|1749|2131|2201|2263|2355|2690|2734|2737|3198|3199|3212|3213|3214|3215|3216|3217|3218|3219|3221|3224|3225|3232|3233|3234|3235|3236|3340|3373|3911|4088|4146|4208|4256|4323|4325|4487|4488|4882|5156|5663|5914|5915|6259|6935|7010|7020|7040|7048|7291|8092|8817|9249|9496|9742|10370|10736|23314|25976|25987|54928|55553|59338|79065|84159|85301|134701|15…	NKX3-2|BMI1|BMP1|BMP4|BMPR2|SERPINH1|COL1A1|COL3A1|COL11A1|COL13A1|DLG1|DLX2|DLX5|EXT1|FBN2|FGFR2|FOSL2|GHR|GLG1|GLI3|HOXA1|HOXA2|HOXB2|HOXB3|HOXB4|HOXB5|HOXB6|HOXB7|HOXB8|HOXB9|HOXC4|HOXC8|HOXC9|HOXD3|HOXD4|HOXD8|HOXD9|HOXD10|NDST1|HYAL1|LAMA5|SMAD3|MATN1|MEF2C|MGP|MMP14|MMP16|MSX1|MSX2|NPR2|PDGFRA|PSEN1|RARA|RARB|RYK|ZEB1|TEK|TFAP2A|TGFB1|TGFBR2|TWIST1|ALX1|FGF18|DHRS3|TBX4|IFT140|CITED2|SIX2|S…	-23.8188	0	2	0	0	-53.5174	4.596842744383728
1	-26.2216	GO:0048880	M1	1	0	GO Biological Processes	19	sensory system development	19_GO:0032502 developmental process	-26.2216	3.0251949286161692	12.938548360547774	30284	414	2684	111	4.135618479880775	0.38433294632099163	94|358|491|493|596|652|659|775|835|1028|1282|1289|1290|1296|1543|1735|1739|1956|2200|2201|2255|2295|2353|2625|2697|2737|3299|3624|3791|3913|4088|4094|4124|4211|4212|4284|4669|4853|4915|5076|5090|5145|5156|5159|5308|5316|5663|5797|5914|5915|5954|6015|6094|6666|6909|6935|7020|7040|7042|7048|7068|7275|7291|7431|7474|7475|7490|7837|8412|8736|8829|8864|9172|9706|9742|9927|10218|10370|10586|22882|22901…	ACVRL1|AQP1|ATP2B2|ATP2B4|BCL2|BMP4|BMPR2|CACNA1C|CASP2|CDKN1C|COL4A1|COL5A1|COL5A2|COL8A2|CYP1A1|DIO3|DLG1|EGFR|FBN1|FBN2|FGF10|FOXF2|FOS|GATA3|GJA1|GLI3|HSF4|INHBA|KDR|LAMB2|SMAD3|MAF|MAN2A1|MEIS1|MEIS2|MIP|NAGLU|NOTCH2|NTRK2|PAX2|PBX3|PDE6A|PDGFRA|PDGFRB|PITX2|PKNOX1|PSEN1|PTPRM|RARA|RARB|RCN1|RING1|ROM1|SOX12|TBX2|ZEB1|TFAP2A|TGFB1|TGFB2|TGFBR2|THRB|TUB|TWIST1|VIM|WNT5A|WNT6|WT1|PXDN|BCAR3|MY…	-23.7484	0	17	0	0	-28.1501	3.262600326791518
1	-26.1757	GO:0043408	M1	1	0	GO Biological Processes	19	regulation of MAPK cascade	19_GO:0050896 response to stimulus	-26.1757	2.5395630816610457	12.48979922755444	30284	662	2684	149	5.5514157973174365	0.44198583268637553	25|59|116|146|147|155|246|348|351|355|408|650|652|960|975|1116|1236|1436|1464|1540|1601|1647|1739|1824|1830|1850|1857|1880|1906|1942|1956|1991|2122|2146|2185|2192|2218|2250|2255|2263|2335|2621|2690|3082|3084|3340|3383|3479|3486|3487|3489|3491|3624|3672|3690|3791|4055|4067|4208|4215|4217|4294|4616|4853|4908|4915|4921|4986|5028|5071|5151|5155|5156|5159|5468|5578|5581|6237|6259|6503|6609|7010|7040|7…	ABL1|ACTA2|ADCYAP1|ADRA1D|ADRA1B|ADRB3|ALOX15|APOE|APP|FAS|ARRB1|BMP2|BMP4|CD44|CD81|CHI3L1|CCR7|CSF1R|CSPG4|CYLD|DAB2|GADD45A|DLG1|DSC2|DSG3|DUSP8|DVL3|GPR183|EDN1|EFNA1|EGFR|ELANE|MECOM|EZH2|PTK2B|FBLN1|FKTN|FGF5|FGF10|FGFR2|FN1|GAS6|GHR|HGF|NRG1|NDST1|ICAM1|IGF1|IGFBP3|IGFBP4|IGFBP6|CCN1|INHBA|ITGA1|ITGB3|KDR|LTBR|LYN|MEF2C|MAP3K3|MAP3K5|MAP3K10|GADD45B|NOTCH2|NTF3|NTRK2|DDR2|OPRK1|P2RY1|PRKN|…	-23.7112	0	23	1	1	-26.1757	2.906268346655828
1	-26.1532	GO:0097435	M1	1	0	GO Biological Processes	19	supramolecular fiber organization	19_GO:0009987 cellular process	-26.1532	2.616653757157424	12.55747399138397	30284	608	2684	141	5.2533532041728765	0.43063464781554145	25|118|199|302|351|388|390|408|567|596|649|800|871|1073|1277|1278|1281|1289|1290|1301|1303|1466|1471|1482|1739|1830|1832|2039|2131|2185|2318|2331|3059|3688|3693|3855|3856|3880|4015|4017|4060|4082|4137|4205|4607|4621|4641|4642|4739|4747|4892|4921|5033|5045|5071|5156|5159|5239|5318|5351|5352|5573|5881|6249|6356|6478|6622|6708|6840|7018|7042|7094|7126|7140|7148|7168|7169|7171|7430|7431|7837|8048|849…	ABL1|ADD1|AIF1|ANXA2|APP|RHOB|RND3|ARRB1|B2M|BCL2|BMP1|CALD1|SERPINH1|CFL2|COL1A1|COL1A2|COL3A1|COL5A1|COL5A2|COL11A1|COL12A1|CSRP2|CST3|NKX2-5|DLG1|DSG3|DSP|DMTN|EXT1|PTK2B|FLNC|FMOD|HCLS1|ITGB1|ITGB5|KRT7|KRT8|KRT19|LOX|LOXL2|LUM|MARCKS|MAPT|MEF2A|MYBPC3|MYH3|MYO1C|MYO1D|NEDD9|NEFL|NRAP|DDR2|P4HA1|FURIN|PRKN|PDGFRA|PDGFRB|PGM5|PKP2|PLOD1|PLOD2|PRKAR1A|RAC3|CLIP1|CCL11|SIAH2|SNCA|SPTA1|SVIL|TF|T…	-23.6971	0	24	1	1	-26.1532	2.616653757157424
1	-26.0654	GO:0001775	M1	1	0	GO Biological Processes	19	cell activation	19_GO:0032501 multicellular organismal process	-26.0654	2.424233200377915	12.350121149362543	30284	754	2684	162	6.0357675111773474	0.4596807118060741	25|136|199|301|351|567|596|677|841|868|942|960|975|977|1015|1021|1236|1281|1316|1435|1514|1540|1609|1739|1773|1776|1794|1803|1880|1906|1947|1956|1958|2000|2146|2147|2151|2185|2205|2281|2323|2355|2623|2625|2697|2737|2896|2923|3043|3087|3142|3315|3383|3458|3459|3460|3479|3561|3572|3576|3606|3688|3690|3694|3714|3836|3937|3956|3988|4055|4066|4067|4088|4137|4189|4192|4208|4254|4478|4669|4783|4853|4882…	ABL1|ADORA2B|AIF1|ANXA1|APP|B2M|BCL2|ZFP36L1|CASP8|CBLB|CD86|CD44|CD81|CD151|CDH17|CDK6|CCR7|COL3A1|KLF6|CSF1|CTSL|CYLD|DGKQ|DLG1|DNASE1|DNASE1L3|DOCK2|DPP4|GPR183|EDN1|EFNB1|EGFR|EGR1|ELF4|EZH2|F2|F2RL2|PTK2B|FCER1A|FKBP1B|FLT3LG|FOSL2|GATA1|GATA3|GJA1|GLI3|GRN|PDIA3|HBB|HHEX|HLX|HSPB1|ICAM1|IFNG|IFNGR1|IFNGR2|IGF1|IL2RG|IL6ST|CXCL8|IL18|ITGB1|ITGB3|ITGB6|JAG2|KPNA1|LCP2|LGALS1|LIPA|LTBR|LYL1|LY…	-23.6179	0	18	0	0	-27.6193	2.820789865871833
1	-26.0576	GO:0030029	M1	1	0	GO Biological Processes	19	actin filament-based process	19_GO:0009987 cellular process	-26.0576	2.6009880581415605	12.519024126787446	30284	616	2684	142	5.290611028315946	0.43207404434692337	25|81|118|199|301|358|388|390|408|596|775|776|800|817|1073|1466|1482|1739|1794|1830|1901|2037|2039|2185|2241|2255|2317|2318|2697|3059|3071|3688|3693|3753|3759|3856|3880|4082|4205|4607|4621|4622|4626|4632|4641|4642|4739|4892|5156|5159|5239|5318|5573|5592|5881|6262|6332|6356|6708|6710|6840|7018|7094|7126|7140|7148|7168|7169|7171|7430|8048|8572|8736|9172|9260|9368|9444|9475|9749|9754|9788|9826|9922|…	ABL1|ACTN4|ADD1|AIF1|ANXA1|AQP1|RHOB|RND3|ARRB1|BCL2|CACNA1C|CACNA1D|CALD1|CAMK2D|CFL2|CSRP2|NKX2-5|DLG1|DOCK2|DSG3|S1PR1|EPB41L2|DMTN|PTK2B|FER|FGF10|FLNB|FLNC|GJA1|HCLS1|NCKAP1L|ITGB1|ITGB5|KCNE1|KCNJ2|KRT8|KRT19|MARCKS|MEF2A|MYBPC3|MYH3|MYH4|MYH8|MYL1|MYO1C|MYO1D|NEDD9|NRAP|PDGFRA|PDGFRB|PGM5|PKP2|PRKAR1A|PRKG1|RAC3|RYR2|SCN7A|CCL11|SPTA1|SPTB|SVIL|TF|TLN1|TNFAIP1|TNNT3|TNXB|TPM1|TPM2|TPM4|EZR…	-23.6179	0	24	0	0	-26.1532	2.616653757157424
1	-25.9944	GO:0000902	M1	1	0	GO Biological Processes	19	cell morphogenesis	19_GO:0032502 developmental process	-25.9944	2.47718090204042	12.38476571557042	30284	706	2684	155	5.774962742175857	0.4502632445558246	288|322|351|596|1001|1003|1004|1005|1008|1009|1012|1015|1016|1436|1749|1889|1906|1909|1942|1947|1948|1949|1956|1959|2131|2263|2317|2355|2623|2625|2636|2737|3071|3073|3082|3199|3209|3672|3688|3694|3913|3988|4009|4036|4038|4067|4130|4146|4192|4205|4208|4487|4684|4747|4776|4803|4853|4882|4908|4909|4917|5076|5592|5764|5797|5800|5881|5925|6259|6277|6383|6446|6586|6812|6886|7040|7042|7171|7380|7474|812…	ANK3|APBB1|APP|BCL2|CDH3|CDH5|CDH6|CDH7|CDH10|CDH11|CDH13|CDH17|CDH18|CSF1R|DLX5|ECE1|EDN1|EDNRA|EFNA1|EFNB1|EFNB2|EFNB3|EGFR|EGR2|EXT1|FGFR2|FLNB|FOSL2|GATA1|GATA3|GBX1|GLI3|NCKAP1L|HEXA|HGF|HOXA2|HOXA13|ITGA1|ITGB1|ITGB6|LAMB2|LIPA|LMX1A|LRP2|LRP4|LYN|MAP1A|MATN1|MDK|MEF2A|MEF2C|MSX1|NCAM1|NEFL|NFATC4|NGF|NOTCH2|NPR2|NTF3|NTF4|NTN3|PAX2|PRKG1|PTN|PTPRM|PTPRO|RAC3|RB1|RYK|S100A6|SDC2|SGK1|SLIT3|…	-23.5627	0	25	1	1	-25.9944	3.520985931868388
1	-25.143	GO:0048562	M1	1	0	GO Biological Processes	19	embryonic organ morphogenesis	19_GO:0032502 developmental process	-25.143	3.3849478390462	12.945859543518464	30284	300	2684	90	3.3532041728763042	0.34748212868445516	187|579|648|652|1301|1482|1739|1746|1749|1906|1909|1942|2022|2200|2201|2255|2263|2294|2295|2487|2624|2625|2626|2697|2737|3142|3198|3199|3212|3213|3214|3215|3216|3217|3218|3219|3221|3225|3232|3233|3235|3236|3340|3373|3398|4088|4208|4323|4325|4487|4669|4853|5076|5156|5311|5663|5915|6262|6678|6909|6926|6935|6943|7020|7048|7291|7474|7481|8092|8323|8516|9368|9421|9464|9742|10194|10370|10413|10736|2331…	APLNR|NKX3-2|BMI1|BMP4|COL11A1|NKX2-5|DLG1|DLX2|DLX5|EDN1|EDNRA|EFNA1|ENG|FBN1|FBN2|FGF10|FGFR2|FOXF1|FOXF2|FRZB|GATA2|GATA3|GATA4|GJA1|GLI3|HLX|HOXA1|HOXA2|HOXB2|HOXB3|HOXB4|HOXB5|HOXB6|HOXB7|HOXB8|HOXB9|HOXC4|HOXC9|HOXD3|HOXD4|HOXD9|HOXD10|NDST1|HYAL1|ID2|SMAD3|MEF2C|MMP14|MMP16|MSX1|NAGLU|NOTCH2|PAX2|PDGFRA|PKD2|PSEN1|RARB|RYR2|SPARC|TBX2|TBX3|ZEB1|TCF21|TFAP2A|TGFBR2|TWIST1|WNT5A|WNT11|ALX1|F…	-22.7191	0	2	0	0	-53.5174	4.596842744383728
1	-24.8492	GO:0051216	M1	1	0	GO Biological Processes	19	cartilage development	19_GO:0032502 developmental process	-24.8492	4.25536299765808	13.468103469704676	30284	175	2684	66	2.459016393442623	0.2989393057794204	633|649|650|651|652|653|659|871|960|1116|1277|1281|1301|1746|1833|1893|1906|2131|2355|2625|2690|2737|3213|3221|3232|3373|3491|4146|4208|4256|4487|4488|4856|4882|5307|5745|5914|5915|5925|6591|6615|6935|7040|7045|7048|7076|7474|7704|8372|8817|9421|9451|9464|10736|23213|23314|25987|54206|54928|55553|55959|57045|64764|81029|81792|85301	BGN|BMP1|BMP2|BMP3|BMP4|BMP5|BMPR2|SERPINH1|CD44|CHI3L1|COL1A1|COL3A1|COL11A1|DLX2|EPYC|ECM1|EDN1|EXT1|FOSL2|GATA3|GHR|GLI3|HOXB3|HOXC4|HOXD3|HYAL1|CCN1|MATN1|MEF2C|MGP|MSX1|MSX2|CCN3|NPR2|PITX1|PTH1R|RARA|RARB|RB1|SNAI2|SNAI1|ZEB1|TGFB1|TGFBI|TGFBR2|TIMP1|WNT5A|ZBTB16|HYAL3|FGF18|HAND1|EIF2AK3|HAND2|SIX2|SULF1|SATB2|TSKU|ERRFI1|BPNT2|SOX6|SULF2|TWSG1|CREB3L2|WNT5B|ADAMTS12|COL27A1	-22.433	0	16	0	0	-28.8764	6.268421924159629
1	-24.8088	GO:0032970	M1	1	0	GO Biological Processes	19	regulation of actin filament-based process	19_GO:0050789 regulation of biological process	-24.8088	3.0050625706775302	12.556590551038795	30284	398	2684	106	3.9493293591654246	0.3759418046855123	25|59|118|120|246|390|775|817|1073|1236|1436|1739|1824|1829|1832|1857|1901|1906|2039|2185|2241|2626|3055|3059|3071|3690|3759|4070|4088|4607|4739|5071|5142|5156|5159|5295|5318|5350|5581|5829|5881|6262|6281|6356|6522|6708|6710|6840|6869|7040|7134|7168|8048|8500|8558|8829|9037|9353|9475|9647|9788|10021|10092|10109|10395|10630|11135|11211|11346|22998|23075|23189|23325|23500|23580|23616|25791|25802|26…	ABL1|ACTA2|ADD1|ADD3|ALOX15|RND3|CACNA1C|CAMK2D|CFL2|CCR7|CSF1R|DLG1|DSC2|DSG2|DSP|DVL3|S1PR1|EDN1|DMTN|PTK2B|FER|GATA4|HCK|HCLS1|NCKAP1L|ITGB3|KCNJ2|TACSTD2|SMAD3|MYBPC3|NEDD9|PRKN|PDE4B|PDGFRA|PDGFRB|PIK3R1|PKP2|PLN|PRKCE|PXN|RAC3|RYR2|S100A10|CCL11|SLC4A2|SPTA1|SPTB|SVIL|TACR1|TGFB1|TNNC1|TPM1|CSRP3|PPFIA1|CDK10|NRP1|SEMA5A|SLIT2|ROCK2|PPM1F|MTSS1|HCN4|ARPC5|ARPC2|DLC1|PDPN|CDC42EP1|FZD10|SYNP…	-22.4002	0	26	1	1	-24.8088	3.6887252092170124
1	-24.778	GO:0007389	M1	1	0	GO Biological Processes	19	pattern specification process	19_GO:0032502 developmental process	-24.778	2.8391464159751205	12.408728047981285	30284	461	2684	116	4.321907600596125	0.3925118177910496	92|94|187|579|648|649|650|652|653|659|1045|1482|1746|1906|1947|1959|2022|2131|2255|2263|2294|2626|2697|2719|2737|3087|3199|3212|3213|3214|3215|3216|3217|3218|3219|3221|3222|3223|3224|3225|3232|3233|3234|3235|3236|3239|3911|4036|4038|4088|4091|4208|4211|4212|4300|4487|4488|4853|4909|5046|5076|5090|5125|5308|5311|5362|5663|6015|6615|6909|6926|6935|7026|7048|7474|7475|7481|7490|7704|7832|8626|8642|8…	ACVR2A|ACVRL1|APLNR|NKX3-2|BMI1|BMP1|BMP2|BMP4|BMP5|BMPR2|CDX2|NKX2-5|DLX2|EDN1|EFNB1|EGR2|ENG|EXT1|FGF10|FGFR2|FOXF1|GATA4|GJA1|GPC3|GLI3|HHEX|HOXA2|HOXB2|HOXB3|HOXB4|HOXB5|HOXB6|HOXB7|HOXB8|HOXB9|HOXC4|HOXC5|HOXC6|HOXC8|HOXC9|HOXD3|HOXD4|HOXD8|HOXD9|HOXD10|HOXD13|LAMA5|LRP2|LRP4|SMAD3|SMAD6|MEF2C|MEIS1|MEIS2|MLLT3|MSX1|MSX2|NOTCH2|NTF4|PCSK6|PAX2|PBX3|PCSK5|PITX2|PKD2|PLXNA2|PSEN1|RING1|SNAI1|T…	-22.3768	0	2	0	0	-53.5174	4.596842744383728
1	-24.5612	GO:0003002	M1	1	0	GO Biological Processes	19	regionalization	19_GO:0032502 developmental process	-24.5612	2.950559859701288	12.446452630373289	30284	413	2684	108	4.023845007451565	0.37932462734970873	92|94|187|579|648|649|650|652|659|1045|1482|1746|1906|1959|2022|2131|2255|2263|2294|2626|2697|2719|2737|3087|3199|3212|3213|3214|3215|3216|3217|3218|3219|3221|3222|3223|3224|3225|3232|3233|3234|3235|3236|3239|3911|4036|4038|4088|4091|4208|4300|4487|4488|4853|4909|5046|5076|5090|5125|5308|5311|5362|5663|6015|6615|6909|6926|7026|7048|7474|7481|7490|7704|7832|8626|8828|8829|9421|9464|9742|10194|1037…	ACVR2A|ACVRL1|APLNR|NKX3-2|BMI1|BMP1|BMP2|BMP4|BMPR2|CDX2|NKX2-5|DLX2|EDN1|EGR2|ENG|EXT1|FGF10|FGFR2|FOXF1|GATA4|GJA1|GPC3|GLI3|HHEX|HOXA2|HOXB2|HOXB3|HOXB4|HOXB5|HOXB6|HOXB7|HOXB8|HOXB9|HOXC4|HOXC5|HOXC6|HOXC8|HOXC9|HOXD3|HOXD4|HOXD8|HOXD9|HOXD10|HOXD13|LAMA5|LRP2|LRP4|SMAD3|SMAD6|MEF2C|MLLT3|MSX1|MSX2|NOTCH2|NTF4|PCSK6|PAX2|PBX3|PCSK5|PITX2|PKD2|PLXNA2|PSEN1|RING1|SNAI1|TBX2|TBX3|NR2F2|TGFBR2|W…	-22.1673	0	2	0	0	-53.5174	4.596842744383728
1	-24.355	GO:0050678	M1	1	0	GO Biological Processes	19	regulation of epithelial cell proliferation	19_GO:0050789 regulation of biological process	-24.355	2.951829003895219	12.393261893820057	30284	409	2684	107	3.9865871833084947	0.37763768867115466	94|187|207|348|567|652|653|677|1001|1012|1021|1027|1028|1030|1482|1601|1621|1739|1749|1823|1893|1910|1948|1956|2022|2137|2152|2255|2263|2624|2625|2683|2719|2810|2896|3142|3162|3339|3479|3690|3791|3911|3912|3915|4070|4088|4163|4192|4208|4853|4893|5076|5155|5268|5468|5578|5764|5797|5925|6347|6356|6489|6591|6678|6869|6935|7010|7026|7040|7042|7049|7051|7057|7128|7291|7424|7474|7494|7538|8626|8742|882…	ACVRL1|APLNR|AKT1|APOE|B2M|BMP4|BMP5|ZFP36L1|CDH3|CDH13|CDK6|CDKN1B|CDKN1C|CDKN2B|NKX2-5|DAB2|DBH|DLG1|DLX5|DSC1|ECM1|EDNRB|EFNB2|EGFR|ENG|EXTL3|F3|FGF10|FGFR2|GATA2|GATA3|B4GALT1|GPC3|SFN|GRN|HLX|HMOX1|HSPG2|IGF1|ITGB3|KDR|LAMA5|LAMB1|LAMC1|TACSTD2|SMAD3|MCC|MDK|MEF2C|NOTCH2|NRAS|PAX2|PDGFB|SERPINB5|PPARG|PRKCA|PTN|PTPRM|RB1|CCL2|CCL11|ST8SIA1|SNAI2|SPARC|TACR1|ZEB1|TEK|NR2F2|TGFB1|TGFB2|TGFBR3|…	-21.9683	0	27	1	1	-24.355	3.8785860655737703
1	-24.3008	GO:0040007	M1	1	0	GO Biological Processes	19	growth	19_GO:0040007 growth	-24.3008	2.865564308187259	12.306780154798064	30284	441	2684	112	4.172876304023845	0.38598526538525196	25|133|301|351|596|652|677|975|1026|1028|1281|1435|1482|1588|1822|1893|1901|1906|1909|1990|2131|2146|2255|2263|2309|2355|2619|2625|2626|2627|2697|2737|3142|3239|3371|3479|3688|3836|3913|4038|4088|4146|4192|4211|4488|4814|4853|4856|4882|4921|5324|5573|5592|5600|5618|5660|5738|5764|5806|5914|5915|6259|6356|6586|6909|7006|7040|7042|7048|7049|7474|7481|8128|8408|8470|8828|8829|8904|9037|9353|9706|103…	ABL1|ADM|ANXA1|APP|BCL2|BMP4|ZFP36L1|CD81|CDKN1A|CDKN1C|COL3A1|CSF1|NKX2-5|CYP19A1|ATN1|ECM1|S1PR1|EDN1|EDNRA|CELA1|EXT1|EZH2|FGF10|FGFR2|FOXO3|FOSL2|GAS1|GATA3|GATA4|GATA6|GJA1|GLI3|HLX|HOXD13|TNC|IGF1|ITGB1|KPNA1|LAMB2|LRP4|SMAD3|MATN1|MDK|MEIS1|MSX2|NINJ1|NOTCH2|CCN3|NPR2|DDR2|PLAG1|PRKAR1A|PRKG1|MAPK11|PRLR|PSAP|PTGFRN|PTN|PTX3|RARA|RARB|RYK|CCL11|SLIT3|TBX2|TEC|TGFB1|TGFB2|TGFBR2|TGFBR3|WNT5…	-21.9281	0	28	1	1	-24.3008	3.9016532724208535
1	-24.3008	GO:0048589	M1	1	0	GO Biological Processes	19	developmental growth	19_GO:0040007 growth	-24.3008	2.865564308187259	12.306780154798064	30284	441	2684	112	4.172876304023845	0.38598526538525196	25|133|301|351|596|652|677|975|1026|1028|1281|1435|1482|1588|1822|1893|1901|1906|1909|1990|2131|2146|2255|2263|2309|2355|2619|2625|2626|2627|2697|2737|3142|3239|3371|3479|3688|3836|3913|4038|4088|4146|4192|4211|4488|4814|4853|4856|4882|4921|5324|5573|5592|5600|5618|5660|5738|5764|5806|5914|5915|6259|6356|6586|6909|7006|7040|7042|7048|7049|7474|7481|8128|8408|8470|8828|8829|8904|9037|9353|9706|103…	ABL1|ADM|ANXA1|APP|BCL2|BMP4|ZFP36L1|CD81|CDKN1A|CDKN1C|COL3A1|CSF1|NKX2-5|CYP19A1|ATN1|ECM1|S1PR1|EDN1|EDNRA|CELA1|EXT1|EZH2|FGF10|FGFR2|FOXO3|FOSL2|GAS1|GATA3|GATA4|GATA6|GJA1|GLI3|HLX|HOXD13|TNC|IGF1|ITGB1|KPNA1|LAMB2|LRP4|SMAD3|MATN1|MDK|MEIS1|MSX2|NINJ1|NOTCH2|CCN3|NPR2|DDR2|PLAG1|PRKAR1A|PRKG1|MAPK11|PRLR|PSAP|PTGFRN|PTN|PTX3|RARA|RARB|RYK|CCL11|SLIT3|TBX2|TEC|TGFB1|TGFB2|TGFBR2|TGFBR3|WNT5…	-21.9281	0	28	0	0	-24.3008	3.9016532724208535
1	-24.2392	GO:0034330	M1	1	0	GO Biological Processes	19	cell junction organization	19_GO:0009987 cellular process	-24.2392	2.611473303386644	12.068622542430159	30284	566	2684	131	4.8807749627421755	0.41589843676182114	288|348|351|596|1001|1003|1004|1005|1008|1009|1012|1015|1016|1282|1287|1308|1436|1739|1823|1828|1829|1830|1832|1948|2131|2185|2241|2335|2697|2895|3371|3673|3675|3678|3690|3801|3909|3911|3913|3915|4009|4038|4088|4137|4593|4747|4776|5175|5318|5362|5578|5621|5641|5663|5800|5881|6259|6547|6591|6622|6623|6710|7040|7042|7094|7145|7430|7474|7481|8321|8496|8500|8777|8829|8934|9073|9076|9253|9499|9788|980…	ANK3|APOE|APP|BCL2|CDH3|CDH5|CDH6|CDH7|CDH10|CDH11|CDH13|CDH17|CDH18|COL4A1|COL4A5|COL17A1|CSF1R|DLG1|DSC1|DSG1|DSG2|DSG3|DSP|EFNB2|EXT1|PTK2B|FER|FN1|GJA1|GRID2|TNC|ITGA2|ITGA3|ITGA5|ITGB3|KIFC3|LAMA3|LAMA5|LAMB2|LAMC1|LMX1A|LRP4|SMAD3|MAPT|MUSK|NEFL|NFATC4|PECAM1|PKP2|PLXNA2|PRKCA|PRNP|LGMN|PSEN1|PTPRO|RAC3|RYK|SLC8A3|SNAI2|SNCA|SNCG|SPTB|TGFB1|TGFB2|TLN1|TNS1|EZR|WNT5A|WNT11|FZD1|PPFIBP1|PPFIA…	-21.8733	0	9	0	0	-34.3477	5.095620402865246
1	-23.6723	GO:0072001	M1	1	0	GO Biological Processes	19	renal system development	19_GO:0032502 developmental process	-23.6723	3.2187069315904306	12.422937597159446	30284	319	2684	91	3.390461997019374	0.3493398965466005	59|285|358|596|650|652|1028|1282|1592|1636|1739|1906|1909|1910|1948|1958|2028|2131|2200|2255|2263|2294|2625|2719|2737|3248|3399|3675|3911|3913|4036|4038|4070|4088|4091|4208|4435|4811|4853|5076|5125|5155|5156|5159|5175|5311|5800|5914|5915|6943|7010|7020|7040|7042|7380|7474|7475|7481|7490|7704|8516|8549|8642|8829|9245|9353|9510|9788|10736|23129|23213|23371|25937|25976|26108|26585|27031|55083|55959|…	ACTA2|ANGPT2|AQP1|BCL2|BMP2|BMP4|CDKN1C|COL4A1|CYP26A1|ACE|DLG1|EDN1|EDNRA|EDNRB|EFNB2|EGR1|ENPEP|EXT1|FBN1|FGF10|FGFR2|FOXF1|GATA3|GPC3|GLI3|HPGD|ID3|ITGA3|LAMA5|LAMB2|LRP2|LRP4|TACSTD2|SMAD3|SMAD6|MEF2C|CITED1|NID1|NOTCH2|PAX2|PCSK5|PDGFB|PDGFRA|PDGFRB|PECAM1|PKD2|PTPRO|RARA|RARB|TCF21|TEK|TFAP2A|TGFB1|TGFB2|UPK3A|WNT5A|WNT6|WNT11|WT1|ZBTB16|ITGA8|LGR5|DCHS1|NRP1|GCNT3|SLIT2|ADAMTS1|MTSS1|SIX2|…	-21.3132	0	4	0	0	-48.4362	4.432669789227167
1	-23.4247	GO:0043410	M1	1	0	GO Biological Processes	19	positive regulation of MAPK cascade	19_GO:0048518 positive regulation of biological process	-23.4247	2.7721555578395596	11.996185557382912	30284	464	2684	114	4.247391952309985	0.38926487752076466	25|59|116|146|147|155|246|348|351|408|650|652|960|975|1116|1236|1436|1464|1647|1824|1857|1880|1906|1942|1956|1991|2146|2185|2250|2255|2263|2621|2690|3082|3084|3340|3383|3479|3486|3487|3489|3624|3672|3690|3791|4055|4067|4208|4215|4217|4294|4616|4853|4908|4915|4921|4986|5028|5151|5155|5156|5159|5578|5581|6259|7010|7040|7042|7057|7098|7099|7474|7805|8412|8558|8817|8829|8844|9043|9258|9464|9475|9590|…	ABL1|ACTA2|ADCYAP1|ADRA1D|ADRA1B|ADRB3|ALOX15|APOE|APP|ARRB1|BMP2|BMP4|CD44|CD81|CHI3L1|CCR7|CSF1R|CSPG4|GADD45A|DSC2|DVL3|GPR183|EDN1|EFNA1|EGFR|ELANE|EZH2|PTK2B|FGF5|FGF10|FGFR2|GAS6|GHR|HGF|NRG1|NDST1|ICAM1|IGF1|IGFBP3|IGFBP4|IGFBP6|INHBA|ITGA1|ITGB3|KDR|LTBR|LYN|MEF2C|MAP3K3|MAP3K5|MAP3K10|GADD45B|NOTCH2|NTF3|NTRK2|DDR2|OPRK1|P2RY1|PDE8A|PDGFB|PDGFRA|PDGFRB|PRKCA|PRKCE|RYK|TEK|TGFB1|TGFB2|THB…	-21.0722	0	23	0	0	-26.1757	2.906268346655828
1	-23.1289	GO:0050920	M1	1	0	GO Biological Processes	19	regulation of chemotaxis	19_GO:0040011 locomotion	-23.1289	3.743721112309161	12.649138451819265	30284	217	2684	72	2.682563338301043	0.31187392591472723	199|285|351|659|719|1012|1236|1240|1435|1436|1588|1803|1880|1901|1906|1948|1991|2152|2185|2255|2621|3071|3315|3576|3603|3673|3791|4067|4088|4192|4739|4814|4856|4908|5025|5054|5155|5156|5159|5641|5764|5800|5919|6259|6346|6347|6351|7040|7057|7424|7474|8817|8829|9037|9353|9647|9750|23075|23604|25960|26585|51157|57175|57402|57509|64094|79148|79890|83700|91584|114609|196527	AIF1|ANGPT2|APP|BMPR2|C3AR1|CDH13|CCR7|CMKLR1|CSF1|CSF1R|CYP19A1|DPP4|GPR183|S1PR1|EDN1|EFNB2|ELANE|F3|PTK2B|FGF10|GAS6|NCKAP1L|HSPB1|CXCL8|IL16|ITGA2|KDR|LYN|SMAD3|MDK|NEDD9|NINJ1|CCN3|NTF3|P2RX4|SERPINE1|PDGFB|PDGFRA|PDGFRB|LGMN|PTN|PTPRO|RARRES2|RYK|CCL1|CCL2|CCL4|TGFB1|THBS1|VEGFC|WNT5A|FGF18|NRP1|SEMA5A|SLIT2|PPM1F|RIPOR2|SWAP70|DAPK2|ADGRA2|GREM1|ZNF580|CORO1B|S100A14|MTUS1|SMOC2|MMP28|RIN3…	-20.7829	0	5	0	0	-48.098	4.018659534940694
1	-23.1212	GO:0007178	M1	1	0	GO Biological Processes	19	cell surface receptor protein serine/threonine kinase signaling pathway	19_GO:0050896 response to stimulus	-23.1212	3.9579669322180697	12.788317751709831	30284	191	2684	67	2.496274217585693	0.30113795403123317	25|92|94|650|652|653|659|1003|1278|1281|1601|1747|1749|1958|2022|2116|2131|2331|2353|2530|2615|2734|3248|3397|3624|3693|3694|4052|4088|4091|4093|4435|4487|4488|4853|5045|5468|5829|7040|7042|7048|7049|7474|8516|8852|10370|10566|23111|25805|25937|25987|27250|28996|51176|55198|55273|56940|57045|57154|57178|57190|84557|147409|168667|255743|375387|392255	ABL1|ACVR2A|ACVRL1|BMP2|BMP4|BMP5|BMPR2|CDH5|COL1A2|COL3A1|DAB2|DLX3|DLX5|EGR1|ENG|ETV2|EXT1|FMOD|FOS|FUT8|LRRC32|GLG1|HPGD|ID1|INHBA|ITGB5|ITGB6|LTBP1|SMAD3|SMAD6|SMAD9|CITED1|MSX1|MSX2|NOTCH2|FURIN|PPARG|PXN|TGFB1|TGFB2|TGFBR2|TGFBR3|WNT5A|ITGA8|AKAP4|CITED2|AKAP3|SPART|BAMBI|WWTR1|TSKU|PDCD4|HIPK2|LEF1|APPL2|TMEM100|DUSP22|TWSG1|SMURF1|ZMIZ1|SELENON|MAP1LC3A|DSG4|BMPER|NPNT|NRROS|GDF6	-20.7816	0	8	0	0	-35.6654	3.9579669322180697
1	-23.0754	GO:0001932	M1	1	0	GO Biological Processes	19	regulation of protein phosphorylation	19_GO:0050789 regulation of biological process	-23.0754	2.452860752932029	11.621548234568511	30284	644	2684	140	5.216095380029806	0.42918921889364264	25|92|116|207|348|351|355|408|650|652|894|1003|1026|1027|1028|1030|1116|1236|1389|1436|1464|1601|1609|1647|1756|1857|1906|1942|1956|1991|2039|2146|2147|2185|2192|2200|2241|2255|2335|2621|2623|2690|2810|3059|3084|3087|3270|3315|3458|3479|3486|3491|3606|3678|3690|3791|3937|4038|4067|4217|4254|4294|4593|4739|4908|4915|4921|5028|5071|5155|5159|5175|5611|5618|5621|5783|5912|5919|5925|6546|6547|6622|67…	ABL1|ACVR2A|ADCYAP1|AKT1|APOE|APP|FAS|ARRB1|BMP2|BMP4|CCND2|CDH5|CDKN1A|CDKN1B|CDKN1C|CDKN2B|CHI3L1|CCR7|CREBL2|CSF1R|CSPG4|DAB2|DGKQ|GADD45A|DMD|DVL3|EDN1|EFNA1|EGFR|ELANE|DMTN|EZH2|F2|PTK2B|FBLN1|FBN1|FER|FGF10|FN1|GAS6|GATA1|GHR|SFN|HCLS1|NRG1|HHEX|HRC|HSPB1|IFNG|IGF1|IGFBP3|CCN1|IL18|ITGA5|ITGB3|KDR|LCP2|LRP4|LYN|MAP3K5|KITLG|MAP3K10|MUSK|NEDD9|NTF3|NTRK2|DDR2|P2RY1|PRKN|PDGFB|PDGFRB|PECAM1|D…	-20.7422	0	23	0	0	-26.1757	2.906268346655828
1	-23.0316	GO:0042325	M1	1	0	GO Biological Processes	19	regulation of phosphorylation	19_GO:0050789 regulation of biological process	-23.0316	2.389948762438959	11.551601722531126	30284	694	2684	147	5.476900149031296	0.43918260838737333	25|92|116|207|348|351|355|408|650|652|894|1003|1026|1027|1028|1030|1116|1236|1389|1436|1464|1601|1609|1647|1756|1857|1906|1942|1956|1991|2022|2039|2146|2147|2185|2192|2200|2241|2255|2335|2621|2623|2690|2810|2887|3059|3084|3087|3270|3315|3458|3479|3486|3491|3606|3624|3678|3690|3791|3937|4038|4067|4217|4254|4294|4593|4739|4908|4915|4921|5028|5071|5155|5159|5175|5611|5618|5621|5663|5783|5912|5919|59…	ABL1|ACVR2A|ADCYAP1|AKT1|APOE|APP|FAS|ARRB1|BMP2|BMP4|CCND2|CDH5|CDKN1A|CDKN1B|CDKN1C|CDKN2B|CHI3L1|CCR7|CREBL2|CSF1R|CSPG4|DAB2|DGKQ|GADD45A|DMD|DVL3|EDN1|EFNA1|EGFR|ELANE|ENG|DMTN|EZH2|F2|PTK2B|FBLN1|FBN1|FER|FGF10|FN1|GAS6|GATA1|GHR|SFN|GRB10|HCLS1|NRG1|HHEX|HRC|HSPB1|IFNG|IGF1|IGFBP3|CCN1|IL18|INHBA|ITGA5|ITGB3|KDR|LCP2|LRP4|LYN|MAP3K5|KITLG|MAP3K10|MUSK|NEDD9|NTF3|NTRK2|DDR2|P2RY1|PRKN|PDGFB…	-20.7047	0	23	0	0	-26.1757	2.906268346655828
1	-22.735	GO:0048706	M1	1	0	GO Biological Processes	19	embryonic skeletal system development	19_GO:0032502 developmental process	-22.735	4.596842744383728	13.06134924200136	30284	135	2684	55	2.0491803278688523	0.27346570551066784	92|579|648|652|1277|1301|1739|1746|1747|1748|1749|1909|2131|2263|2737|3198|3199|3212|3213|3214|3215|3216|3217|3218|3219|3221|3222|3223|3225|3232|3233|3235|3236|3340|3373|4088|4323|4325|5125|5156|6935|7020|7048|7291|7474|7481|8092|9464|9742|10736|23213|23314|55959|56243|81031	ACVR2A|NKX3-2|BMI1|BMP4|COL1A1|COL11A1|DLG1|DLX2|DLX3|DLX4|DLX5|EDNRA|EXT1|FGFR2|GLI3|HOXA1|HOXA2|HOXB2|HOXB3|HOXB4|HOXB5|HOXB6|HOXB7|HOXB8|HOXB9|HOXC4|HOXC5|HOXC6|HOXC9|HOXD3|HOXD4|HOXD9|HOXD10|NDST1|HYAL1|SMAD3|MMP14|MMP16|PCSK5|PDGFRA|ZEB1|TFAP2A|TGFBR2|TWIST1|WNT5A|WNT11|ALX1|HAND2|IFT140|SIX2|SULF1|SATB2|SULF2|KIAA1217|SLC2A10	-20.4142	0	2	0	0	-53.5174	4.596842744383728
1	-22.7051	GO:0030036	M1	1	0	GO Biological Processes	19	actin cytoskeleton organization	19_GO:0009987 cellular process	-22.7051	2.583140902813034	11.64115777815923	30284	546	2684	125	4.657228017883756	0.40673952976530475	25|81|118|199|301|358|388|390|408|596|800|1073|1466|1482|1739|1794|1830|1901|2037|2039|2185|2241|2255|2317|2318|3059|3071|3688|3693|3856|3880|4082|4205|4607|4621|4641|4642|4739|4892|5156|5159|5239|5573|5592|5881|6356|6708|6710|6840|7018|7094|7126|7140|7148|7168|7169|7171|7430|8048|8572|8736|9172|9260|9368|9475|9749|9754|9788|9826|9922|9938|10092|10109|10395|10398|22808|22998|23002|23022|23043|230…	ABL1|ACTN4|ADD1|AIF1|ANXA1|AQP1|RHOB|RND3|ARRB1|BCL2|CALD1|CFL2|CSRP2|NKX2-5|DLG1|DOCK2|DSG3|S1PR1|EPB41L2|DMTN|PTK2B|FER|FGF10|FLNB|FLNC|HCLS1|NCKAP1L|ITGB1|ITGB5|KRT8|KRT19|MARCKS|MEF2A|MYBPC3|MYH3|MYO1C|MYO1D|NEDD9|NRAP|PDGFRA|PDGFRB|PGM5|PRKAR1A|PRKG1|RAC3|CCL11|SPTA1|SPTB|SVIL|TF|TLN1|TNFAIP1|TNNT3|TNXB|TPM1|TPM2|TPM4|EZR|CSRP3|PDLIM4|MYOM1|MYOM2|PDLIM7|NHERF1|ROCK2|PHACTR2|STARD8|MTSS1|ARHG…	-20.3903	0	24	0	0	-26.1532	2.616653757157424
1	-22.5963	GO:1901342	M1	1	0	GO Biological Processes	19	regulation of vasculature development	19_GO:0032502 developmental process	-22.5963	2.9724452350047272	11.936853414004684	30284	372	2684	98	3.651266766020864	0.36203747799292085	25|94|133|187|285|358|388|493|719|1003|1116|1284|1634|1647|1893|1942|1990|2022|2113|2152|2185|2549|2624|2626|2627|2896|3087|3162|3315|3339|3373|3576|3678|3688|3690|3791|4192|4780|4814|4881|5054|5468|5578|5797|6237|6271|6356|6558|6678|6915|7010|7040|7042|7048|7052|7057|7098|7128|7291|7424|7474|7494|8038|8434|8742|8817|8829|9022|9037|9444|9475|9510|10000|10218|10365|10769|11117|23129|23166|23213|25…	ABL1|ACVRL1|ADM|APLNR|ANGPT2|AQP1|RHOB|ATP2B4|C3AR1|CDH5|CHI3L1|COL4A2|DCN|GADD45A|ECM1|EFNA1|CELA1|ENG|ETS1|F3|PTK2B|GAB1|GATA2|GATA4|GATA6|GRN|HHEX|HMOX1|HSPB1|HSPG2|HYAL1|CXCL8|ITGA5|ITGB1|ITGB3|KDR|MDK|NFE2L2|NINJ1|NPR1|SERPINE1|PPARG|PRKCA|PTPRM|RRAS|S100A1|CCL11|SLC12A2|SPARC|TBXA2R|TEK|TGFB1|TGFB2|TGFBR2|TGM2|THBS1|TLR3|TNFAIP3|TWIST1|VEGFC|WNT5A|XBP1|ADAM12|RECK|TNFSF12|FGF18|NRP1|CLIC3|S…	-20.2876	0	27	0	0	-24.355	3.8785860655737703
1	-22.5379	GO:1904018	M1	1	0	GO Biological Processes	19	positive regulation of vasculature development	19_GO:0032502 developmental process	-22.5379	3.8767778669418016	12.567703328319938	30284	195	2684	67	2.496274217585693	0.30113795403123317	25|94|133|187|285|358|388|719|1003|1116|1893|1990|2022|2113|2152|2185|2549|2624|2626|2627|2896|3162|3315|3373|3576|3678|3688|3690|3791|4192|4780|4814|5054|5578|6237|6271|6356|6915|7010|7040|7048|7052|7057|7098|7291|7424|7474|7494|8038|8742|8817|8829|9022|9037|10000|11117|26585|28996|56005|57608|63923|64094|84034|126393|168667|284361|339123	ABL1|ACVRL1|ADM|APLNR|ANGPT2|AQP1|RHOB|C3AR1|CDH5|CHI3L1|ECM1|CELA1|ENG|ETS1|F3|PTK2B|GAB1|GATA2|GATA4|GATA6|GRN|HMOX1|HSPB1|HYAL1|CXCL8|ITGA5|ITGB1|ITGB3|KDR|MDK|NFE2L2|NINJ1|SERPINE1|PRKCA|RRAS|S100A1|CCL11|TBXA2R|TEK|TGFB1|TGFBR2|TGM2|THBS1|TLR3|TWIST1|VEGFC|WNT5A|XBP1|ADAM12|TNFSF12|FGF18|NRP1|CLIC3|SEMA5A|AKT3|EMILIN1|GREM1|HIPK2|MYDGF|JCAD|TNN|SMOC2|EMILIN2|HSPB6|BMPER|EMC10|JMJD8	-20.2351	0	27	0	0	-24.355	3.8785860655737703
1	-22.3389	GO:0001822	M1	1	0	GO Biological Processes	19	kidney development	19_GO:0032502 developmental process	-22.3389	3.1871262120889545	12.030911350355447	30284	308	2684	87	3.241430700447094	0.34183917673259856	59|285|358|596|650|652|1028|1592|1636|1739|1906|1909|1910|1948|1958|2028|2131|2200|2255|2263|2625|2719|2737|3248|3399|3675|3911|3913|4036|4038|4070|4088|4091|4208|4435|4811|4853|5076|5125|5155|5156|5159|5175|5311|5800|5914|5915|6943|7010|7020|7040|7042|7380|7474|7475|7481|7490|7704|8516|8642|8829|9245|9353|9510|9788|10736|23129|23213|23371|25937|25976|26108|26585|27031|55083|55959|65266|79191|800…	ACTA2|ANGPT2|AQP1|BCL2|BMP2|BMP4|CDKN1C|CYP26A1|ACE|DLG1|EDN1|EDNRA|EDNRB|EFNB2|EGR1|ENPEP|EXT1|FBN1|FGF10|FGFR2|GATA3|GPC3|GLI3|HPGD|ID3|ITGA3|LAMA5|LAMB2|LRP2|LRP4|TACSTD2|SMAD3|SMAD6|MEF2C|CITED1|NID1|NOTCH2|PAX2|PCSK5|PDGFB|PDGFRA|PDGFRB|PECAM1|PKD2|PTPRO|RARA|RARB|TCF21|TEK|TFAP2A|TGFB1|TGFB2|UPK3A|WNT5A|WNT6|WNT11|WT1|ZBTB16|ITGA8|DCHS1|NRP1|GCNT3|SLIT2|ADAMTS1|MTSS1|SIX2|PLXND1|SULF1|TNS2|…	-20.0418	0	4	0	0	-48.4362	4.432669789227167
1	-22.2799	GO:0045765	M1	1	0	GO Biological Processes	19	regulation of angiogenesis	19_GO:0032502 developmental process	-22.2799	2.98397605645946	11.858720958541326	30284	363	2684	96	3.5767511177347244	0.3584627112488934	25|94|133|187|285|358|388|493|719|1003|1116|1284|1634|1647|1893|1942|1990|2022|2113|2152|2185|2549|2624|2626|2627|2896|3087|3162|3315|3339|3373|3576|3678|3688|3690|3791|4192|4780|4814|4881|5054|5468|5578|5797|6237|6271|6356|6558|6678|6915|7010|7042|7048|7052|7057|7098|7128|7291|7424|7474|7494|8038|8434|8742|8817|8829|9022|9037|9444|9475|9510|10000|10365|10769|11117|23129|23166|23213|25960|26585|2…	ABL1|ACVRL1|ADM|APLNR|ANGPT2|AQP1|RHOB|ATP2B4|C3AR1|CDH5|CHI3L1|COL4A2|DCN|GADD45A|ECM1|EFNA1|CELA1|ENG|ETS1|F3|PTK2B|GAB1|GATA2|GATA4|GATA6|GRN|HHEX|HMOX1|HSPB1|HSPG2|HYAL1|CXCL8|ITGA5|ITGB1|ITGB3|KDR|MDK|NFE2L2|NINJ1|NPR1|SERPINE1|PPARG|PRKCA|PTPRM|RRAS|S100A1|CCL11|SLC12A2|SPARC|TBXA2R|TEK|TGFB2|TGFBR2|TGM2|THBS1|TLR3|TNFAIP3|TWIST1|VEGFC|WNT5A|XBP1|ADAM12|RECK|TNFSF12|FGF18|NRP1|CLIC3|SEMA5A|…	-19.9886	0	27	0	0	-24.355	3.8785860655737703
1	-22.2248	GO:0045766	M1	1	0	GO Biological Processes	19	positive regulation of angiogenesis	19_GO:0032502 developmental process	-22.2248	3.8785860655737703	12.477870370325693	30284	192	2684	66	2.459016393442623	0.2989393057794204	25|94|133|187|285|358|388|719|1003|1116|1893|1990|2022|2113|2152|2185|2549|2624|2626|2627|2896|3162|3315|3373|3576|3678|3688|3690|3791|4192|4780|4814|5054|5578|6237|6271|6356|6915|7010|7048|7052|7057|7098|7291|7424|7474|7494|8038|8742|8817|8829|9022|9037|10000|11117|26585|28996|56005|57608|63923|64094|84034|126393|168667|284361|339123	ABL1|ACVRL1|ADM|APLNR|ANGPT2|AQP1|RHOB|C3AR1|CDH5|CHI3L1|ECM1|CELA1|ENG|ETS1|F3|PTK2B|GAB1|GATA2|GATA4|GATA6|GRN|HMOX1|HSPB1|HYAL1|CXCL8|ITGA5|ITGB1|ITGB3|KDR|MDK|NFE2L2|NINJ1|SERPINE1|PRKCA|RRAS|S100A1|CCL11|TBXA2R|TEK|TGFBR2|TGM2|THBS1|TLR3|TWIST1|VEGFC|WNT5A|XBP1|ADAM12|TNFSF12|FGF18|NRP1|CLIC3|SEMA5A|AKT3|EMILIN1|GREM1|HIPK2|MYDGF|JCAD|TNN|SMOC2|EMILIN2|HSPB6|BMPER|EMC10|JMJD8	-19.9392	0	27	0	0	-24.355	3.8785860655737703
1	-22.2018	GO:0051146	M1	1	0	GO Biological Processes	19	striated muscle cell differentiation	19_GO:0032502 developmental process	-22.2018	3.6267298275494997	12.304985031328929	30284	224	2684	72	2.682563338301043	0.31187392591472723	207|596|650|652|824|840|975|1073|1466|1482|1793|1794|1827|2318|2626|2627|3084|3479|3688|3856|3880|4000|4205|4208|4211|4607|4621|4669|4892|5156|5159|5239|5573|5592|5738|5914|5915|5925|6443|6546|6926|7140|7168|7490|8038|8048|8470|8736|9043|9172|10105|10398|11096|11149|23363|25802|26585|27063|50507|50937|57190|57462|64091|64208|79191|79933|80208|84700|85461|91807|93649|170689	AKT1|BCL2|BMP2|BMP4|CAPN2|CASP7|CD81|CFL2|CSRP2|NKX2-5|DOCK1|DOCK2|RCAN1|FLNC|GATA4|GATA6|NRG1|IGF1|ITGB1|KRT8|KRT19|LMNA|MEF2A|MEF2C|MEIS1|MYBPC3|MYH3|NAGLU|NRAP|PDGFRA|PDGFRB|PGM5|PRKAR1A|PRKG1|PTGFRN|RARA|RARB|RB1|SGCB|SLC8A1|TBX3|TNNT3|TPM1|WT1|ADAM12|CSRP3|SORBS2|MYOM1|SPAG9|MYOM2|PPIF|MYL9|ADAMTS5|POPDC1|OBSL1|LMOD1|GREM1|ANKRD1|NOX4|CDON|SELENON|MYORG|POPDC2|POPDC3|IRX3|SYNPO2L|SPG11|MYO18…	-19.9218	0	20	0	0	-27.2675	5.014737539327703
1	-22.102	GO:0051960	M1	1	0	GO Biological Processes	19	regulation of nervous system development	19_GO:0032502 developmental process	-22.102	2.733805156351556	11.607474892812906	30284	454	2684	110	4.098360655737705	0.3826721413631211	207|302|351|567|650|659|706|1030|1075|1523|1636|1739|1746|1949|1956|1959|2146|2147|2332|2335|2624|2636|2737|2895|3196|3213|3398|3400|3458|3572|3688|4036|4038|4067|4124|4137|4192|4747|4776|4915|5129|5270|5324|5663|5764|5783|5914|5915|5925|6259|6281|6356|6696|7038|7040|7052|7424|7474|7832|8128|8408|8829|8864|9001|9037|9148|9253|9353|9444|9451|9693|9706|9820|10154|10413|22865|22883|22891|22906|22920…	AKT1|ANXA2|APP|B2M|BMP2|BMPR2|TSPO|CDKN2B|CTSC|CUX1|ACE|DLG1|DLX2|EFNB3|EGFR|EGR2|EZH2|F2|FMR1|FN1|GATA2|GBX1|GLI3|GRID2|TLX2|HOXB3|ID2|ID4|IFNG|IL6ST|ITGB1|LRP2|LRP4|LYN|MAN2A1|MAPT|MDK|NEFL|NFATC4|NTRK2|CDK18|SERPINE2|PLAG1|PSEN1|PTN|PTPN13|RARA|RARB|RB1|RYK|S100A10|CCL11|SPP1|TG|TGFB1|TGM2|VEGFC|WNT5A|BTG2|ST8SIA2|ULK1|NRP1|PER2|HAP1|SEMA5A|NEURL1|NUMBL|SLIT2|QKI|EIF2AK3|RAPGEF2|ULK2|CUL7|PLXN…	-19.8275	0	29	1	1	-22.102	2.733805156351556
1	-21.9732	GO:0060348	M1	1	0	GO Biological Processes	19	bone development	19_GO:0032502 developmental process	-21.9732	3.79885268368669	12.352866088351941	30284	199	2684	67	2.496274217585693	0.30113795403123317	302|633|650|652|659|871|1277|1281|1305|1749|1833|1893|2022|2131|2263|2355|2690|2697|2734|2737|3214|3479|3694|3988|4146|4208|4323|4325|4487|4488|4882|4921|5308|5600|5914|5915|7010|7020|7040|7048|7052|7291|7704|8642|8817|8840|9060|9249|10234|10370|23213|23508|25987|27086|54796|54808|54928|55959|64175|79001|79065|81792|85301|134701|158326|202151|285590	ANXA2|BGN|BMP2|BMP4|BMPR2|SERPINH1|COL1A1|COL3A1|COL13A1|DLX5|EPYC|ECM1|ENG|EXT1|FGFR2|FOSL2|GHR|GJA1|GLG1|GLI3|HOXB4|IGF1|ITGB6|LIPA|MATN1|MEF2C|MMP14|MMP16|MSX1|MSX2|NPR2|DDR2|PITX2|MAPK11|RARA|RARB|TEK|TFAP2A|TGFB1|TGFBR2|TGM2|TWIST1|ZBTB16|DCHS1|FGF18|CCN4|PAPSS2|DHRS3|LRRC17|CITED2|SULF1|TTC9|TSKU|FOXP1|BNC2|DYM|BPNT2|SULF2|P3H1|VKORC1|ATG9A|ADAMTS12|COL27A1|RIPPLY2|FREM1|RANBP3L|SH3PXD2B	-19.7042	0	16	0	0	-28.8764	6.268421924159629
1	-21.8697	GO:0043010	M1	1	0	GO Biological Processes	19	camera-type eye development	19_GO:0032502 developmental process	-21.8697	2.987653491740308	11.747485357005429	30284	355	2684	94	3.502235469448584	0.3548461042451869	94|358|491|493|652|659|775|835|1028|1282|1296|1543|1735|1739|1956|2200|2201|2255|2295|2353|2625|2697|2737|3299|3624|3791|3913|4088|4094|4124|4211|4284|4669|4853|4915|5076|5145|5156|5159|5308|5316|5663|5797|5914|5954|6015|6094|6666|6909|6935|7020|7040|7042|7048|7068|7275|7291|7431|7474|7475|7490|8412|8736|8829|8864|9172|9742|9927|10218|10370|10586|22882|22901|22989|24147|25945|25987|28996|49855|50…	ACVRL1|AQP1|ATP2B2|ATP2B4|BMP4|BMPR2|CACNA1C|CASP2|CDKN1C|COL4A1|COL8A2|CYP1A1|DIO3|DLG1|EGFR|FBN1|FBN2|FGF10|FOXF2|FOS|GATA3|GJA1|GLI3|HSF4|INHBA|KDR|LAMB2|SMAD3|MAF|MAN2A1|MEIS1|MIP|NAGLU|NOTCH2|NTRK2|PAX2|PDE6A|PDGFRA|PDGFRB|PITX2|PKNOX1|PSEN1|PTPRM|RARA|RCN1|RING1|ROM1|SOX12|TBX2|ZEB1|TFAP2A|TGFB1|TGFB2|TGFBR2|THRB|TUB|TWIST1|VIM|WNT5A|WNT6|WT1|BCAR3|MYOM1|NRP1|PER2|MYOM2|IFT140|MFN2|ANGPTL7|…	-19.6061	0	17	0	0	-28.1501	3.262600326791518
1	-21.8019	GO:0043068	M1	1	0	GO Biological Processes	19	positive regulation of programmed cell death	19_GO:0048518 positive regulation of biological process	-21.8019	2.4838354450339013	11.311159086669326	30284	586	2684	129	4.806259314456036	0.4128730543813749	25|133|301|322|351|355|388|596|599|650|652|706|817|824|835|840|841|843|1026|1075|1509|1540|1612|1636|1647|1728|2152|2309|2487|2627|2683|2896|2923|3162|3209|3248|3399|3433|3458|3486|3491|3624|3672|3688|3778|3956|3957|4055|4067|4208|4217|4294|4487|4488|4616|4776|4853|5468|5621|5654|5663|5743|5915|6347|6609|6622|7020|7040|7042|7052|7057|7098|7099|7132|7262|7474|7481|7490|7494|7704|7805|8128|8406|862…	ABL1|ADM|ANXA1|APBB1|APP|FAS|RHOB|BCL2|BCL2L2|BMP2|BMP4|TSPO|CAMK2D|CAPN2|CASP2|CASP7|CASP8|CASP10|CDKN1A|CTSC|CTSD|CYLD|DAPK1|ACE|GADD45A|NQO1|F3|FOXO3|FRZB|GATA6|B4GALT1|GRN|PDIA3|HMOX1|HOXA13|HPGD|ID3|IFIT2|IFNG|IGFBP3|CCN1|INHBA|ITGA1|ITGB1|KCNMA1|LGALS1|LGALS2|LTBR|LYN|MEF2C|MAP3K5|MAP3K10|MSX1|MSX2|GADD45B|NFATC4|NOTCH2|PPARG|PRNP|HTRA1|PSEN1|PTGS2|RARB|CCL2|SMPD1|SNCA|TFAP2A|TGFB1|TGFB2|TG…	-19.5437	0	30	1	1	-21.8019	2.4985555226703053
1	-21.7088	GO:0048762	M1	1	0	GO Biological Processes	19	mesenchymal cell differentiation	19_GO:0032502 developmental process	-21.7088	3.9974622099212254	12.401115088790755	30284	175	2684	62	2.3099850968703426	0.2899602203942031	596|650|1906|1909|1910|1942|1947|2022|2131|2255|2263|2295|2335|2487|3082|3084|3479|3911|4017|4208|4254|4487|4488|4684|5076|5308|6275|6591|6615|6926|6943|7040|7042|7048|7049|7291|7474|7481|8828|8829|9037|9464|9475|9820|9965|10370|10512|10736|25937|27250|51176|55273|56920|57057|57715|64839|80031|84695|147906|202151|223117|340665	BCL2|BMP2|EDN1|EDNRA|EDNRB|EFNA1|EFNB1|ENG|EXT1|FGF10|FGFR2|FOXF2|FN1|FRZB|HGF|NRG1|IGF1|LAMA5|LOXL2|MEF2C|KITLG|MSX1|MSX2|NCAM1|PAX2|PITX2|S100A4|SNAI2|SNAI1|TBX3|TCF21|TGFB1|TGFB2|TGFBR2|TGFBR3|TWIST1|WNT5A|WNT11|NRP2|NRP1|SEMA5A|HAND2|ROCK2|CUL7|FGF19|CITED2|SEMA3C|SIX2|WWTR1|PDCD4|LEF1|TMEM100|SEMA3G|TBX20|SEMA4G|FBXL17|SEMA6D|LOXL3|DACT3|RANBP3L|SEMA3D|CYP26C1	-19.4558	0	22	0	0	-26.8571	5.867242921013413
1	-21.5651	GO:0048732	M1	1	0	GO Biological Processes	19	gland development	19_GO:0032502 developmental process	-21.5651	2.7680648216499297	11.487894002983554	30284	428	2684	105	3.9120715350223545	0.3742368537836957	25|207|596|650|652|706|1027|1028|1030|1036|1102|1435|1436|1482|1543|1588|1906|1909|1956|1990|1999|2131|2146|2255|2263|2294|2487|2624|2625|2627|2697|2737|3082|3084|3142|3209|3213|3219|3232|3235|3239|3371|3398|3400|3673|3911|3988|4088|4124|4192|4478|4487|4488|4669|4853|5156|5253|5268|5270|5307|5308|5311|5324|5618|5660|5663|5914|6356|6909|6926|6943|7038|7040|7042|7048|7049|7052|7299|7474|7481|7490|7…	ABL1|AKT1|BCL2|BMP2|BMP4|TSPO|CDKN1B|CDKN1C|CDKN2B|CDO1|RCBTB2|CSF1|CSF1R|NKX2-5|CYP1A1|CYP19A1|EDN1|EDNRA|EGFR|CELA1|ELF3|EXT1|EZH2|FGF10|FGFR2|FOXF1|FRZB|GATA2|GATA3|GATA6|GJA1|GLI3|HGF|NRG1|HLX|HOXA13|HOXB3|HOXB9|HOXD3|HOXD9|HOXD13|TNC|ID2|ID4|ITGA2|LAMA5|LIPA|SMAD3|MAN2A1|MDK|MSN|MSX1|MSX2|NAGLU|NOTCH2|PDGFRA|PHF2|SERPINB5|SERPINE2|PITX1|PITX2|PKD2|PLAG1|PRLR|PSAP|PSEN1|RARA|CCL11|TBX2|TBX3|T…	-19.3173	0	4	0	0	-48.4362	4.432669789227167
1	-21.5403	GO:0043065	M1	1	0	GO Biological Processes	19	positive regulation of apoptotic process	19_GO:0048518 positive regulation of biological process	-21.5403	2.4985555226703053	11.253231868343276	30284	569	2684	126	4.694485842026825	0.4082834495080718	25|133|301|322|351|355|388|596|599|650|652|706|817|824|835|840|841|843|1075|1509|1540|1612|1636|1647|1728|2152|2309|2487|2627|2683|2896|2923|3162|3209|3248|3399|3433|3458|3486|3491|3624|3672|3688|3778|3956|3957|4055|4067|4208|4217|4294|4487|4488|4616|4776|4853|5468|5621|5654|5663|5743|5915|6347|6609|6622|7020|7040|7042|7052|7057|7098|7099|7132|7262|7474|7481|7490|7494|7704|8128|8406|8626|8633|871…	ABL1|ADM|ANXA1|APBB1|APP|FAS|RHOB|BCL2|BCL2L2|BMP2|BMP4|TSPO|CAMK2D|CAPN2|CASP2|CASP7|CASP8|CASP10|CTSC|CTSD|CYLD|DAPK1|ACE|GADD45A|NQO1|F3|FOXO3|FRZB|GATA6|B4GALT1|GRN|PDIA3|HMOX1|HOXA13|HPGD|ID3|IFIT2|IFNG|IGFBP3|CCN1|INHBA|ITGA1|ITGB1|KCNMA1|LGALS1|LGALS2|LTBR|LYN|MEF2C|MAP3K5|MAP3K10|MSX1|MSX2|GADD45B|NFATC4|NOTCH2|PPARG|PRNP|HTRA1|PSEN1|PTGS2|RARB|CCL2|SMPD1|SNCA|TFAP2A|TGFB1|TGFB2|TGM2|THBS…	-19.2977	0	30	0	0	-21.8019	2.4985555226703053
1	-21.5055	GO:0010810	M1	1	0	GO Biological Processes	19	regulation of cell-substrate adhesion	19_GO:0050789 regulation of biological process	-21.5055	3.5763585799446456	12.069019595795224	30284	224	2684	71	2.645305514157973	0.3097598404815776	25|81|94|246|285|596|1012|1021|1236|1277|1435|1601|1793|1842|2039|2185|2192|2199|2294|2335|3491|3675|3678|3690|3791|4070|4088|4192|4323|4739|4811|5034|5054|5155|5212|5295|5318|5328|5581|5800|5881|6237|6251|6281|7010|7057|7094|8829|9475|9647|9806|10085|10109|10395|10630|10631|11117|22998|23189|25890|26585|27185|30008|55612|56940|90102|91663|133584|151887|255743|349633	ABL1|ACTN4|ACVRL1|ALOX15|ANGPT2|BCL2|CDH13|CDK6|CCR7|COL1A1|CSF1|DAB2|DOCK1|ECM2|DMTN|PTK2B|FBLN1|FBLN2|FOXF1|FN1|CCN1|ITGA3|ITGA5|ITGB3|KDR|TACSTD2|SMAD3|MDK|MMP14|NEDD9|NID1|P4HB|SERPINE1|PDGFB|VIT|PIK3R1|PKP2|PLAU|PRKCE|PTPRO|RAC3|RRAS|RSU1|S100A10|TEK|THBS1|TLN1|NRP1|ROCK2|PPM1F|SPOCK2|EDIL3|ARPC2|DLC1|PDPN|POSTN|EMILIN1|LIMCH1|KANK1|ABI3BP|GREM1|DISC1|EFEMP2|FERMT1|DUSP22|PHLDB2|MYADM|EGFLAM…	-19.268	0	19	0	0	-27.589	4.119248693019185
1	-21.3869	GO:0002685	M1	1	0	GO Biological Processes	19	regulation of leukocyte migration	19_GO:0040011 locomotion	-21.3869	3.490129834044811	11.975850634571653	30284	236	2684	73	2.7198211624441133	0.31397212960734044	25|199|207|301|351|653|719|969|975|1236|1240|1435|1436|1588|1803|1893|1906|1991|2185|2621|3071|3162|3383|3576|3673|3674|3690|3958|4067|4192|4254|4323|4478|4739|4814|4856|5025|5054|5295|5641|5724|5764|5881|5919|6346|6347|6351|6403|6869|7040|7057|7424|7474|9353|9750|11117|23075|23236|23604|26585|51157|57402|57509|79148|79890|81704|83483|83692|83700|114609|131450|196527|375056	ABL1|AIF1|AKT1|ANXA1|APP|BMP5|C3AR1|CD69|CD81|CCR7|CMKLR1|CSF1|CSF1R|CYP19A1|DPP4|ECM1|EDN1|ELANE|PTK2B|GAS6|NCKAP1L|HMOX1|ICAM1|CXCL8|ITGA2|ITGA2B|ITGB3|LGALS3|LYN|MDK|KITLG|MMP14|MSN|NEDD9|NINJ1|CCN3|P2RX4|SERPINE1|PIK3R1|LGMN|PTAFR|PTN|RAC3|RARRES2|CCL1|CCL2|CCL4|SELP|TACR1|TGFB1|THBS1|VEGFC|WNT5A|SLIT2|RIPOR2|EMILIN1|SWAP70|PLCB1|DAPK2|GREM1|ZNF580|S100A14|MTUS1|MMP28|RIN3|DOCK8|PLVAP|CD99L2|…	-19.1543	0	5	0	0	-48.098	4.018659534940694
1	-21.1425	GO:0031589	M1	1	0	GO Biological Processes	19	cell-substrate adhesion	19_GO:0009987 cellular process	-21.1425	3.863255685867945	12.148480432760616	30284	184	2684	63	2.3472429210134127	0.2922335124034279	25|302|596|960|967|1009|1281|1305|1308|1842|1942|2185|2241|2335|2621|3232|3672|3673|3674|3675|3678|3680|3685|3688|3690|3693|3694|3911|3912|3915|4091|4811|5295|5581|5829|5861|7010|7148|7301|7412|7450|8500|8516|8910|10395|11037|11093|11117|11149|22795|29984|55612|55742|56999|63923|79987|81792|83700|83706|84962|123720|158326|255743	ABL1|ANXA2|BCL2|CD44|CD63|CDH11|COL3A1|COL13A1|COL17A1|ECM2|EFNA1|PTK2B|FER|FN1|GAS6|HOXD3|ITGA1|ITGA2|ITGA2B|ITGA3|ITGA5|ITGA9|ITGAV|ITGB1|ITGB3|ITGB5|ITGB6|LAMA5|LAMB1|LAMC1|SMAD6|NID1|PIK3R1|PRKCE|PXN|RAB1A|TEK|TNXB|TYRO3|VCAM1|VWF|PPFIA1|ITGA8|SGCE|DLC1|STON1|ADAMTS13|EMILIN1|POPDC1|NID2|RHOD|FERMT1|PARVA|ADAMTS9|TNN|SVEP1|ADAMTS12|JAM3|FERMT3|AJUBA|WHAMM|FREM1|NPNT	-18.9149	0	31	1	1	-21.1425	5.910226385636222
1	-21.1174	GO:0141091	M1	1	0	GO Biological Processes	19	transforming growth factor beta receptor superfamily signaling pathway	19_GO:0050896 response to stimulus	-21.1174	3.908133445453712	12.16907853267119	30284	179	2684	62	2.3099850968703426	0.2899602203942031	25|92|94|650|652|653|659|1003|1278|1281|1601|1747|1749|1958|2022|2116|2131|2331|2353|2530|2615|2734|3248|3397|3624|3693|3694|4088|4091|4093|4435|4487|4488|4853|5045|5468|5829|7040|7042|7048|7049|7474|8516|10370|23111|25805|25987|27250|28996|51176|55198|55273|56940|57045|57154|57178|57190|147409|168667|255743|375387|392255	ABL1|ACVR2A|ACVRL1|BMP2|BMP4|BMP5|BMPR2|CDH5|COL1A2|COL3A1|DAB2|DLX3|DLX5|EGR1|ENG|ETV2|EXT1|FMOD|FOS|FUT8|LRRC32|GLG1|HPGD|ID1|INHBA|ITGB5|ITGB6|SMAD3|SMAD6|SMAD9|CITED1|MSX1|MSX2|NOTCH2|FURIN|PPARG|PXN|TGFB1|TGFB2|TGFBR2|TGFBR3|WNT5A|ITGA8|CITED2|SPART|BAMBI|TSKU|PDCD4|HIPK2|LEF1|APPL2|TMEM100|DUSP22|TWSG1|SMURF1|ZMIZ1|SELENON|DSG4|BMPER|NPNT|NRROS|GDF6	-18.8947	0	8	0	0	-35.6654	3.9579669322180697
1	-21.0121	GO:0003012	M1	1	0	GO Biological Processes	19	muscle system process	19_GO:0032501 multicellular organismal process	-21.0121	3.1532061800318134	11.628762357053358	30284	297	2684	83	3.0923994038748135	0.33414537556254553	59|136|322|493|775|776|800|817|1241|1482|1739|1756|1760|1837|1906|1909|1910|2146|2281|2548|2626|2627|2697|2982|3162|3270|3479|3753|3759|3778|4211|4607|4619|4621|4622|4626|4632|4635|4638|4772|5025|5028|5318|5350|5592|6262|6332|6546|6769|6869|6909|6915|6926|7134|7135|7136|7140|7168|7169|7171|8048|8082|8470|8654|8735|9127|9172|9475|9499|9826|10021|10060|23125|23213|25802|26509|30819|55959|57057|9224…	ACTA2|ADORA2B|APBB1|ATP2B4|CACNA1C|CACNA1D|CALD1|CAMK2D|LTB4R|NKX2-5|DLG1|DMD|DMPK|DTNA|EDN1|EDNRA|EDNRB|EZH2|FKBP1B|GAA|GATA4|GATA6|GJA1|GUCY1A1|HMOX1|HRC|IGF1|KCNE1|KCNJ2|KCNMA1|MEIS1|MYBPC3|MYH1|MYH3|MYH4|MYH8|MYL1|MYL4|MYLK|NFATC1|P2RX4|P2RY1|PKP2|PLN|PRKG1|RYR2|SCN7A|SLC8A1|STAC|TACR1|TBX2|TBXA2R|TBX3|TNNC1|TNNI1|TNNI2|TNNT3|TPM1|TPM2|TPM4|CSRP3|SSPN|SORBS2|PDE5A|MYH13|P2RX6|MYOM2|ROCK2|MYOT…	-18.7942	0	21	0	0	-26.9815	3.1532061800318134
1	-20.9399	GO:0090287	M1	1	0	GO Biological Processes	19	regulation of cellular response to growth factor stimulus	19_GO:0050896 response to stimulus	-20.9399	2.8501730936413314	11.378330436521857	30284	384	2684	97	3.6140089418777945	0.36025524646628726	25|94|493|650|652|967|1001|1003|1028|1030|1149|1634|1756|2022|2200|2201|2255|2615|2625|2626|2627|2719|2734|2887|3087|3209|3491|3675|3678|3688|3690|3791|4015|4036|4052|4088|4091|4435|4487|4488|4853|5046|5468|5654|6935|7041|7049|7057|7148|7424|7474|7494|8321|8516|8817|8829|9353|9508|9719|10272|10370|11117|22915|23089|23111|23213|25805|25960|26524|26585|28996|51232|55612|55959|57045|57057|57154|5760…	ABL1|ACVRL1|ATP2B4|BMP2|BMP4|CD63|CDH3|CDH5|CDKN1C|CDKN2B|CIDEA|DCN|DMD|ENG|FBN1|FBN2|FGF10|LRRC32|GATA3|GATA4|GATA6|GPC3|GLG1|GRB10|HHEX|HOXA13|CCN1|ITGA3|ITGA5|ITGB1|ITGB3|KDR|LOX|LRP2|LTBP1|SMAD3|SMAD6|CITED1|MSX1|MSX2|NOTCH2|PCSK6|PPARG|HTRA1|ZEB1|TGFB1I1|TGFBR3|THBS1|TNXB|VEGFC|WNT5A|XBP1|FZD1|ITGA8|FGF18|NRP1|SLIT2|ADAMTS3|ADAMTSL2|FSTL3|CITED2|EMILIN1|MMRN1|PEG10|SPART|SULF1|BAMBI|ADGRA2|L…	-18.7268	0	32	1	1	-20.9399	2.9151019890468794
1	-20.9124	GO:0060562	M1	1	0	GO Biological Processes	19	epithelial tube morphogenesis	19_GO:0032502 developmental process	-20.9124	3.070733271708578	11.539181007862343	30284	316	2684	86	3.204172876304024	0.3399343343099621	25|94|133|187|388|596|650|652|653|1282|1435|1436|1482|1739|1906|1909|1948|2022|2131|2255|2263|2294|2625|2626|2697|2719|2737|3371|3791|3911|4036|4070|4088|4208|4323|4435|4488|4776|4853|5076|5311|5663|5914|6262|6356|6909|6926|6943|7040|7042|7048|7291|7474|7475|7481|7490|8323|8549|8642|8829|9353|9421|9464|9788|10370|10395|10413|23129|23654|26585|27031|51176|51684|54345|54567|54922|55083|57057|65266|…	ABL1|ACVRL1|ADM|APLNR|RHOB|BCL2|BMP2|BMP4|BMP5|COL4A1|CSF1|CSF1R|NKX2-5|DLG1|EDN1|EDNRA|EFNB2|ENG|EXT1|FGF10|FGFR2|FOXF1|GATA3|GATA4|GJA1|GPC3|GLI3|TNC|KDR|LAMA5|LRP2|TACSTD2|SMAD3|MEF2C|MMP14|CITED1|MSX2|NFATC4|NOTCH2|PAX2|PKD2|PSEN1|RARA|RYR2|CCL11|TBX2|TBX3|TCF21|TGFB1|TGFB2|TGFBR2|TWIST1|WNT5A|WNT6|WNT11|WT1|FZD6|LGR5|DCHS1|NRP1|SLIT2|HAND1|HAND2|MTSS1|CITED2|DLC1|YAP1|PLXND1|PLXNB2|GREM1|NPH…	-18.7041	0	4	0	0	-48.4362	4.432669789227167
1	-20.5623	GO:0009100	M1	1	0	GO Biological Processes	19	glycoprotein metabolic process	19_GO:0009987 cellular process	-20.5623	2.9710094445277297	11.36354427259655	30284	338	2684	89	3.315946348733234	0.34561287852940653	175|267|650|659|957|1301|1514|1990|2131|2137|2218|2530|2595|2683|2720|2990|3073|3340|3373|3423|3425|3479|4121|4122|4124|4669|5046|5238|5663|6448|6482|6483|6487|6489|8128|8693|8702|8704|8708|8869|8985|9245|9348|9526|9528|9945|9957|10090|10905|11093|11227|22906|23213|23333|25834|26229|26232|29925|29940|51006|54480|54916|54928|55757|55959|63917|64579|79690|81792|83857|84002|84197|84752|84899|92126|9…	AGA|AMFR|BMP2|BMPR2|ENTPD5|COL11A1|CTSL|CELA1|EXT1|EXTL3|FKTN|FUT8|GANC|B4GALT1|GLB1|GUSB|HEXA|NDST1|HYAL1|IDS|IDUA|IGF1|MAN1A1|MAN2A2|MAN2A1|NAGLU|PCSK6|PGM3|PSEN1|SGSH|ST3GAL1|ST3GAL2|ST3GAL3|ST8SIA1|ST8SIA2|GALNT4|B4GALT4|B4GALT2|B3GALT1|ST3GAL5|PLOD3|GCNT3|NDST3|MPDU1|TMEM59|GFPT2|HS3ST1|UST|MAN1A2|ADAMTS13|GALNT5|TRAK1|SULF1|DPY19L1|MGAT4C|B3GAT3|FBXO2|GMPPB|DSE|SLC35C2|CHPF2|TMEM260|BPNT2|U…	-18.3587	0	33	1	1	-20.5623	3.3849478390461996
1	-20.5141	GO:0006954	M1	1	0	GO Biological Processes	19	inflammatory response	19_GO:0050896 response to stimulus	-20.5141	2.444358635937464	10.923698727330315	30284	577	2684	125	4.657228017883756	0.40673952976530475	2|133|140|199|207|241|246|301|351|650|669|719|841|960|976|1036|1116|1236|1240|1241|1435|1436|1893|1903|1956|1990|1991|1999|2131|2147|2152|2205|2335|2350|2353|2355|2532|2625|2683|2856|2896|3055|3162|3339|3340|3373|3458|3459|3460|3576|3588|3606|3688|3694|3988|4067|4137|4192|4225|4669|4776|4780|4814|4853|4973|5663|5724|5737|5739|5764|5806|5919|5966|6346|6347|6351|6356|6403|6622|6737|6869|6915|7040|7…	A2M|ADM|ADORA3|AIF1|AKT1|ALOX5AP|ALOX15|ANXA1|APP|BMP2|BPGM|C3AR1|CASP8|CD44|ADGRE5|CDO1|CHI3L1|CCR7|CMKLR1|LTB4R|CSF1|CSF1R|ECM1|S1PR3|EGFR|CELA1|ELANE|ELF3|EXT1|F2|F3|FCER1A|FN1|FOLR2|FOS|FOSL2|ACKR1|GATA3|B4GALT1|GPR33|GRN|HCK|HMOX1|HSPG2|NDST1|HYAL1|IFNG|IFNGR1|IFNGR2|CXCL8|IL10RB|IL18|ITGB1|ITGB6|LIPA|LYN|MAPT|MDK|MEP1B|NAGLU|NFATC4|NFE2L2|NINJ1|NOTCH2|OLR1|PSEN1|PTAFR|PTGFR|PTGIR|PTN|PTX3|R…	-18.3169	0	34	1	1	-20.5141	2.444358635937464
1	-20.5113	GO:0090066	M1	1	0	GO Biological Processes	19	regulation of anatomical structure size	19_GO:0065007 biological regulation	-20.5113	2.554258539962684	11.016866925289671	30284	508	2684	115	4.284649776453056	0.3908923805617594	25|59|112|118|120|133|136|146|147|155|246|348|358|551|659|1073|1236|1621|1636|1739|1889|1906|1909|1910|1956|2039|2131|2185|2241|2335|2982|3043|3055|3059|3071|3351|3672|3680|3688|3778|4137|4478|4747|4881|4922|5028|5076|5581|5592|5743|6259|6356|6546|6557|6558|6560|6649|6696|6708|6710|6840|6869|6915|7430|7474|8408|8829|8850|8864|8985|9037|9353|9368|9475|9706|10000|10060|10092|10109|10365|11135|23038…	ABL1|ACTA2|ADCY6|ADD1|ADD3|ADM|ADORA2B|ADRA1D|ADRA1B|ADRB3|ALOX15|APOE|AQP1|AVP|BMPR2|CFL2|CCR7|DBH|ACE|DLG1|ECE1|EDN1|EDNRA|EDNRB|EGFR|DMTN|EXT1|PTK2B|FER|FN1|GUCY1A1|HBB|HCK|HCLS1|NCKAP1L|HTR1B|ITGA1|ITGA9|ITGB1|KCNMA1|MAPT|MSN|NEFL|NPR1|NTS|P2RY1|PAX2|PRKCE|PRKG1|PTGS2|RYK|CCL11|SLC8A1|SLC12A1|SLC12A2|SLC12A4|SOD3|SPP1|SPTA1|SPTB|SVIL|TACR1|TBXA2R|EZR|WNT5A|ULK1|NRP1|KAT2B|PER2|PLOD3|SEMA5A|SL…	-18.3169	0	26	0	0	-24.8088	3.6887252092170124
1	-20.4979	GO:0050878	M1	1	0	GO Biological Processes	19	regulation of body fluid levels	19_GO:0065007 biological regulation	-20.4979	2.866532404237322	11.26510682282554	30284	370	2684	94	3.502235469448584	0.3548461042451869	112|133|187|239|285|302|308|348|358|360|551|710|1036|1281|1314|1609|1906|1910|1956|2131|2147|2151|2152|2153|2159|2192|2255|2313|2355|2621|2623|2677|2697|2923|3043|3315|3673|3690|4302|4778|4780|4881|4986|5028|5054|5055|5155|5156|5270|5327|5328|5581|5592|5618|5627|5800|5912|6812|6915|7035|7056|7057|7094|7301|7450|7494|7980|8323|8673|9002|9060|9148|9162|10218|10398|10630|11093|11117|22821|22915|2345…	ADCY6|ADM|APLNR|ALOX12|ANGPT2|ANXA2|ANXA5|APOE|AQP1|AQP3|AVP|SERPING1|CDO1|COL3A1|COPA|DGKQ|EDN1|EDNRB|EGFR|EXT1|F2|F2RL2|F3|F5|F10|FBLN1|FGF10|FLI1|FOSL2|GAS6|GATA1|GGCX|GJA1|PDIA3|HBB|HSPB1|ITGA2|ITGB3|MLLT6|NFE2|NFE2L2|NPR1|OPRK1|P2RY1|SERPINE1|SERPINB2|PDGFB|PDGFRA|SERPINE2|PLAT|PLAU|PRKCE|PRKG1|PRLR|PROS1|PTPRO|RAP2B|STXBP1|TBXA2R|TFPI|THBD|THBS1|TLN1|TYRO3|VWF|XBP1|TFPI2|FZD6|VAMP8|F2RL3|PA…	-18.3081	0	12	0	0	-30.0699	3.590096192927787
1	-20.4351	GO:0003231	M1	1	0	GO Biological Processes	19	cardiac ventricle development	19_GO:0032502 developmental process	-20.4351	4.460783973936852	12.28360500560708	30284	129	2684	51	1.9001490312965723	0.26353405851184164	187|652|659|1301|1482|1832|1909|2022|2263|2294|2625|2626|3084|3209|3491|4036|4091|4208|4607|4669|4887|5318|6262|6586|6926|7040|7042|7048|7049|7134|7135|7168|7474|7481|8131|8321|9353|9421|9464|10370|10512|23414|51684|53834|54567|57057|57493|80000|93649|129446|161882	APLNR|BMP4|BMPR2|COL11A1|NKX2-5|DSP|EDNRA|ENG|FGFR2|FOXF1|GATA3|GATA4|NRG1|HOXA13|CCN1|LRP2|SMAD6|MEF2C|MYBPC3|NAGLU|NPY2R|PKP2|RYR2|SLIT3|TBX3|TGFB1|TGFB2|TGFBR2|TGFBR3|TNNC1|TNNI1|TPM1|WNT5A|WNT11|NPRL3|FZD1|SLIT2|HAND1|HAND2|CITED2|SEMA3C|ZFPM2|SUFU|FGFRL1|DLL4|TBX20|HEG1|GREB1L|MYOCD|XIRP2|ZFPM1	-18.2497	0	6	0	0	-47.8846	8.245385761779204
1	-20.4023	GO:0051056	M1	1	0	GO Biological Processes	19	regulation of small GTPase mediated signal transduction	19_GO:0050896 response to stimulus	-20.4023	3.09076645369455	11.406172709296916	30284	303	2684	83	3.0923994038748135	0.33414537556254553	19|25|348|392|397|408|1124|1281|1435|1794|2255|3479|3675|3685|3688|4038|4254|4803|4853|5923|6453|6655|7010|7042|7052|7126|8216|8729|8829|9265|9353|9411|9750|9754|9826|9922|9927|9938|10211|10260|10395|10982|11337|22821|23075|23189|23362|23365|23616|25791|26037|26230|26269|29984|50650|50937|51306|54509|54869|54922|55619|55667|57493|57514|57568|57584|57636|58480|64759|79658|79822|79933|81704|83478|8…	ABCA1|ABL1|APOE|ARHGAP1|ARHGDIB|ARRB1|CHN2|COL3A1|CSF1|DOCK2|FGF10|IGF1|ITGA3|ITGAV|ITGB1|LRP4|KITLG|NGF|NOTCH2|RASGRF1|ITSN1|SOS2|TEK|TGFB2|TGM2|TNFAIP1|LZTR1|GBF1|NRP1|CYTH3|SLIT2|ARHGAP29|RIPOR2|STARD8|ARHGEF11|IQSEC1|MFN2|ARHGAP25|FLOT1|DENND4A|DLC1|MAPRE2|GABARAP|RASA3|SWAP70|KANK1|PSD3|ARHGEF12|SH3BP1|NGEF|SIPA1L1|TIAM2|FBXO8|RHOD|ARHGEF3|CDON|FAM13B|RHOF|EPS8L1|RASIP1|DOCK10|DENND4C|HEG1|A…	-18.2214	0	35	1	1	-20.4023	4.23118479880775
1	-20.3358	GO:0007169	M1	1	0	GO Biological Processes	19	cell surface receptor protein tyrosine kinase signaling pathway	19_GO:0050896 response to stimulus	-20.3358	2.7027102900911517	11.089446937428342	30284	430	2684	103	3.8375558867362147	0.37079925028590915	25|207|285|1277|1282|1284|1287|1288|1435|1436|1464|1942|1947|1948|1949|1956|2131|2185|2241|2250|2255|2263|2549|2675|2690|2887|3055|3082|3084|3315|3340|3479|3690|3791|3937|4015|4067|4593|4641|4739|4776|4803|4882|4908|4909|4915|4921|5155|5156|5157|5159|5166|5295|5327|5618|5829|5919|6259|6655|6909|7010|7297|7301|7424|7474|7494|8048|8412|8717|8817|8828|8829|9001|9451|9542|9693|9788|9846|9961|9965|106…	ABL1|AKT1|ANGPT2|COL1A1|COL4A1|COL4A2|COL4A5|COL4A6|CSF1|CSF1R|CSPG4|EFNA1|EFNB1|EFNB2|EFNB3|EGFR|EXT1|PTK2B|FER|FGF5|FGF10|FGFR2|GAB1|GFRA2|GHR|GRB10|HCK|HGF|NRG1|HSPB1|NDST1|IGF1|ITGB3|KDR|LCP2|LOX|LYN|MUSK|MYO1C|NEDD9|NFATC4|NGF|NPR2|NTF3|NTF4|NTRK2|DDR2|PDGFB|PDGFRA|PDGFRL|PDGFRB|PDK4|PIK3R1|PLAT|PRLR|PXN|RARRES2|RYK|SOS2|TBX2|TEK|TYK2|TYRO3|VEGFC|WNT5A|XBP1|CSRP3|BCAR3|TRADD|FGF18|NRP2|NRP1|…	-18.1594	0	7	0	0	-42.3461	3.103317308717502
1	-20.0973	GO:0001503	M1	1	0	GO Biological Processes	19	ossification	19_GO:0032501 multicellular organismal process	-20.0973	3.10863	11.329769208716415	30284	294	2684	81	3.0178837555886737	0.3302218653066602	92|207|246|596|649|650|651|652|653|659|1009|1277|1278|1290|1301|1305|1462|1749|1893|1956|2131|2263|2355|2623|2697|2719|2737|3199|3371|3400|3479|3486|3491|4015|4088|4093|4208|4256|4323|4325|4488|4882|4921|5600|5743|5744|5745|5764|6238|6591|6615|6696|7010|7171|7286|7291|7481|7704|8642|8817|8840|9260|9451|9464|9902|10143|10272|23314|25937|50617|51176|51430|54928|55973|56172|57045|63923|81792|90993|1…	ACVR2A|AKT1|ALOX15|BCL2|BMP1|BMP2|BMP3|BMP4|BMP5|BMPR2|CDH11|COL1A1|COL1A2|COL5A2|COL11A1|COL13A1|VCAN|DLX5|ECM1|EGFR|EXT1|FGFR2|FOSL2|GATA1|GJA1|GPC3|GLI3|HOXA2|TNC|ID4|IGF1|IGFBP3|CCN1|LOX|SMAD3|SMAD9|MEF2C|MGP|MMP14|MMP16|MSX2|NPR2|DDR2|MAPK11|PTGS2|PTHLH|PTH1R|PTN|RRBP1|SNAI2|SNAI1|SPP1|TEK|TPM4|TUFT1|TWIST1|WNT11|ZBTB16|DCHS1|FGF18|CCN4|PDLIM7|EIF2AK3|HAND2|MRC2|CLEC3A|FSTL3|SATB2|WWTR1|ATP6…	-17.9252	0	36	1	1	-20.0973	3.956432539144909
1	-19.6732	GO:0071345	M1	1	0	GO Biological Processes	19	cellular response to cytokine stimulus	19_GO:0050896 response to stimulus	-19.6732	2.17921250120721	10.452656525589164	30284	787	2684	152	5.663189269746646	0.44614895223664053	19|81|199|207|246|355|648|677|824|960|1116|1236|1240|1271|1277|1435|1436|1439|1612|1906|1956|1958|2057|2152|2185|2241|2263|2294|2309|2317|2353|2494|2532|2621|2625|2690|2923|3055|3059|3263|3373|3383|3434|3454|3455|3458|3459|3460|3560|3561|3572|3576|3581|3587|3588|3603|3606|3624|3791|3856|3875|3977|4015|4046|4067|4217|4360|4593|4641|4772|4780|4783|4882|4915|4921|4938|5034|5155|5156|5159|5295|5600|5…	ABCA1|ACTN4|AIF1|AKT1|ALOX15|FAS|BMI1|ZFP36L1|CAPN2|CD44|CHI3L1|CCR7|CMKLR1|CNTFR|COL1A1|CSF1|CSF1R|CSF2RB|DAPK1|EDN1|EGFR|EGR1|EPOR|F3|PTK2B|FER|FGFR2|FOXF1|FOXO3|FLNB|FOS|NR5A2|ACKR1|GAS6|GATA3|GHR|PDIA3|HCK|HCLS1|HPX|HYAL1|ICAM1|IFIT1|IFNAR1|IFNAR2|IFNG|IFNGR1|IFNGR2|IL2RB|IL2RG|IL6ST|CXCL8|IL9R|IL10RA|IL10RB|IL16|IL18|INHBA|KDR|KRT8|KRT18|LIFR|LOX|LSP1|LYN|MAP3K5|MRC1|MUSK|MYO1C|NFATC1|NFE2L2…	-17.5055	0	37	1	1	-19.6732	2.17921250120721
1	-19.4944	GO:0003279	M1	1	0	GO Biological Processes	19	cardiac septum development	19_GO:0032502 developmental process	-19.4944	4.675903921805562	12.099085829763421	30284	111	2684	46	1.713859910581222	0.2505200814337526	187|652|653|659|1482|2022|2263|2625|2626|2627|3209|3340|3491|4036|4091|4488|4853|5914|5915|6586|6909|6926|7042|7048|7049|7474|7481|8131|8321|8828|8829|9249|9353|9421|10370|10512|23129|23414|27031|51684|53834|55742|57057|57493|129446|161882	APLNR|BMP4|BMP5|BMPR2|NKX2-5|ENG|FGFR2|GATA3|GATA4|GATA6|HOXA13|NDST1|CCN1|LRP2|SMAD6|MSX2|NOTCH2|RARA|RARB|SLIT3|TBX2|TBX3|TGFB2|TGFBR2|TGFBR3|WNT5A|WNT11|NPRL3|FZD1|NRP2|NRP1|DHRS3|SLIT2|HAND1|CITED2|SEMA3C|PLXND1|ZFPM2|NPHP3|SUFU|FGFRL1|PARVA|TBX20|HEG1|XIRP2|ZFPM1	-17.3309	0	6	0	0	-47.8846	8.245385761779204
1	-19.4695	GO:0030111	M1	1	0	GO Biological Processes	19	regulation of Wnt signaling pathway	19_GO:0050896 response to stimulus	-19.4695	2.8691462635724934	10.968092259644523	30284	350	2684	89	3.315946348733234	0.34561287852940653	25|267|348|351|650|1001|1277|1482|1540|1601|1749|1956|1958|2255|2263|2309|2487|2719|2737|2887|3087|3487|3489|3675|3836|4038|4088|4163|4192|4300|4435|4776|5071|5218|5663|5800|6478|6591|7040|7090|7128|7474|7481|8321|8323|8434|8549|8613|8840|9037|9368|9686|10076|10413|23189|23213|23500|25805|25937|25960|25987|26524|26585|27031|27185|27303|29969|30851|51176|54894|55612|55959|56033|63923|79971|80114|8…	ABL1|AMFR|APOE|APP|BMP2|CDH3|COL1A1|NKX2-5|CYLD|DAB2|DLX5|EGFR|EGR1|FGF10|FGFR2|FOXO3|FRZB|GPC3|GLI3|GRB10|HHEX|IGFBP4|IGFBP6|ITGA3|KPNA1|LRP4|SMAD3|MCC|MDK|MLLT3|CITED1|NFATC4|PRKN|CDK14|PSEN1|PTPRO|SIAH2|SNAI2|TGFB1|TLE3|TNFAIP3|WNT5A|WNT11|FZD1|FZD6|RECK|LGR5|PLPP3|CCN4|SEMA5A|NHERF1|VGLL4|PTPRU|YAP1|KANK1|SULF1|DAAM2|BAMBI|WWTR1|ADGRA2|TSKU|LATS2|GREM1|NPHP3|DISC1|RBMS3|MDFIC|TAX1BP3|LEF1|RNF…	-17.3102	0	38	1	1	-19.4695	3.3319397073385413
1	-19.2406	GO:0060322	M1	1	0	GO Biological Processes	19	head development	19_GO:0032502 developmental process	-19.2406	2.157283318805125	10.311679301938955	30284	795	2684	152	5.663189269746646	0.44614895223664053	25|351|358|401|493|596|648|650|652|653|1021|1277|1281|1282|1436|1746|1749|1901|1909|1956|1959|2009|2020|2057|2131|2146|2255|2263|2309|2353|2539|2624|2737|2895|3084|3199|3212|3213|3339|3340|3398|3400|3624|3688|3753|3912|4009|4036|4192|4211|4212|4323|4435|4487|4621|4669|4747|4852|4915|5076|5090|5101|5156|5270|5307|5308|5362|5538|5592|5663|5881|5914|5915|6237|6259|6271|6310|6513|6594|6666|6751|6926|…	ABL1|APP|AQP1|PHOX2A|ATP2B4|BCL2|BMI1|BMP2|BMP4|BMP5|CDK6|COL1A1|COL3A1|COL4A1|CSF1R|DLX2|DLX5|S1PR1|EDNRA|EGFR|EGR2|EML1|EN2|EPOR|EXT1|EZH2|FGF10|FGFR2|FOXO3|FOS|G6PD|GATA2|GLI3|GRID2|NRG1|HOXA2|HOXB2|HOXB3|HSPG2|NDST1|ID2|ID4|INHBA|ITGB1|KCNE1|LAMB1|LMX1A|LRP2|MDK|MEIS1|MEIS2|MMP14|CITED1|MSX1|MYH3|NAGLU|NEFL|NPY|NTRK2|PAX2|PBX3|PCDH9|PDGFRA|SERPINE2|PITX1|PITX2|PLXNA2|PPT1|PRKG1|PSEN1|RAC3|RAR…	-17.0856	0	39	1	1	-19.2406	3.5259873323397914
1	-19.1046	GO:0030199	M1	1	0	GO Biological Processes	19	collagen fibril organization	19_GO:0009987 cellular process	-19.1046	6.089324154897926	12.609914317318731	30284	63	2684	34	1.2667660208643816	0.21586817914084006	302|649|871|1277|1278|1281|1289|1290|1301|1303|2131|2331|4015|4017|4060|4921|5033|5351|5352|7042|7148|7837|8985|9508|9509|10491|10609|26585|57190|79709|81792|84171|84695|283208	ANXA2|BMP1|SERPINH1|COL1A1|COL1A2|COL3A1|COL5A1|COL5A2|COL11A1|COL12A1|EXT1|FMOD|LOX|LOXL2|LUM|DDR2|P4HA1|PLOD1|PLOD2|TGFB2|TNXB|PXDN|PLOD3|ADAMTS3|ADAMTS2|CRTAP|P3H4|GREM1|SELENON|COLGALT1|ADAMTS12|LOXL4|LOXL3|P4HA3	-16.9537	0	3	0	0	-48.8853	6.089324154897926
1	-19.0961	GO:0090092	M1	1	0	GO Biological Processes	19	regulation of transmembrane receptor protein serine/threonine kinase signaling pathway	19_GO:0050896 response to stimulus	-19.0961	2.9151019890468794	10.891591826443156	30284	329	2684	85	3.1669150521609537	0.33801722759454855	25|92|94|650|652|653|659|1001|1003|1028|1030|1149|1601|2022|2200|2201|2255|2615|2626|2627|2719|2734|3209|3491|3547|3624|3675|3791|4015|4036|4052|4088|4091|4435|4487|4488|4853|4856|5046|5468|5654|6935|7040|7041|7042|7048|7049|7057|7474|7494|8321|8516|9719|10272|10370|11117|23089|23111|23213|25805|26524|26585|28996|51232|55612|57045|57057|57154|65997|80139|81031|84312|84913|93649|114990|135228|1680…	ABL1|ACVR2A|ACVRL1|BMP2|BMP4|BMP5|BMPR2|CDH3|CDH5|CDKN1C|CDKN2B|CIDEA|DAB2|ENG|FBN1|FBN2|FGF10|LRRC32|GATA4|GATA6|GPC3|GLG1|HOXA13|CCN1|IGSF1|INHBA|ITGA3|KDR|LOX|LRP2|LTBP1|SMAD3|SMAD6|CITED1|MSX1|MSX2|NOTCH2|CCN3|PCSK6|PPARG|HTRA1|ZEB1|TGFB1|TGFB1I1|TGFB2|TGFBR2|TGFBR3|THBS1|WNT5A|XBP1|FZD1|ITGA8|ADAMTSL2|FSTL3|CITED2|EMILIN1|PEG10|SPART|SULF1|BAMBI|LATS2|GREM1|HIPK2|CRIM1|FERMT1|TWSG1|TBX20|SMU…	-16.9493	0	32	0	0	-20.9399	2.9151019890468794
1	-18.5695	GO:0032956	M1	1	0	GO Biological Processes	19	regulation of actin cytoskeleton organization	19_GO:0050789 regulation of biological process	-18.5695	2.804853199962953	10.651881328566281	30284	354	2684	88	3.278688524590164	0.3437319587557954	25|118|120|246|390|1073|1236|1436|1739|1857|1901|1906|2039|2185|2241|3055|3059|3071|3690|4070|4088|4739|5071|5156|5159|5295|5581|5829|5881|6281|6356|6522|6708|6710|6840|6869|7040|7168|8500|8558|8829|9037|9353|9475|9647|9788|10092|10109|10395|11135|11211|11346|22998|23075|23189|23325|23500|23580|23616|25791|25802|26084|28984|51332|51429|54434|54509|54828|55243|57175|57482|79822|79933|83700|84952|8…	ABL1|ADD1|ADD3|ALOX15|RND3|CFL2|CCR7|CSF1R|DLG1|DVL3|S1PR1|EDN1|DMTN|PTK2B|FER|HCK|HCLS1|NCKAP1L|ITGB3|TACSTD2|SMAD3|NEDD9|PRKN|PDGFRA|PDGFRB|PIK3R1|PRKCE|PXN|RAC3|S100A10|CCL11|SLC4A2|SPTA1|SPTB|SVIL|TACR1|TGFB1|TPM1|PPFIA1|CDK10|NRP1|SEMA5A|SLIT2|ROCK2|PPM1F|MTSS1|ARPC5|ARPC2|DLC1|CDC42EP1|FZD10|SYNPO|LIMCH1|SWAP70|KANK1|WASHC4|DAAM2|CDC42EP4|SH3BP1|NGEF|LMOD1|ARHGEF26|RGCC|SPTBN5|SNX9|SSH1|RHO…	-16.4268	0	26	0	0	-24.8088	3.6887252092170124
1	-18.4405	GO:0050921	M1	1	0	GO Biological Processes	19	positive regulation of chemotaxis	19_GO:0040011 locomotion	-18.4405	4.018659534940694	11.401697374042865	30284	146	2684	52	1.9374068554396424	0.26605464588649225	199|351|659|719|1012|1236|1240|1435|1436|1901|1906|2152|2185|2255|2621|3071|3315|3576|3603|3673|3791|4088|4192|4739|4908|5025|5054|5155|5156|5159|5641|5764|5919|6346|6351|7040|7057|7424|7474|8817|8829|9037|9353|9647|9750|23075|23604|51157|57402|64094|114609|196527	AIF1|APP|BMPR2|C3AR1|CDH13|CCR7|CMKLR1|CSF1|CSF1R|S1PR1|EDN1|F3|PTK2B|FGF10|GAS6|NCKAP1L|HSPB1|CXCL8|IL16|ITGA2|KDR|SMAD3|MDK|NEDD9|NTF3|P2RX4|SERPINE1|PDGFB|PDGFRA|PDGFRB|LGMN|PTN|RARRES2|CCL1|CCL4|TGFB1|THBS1|VEGFC|WNT5A|FGF18|NRP1|SEMA5A|SLIT2|PPM1F|RIPOR2|SWAP70|DAPK2|ZNF580|S100A14|SMOC2|TIRAP|ANO6	-16.3018	0	5	0	0	-48.098	4.018659534940694
1	-18.4256	GO:0032103	M1	1	0	GO Biological Processes	19	positive regulation of response to external stimulus	19_GO:0048518 positive regulation of biological process	-18.4256	2.3410636982065554	10.24059652202149	30284	588	2684	122	4.545454545454546	0.4020644830803173	136|199|241|351|659|719|975|1012|1075|1236|1240|1435|1436|1540|1901|1906|2113|2147|2152|2185|2255|2281|2621|2896|3055|3071|3263|3315|3458|3572|3576|3603|3606|3673|3791|3956|3957|4034|4067|4088|4192|4669|4739|4814|4908|4938|5025|5054|5155|5156|5159|5225|5327|5328|5578|5581|5641|5743|5764|5919|6346|6351|6622|6845|7040|7056|7057|7098|7099|7128|7132|7187|7292|7424|7474|8578|8673|8717|8807|8817|8829|8…	ADORA2B|AIF1|ALOX5AP|APP|BMPR2|C3AR1|CD81|CDH13|CTSC|CCR7|CMKLR1|CSF1|CSF1R|CYLD|S1PR1|EDN1|ETS1|F2|F3|PTK2B|FGF10|FKBP1B|GAS6|GRN|HCK|NCKAP1L|HPX|HSPB1|IFNG|IL6ST|CXCL8|IL16|IL18|ITGA2|KDR|LGALS1|LGALS2|LRCH4|LYN|SMAD3|MDK|NAGLU|NEDD9|NINJ1|NTF3|OAS1|P2RX4|SERPINE1|PDGFB|PDGFRA|PDGFRB|PGC|PLAT|PLAU|PRKCA|PRKCE|LGMN|PTGS2|PTN|RARRES2|CCL1|CCL4|SNCA|VAMP7|TGFB1|THBD|THBS1|TLR3|TLR4|TNFAIP3|TNFRSF1…	-16.2909	0	40	1	1	-18.4256	2.4227643019758074
1	-18.3144	GO:0003179	M1	1	0	GO Biological Processes	19	heart valve morphogenesis	19_GO:0032502 developmental process	-18.3144	6.0055526176626115	12.303323350622577	30284	62	2684	33	1.2295081967213115	0.21271007785933263	650|652|659|1009|1482|1942|2625|2626|3491|4091|4208|4669|4772|4853|5925|6586|6591|6615|7040|7042|7048|7291|8642|9353|9475|11096|11117|53834|54567|56999|57057|140628|161882	BMP2|BMP4|BMPR2|CDH11|NKX2-5|EFNA1|GATA3|GATA4|CCN1|SMAD6|MEF2C|NAGLU|NFATC1|NOTCH2|RB1|SLIT3|SNAI2|SNAI1|TGFB1|TGFB2|TGFBR2|TWIST1|DCHS1|SLIT2|ROCK2|ADAMTS5|EMILIN1|FGFRL1|DLL4|ADAMTS9|TBX20|GATA5|ZFPM1	-16.1838	0	41	1	1	-18.3144	6.447519693421333
1	-18.2711	GO:0040011	M1	1	0	GO Biological Processes	19	locomotion	19_GO:0040011 locomotion	-18.2711	2.7587944842043206	10.52740073762211	30284	364	2684	89	3.315946348733234	0.34561287852940653	301|351|652|719|1130|1236|1240|1794|1803|1827|1880|1901|1910|2022|2241|2255|2549|2621|3071|3082|3084|3219|3491|3576|3603|3672|3680|3685|3690|3958|4015|4046|4192|4747|4814|4856|4908|5142|5155|5156|5159|5328|5337|5663|5724|5764|5800|5881|5919|6259|6275|6346|6347|6351|6356|6558|6586|7042|7412|7424|7474|8633|8729|8828|8829|9023|9037|9353|9420|9547|9750|10512|10584|23767|23768|51157|51176|51411|55742|…	ANXA1|APP|BMP4|C3AR1|LYST|CCR7|CMKLR1|DOCK2|DPP4|RCAN1|GPR183|S1PR1|EDNRB|ENG|FER|FGF10|GAB1|GAS6|NCKAP1L|HGF|NRG1|HOXB9|CCN1|CXCL8|IL16|ITGA1|ITGA9|ITGAV|ITGB3|LGALS3|LOX|LSP1|MDK|NEFL|NINJ1|CCN3|NTF3|PDE4B|PDGFB|PDGFRA|PDGFRB|PLAU|PLD1|PSEN1|PTAFR|PTN|PTPRO|RAC3|RARRES2|RYK|S100A4|CCL1|CCL2|CCL4|CCL11|SLC12A2|SLIT3|TGFB2|VCAM1|VEGFC|WNT5A|UNC5C|GBF1|NRP2|NRP1|CH25H|SEMA5A|SLIT2|CYP7B1|CXCL14|RI…	-16.1444	0	42	1	1	-18.2711	2.820789865871833
1	-18.2184	GO:0060411	M1	1	0	GO Biological Processes	19	cardiac septum morphogenesis	19_GO:0032502 developmental process	-18.2184	5.489104603858702	12.056920173658806	30284	74	2684	36	1.3412816691505216	0.2220426866486104	187|652|653|659|1482|2022|2263|2626|2627|3491|4036|4091|4488|4853|5914|5915|6586|6909|6926|7042|7048|7049|7481|8321|8828|8829|9249|9353|9421|10370|10512|23414|53834|55742|57057|161882	APLNR|BMP4|BMP5|BMPR2|NKX2-5|ENG|FGFR2|GATA4|GATA6|CCN1|LRP2|SMAD6|MSX2|NOTCH2|RARA|RARB|SLIT3|TBX2|TBX3|TGFB2|TGFBR2|TGFBR3|WNT11|FZD1|NRP2|NRP1|DHRS3|SLIT2|HAND1|CITED2|SEMA3C|ZFPM2|FGFRL1|PARVA|TBX20|ZFPM1	-16.0956	0	6	0	0	-47.8846	8.245385761779204
1	-18.1141	GO:0010594	M1	1	0	GO Biological Processes	19	regulation of endothelial cell migration	19_GO:0040011 locomotion	-18.1141	3.2510798454116046	10.826180878831595	30284	236	2684	68	2.5335320417287632	0.30331896048675194	25|94|207|285|301|348|388|493|1634|1647|1906|1942|2113|2185|2549|2624|2625|2896|3162|3315|3690|3791|4208|4780|5025|5155|5468|5578|5641|5743|5764|5797|6237|6678|6915|7010|7026|7040|7049|7057|7424|7474|8613|8817|8828|8829|9037|9353|9475|10000|10769|22915|23616|25960|27086|28984|51157|54567|54828|56999|57381|57608|64094|79812|84913|154796|168667|284361	ABL1|ACVRL1|AKT1|ANGPT2|ANXA1|APOE|RHOB|ATP2B4|DCN|GADD45A|EDN1|EFNA1|ETS1|PTK2B|GAB1|GATA2|GATA3|GRN|HMOX1|HSPB1|ITGB3|KDR|MEF2C|NFE2L2|P2RX4|PDGFB|PPARG|PRKCA|LGMN|PTGS2|PTN|PTPRM|RRAS|SPARC|TBXA2R|TEK|NR2F2|TGFB1|TGFBR3|THBS1|VEGFC|WNT5A|PLPP3|FGF18|NRP2|NRP1|SEMA5A|SLIT2|ROCK2|AKT3|PLK2|MMRN1|SH3BP1|ADGRA2|FOXP1|RGCC|ZNF580|DLL4|BCAS3|ADAMTS9|RHOJ|JCAD|SMOC2|MMRN2|ATOH8|AMOT|BMPER|EMC10	-15.9951	0	43	1	1	-18.1141	3.9872819156684556
1	-18.0588	GO:0031344	M1	1	0	GO Biological Processes	19	regulation of cell projection organization	19_GO:0050789 regulation of biological process	-18.0588	2.2329490992208814	10.040924347447444	30284	667	2684	132	4.918032786885246	0.41740104630427555	25|112|207|322|348|351|411|567|653|659|960|989|1236|1523|1540|1601|1756|1857|1942|1948|1949|2039|2146|2185|2241|2281|2332|2335|2625|2895|2896|3196|3383|3673|3675|4038|4067|4070|4137|4192|4739|4747|4776|4780|4915|4921|5295|5337|5376|5621|5663|5764|5800|6259|6383|6696|7430|7431|7474|8321|8408|8558|8578|8766|8814|8829|8850|8934|9001|9037|9148|9353|9693|9706|9742|9750|9820|10090|10109|10154|10413|106…	ABL1|ADCY6|AKT1|APBB1|APOE|APP|ARSB|B2M|BMP5|BMPR2|CD44|SEPTIN7|CCR7|CUX1|CYLD|DAB2|DMD|DVL3|EFNA1|EFNB2|EFNB3|DMTN|EZH2|PTK2B|FER|FKBP1B|FMR1|FN1|GATA3|GRID2|GRN|TLX2|ICAM1|ITGA2|ITGA3|LRP4|LYN|TACSTD2|MAPT|MDK|NEDD9|NEFL|NFATC4|NFE2L2|NTRK2|DDR2|PIK3R1|PLD1|PMP22|PRNP|PSEN1|PTN|PTPRO|RYK|SDC2|SPP1|EZR|VIM|WNT5A|FZD1|ULK1|CDK10|SCARF1|RAB11A|CDKL1|NRP1|KAT2B|RAB29|HAP1|SEMA5A|NEURL1|SLIT2|RAPGEF…	-15.9436	0	44	1	1	-18.0588	3.0145845894813483
1	-18.0384	GO:0006935	M1	1	0	GO Biological Processes	19	chemotaxis	19_GO:0040011 locomotion	-18.0384	2.812517754828221	10.496583545459075	30284	341	2684	85	3.1669150521609537	0.33801722759454855	301|351|652|719|1130|1236|1240|1794|1803|1880|1901|1910|2022|2241|2255|2549|2621|3071|3082|3084|3219|3491|3576|3603|3672|3680|3685|3690|3958|4015|4046|4192|4814|4856|4908|5142|5155|5156|5159|5328|5337|5724|5764|5800|5881|5919|6259|6275|6346|6347|6351|6356|6558|6586|7042|7412|7424|7474|8633|8729|8828|8829|9023|9037|9353|9420|9547|9750|10512|10584|23767|23768|51157|51176|51411|55742|56920|57007|571…	ANXA1|APP|BMP4|C3AR1|LYST|CCR7|CMKLR1|DOCK2|DPP4|GPR183|S1PR1|EDNRB|ENG|FER|FGF10|GAB1|GAS6|NCKAP1L|HGF|NRG1|HOXB9|CCN1|CXCL8|IL16|ITGA1|ITGA9|ITGAV|ITGB3|LGALS3|LOX|LSP1|MDK|NINJ1|CCN3|NTF3|PDE4B|PDGFB|PDGFRA|PDGFRB|PLAU|PLD1|PTAFR|PTN|PTPRO|RAC3|RARRES2|RYK|S100A4|CCL1|CCL2|CCL4|CCL11|SLC12A2|SLIT3|TGFB2|VCAM1|VEGFC|WNT5A|UNC5C|GBF1|NRP2|NRP1|CH25H|SEMA5A|SLIT2|CYP7B1|CXCL14|RIPOR2|SEMA3C|COLEC…	-15.927	0	42	0	0	-18.2711	2.820789865871833
1	-18.0343	GO:0048871	M1	1	0	GO Biological Processes	19	multicellular organismal-level homeostasis	19_GO:0042592 homeostatic process	-18.0343	2.2637059738657968	10.060266575227786	30284	638	2684	128	4.769001490312966	0.41135013324716757	24|25|112|155|207|301|348|355|358|360|551|567|596|652|669|1001|1003|1149|1200|1236|1281|1435|1540|1621|1756|1880|1958|2034|2039|2116|2131|2146|2185|2326|2329|2355|2539|2623|2624|2625|2697|3059|3071|3162|3209|3216|3398|3587|3624|3688|3694|3791|3915|3957|3988|4067|4208|4254|4284|4302|4669|4856|4938|5025|5142|5175|5316|5743|5745|5881|5925|6005|6513|6558|6655|6708|6886|7018|7040|7049|7099|7128|7275|7…	ABCA4|ABL1|ADCY6|ADRB3|AKT1|ANXA1|APOE|FAS|AQP1|AQP3|AVP|B2M|BCL2|BMP4|BPGM|CDH3|CDH5|CIDEA|TPP1|CCR7|COL3A1|CSF1|CYLD|DBH|DMD|GPR183|EGR1|EPAS1|DMTN|ETV2|EXT1|EZH2|PTK2B|FMO1|FMO4|FOSL2|G6PD|GATA1|GATA2|GATA3|GJA1|HCLS1|NCKAP1L|HMOX1|HOXA13|HOXB6|ID2|IL10RA|INHBA|ITGB1|ITGB6|KDR|LAMC1|LGALS2|LIPA|LYN|MEF2C|KITLG|MIP|MLLT6|NAGLU|CCN3|OAS1|P2RX4|PDE4B|PECAM1|PKNOX1|PTGS2|PTH1R|RAC3|RB1|RHAG|SLC2A1…	-15.9267	0	45	1	1	-18.0343	2.7122979479536857
1	-17.9818	GO:0071559	M1	1	0	GO Biological Processes	19	response to transforming growth factor beta	19_GO:0050896 response to stimulus	-17.9818	3.7168054703252382	11.07732617109013	30284	170	2684	56	2.0864381520119224	0.27588807359173206	25|59|94|463|677|1003|1030|1277|1278|1281|1284|1601|1906|2022|2200|2263|2331|2353|2530|2615|2734|3248|3397|3693|3694|4088|4093|4208|4435|4772|4921|5045|5139|5829|6935|7040|7042|7048|7049|7474|8516|9076|9475|10370|10631|25805|25987|27063|28996|55198|55553|56940|57178|57190|255743|375387	ABL1|ACTA2|ACVRL1|ZFHX3|ZFP36L1|CDH5|CDKN2B|COL1A1|COL1A2|COL3A1|COL4A2|DAB2|EDN1|ENG|FBN1|FGFR2|FMOD|FOS|FUT8|LRRC32|GLG1|HPGD|ID1|ITGB5|ITGB6|SMAD3|SMAD9|MEF2C|CITED1|NFATC1|DDR2|FURIN|PDE3A|PXN|ZEB1|TGFB1|TGFB2|TGFBR2|TGFBR3|WNT5A|ITGA8|CLDN1|ROCK2|CITED2|POSTN|BAMBI|TSKU|ANKRD1|HIPK2|APPL2|SOX6|DUSP22|ZMIZ1|SELENON|NPNT|NRROS	-15.8779	0	8	0	0	-35.6654	3.9579669322180697
1	-17.8682	GO:0042330	M1	1	0	GO Biological Processes	19	taxis	19_GO:0040011 locomotion	-17.8682	2.796118234391905	10.432418347940702	30284	343	2684	85	3.1669150521609537	0.33801722759454855	301|351|652|719|1130|1236|1240|1794|1803|1880|1901|1910|2022|2241|2255|2549|2621|3071|3082|3084|3219|3491|3576|3603|3672|3680|3685|3690|3958|4015|4046|4192|4814|4856|4908|5142|5155|5156|5159|5328|5337|5724|5764|5800|5881|5919|6259|6275|6346|6347|6351|6356|6558|6586|7042|7412|7424|7474|8633|8729|8828|8829|9023|9037|9353|9420|9547|9750|10512|10584|23767|23768|51157|51176|51411|55742|56920|57007|571…	ANXA1|APP|BMP4|C3AR1|LYST|CCR7|CMKLR1|DOCK2|DPP4|GPR183|S1PR1|EDNRB|ENG|FER|FGF10|GAB1|GAS6|NCKAP1L|HGF|NRG1|HOXB9|CCN1|CXCL8|IL16|ITGA1|ITGA9|ITGAV|ITGB3|LGALS3|LOX|LSP1|MDK|NINJ1|CCN3|NTF3|PDE4B|PDGFB|PDGFRA|PDGFRB|PLAU|PLD1|PTAFR|PTN|PTPRO|RAC3|RARRES2|RYK|S100A4|CCL1|CCL2|CCL4|CCL11|SLC12A2|SLIT3|TGFB2|VCAM1|VEGFC|WNT5A|UNC5C|GBF1|NRP2|NRP1|CH25H|SEMA5A|SLIT2|CYP7B1|CXCL14|RIPOR2|SEMA3C|COLEC…	-15.7697	0	42	0	0	-18.2711	2.820789865871833
1	-17.8662	GO:0030099	M1	1	0	GO Biological Processes	19	myeloid cell differentiation	19_GO:0032502 developmental process	-17.8662	2.9225232708704896	10.523231316520116	30284	305	2684	79	2.9433681073025335	0.32624483306411334	302|351|650|652|669|841|975|1028|1030|1236|1435|1436|1880|2034|2039|2116|2313|2353|2355|2539|2623|2624|2625|2719|3059|3071|3217|3398|3458|3624|3694|3988|4055|4067|4094|4208|4211|4254|4669|4853|5295|5305|5316|5468|5663|5925|6005|6522|6886|6988|7018|7040|7048|7049|7099|7171|7538|7704|8544|8651|8840|9173|9258|9444|9644|9846|10365|10370|25946|27086|28962|28996|51176|54977|114609|135228|161882|221395|…	ANXA2|APP|BMP2|BMP4|BPGM|CASP8|CD81|CDKN1C|CDKN2B|CCR7|CSF1|CSF1R|GPR183|EPAS1|DMTN|ETV2|FLI1|FOS|FOSL2|G6PD|GATA1|GATA2|GATA3|GPC3|HCLS1|NCKAP1L|HOXB7|ID2|IFNG|INHBA|ITGB6|LIPA|LTBR|LYN|MAF|MEF2C|MEIS1|KITLG|NAGLU|NOTCH2|PIK3R1|PIP4K2A|PKNOX1|PPARG|PSEN1|RB1|RHAG|SLC4A2|TAL1|TCTA|TF|TGFB1|TGFBR2|TGFBR3|TLR4|TPM4|ZFP36|ZBTB16|PIR|SOCS1|CCN4|IL1RL1|MFHAS1|QKI|SH3PXD2A|GAB2|KLF2|CITED2|ZNF385A|FOXP…	-15.7697	0	46	1	1	-17.8662	3.7610531544957775
1	-17.7822	GO:0090100	M1	1	0	GO Biological Processes	19	positive regulation of transmembrane receptor protein serine/threonine kinase signaling pathway	19_GO:0048518 positive regulation of biological process	-17.7822	4.472603751292276	11.429931721122417	30284	111	2684	44	1.639344262295082	0.24510633403646362	92|94|650|652|653|659|1003|1028|1030|1601|2022|2626|2627|2719|3491|3624|3791|4088|4435|4487|4488|4853|7040|7041|7042|7048|7049|7057|8516|10370|23213|28996|55612|57045|57057|81031|84913|93649|168667|222663|255743|286204|375616|392255	ACVR2A|ACVRL1|BMP2|BMP4|BMP5|BMPR2|CDH5|CDKN1C|CDKN2B|DAB2|ENG|GATA4|GATA6|GPC3|CCN1|INHBA|KDR|SMAD3|CITED1|MSX1|MSX2|NOTCH2|TGFB1|TGFB1I1|TGFB2|TGFBR2|TGFBR3|THBS1|ITGA8|CITED2|SULF1|HIPK2|FERMT1|TWSG1|TBX20|SLC2A10|ATOH8|MYOCD|BMPER|SCUBE3|NPNT|CRB2|KCP|GDF6	-15.6893	0	47	1	1	-17.7822	4.953582203482243
1	-17.7649	GO:0120035	M1	1	0	GO Biological Processes	19	regulation of plasma membrane bounded cell projection organization	19_GO:0050789 regulation of biological process	-17.7649	2.2392731858305632	9.96012424617641	30284	650	2684	129	4.806259314456036	0.4128730543813749	25|112|207|322|348|351|411|567|653|659|960|989|1236|1523|1540|1601|1756|1942|1948|1949|2039|2146|2185|2241|2281|2332|2335|2625|2895|2896|3196|3383|3675|4038|4067|4070|4137|4192|4739|4747|4776|4780|4915|4921|5295|5337|5376|5621|5663|5764|5800|6259|6383|6696|7430|7431|7474|8321|8408|8558|8578|8766|8814|8829|8850|8934|9001|9037|9148|9353|9693|9706|9742|9750|9820|10090|10109|10154|10413|10630|11135|2…	ABL1|ADCY6|AKT1|APBB1|APOE|APP|ARSB|B2M|BMP5|BMPR2|CD44|SEPTIN7|CCR7|CUX1|CYLD|DAB2|DMD|EFNA1|EFNB2|EFNB3|DMTN|EZH2|PTK2B|FER|FKBP1B|FMR1|FN1|GATA3|GRID2|GRN|TLX2|ICAM1|ITGA3|LRP4|LYN|TACSTD2|MAPT|MDK|NEDD9|NEFL|NFATC4|NFE2L2|NTRK2|DDR2|PIK3R1|PLD1|PMP22|PRNP|PSEN1|PTN|PTPRO|RYK|SDC2|SPP1|EZR|VIM|WNT5A|FZD1|ULK1|CDK10|SCARF1|RAB11A|CDKL1|NRP1|KAT2B|RAB29|HAP1|SEMA5A|NEURL1|SLIT2|RAPGEF2|ULK2|IFT1…	-15.6756	0	44	0	0	-18.0588	3.0145845894813483
1	-17.5354	GO:0051248	M1	1	0	GO Biological Processes	19	negative regulation of protein metabolic process	19_GO:0048519 negative regulation of biological process	-17.5354	2.1065745289886837	9.776749315547496	30284	782	2684	146	5.439642324888227	0.43777249289875225	25|207|302|348|358|408|493|706|710|871|960|1026|1027|1028|1471|1476|1609|1611|1612|1647|1728|1756|1893|1906|1910|1942|1956|1992|2039|2147|2192|2272|2332|2539|2619|2621|2734|2810|3087|3300|3315|3339|3479|3486|3685|3690|4067|4088|4130|4137|4908|4915|5045|5054|5055|5071|5076|5268|5269|5270|5271|5327|5328|5476|5581|5611|5621|5663|5783|5806|5813|5914|5925|6478|6546|6547|6622|6737|7026|7057|7076|7078|7…	ABL1|AKT1|ANXA2|APOE|AQP1|ARRB1|ATP2B4|TSPO|SERPING1|SERPINH1|CD44|CDKN1A|CDKN1B|CDKN1C|CST3|CSTB|DGKQ|DAP|DAPK1|GADD45A|NQO1|DMD|ECM1|EDN1|EDNRB|EFNA1|EGFR|SERPINB1|DMTN|F2|FBLN1|FHIT|FMR1|G6PD|GAS1|GAS6|GLG1|SFN|HHEX|DNAJB2|HSPB1|HSPG2|IGF1|IGFBP3|ITGAV|ITGB3|LYN|SMAD3|MAP1A|MAPT|NTF3|NTRK2|FURIN|SERPINE1|SERPINB2|PRKN|PAX2|SERPINB5|SERPINB6|SERPINE2|SERPINB8|PLAT|PLAU|CTSA|PRKCE|DNAJC3|PRNP|PS…	-15.4497	0	48	1	1	-17.5354	3.0912765653389953
1	-17.5109	GO:0001763	M1	1	0	GO Biological Processes	19	morphogenesis of a branching structure	19_GO:0032502 developmental process	-17.5109	3.5929613934009934	10.850241717005636	30284	179	2684	57	2.1236959761549925	0.27828749850519346	133|596|650|652|1282|1305|1435|1739|1746|1906|1909|2022|2131|2255|2263|2294|2719|2737|3209|3239|3371|3791|3911|4323|4435|4488|4776|5076|5311|6356|6909|6926|6943|7040|7048|7052|7474|7475|7490|8626|8642|8829|9021|9353|10413|10512|23129|51176|54567|54922|55727|57057|80000|84870|255743|284217|401720	ADM|BCL2|BMP2|BMP4|COL4A1|COL13A1|CSF1|DLG1|DLX2|EDN1|EDNRA|ENG|EXT1|FGF10|FGFR2|FOXF1|GPC3|GLI3|HOXA13|HOXD13|TNC|KDR|LAMA5|MMP14|CITED1|MSX2|NFATC4|PAX2|PKD2|CCL11|TBX2|TBX3|TCF21|TGFB1|TGFBR2|TGM2|WNT5A|WNT6|WT1|TP63|DCHS1|NRP1|SOCS3|SLIT2|YAP1|SEMA3C|PLXND1|LEF1|DLL4|RASIP1|BTBD7|TBX20|GREB1L|RSPO3|NPNT|LAMA1|FIGNL2	-15.4287	0	4	0	0	-48.4362	4.432669789227167
1	-17.4908	GO:0071560	M1	1	0	GO Biological Processes	19	cellular response to transforming growth factor beta stimulus	19_GO:0050896 response to stimulus	-17.4908	3.737979208762675	10.93013228313087	30284	163	2684	54	2.0119225037257826	0.27101977906630553	25|59|94|677|1003|1030|1277|1278|1281|1284|1601|1906|2022|2200|2263|2331|2353|2530|2615|2734|3248|3397|3693|3694|4088|4093|4208|4435|4772|4921|5045|5139|5829|6935|7040|7042|7048|7049|7474|8516|9076|10370|10631|25805|25987|27063|28996|55198|55553|56940|57178|57190|255743|375387	ABL1|ACTA2|ACVRL1|ZFP36L1|CDH5|CDKN2B|COL1A1|COL1A2|COL3A1|COL4A2|DAB2|EDN1|ENG|FBN1|FGFR2|FMOD|FOS|FUT8|LRRC32|GLG1|HPGD|ID1|ITGB5|ITGB6|SMAD3|SMAD9|MEF2C|CITED1|NFATC1|DDR2|FURIN|PDE3A|PXN|ZEB1|TGFB1|TGFB2|TGFBR2|TGFBR3|WNT5A|ITGA8|CLDN1|CITED2|POSTN|BAMBI|TSKU|ANKRD1|HIPK2|APPL2|SOX6|DUSP22|ZMIZ1|SELENON|NPNT|NRROS	-15.4121	0	8	0	0	-35.6654	3.9579669322180697
1	-17.455	GO:0048660	M1	1	0	GO Biological Processes	19	regulation of smooth muscle cell proliferation	19_GO:0050789 regulation of biological process	-17.455	3.6313616664097155	10.855153097734718	30284	174	2684	56	2.0864381520119224	0.27588807359173206	199|207|348|650|652|659|1012|1026|1027|1621|1901|1906|1956|1991|2263|2697|3162|3248|3351|3398|3458|3479|3486|3606|3673|3690|4208|4217|4881|4921|5155|5159|5295|5468|5592|5724|5739|5743|6869|7040|7057|7099|7128|7168|7494|8840|9510|9927|10203|26119|27086|27250|30008|55810|57447|93649	AIF1|AKT1|APOE|BMP2|BMP4|BMPR2|CDH13|CDKN1A|CDKN1B|DBH|S1PR1|EDN1|EGFR|ELANE|FGFR2|GJA1|HMOX1|HPGD|HTR1B|ID2|IFNG|IGF1|IGFBP3|IL18|ITGA2|ITGB3|MEF2C|MAP3K5|NPR1|DDR2|PDGFB|PDGFRB|PIK3R1|PPARG|PRKG1|PTAFR|PTGIR|PTGS2|TACR1|TGFB1|THBS1|TLR4|TNFAIP3|TPM1|XBP1|CCN4|ADAMTS1|MFN2|CALCRL|LDLRAP1|FOXP1|PDCD4|EFEMP2|FOXJ2|NDRG2|MYOCD	-15.3798	0	49	1	1	-17.455	4.021720204807366
1	-17.3594	GO:0031175	M1	1	0	GO Biological Processes	19	neuron projection development	19_GO:0032502 developmental process	-17.3594	2.155917498602182	9.768299087118818	30284	717	2684	137	5.104321907600596	0.4248161207475098	116|133|288|322|348|351|596|706|1009|1436|1749|1889|1906|1909|1942|1947|1948|1949|1956|1959|2131|2185|2263|2625|2636|2737|2917|3071|3199|3371|3672|3688|3912|3913|4009|4036|4038|4067|4130|4137|4205|4684|4747|4776|4803|4852|4853|4882|4908|4909|4917|5076|5592|5764|5797|5800|5881|5923|5925|6259|6277|6383|6446|6586|6812|7148|7431|7474|7832|8128|8408|8522|8578|8633|8766|8828|8829|8904|9037|9252|9253|93…	ADCYAP1|ADM|ANK3|APBB1|APOE|APP|BCL2|TSPO|CDH11|CSF1R|DLX5|ECE1|EDN1|EDNRA|EFNA1|EFNB1|EFNB2|EFNB3|EGFR|EGR2|EXT1|PTK2B|FGFR2|GATA3|GBX1|GLI3|GRM7|NCKAP1L|HOXA2|TNC|ITGA1|ITGB1|LAMB1|LAMB2|LMX1A|LRP2|LRP4|LYN|MAP1A|MAPT|MEF2A|NCAM1|NEFL|NFATC4|NGF|NPY|NOTCH2|NPR2|NTF3|NTF4|NTN3|PAX2|PRKG1|PTN|PTPRM|PTPRO|RAC3|RASGRF1|RB1|RYK|S100A6|SDC2|SGK1|SLIT3|STXBP1|TNXB|VIM|WNT5A|BTG2|ST8SIA2|ULK1|GAS7|SCAR…	-15.2877	0	25	0	0	-25.9944	3.520985931868388
1	-17.3412	GO:0002064	M1	1	0	GO Biological Processes	19	epithelial cell development	19_GO:0032502 developmental process	-17.3412	3.436495268067208	10.69905463666971	30284	197	2684	60	2.235469448584203	0.2853538742213077	59|579|652|653|1003|1021|1026|1909|1910|2034|2241|2317|2355|2487|2623|2624|2683|2697|2810|3209|3383|3572|3753|3791|3913|4478|4853|5155|5175|5914|5915|7040|7430|7431|7474|7494|8626|8756|8985|9076|9693|10413|22862|23022|23086|26084|29842|51421|54345|54507|57493|57826|79983|80781|81029|91663|122786|168002|196383|286451	ACTA2|NKX3-2|BMP4|BMP5|CDH5|CDK6|CDKN1A|EDNRA|EDNRB|EPAS1|FER|FLNB|FOSL2|FRZB|GATA1|GATA2|B4GALT1|GJA1|SFN|HOXA13|ICAM1|IL6ST|KCNE1|KDR|LAMB2|MSN|NOTCH2|PDGFB|PECAM1|RARA|RARB|TGFB1|EZR|VIM|WNT5A|XBP1|TP63|ADAM7|PLOD3|CLDN1|RAPGEF2|YAP1|FNDC3A|PALLD|EXPH5|ARHGEF26|TFCP2L1|AMOTL2|SOX18|ADAMTSL4|HEG1|RAP2C|POF1B|COL18A1|WNT5B|MYADM|FRMD6|DACT2|RILPL2|YIPF6	-15.2729	0	14	0	0	-29.9474	4.0671853880012465
1	-17.2588	GO:1903034	M1	1	0	GO Biological Processes	19	regulation of response to wounding	19_GO:0050896 response to stimulus	-17.2588	3.5532601625346842	10.743990862300398	30284	181	2684	57	2.1236959761549925	0.27828749850519346	239|301|302|348|710|1906|2039|2137|2147|2152|2281|2896|3688|4088|4192|4638|4780|4921|5054|5055|5155|5156|5270|5327|5328|5581|5592|5627|5764|6558|6696|6915|7035|7056|7057|7128|7494|8578|8840|9076|11117|22915|23189|29956|55612|58189|64094|79001|84034|84959|90102|114897|135228|146760|170692|196527|401720	ALOX12|ANXA1|ANXA2|APOE|SERPING1|EDN1|DMTN|EXTL3|F2|F3|FKBP1B|GRN|ITGB1|SMAD3|MDK|MYLK|NFE2L2|DDR2|SERPINE1|SERPINB2|PDGFB|PDGFRA|SERPINE2|PLAT|PLAU|PRKCE|PRKG1|PROS1|PTN|SLC12A2|SPP1|TBXA2R|TFPI|THBD|THBS1|TNFAIP3|XBP1|SCARF1|CCN4|CLDN1|EMILIN1|MMRN1|KANK1|CERS2|FERMT1|WFDC1|SMOC2|VKORC1|EMILIN2|UBASH3B|PHLDB2|C1QTNF1|CD109|RTN4RL1|ADAMTS18|ANO6|FIGNL2	-15.1939	0	50	1	1	-17.2588	5.459593288784193
1	-17.2463	GO:0055123	M1	1	0	GO Biological Processes	19	digestive system development	19_GO:0032502 developmental process	-17.2463	3.8620210244151267	10.921103401898963	30284	149	2684	51	1.9001490312965723	0.26353405851184164	579|596|1026|1028|1045|1102|1281|1543|1910|1956|1990|2131|2255|2263|2294|2295|2626|2627|2737|3142|3209|3239|3398|3572|3576|4088|4852|4882|5125|5156|5915|5919|5925|6522|6943|7040|7042|7474|7481|7494|8626|8642|10413|10736|27031|56033|79827|79971|93649|140628|286451	NKX3-2|BCL2|CDKN1A|CDKN1C|CDX2|RCBTB2|COL3A1|CYP1A1|EDNRB|EGFR|CELA1|EXT1|FGF10|FGFR2|FOXF1|FOXF2|GATA4|GATA6|GLI3|HLX|HOXA13|HOXD13|ID2|IL6ST|CXCL8|SMAD3|NPY|NPR2|PCSK5|PDGFRA|RARB|RARRES2|RB1|SLC4A2|TCF21|TGFB1|TGFB2|WNT5A|WNT11|XBP1|TP63|DCHS1|YAP1|SIX2|NPHP3|BARX1|CLMP|WLS|MYOCD|GATA5|YIPF6	-15.1848	0	51	1	1	-17.2463	5.973437363022705
1	-17.0801	GO:0002521	M1	1	0	GO Biological Processes	19	leukocyte differentiation	19_GO:0032502 developmental process	-17.0801	2.5426838227577084	9.999712895727694	30284	426	2684	96	3.5767511177347244	0.3584627112488934	25|301|302|351|567|596|650|652|677|841|975|1015|1021|1236|1316|1435|1436|1514|1540|1794|1880|1958|2146|2185|2323|2353|2355|2621|2623|2624|2625|2719|2737|3087|3142|3458|3561|3572|3688|3694|3714|3956|3988|4055|4066|4067|4189|4254|4669|4772|4783|4853|5295|5316|5468|5663|6237|6482|6522|6886|6932|6988|7018|7040|7048|7099|7301|7412|7922|8544|8651|8840|9021|9173|9444|9452|9644|9840|9846|10370|10945|2322…	ABL1|ANXA1|ANXA2|APP|B2M|BCL2|BMP2|BMP4|ZFP36L1|CASP8|CD81|CDH17|CDK6|CCR7|KLF6|CSF1|CSF1R|CTSL|CYLD|DOCK2|GPR183|EGR1|EZH2|PTK2B|FLT3LG|FOS|FOSL2|GAS6|GATA1|GATA2|GATA3|GPC3|GLI3|HHEX|HLX|IFNG|IL2RG|IL6ST|ITGB1|ITGB6|JAG2|LGALS1|LIPA|LTBR|LYL1|LYN|DNAJB9|KITLG|NAGLU|NFATC1|NFIL3|NOTCH2|PIK3R1|PKNOX1|PPARG|PSEN1|RRAS|ST3GAL1|SLC4A2|TAL1|TCF7|TCTA|TF|TGFB1|TGFBR2|TLR4|TYRO3|VCAM1|SLC39A7|PIR|SOCS1…	-15.022	0	18	0	0	-27.6193	2.820789865871833
1	-17.0722	GO:0050673	M1	1	0	GO Biological Processes	19	epithelial cell proliferation	19_GO:0009987 cellular process	-17.0722	3.569813163589212	10.692779331139967	30284	177	2684	56	2.0864381520119224	0.27588807359173206	92|94|599|652|659|1012|1026|1027|1296|1482|1739|1948|1956|1992|2255|2263|2683|2719|2810|3082|3142|3162|3398|3486|3487|3791|3988|4017|4208|4323|4853|4856|5663|5813|5923|5925|6489|6909|6935|7010|7040|7474|7494|8549|8626|9037|9420|9788|10413|54206|55612|135228|168667|196740|221477|387837	ACVR2A|ACVRL1|BCL2L2|BMP4|BMPR2|CDH13|CDKN1A|CDKN1B|COL8A2|NKX2-5|DLG1|EFNB2|EGFR|SERPINB1|FGF10|FGFR2|B4GALT1|GPC3|SFN|HGF|HLX|HMOX1|ID2|IGFBP3|IGFBP4|KDR|LIPA|LOXL2|MEF2C|MMP14|NOTCH2|CCN3|PSEN1|PURA|RASGRF1|RB1|ST8SIA1|TBX2|ZEB1|TEK|TGFB1|WNT5A|XBP1|LGR5|TP63|SEMA5A|CYP7B1|MTSS1|YAP1|ERRFI1|FERMT1|CD109|BMPER|VSTM4|C6orf89|CLEC12B	-15.0174	0	10	0	0	-33.1893	3.569813163589212
1	-17.028	GO:0045321	M1	1	0	GO Biological Processes	19	leukocyte activation	19_GO:0002376 immune system process	-17.028	2.2350028330230494	9.73689200239738	30284	626	2684	124	4.619970193740685	0.4051884507480483	25|136|199|301|351|567|596|677|841|868|942|960|975|977|1015|1021|1236|1316|1435|1514|1540|1739|1773|1776|1794|1803|1880|1906|1947|1958|2000|2146|2185|2205|2281|2323|2355|2625|2697|2737|2896|3087|3142|3383|3458|3459|3460|3561|3572|3576|3606|3688|3694|3714|3937|3956|3988|4055|4066|4067|4088|4137|4189|4192|4208|4254|4478|4669|4783|4853|5295|5316|5581|5663|5730|5813|6482|6622|6844|6845|6932|7040|7048…	ABL1|ADORA2B|AIF1|ANXA1|APP|B2M|BCL2|ZFP36L1|CASP8|CBLB|CD86|CD44|CD81|CD151|CDH17|CDK6|CCR7|KLF6|CSF1|CTSL|CYLD|DLG1|DNASE1|DNASE1L3|DOCK2|DPP4|GPR183|EDN1|EFNB1|EGR1|ELF4|EZH2|PTK2B|FCER1A|FKBP1B|FLT3LG|FOSL2|GATA3|GJA1|GLI3|GRN|HHEX|HLX|ICAM1|IFNG|IFNGR1|IFNGR2|IL2RG|IL6ST|CXCL8|IL18|ITGB1|ITGB6|JAG2|LCP2|LGALS1|LIPA|LTBR|LYL1|LYN|SMAD3|MAPT|DNAJB9|MDK|MEF2C|KITLG|MSN|NAGLU|NFIL3|NOTCH2|PIK3R1…	-14.9765	0	18	0	0	-27.6193	2.820789865871833
1	-16.9989	GO:0003170	M1	1	0	GO Biological Processes	19	heart valve development	19_GO:0032502 developmental process	-16.9989	5.265474416294088	11.533628578431708	30284	75	2684	35	1.3040238450074515	0.21897837775143847	187|650|652|659|1009|1482|1942|2625|2626|3491|4091|4208|4669|4772|4853|5925|6586|6591|6615|7040|7042|7048|7132|7291|8642|9353|9475|11096|11117|53834|54567|56999|57057|140628|161882	APLNR|BMP2|BMP4|BMPR2|CDH11|NKX2-5|EFNA1|GATA3|GATA4|CCN1|SMAD6|MEF2C|NAGLU|NFATC1|NOTCH2|RB1|SLIT3|SNAI2|SNAI1|TGFB1|TGFB2|TGFBR2|TNFRSF1A|TWIST1|DCHS1|SLIT2|ROCK2|ADAMTS5|EMILIN1|FGFRL1|DLL4|ADAMTS9|TBX20|GATA5|ZFPM1	-14.9507	0	41	0	0	-18.3144	6.447519693421333
1	-16.9953	GO:1901654	M1	1	0	GO Biological Processes	19	response to ketone	19_GO:0050896 response to stimulus	-16.9953	3.238216168893225	10.461378404144886	30284	223	2684	64	2.384500745156483	0.2944875001534793	2|112|207|358|551|648|706|1026|1236|1543|1636|1728|1828|1829|1906|1956|2153|2309|2353|2354|2572|2621|2690|2720|2770|3209|3239|3371|3490|3624|3988|4478|4747|5030|5069|5581|5724|5737|6446|6586|6696|6869|6909|6915|7040|7042|7049|7057|7292|7832|9076|9353|9475|10365|10413|10499|10628|10631|23558|27086|54206|54464|84687|114907	A2M|ADCY6|AKT1|AQP1|AVP|BMI1|TSPO|CDKN1A|CCR7|CYP1A1|ACE|NQO1|DSG1|DSG2|EDN1|EGFR|F5|FOXO3|FOS|FOSB|GAD2|GAS6|GHR|GLB1|GNAI1|HOXA13|HOXD13|TNC|IGFBP7|INHBA|LIPA|MSN|NEFL|P2RY4|PAPPA|PRKCE|PTAFR|PTGFR|SGK1|SLIT3|SPP1|TACR1|TBX2|TBXA2R|TGFB1|TGFB2|TGFBR3|THBS1|TNFSF4|BTG2|CLDN1|SLIT2|ROCK2|KLF2|YAP1|NCOA2|TXNIP|POSTN|WBP2|FOXP1|ERRFI1|XRN1|PPP1R9B|FBXO32	-14.9503	0	52	1	1	-16.9953	3.238216168893225
1	-16.9096	GO:0072006	M1	1	0	GO Biological Processes	19	nephron development	19_GO:0032502 developmental process	-16.9096	3.9210979695807042	10.841730446659984	30284	141	2684	49	1.825633383010432	0.25841313363455237	59|285|358|596|650|652|1739|1906|1909|1910|1958|2028|2131|2625|2719|2737|3675|3911|3913|4070|4208|4435|4811|4853|5076|5155|5156|5159|5175|5311|5800|6943|7010|7475|7481|7490|8642|9788|10736|23213|25937|26585|55083|55959|65266|79191|80000|84445|255743	ACTA2|ANGPT2|AQP1|BCL2|BMP2|BMP4|DLG1|EDN1|EDNRA|EDNRB|EGR1|ENPEP|EXT1|GATA3|GPC3|GLI3|ITGA3|LAMA5|LAMB2|TACSTD2|MEF2C|CITED1|NID1|NOTCH2|PAX2|PDGFB|PDGFRA|PDGFRB|PECAM1|PKD2|PTPRO|TCF21|TEK|WNT6|WNT11|WT1|DCHS1|MTSS1|SIX2|SULF1|WWTR1|GREM1|KIF26B|SULF2|WNK4|IRX3|GREB1L|LZTS2|NPNT	-14.8679	0	4	0	0	-48.4362	4.432669789227167
1	-16.8846	GO:0010811	M1	1	0	GO Biological Processes	19	positive regulation of cell-substrate adhesion	19_GO:0048518 positive regulation of biological process	-16.8846	4.119248693019185	10.941331309283399	30284	126	2684	46	1.713859910581222	0.2505200814337526	25|246|1012|1021|1236|1435|1601|1793|1842|2185|2192|2199|2294|2335|3491|3675|3678|3690|3791|4088|4192|4739|4811|5034|5155|5212|5581|5881|6237|6251|6281|7010|8829|9647|9806|10085|10109|11117|25890|27185|30008|55612|91663|133584|151887|255743	ABL1|ALOX15|CDH13|CDK6|CCR7|CSF1|DAB2|DOCK1|ECM2|PTK2B|FBLN1|FBLN2|FOXF1|FN1|CCN1|ITGA3|ITGA5|ITGB3|KDR|SMAD3|MDK|NEDD9|NID1|P4HB|PDGFB|VIT|PRKCE|RAC3|RRAS|RSU1|S100A10|TEK|NRP1|PPM1F|SPOCK2|EDIL3|ARPC2|EMILIN1|ABI3BP|DISC1|EFEMP2|FERMT1|MYADM|EGFLAM|CCDC80|NPNT	-14.8461	0	19	0	0	-27.589	4.119248693019185
1	-16.83	GO:0061138	M1	1	0	GO Biological Processes	19	morphogenesis of a branching epithelium	19_GO:0032502 developmental process	-16.83	3.6267298275495	10.646517329001924	30284	168	2684	54	2.0119225037257826	0.27101977906630553	133|596|650|652|1282|1435|1739|1906|1909|2022|2131|2255|2263|2294|2719|2737|3209|3239|3371|3791|3911|4323|4435|4488|4776|5076|5311|6356|6909|6926|6943|7040|7048|7052|7474|7475|7490|8626|8642|8829|9021|9353|10413|10512|23129|51176|54567|54922|55727|57057|80000|84870|255743|284217	ADM|BCL2|BMP2|BMP4|COL4A1|CSF1|DLG1|EDN1|EDNRA|ENG|EXT1|FGF10|FGFR2|FOXF1|GPC3|GLI3|HOXA13|HOXD13|TNC|KDR|LAMA5|MMP14|CITED1|MSX2|NFATC4|PAX2|PKD2|CCL11|TBX2|TBX3|TCF21|TGFB1|TGFBR2|TGM2|WNT5A|WNT6|WT1|TP63|DCHS1|NRP1|SOCS3|SLIT2|YAP1|SEMA3C|PLXND1|LEF1|DLL4|RASIP1|BTBD7|TBX20|GREB1L|RSPO3|NPNT|LAMA1	-14.7946	0	4	0	0	-48.4362	4.432669789227167
1	-16.7646	GO:0006936	M1	1	0	GO Biological Processes	19	muscle contraction	19_GO:0032501 multicellular organismal process	-16.7646	3.142145673376219	10.324256327615208	30284	237	2684	66	2.459016393442623	0.2989393057794204	59|322|493|775|776|800|817|1241|1482|1739|1756|1760|1837|1906|1909|1910|2281|2548|2697|3270|3753|3759|3778|4607|4619|4621|4622|4626|4632|4635|4638|5318|6262|6332|6546|6769|6869|6909|6915|6926|7134|7135|7136|7140|7168|7169|7171|8048|8082|8735|9127|9172|9475|9499|9826|10021|10060|23213|25802|26509|30819|55959|57057|92241|124093|342667	ACTA2|APBB1|ATP2B4|CACNA1C|CACNA1D|CALD1|CAMK2D|LTB4R|NKX2-5|DLG1|DMD|DMPK|DTNA|EDN1|EDNRA|EDNRB|FKBP1B|GAA|GJA1|HRC|KCNE1|KCNJ2|KCNMA1|MYBPC3|MYH1|MYH3|MYH4|MYH8|MYL1|MYL4|MYLK|PKP2|RYR2|SCN7A|SLC8A1|STAC|TACR1|TBX2|TBXA2R|TBX3|TNNC1|TNNI1|TNNI2|TNNT3|TPM1|TPM2|TPM4|CSRP3|SSPN|MYH13|P2RX6|MYOM2|ROCK2|MYOT|ARHGEF11|HCN4|ABCC9|SULF1|LMOD1|MYOF|KCNIP2|SULF2|TBX20|RCSD1|CCDC78|STAC2	-14.7324	0	21	0	0	-26.9815	3.1532061800318134
1	-16.6911	GO:0007420	M1	1	0	GO Biological Processes	19	brain development	19_GO:0032502 developmental process	-16.6911	2.105180087818442	9.524659448078152	30284	745	2684	139	5.178837555886736	0.4277376964265206	25|351|358|401|493|596|648|650|652|653|1021|1281|1282|1436|1746|1749|1901|1956|1959|2009|2020|2057|2131|2146|2255|2263|2309|2353|2539|2624|2737|2895|3084|3199|3212|3213|3339|3340|3398|3400|3624|3688|3753|3912|4009|4036|4192|4211|4212|4435|4487|4669|4747|4852|4915|5076|5090|5101|5270|5307|5308|5362|5538|5592|5663|5881|5914|5915|6259|6271|6310|6513|6594|6666|6751|6926|6935|7026|7048|7301|7360|7474|…	ABL1|APP|AQP1|PHOX2A|ATP2B4|BCL2|BMI1|BMP2|BMP4|BMP5|CDK6|COL3A1|COL4A1|CSF1R|DLX2|DLX5|S1PR1|EGFR|EGR2|EML1|EN2|EPOR|EXT1|EZH2|FGF10|FGFR2|FOXO3|FOS|G6PD|GATA2|GLI3|GRID2|NRG1|HOXA2|HOXB2|HOXB3|HSPG2|NDST1|ID2|ID4|INHBA|ITGB1|KCNE1|LAMB1|LMX1A|LRP2|MDK|MEIS1|MEIS2|CITED1|MSX1|NAGLU|NEFL|NPY|NTRK2|PAX2|PBX3|PCDH9|SERPINE2|PITX1|PITX2|PLXNA2|PPT1|PRKG1|PSEN1|RAC3|RARA|RARB|RYK|S100A1|ATXN1|SLC2A1|…	-14.663	0	39	0	0	-19.2406	3.5259873323397914
1	-16.6889	GO:0060541	M1	1	0	GO Biological Processes	19	respiratory system development	19_GO:0032502 developmental process	-16.6889	3.2310865736350087	10.35715664522247	30284	220	2684	63	2.3472429210134127	0.2922335124034279	302|650|652|659|1116|1281|1636|1749|1956|2034|2131|2200|2255|2263|2294|2355|2627|2719|2737|3371|3675|3694|3791|3911|3988|4015|4124|4323|4487|5156|5914|6909|6943|7040|7048|7068|7474|7481|7490|8817|8985|9496|9509|9719|9963|10365|10413|10630|10905|23414|27031|28511|28996|51176|53834|54206|57190|57333|57493|83716|84695|93649|284217	ANXA2|BMP2|BMP4|BMPR2|CHI3L1|COL3A1|ACE|DLX5|EGFR|EPAS1|EXT1|FBN1|FGF10|FGFR2|FOXF1|FOSL2|GATA6|GPC3|GLI3|TNC|ITGA3|ITGB6|KDR|LAMA5|LIPA|LOX|MAN2A1|MMP14|MSX1|PDGFRA|RARA|TBX2|TCF21|TGFB1|TGFBR2|THRB|WNT5A|WNT11|WT1|FGF18|PLOD3|TBX4|ADAMTS2|ADAMTSL2|SLC23A1|KLF2|YAP1|PDPN|MAN1A2|ZFPM2|NPHP3|NKIRAS2|HIPK2|LEF1|FGFRL1|ERRFI1|SELENON|RCN3|HEG1|CRISPLD2|LOXL3|MYOCD|LAMA1	-14.663	0	53	1	1	-16.6889	3.970000551967765
1	-16.6821	GO:0098742	M1	1	0	GO Biological Processes	19	cell-cell adhesion via plasma-membrane adhesion molecules	19_GO:0009987 cellular process	-16.6821	3.0145845894813483	10.212980574042719	30284	262	2684	70	2.608047690014903	0.3076295458815545	1001|1003|1004|1005|1008|1009|1012|1015|1016|1823|1824|1828|1829|1830|2895|3383|3675|3678|3688|5099|5101|5175|5797|6402|6403|7042|7048|7216|7412|8578|8642|9073|9076|9499|10893|22865|22883|23022|23654|23705|23767|24146|25945|27253|27255|28316|51294|53834|53842|54510|55714|56104|56111|56129|57575|57689|57863|79633|84631|84962|90952|91179|140628|145581|147409|222256|253559|286204|386724|389118	CDH3|CDH5|CDH6|CDH7|CDH10|CDH11|CDH13|CDH17|CDH18|DSC1|DSC2|DSG1|DSG2|DSG3|GRID2|ICAM1|ITGA3|ITGA5|ITGB1|PCDH7|PCDH9|PECAM1|PTPRM|SELL|SELP|TGFB2|TGFBR2|TRO|VCAM1|SCARF1|DCHS1|CLDN8|CLDN1|MYOT|MMP24|SLITRK3|CLSTN1|PALLD|PLXNB2|CADM1|FLRT3|CLDN15|NECTIN3|PCDH17|CNTN6|CDH20|PCDH12|FGFRL1|CLDN22|PCDH18|TENM3|PCDHGB1|PCDHGA4|PCDHB7|PCDH10|LRRC4C|CADM3|FAT4|SLITRK2|AJUBA|ESAM|SCARF2|GATA5|LRFN5|DSG4|C…	-14.6607	0	9	0	0	-34.3477	5.095620402865246
1	-16.6804	GO:0030323	M1	1	0	GO Biological Processes	19	respiratory tube development	19_GO:0032502 developmental process	-16.6804	3.379220346932754	10.447550963110528	30284	197	2684	59	2.1982116244411327	0.28301984738840225	302|650|652|659|1116|1281|1636|1956|2034|2131|2200|2255|2263|2294|2355|2627|2719|2737|3371|3675|3694|3791|3911|3988|4015|4124|4323|5125|5156|6909|6943|7040|7048|7068|7474|7481|8817|8985|9496|9509|9719|9963|10365|10413|10630|10905|23414|27031|28511|28996|51696|54206|57190|57333|57493|83716|84695|93649|284217	ANXA2|BMP2|BMP4|BMPR2|CHI3L1|COL3A1|ACE|EGFR|EPAS1|EXT1|FBN1|FGF10|FGFR2|FOXF1|FOSL2|GATA6|GPC3|GLI3|TNC|ITGA3|ITGB6|KDR|LAMA5|LIPA|LOX|MAN2A1|MMP14|PCSK5|PDGFRA|TBX2|TCF21|TGFB1|TGFBR2|THRB|WNT5A|WNT11|FGF18|PLOD3|TBX4|ADAMTS2|ADAMTSL2|SLC23A1|KLF2|YAP1|PDPN|MAN1A2|ZFPM2|NPHP3|NKIRAS2|HIPK2|HECA|ERRFI1|SELENON|RCN3|HEG1|CRISPLD2|LOXL3|MYOCD|LAMA1	-14.6607	0	53	0	0	-16.6889	3.970000551967765
1	-16.6042	GO:0003151	M1	1	0	GO Biological Processes	19	outflow tract morphogenesis	19_GO:0032502 developmental process	-16.6042	5.014737539327704	11.282641527705525	30284	81	2684	36	1.3412816691505216	0.2220426866486104	652|659|1482|1906|1909|2022|2263|2627|4036|4091|4208|4488|4887|5308|5914|5915|6909|6926|7042|7048|7049|7291|7481|8321|8828|8829|9249|9464|10370|10512|23129|23414|54345|55742|57057|161882	BMP4|BMPR2|NKX2-5|EDN1|EDNRA|ENG|FGFR2|GATA6|LRP2|SMAD6|MEF2C|MSX2|NPY2R|PITX2|RARA|RARB|TBX2|TBX3|TGFB2|TGFBR2|TGFBR3|TWIST1|WNT11|FZD1|NRP2|NRP1|DHRS3|HAND2|CITED2|SEMA3C|PLXND1|ZFPM2|SOX18|PARVA|TBX20|ZFPM1	-14.5874	0	6	0	0	-47.8846	8.245385761779204
1	-16.5853	GO:0050767	M1	1	0	GO Biological Processes	19	regulation of neurogenesis	19_GO:0032502 developmental process	-16.5853	2.63880342291236	9.917718315574467	30284	372	2684	87	3.241430700447094	0.34183917673259856	302|567|650|659|706|1030|1523|1636|1746|1949|1956|1959|2146|2147|2332|2335|2624|2737|3196|3213|3398|3400|3458|3572|3688|4036|4038|4067|4124|4137|4192|4747|4776|4915|5270|5324|5663|5764|5925|6259|6281|6356|6696|7040|7052|7424|7474|7832|8408|8829|8864|9001|9037|9148|9253|9353|9444|9693|9706|9820|10154|10413|22891|22906|22920|22933|23111|23129|23363|23500|23654|26022|26230|27185|29956|50937|51176|51…	ANXA2|B2M|BMP2|BMPR2|TSPO|CDKN2B|CUX1|ACE|DLX2|EFNB3|EGFR|EGR2|EZH2|F2|FMR1|FN1|GATA2|GLI3|TLX2|HOXB3|ID2|ID4|IFNG|IL6ST|ITGB1|LRP2|LRP4|LYN|MAN2A1|MAPT|MDK|NEFL|NFATC4|NTRK2|SERPINE2|PLAG1|PSEN1|PTN|RB1|RYK|S100A10|CCL11|SPP1|TGFB1|TGM2|VEGFC|WNT5A|BTG2|ULK1|NRP1|PER2|HAP1|SEMA5A|NEURL1|NUMBL|SLIT2|QKI|RAPGEF2|ULK2|CUL7|PLXNC1|YAP1|ZNF365|TRAK1|KIFAP3|SIRT2|SPART|PLXND1|OBSL1|DAAM2|PLXNB2|TMEM98…	-14.5716	0	29	0	0	-22.102	2.733805156351556
1	-16.5812	GO:0010595	M1	1	0	GO Biological Processes	19	positive regulation of endothelial cell migration	19_GO:0040011 locomotion	-16.5812	3.9872819156684556	10.7668170330141	30284	133	2684	47	1.751117734724292	0.2531804844998543	25|207|301|388|1906|2113|2185|2549|2624|2625|2896|3162|3315|3690|3791|4780|5025|5155|5578|5641|5743|6237|6678|7010|7040|7049|7057|7424|7474|8613|8817|8828|8829|9037|9475|10000|10769|25960|27086|51157|54828|57381|57608|64094|84913|154796|284361	ABL1|AKT1|ANXA1|RHOB|EDN1|ETS1|PTK2B|GAB1|GATA2|GATA3|GRN|HMOX1|HSPB1|ITGB3|KDR|NFE2L2|P2RX4|PDGFB|PRKCA|LGMN|PTGS2|RRAS|SPARC|TEK|TGFB1|TGFBR3|THBS1|VEGFC|WNT5A|PLPP3|FGF18|NRP2|NRP1|SEMA5A|ROCK2|AKT3|PLK2|ADGRA2|FOXP1|ZNF580|BCAS3|RHOJ|JCAD|SMOC2|ATOH8|AMOT|EMC10	-14.5705	0	43	0	0	-18.1141	3.9872819156684556
1	-16.5179	GO:0060840	M1	1	0	GO Biological Processes	19	artery development	19_GO:0032502 developmental process	-16.5179	4.448168634644045	10.984535885884348	30284	104	2684	41	1.527570789865872	0.2367373286317787	94|187|348|652|659|1281|1906|1909|1959|2022|2294|2548|2737|3198|3209|3248|3340|4015|4036|4091|4638|4669|5159|5311|6909|7042|7048|7481|8131|8829|9464|10370|23129|30008|51684|54567|56999|57178|81031|93649|221395	ACVRL1|APLNR|APOE|BMP4|BMPR2|COL3A1|EDN1|EDNRA|EGR2|ENG|FOXF1|GAA|GLI3|HOXA1|HOXA13|HPGD|NDST1|LOX|LRP2|SMAD6|MYLK|NAGLU|PDGFRB|PKD2|TBX2|TGFB2|TGFBR2|WNT11|NPRL3|NRP1|HAND2|CITED2|PLXND1|EFEMP2|SUFU|DLL4|ADAMTS9|ZMIZ1|SLC2A10|MYOCD|ADGRF5	-14.5101	0	54	1	1	-16.5179	4.767532167670704
1	-16.5002	GO:0001570	M1	1	0	GO Biological Processes	19	vasculogenesis	19_GO:0032502 developmental process	-16.5002	5.2551701610762915	11.350943827617707	30284	73	2684	34	1.2667660208643816	0.21586817914084006	133|187|677|1482|2022|2294|3209|3685|3791|4435|4882|4915|5159|7040|7048|7049|7490|8829|9444|9820|10370|10413|23414|25976|51162|54345|54922|55273|57007|57178|57493|84700|93649|154796	ADM|APLNR|ZFP36L1|NKX2-5|ENG|FOXF1|HOXA13|ITGAV|KDR|CITED1|NPR2|NTRK2|PDGFRB|TGFB1|TGFBR2|TGFBR3|WT1|NRP1|QKI|CUL7|CITED2|YAP1|ZFPM2|TIPARP|EGFL7|SOX18|RASIP1|TMEM100|ACKR3|ZMIZ1|HEG1|MYO18B|MYOCD|AMOT	-14.4954	0	55	1	1	-16.5002	5.2551701610762915
1	-16.4609	GO:0040013	M1	1	0	GO Biological Processes	19	negative regulation of locomotion	19_GO:0040011 locomotion	-16.4609	2.519280260256079	9.789226764821752	30284	421	2684	94	3.502235469448584	0.3548461042451869	94|140|199|207|285|348|388|397|493|596|652|653|969|1009|1281|1588|1634|1647|1803|1830|1991|1992|2022|2192|2309|2625|2697|3162|3486|4070|4163|4208|4739|4780|4856|5054|5468|5592|5797|5800|5912|6237|6259|6347|6915|7026|7040|7049|7057|7076|7168|7474|8434|8829|9037|9353|9368|9750|10076|10370|10395|11117|22915|22998|23189|23213|23236|23309|26585|28984|29956|51765|54567|56940|56999|57175|57522|57561|578…	ACVRL1|ADORA3|AIF1|AKT1|ANGPT2|APOE|RHOB|ARHGDIB|ATP2B4|BCL2|BMP4|BMP5|CD69|CDH11|COL3A1|CYP19A1|DCN|GADD45A|DPP4|DSG3|ELANE|SERPINB1|ENG|FBLN1|FOXO3|GATA3|GJA1|HMOX1|IGFBP3|TACSTD2|MCC|MEF2C|NEDD9|NFE2L2|CCN3|SERPINE1|PPARG|PRKG1|PTPRM|PTPRO|RAP2B|RRAS|RYK|CCL2|TBXA2R|NR2F2|TGFB1|TGFBR3|THBS1|TIMP1|TPM1|WNT5A|RECK|NRP1|SEMA5A|SLIT2|NHERF1|RIPOR2|PTPRU|CITED2|DLC1|EMILIN1|MMRN1|LIMCH1|KANK1|SULF1…	-14.4591	0	56	1	1	-16.4609	2.519280260256079
1	-16.397	GO:1903522	M1	1	0	GO Biological Processes	19	regulation of blood circulation	19_GO:0032501 multicellular organismal process	-16.397	2.9804572167702386	10.097792786889569	30284	265	2684	70	2.608047690014903	0.3076295458815545	25|120|133|140|146|147|351|491|493|551|659|775|776|817|1129|1482|1621|1636|1739|1756|1760|1824|1829|1832|1889|1906|1909|1910|1956|2034|2281|2548|2626|2697|2740|3270|3680|3688|3753|3759|4205|4635|5025|5142|5318|5350|5743|6262|6271|6546|6547|6869|6909|6915|7042|7068|7168|8048|8654|8864|10021|10060|11149|27129|30819|30845|64091|79987|143872|388591	ABL1|ADD3|ADM|ADORA3|ADRA1D|ADRA1B|APP|ATP2B2|ATP2B4|AVP|BMPR2|CACNA1C|CACNA1D|CAMK2D|CHRM2|NKX2-5|DBH|ACE|DLG1|DMD|DMPK|DSC2|DSG2|DSP|ECE1|EDN1|EDNRA|EDNRB|EGFR|EPAS1|FKBP1B|GAA|GATA4|GJA1|GLP1R|HRC|ITGA9|ITGB1|KCNE1|KCNJ2|MEF2A|MYL4|P2RX4|PDE4B|PKP2|PLN|PTGS2|RYR2|S100A1|SLC8A1|SLC8A3|TACR1|TBX2|TBXA2R|TGFB2|THRB|TPM1|CSRP3|PDE5A|PER2|HCN4|ABCC9|POPDC1|HSPB7|KCNIP2|EHD3|POPDC2|SVEP1|ARHGAP42|RN…	-14.3981	0	21	0	0	-26.9815	3.1532061800318134
1	-16.3551	GO:1902903	M1	1	0	GO Biological Processes	19	regulation of supramolecular fiber organization	19_GO:0050789 regulation of biological process	-16.3551	2.5541480377545955	9.782204626409433	30284	402	2684	91	3.390461997019374	0.3493398965466005	25|118|120|165|246|348|351|1003|1027|1073|1236|1739|1901|1906|2039|2185|2241|3055|3059|3071|3339|4070|4088|4130|4137|5071|5295|5581|5663|5829|5925|6249|6281|6356|6622|6708|6710|6840|6869|7148|7168|8500|8829|9037|9353|9475|9647|9659|9788|10092|10109|10395|11117|11135|11346|22911|22998|23075|23189|23325|23354|23500|23580|23616|24139|25802|28984|30008|51332|51429|54434|55243|57175|57482|79709|79822|…	ABL1|ADD1|ADD3|AEBP1|ALOX15|APOE|APP|CDH5|CDKN1B|CFL2|CCR7|DLG1|S1PR1|EDN1|DMTN|PTK2B|FER|HCK|HCLS1|NCKAP1L|HSPG2|TACSTD2|SMAD3|MAP1A|MAPT|PRKN|PIK3R1|PRKCE|PSEN1|PXN|RB1|CLIP1|S100A10|CCL11|SNCA|SPTA1|SPTB|SVIL|TACR1|TNXB|TPM1|PPFIA1|NRP1|SEMA5A|SLIT2|ROCK2|PPM1F|PDE4DIP|MTSS1|ARPC5|ARPC2|DLC1|EMILIN1|CDC42EP1|SYNPO|WDR47|LIMCH1|SWAP70|KANK1|WASHC4|HAUS5|DAAM2|CDC42EP4|SH3BP1|EML2|LMOD1|RGCC|EFE…	-14.3592	0	26	0	0	-24.8088	3.6887252092170124
1	-16.3523	GO:0050865	M1	1	0	GO Biological Processes	19	regulation of cell activation	19_GO:0032501 multicellular organismal process	-16.3523	2.177148686675963	9.483112917021932	30284	653	2684	126	4.694485842026825	0.4082834495080718	25|59|199|207|239|301|348|351|567|596|648|652|677|868|942|969|975|1026|1075|1236|1540|1739|1803|1880|1947|1948|1949|2147|2241|2255|2309|2335|2615|2621|2625|2737|2896|3071|3142|3398|3458|3479|3561|3572|3603|3606|3624|3956|3958|4004|4067|4192|4208|4254|4323|4739|4921|5155|5156|5270|5321|5573|5578|5592|5618|5621|5914|6347|6403|6522|6601|6622|6655|6666|6708|6869|6932|6935|7006|7040|7048|7056|7057|709…	ABL1|ACTA2|AIF1|AKT1|ALOX12|ANXA1|APOE|APP|B2M|BCL2|BMI1|BMP4|ZFP36L1|CBLB|CD86|CD69|CD81|CDKN1A|CTSC|CCR7|CYLD|DLG1|DPP4|GPR183|EFNB1|EFNB2|EFNB3|F2|FER|FGF10|FOXO3|FN1|LRRC32|GAS6|GATA3|GLI3|GRN|NCKAP1L|HLX|ID2|IFNG|IGF1|IL2RG|IL6ST|IL16|IL18|INHBA|LGALS1|LGALS3|LMO1|LYN|MDK|MEF2C|KITLG|MMP14|NEDD9|DDR2|PDGFB|PDGFRA|SERPINE2|PLA2G4A|PRKAR1A|PRKCA|PRKG1|PRLR|PRNP|RARA|CCL2|SELP|SLC4A2|SMARCC2|SN…	-14.3592	0	57	1	1	-16.3523	2.404607754513694
1	-16.3085	GO:0061041	M1	1	0	GO Biological Processes	19	regulation of wound healing	19_GO:0050896 response to stimulus	-16.3085	3.8685118160528	10.608558691741813	30284	140	2684	48	1.7883755588673622	0.2558111996688169	239|301|302|348|710|1906|2039|2147|2152|3688|4088|4638|4780|4921|5054|5055|5155|5156|5270|5327|5328|5581|5592|5627|6558|6915|7035|7056|7057|7128|7494|8840|9076|11117|22915|23189|55612|58189|64094|79001|84034|84959|90102|114897|135228|170692|196527|401720	ALOX12|ANXA1|ANXA2|APOE|SERPING1|EDN1|DMTN|F2|F3|ITGB1|SMAD3|MYLK|NFE2L2|DDR2|SERPINE1|SERPINB2|PDGFB|PDGFRA|SERPINE2|PLAT|PLAU|PRKCE|PRKG1|PROS1|SLC12A2|TBXA2R|TFPI|THBD|THBS1|TNFAIP3|XBP1|CCN4|CLDN1|EMILIN1|MMRN1|KANK1|FERMT1|WFDC1|SMOC2|VKORC1|EMILIN2|UBASH3B|PHLDB2|C1QTNF1|CD109|ADAMTS18|ANO6|FIGNL2	-14.3183	0	50	0	0	-17.2588	5.459593288784193
1	-16.2931	GO:0048863	M1	1	0	GO Biological Processes	19	stem cell differentiation	19_GO:0032502 developmental process	-16.2931	3.4028576159723696	10.333511525679532	30284	189	2684	57	2.1236959761549925	0.27828749850519346	2|596|652|659|1021|1045|1636|1906|1909|1910|1947|2131|2146|2263|2335|2487|2627|3084|3214|3233|3688|3911|4093|4208|4254|4300|4487|4488|5076|5308|6591|6886|6909|6926|7042|7291|7538|8626|8828|8829|9037|9464|9965|10370|10512|26147|26585|54345|56920|57715|64839|80031|93649|223117|340665|399694|100170841	A2M|BCL2|BMP4|BMPR2|CDK6|CDX2|ACE|EDN1|EDNRA|EDNRB|EFNB1|EXT1|EZH2|FGFR2|FN1|FRZB|GATA6|NRG1|HOXB4|HOXD4|ITGB1|LAMA5|SMAD9|MEF2C|KITLG|MLLT3|MSX1|MSX2|PAX2|PITX2|SNAI2|TAL1|TBX2|TBX3|TGFB2|TWIST1|ZFP36|TP63|NRP2|NRP1|SEMA5A|HAND2|FGF19|CITED2|SEMA3C|PHF19|GREM1|SOX18|SEMA3G|SEMA4G|FBXL17|SEMA6D|MYOCD|SEMA3D|CYP26C1|SHC4|EPOP	-14.3057	0	58	1	1	-16.2931	4.5132637853949324
1	-16.1092	GO:0035051	M1	1	0	GO Biological Processes	19	cardiocyte differentiation	19_GO:0032502 developmental process	-16.1092	4.029699808388333	10.627222332555867	30284	126	2684	45	1.6766020864381521	0.24782903438858522	650|652|1482|1906|1909|2626|2627|3084|3624|3688|4000|4205|4208|4211|4669|4892|5156|5159|5308|5592|5914|5915|6443|6546|6909|6926|7042|7049|7291|7412|7490|8048|8470|9464|10370|11149|23363|26585|27250|50507|54345|79191|84700|91807|93649	BMP2|BMP4|NKX2-5|EDN1|EDNRA|GATA4|GATA6|NRG1|INHBA|ITGB1|LMNA|MEF2A|MEF2C|MEIS1|NAGLU|NRAP|PDGFRA|PDGFRB|PITX2|PRKG1|RARA|RARB|SGCB|SLC8A1|TBX2|TBX3|TGFB2|TGFBR3|TWIST1|VCAM1|WT1|CSRP3|SORBS2|HAND2|CITED2|POPDC1|OBSL1|GREM1|PDCD4|NOX4|SOX18|IRX3|MYO18B|MYLK3|MYOCD	-14.1246	0	20	0	0	-27.2675	5.014737539327703
1	-15.9947	GO:0048812	M1	1	0	GO Biological Processes	19	neuron projection morphogenesis	19_GO:0032502 developmental process	-15.9947	2.356322458238319	9.51716710258601	30284	498	2684	104	3.874813710879285	0.3725227114741463	288|322|351|596|1009|1436|1749|1889|1906|1909|1942|1947|1948|1949|1956|1959|2131|2263|2625|2636|2737|3071|3199|3672|3688|3913|4009|4036|4038|4130|4205|4684|4747|4776|4803|4853|4882|4908|4909|4917|5076|5592|5764|5797|5800|5881|6259|6277|6383|6446|6586|6812|7474|8128|8408|8522|8633|8828|8829|8904|9037|9252|9253|9353|9499|9637|9706|10211|10512|10631|22865|22891|22906|22911|23022|23043|23111|23181|23…	ANK3|APBB1|APP|BCL2|CDH11|CSF1R|DLX5|ECE1|EDN1|EDNRA|EFNA1|EFNB1|EFNB2|EFNB3|EGFR|EGR2|EXT1|FGFR2|GATA3|GBX1|GLI3|NCKAP1L|HOXA2|ITGA1|ITGB1|LAMB2|LMX1A|LRP2|LRP4|MAP1A|MEF2A|NCAM1|NEFL|NFATC4|NGF|NOTCH2|NPR2|NTF3|NTF4|NTN3|PAX2|PRKG1|PTN|PTPRM|PTPRO|RAC3|RYK|S100A6|SDC2|SGK1|SLIT3|STXBP1|WNT5A|ST8SIA2|ULK1|GAS7|UNC5C|NRP2|NRP1|CPNE1|SEMA5A|RPS6KA5|NUMBL|SLIT2|MYOT|FEZ2|ULK2|FLOT1|SEMA3C|POSTN|SLI…	-14.0129	0	25	0	0	-25.9944	3.520985931868388
1	-15.9513	GO:0070482	M1	1	0	GO Biological Processes	19	response to oxygen levels	19_GO:0050896 response to stimulus	-15.9513	2.66633739482986	9.735532306658856	30284	347	2684	82	3.055141579731744	0.3321901915484812	94|133|207|285|355|358|360|596|650|677|824|1026|1027|1277|1543|1636|1735|1803|1906|1909|1958|2022|2034|2185|2263|2309|2353|2355|2572|2627|2982|2983|3339|3624|3673|3778|4000|4017|4088|4323|4780|4921|5034|5327|5328|5351|5352|5468|5581|5664|5743|6262|6513|6547|6649|7010|7040|7042|7049|7057|7291|7412|7424|9114|10060|10370|10397|10631|22933|28984|28996|29997|50809|64506|65018|80315|84557|84962|93649|1…	ACVRL1|ADM|AKT1|ANGPT2|FAS|AQP1|AQP3|BCL2|BMP2|ZFP36L1|CAPN2|CDKN1A|CDKN1B|COL1A1|CYP1A1|ACE|DIO3|DPP4|EDN1|EDNRA|EGR1|ENG|EPAS1|PTK2B|FGFR2|FOXO3|FOS|FOSL2|GAD2|GATA6|GUCY1A1|GUCY1B1|HSPG2|INHBA|ITGA2|KCNMA1|LMNA|LOXL2|SMAD3|MMP14|NFE2L2|DDR2|P4HB|PLAT|PLAU|PLOD1|PLOD2|PPARG|PRKCE|PSEN2|PTGS2|RYR2|SLC2A1|SLC8A3|SOD3|TEK|TGFB1|TGFB2|TGFBR3|THBS1|TWIST1|VCAM1|VEGFC|ATP6V0D1|ABCC9|CITED2|NDRG1|POST…	-13.9723	0	59	1	1	-15.9513	2.7261324878224427
1	-15.9267	GO:0071675	M1	1	0	GO Biological Processes	19	regulation of mononuclear cell migration	19_GO:0040011 locomotion	-15.9267	3.7356406331816165	10.403590822737108	30284	148	2684	49	1.825633383010432	0.25841313363455237	25|199|207|351|653|719|969|975|1236|1240|1435|1436|1588|1893|2185|2621|3690|3958|4067|4192|4323|4478|4739|4814|4856|5025|5054|5641|5919|6346|6347|6351|7040|7057|7474|9353|9750|11117|23236|26585|57402|57509|79148|81704|83692|83700|131450|196527|375056	ABL1|AIF1|AKT1|APP|BMP5|C3AR1|CD69|CD81|CCR7|CMKLR1|CSF1|CSF1R|CYP19A1|ECM1|PTK2B|GAS6|ITGB3|LGALS3|LYN|MDK|MMP14|MSN|NEDD9|NINJ1|CCN3|P2RX4|SERPINE1|LGMN|RARRES2|CCL1|CCL2|CCL4|TGFB1|THBS1|WNT5A|SLIT2|RIPOR2|EMILIN1|PLCB1|GREM1|S100A14|MTUS1|MMP28|DOCK8|CD99L2|JAM3|CD200R1|ANO6|MIA3	-13.9505	0	5	0	0	-48.098	4.018659534940694
1	-15.8995	GO:0051129	M1	1	0	GO Biological Processes	19	negative regulation of cellular component organization	19_GO:0048519 negative regulation of biological process	-15.8995	2.086611681603822	9.267526321030608	30284	730	2684	135	5.029806259314456	0.42186940918642707	20|94|112|118|120|207|302|336|348|351|567|599|652|1003|1471|1601|1636|1803|1901|1942|1948|1949|2039|3082|3196|3300|3339|3479|3675|3685|3690|3920|3958|4000|4038|4070|4137|4323|4776|5071|5253|5295|5376|5468|5621|5663|5783|5800|6259|6457|6622|6696|6708|6710|6812|6840|7040|7049|7057|7132|7431|7474|8291|8408|8500|8558|8829|8850|8870|8934|9023|9037|9353|9475|9554|9637|9693|9706|10039|10105|10395|10413|…	ABCA2|ACVRL1|ADCY6|ADD1|ADD3|AKT1|ANXA2|APOA2|APOE|APP|B2M|BCL2L2|BMP4|CDH5|CST3|DAB2|ACE|DPP4|S1PR1|EFNA1|EFNB2|EFNB3|DMTN|HGF|TLX2|DNAJB2|HSPG2|IGF1|ITGA3|ITGAV|ITGB3|LAMP2|LGALS3|LMNA|LRP4|TACSTD2|MAPT|MMP14|NFATC4|PRKN|PHF2|PIK3R1|PMP22|PPARG|PRNP|PSEN1|PTPN13|PTPRO|RYK|SH3GL3|SNCA|SPP1|SPTA1|SPTB|STXBP1|SVIL|TGFB1|TGFBR3|THBS1|TNFRSF1A|VIM|WNT5A|DYSF|ULK1|PPFIA1|CDK10|NRP1|KAT2B|IER3|RAB29|C…	-13.9261	0	44	0	0	-18.0588	3.0145845894813483
1	-15.8669	GO:0060828	M1	1	0	GO Biological Processes	19	regulation of canonical Wnt signaling pathway	19_GO:0050896 response to stimulus	-15.8669	2.892073364287367	9.865128130719848	30284	277	2684	71	2.645305514157973	0.3097598404815776	267|348|351|650|1001|1277|1482|1540|1601|1749|1956|1958|2255|2263|2309|2487|2719|2737|3087|3487|3489|3836|4038|4088|4163|4192|4300|5071|5218|5663|5800|6478|6591|7040|7090|7474|7481|8321|8323|8434|8549|9037|9368|10076|10413|23189|23500|25805|25937|25960|26524|26585|27031|27303|55612|55959|63923|79971|80114|80139|83595|84445|84870|85407|85409|92162|115908|130574|139886|147906|256130	AMFR|APOE|APP|BMP2|CDH3|COL1A1|NKX2-5|CYLD|DAB2|DLX5|EGFR|EGR1|FGF10|FGFR2|FOXO3|FRZB|GPC3|GLI3|HHEX|IGFBP4|IGFBP6|KPNA1|LRP4|SMAD3|MCC|MDK|MLLT3|PRKN|CDK14|PSEN1|PTPRO|SIAH2|SNAI2|TGFB1|TLE3|WNT5A|WNT11|FZD1|FZD6|RECK|LGR5|SEMA5A|NHERF1|PTPRU|YAP1|KANK1|DAAM2|BAMBI|WWTR1|ADGRA2|LATS2|GREM1|NPHP3|RBMS3|FERMT1|SULF2|TNN|WLS|BICC1|ZNF703|SOX7|LZTS2|RSPO3|NKD1|NKD2|TMEM88|CTHRC1|LYPD6|SPIN4|DACT3|TM…	-13.8962	0	38	0	0	-19.4695	3.3319397073385413
1	-15.8343	GO:0030324	M1	1	0	GO Biological Processes	19	lung development	19_GO:0032502 developmental process	-15.8343	3.332332069527346	10.136473539410575	30284	193	2684	57	2.1236959761549925	0.27828749850519346	302|650|652|659|1116|1281|1636|1956|2034|2131|2200|2255|2263|2294|2355|2627|2719|2737|3371|3675|3694|3791|3911|3988|4015|4124|4323|5156|6909|6943|7040|7048|7068|7474|7481|8817|8985|9496|9509|9719|9963|10365|10413|10630|10905|23414|27031|28511|28996|54206|57190|57333|57493|83716|84695|93649|284217	ANXA2|BMP2|BMP4|BMPR2|CHI3L1|COL3A1|ACE|EGFR|EPAS1|EXT1|FBN1|FGF10|FGFR2|FOXF1|FOSL2|GATA6|GPC3|GLI3|TNC|ITGA3|ITGB6|KDR|LAMA5|LIPA|LOX|MAN2A1|MMP14|PDGFRA|TBX2|TCF21|TGFB1|TGFBR2|THRB|WNT5A|WNT11|FGF18|PLOD3|TBX4|ADAMTS2|ADAMTSL2|SLC23A1|KLF2|YAP1|PDPN|MAN1A2|ZFPM2|NPHP3|NKIRAS2|HIPK2|ERRFI1|SELENON|RCN3|HEG1|CRISPLD2|LOXL3|MYOCD|LAMA1	-13.8664	0	53	0	0	-16.6889	3.970000551967765
1	-15.7776	GO:0003018	M1	1	0	GO Biological Processes	19	vascular process in circulatory system	19_GO:0032501 multicellular organismal process	-15.7776	2.881670222689211	9.828743936838743	30284	278	2684	71	2.645305514157973	0.3097598404815776	20|25|59|112|120|133|136|146|147|155|348|480|493|551|659|1003|1244|1621|1636|1889|1906|1909|1910|1956|2131|2982|3043|3351|3672|3680|3688|3778|4036|4037|4881|4922|5028|5139|5592|5743|6513|6536|6546|6558|6565|6649|6869|6915|7010|7040|8671|8850|8864|8985|9353|9368|9475|9590|10060|10365|10991|11309|55640|59342|79987|81031|83483|114134|143872|154796|196740	ABCA2|ABL1|ACTA2|ADCY6|ADD3|ADM|ADORA2B|ADRA1D|ADRA1B|ADRB3|APOE|ATP1A4|ATP2B4|AVP|BMPR2|CDH5|ABCC2|DBH|ACE|ECE1|EDN1|EDNRA|EDNRB|EGFR|EXT1|GUCY1A1|HBB|HTR1B|ITGA1|ITGA9|ITGB1|KCNMA1|LRP2|LRP3|NPR1|NTS|P2RY1|PDE3A|PRKG1|PTGS2|SLC2A1|SLC6A9|SLC8A1|SLC12A2|SLC15A2|SOD3|TACR1|TBXA2R|TEK|TGFB1|SLC4A4|KAT2B|PER2|PLOD3|SLIT2|NHERF1|ROCK2|AKAP12|ABCC9|KLF2|SLC38A3|SLCO2B1|FLVCR2|SCPEP1|SVEP1|SLC2A10|PLV…	-13.8123	0	11	0	0	-30.9193	3.419139231359798
1	-15.7566	GO:0007610	M1	1	0	GO Biological Processes	19	behavior	19_GO:0032501 multicellular organismal process	-15.7566	2.1712073415543447	9.293990604843742	30284	634	2684	122	4.545454545454546	0.4020644830803173	20|25|92|155|207|267|348|351|434|551|567|596|706|824|894|1271|1476|1621|1636|1803|1827|1949|1956|1958|1959|2131|2353|2354|2548|2636|2737|2740|2847|2894|2912|3073|3198|3218|3235|3236|3351|3398|3675|3678|3688|4009|4130|4137|4192|4208|4211|4212|4593|4669|4739|4776|4852|4887|4909|4915|4986|5025|5028|5071|5090|5270|5350|5413|5538|5581|5621|5641|5663|5743|5764|5923|6310|6356|6446|6448|6547|6622|6623|68…	ABCA2|ABL1|ACVR2A|ADRB3|AKT1|AMFR|APOE|APP|ASIP|AVP|B2M|BCL2|TSPO|CAPN2|CCND2|CNTFR|CSTB|DBH|ACE|DPP4|RCAN1|EFNB3|EGFR|EGR1|EGR2|EXT1|FOS|FOSB|GAA|GBX1|GLI3|GLP1R|MCHR1|GRID1|GRM2|HEXA|HOXA1|HOXB8|HOXD9|HOXD10|HTR1B|ID2|ITGA3|ITGA5|ITGB1|LMX1A|MAP1A|MAPT|MDK|MEF2C|MEIS1|MEIS2|MUSK|NAGLU|NEDD9|NFATC4|NPY|NPY2R|NTF4|NTRK2|OPRK1|P2RX4|P2RY1|PRKN|PBX3|SERPINE2|PLN|SEPTIN5|PPT1|PRKCE|PRNP|LGMN|PSEN1|P…	-13.7941	0	60	1	1	-15.7566	3.1487886874848368
1	-15.7177	GO:0010721	M1	1	0	GO Biological Processes	19	negative regulation of cell development	19_GO:0032502 developmental process	-15.7177	2.8504823907757473	9.78791435743928	30284	285	2684	72	2.682563338301043	0.31187392591472723	301|567|652|706|969|1021|1030|1746|1903|1910|1949|2147|2200|2487|2624|2737|3142|3196|3398|3400|3479|3624|3956|4038|4067|4192|4776|4882|4982|5295|5663|5744|5764|5914|5925|6259|6356|6522|6591|6696|6988|7040|7098|7099|7292|7474|7832|8408|8651|8829|9037|9444|9693|9706|10234|10272|10875|22920|22933|23111|23500|26022|29956|53342|55198|56920|58190|80031|84695|84959|161882|283659	ANXA1|B2M|BMP4|TSPO|CD69|CDK6|CDKN2B|DLX2|S1PR3|EDNRB|EFNB3|F2|FBN1|FRZB|GATA2|GLI3|HLX|TLX2|ID2|ID4|IGF1|INHBA|LGALS1|LRP4|LYN|MDK|NFATC4|NPR2|TNFRSF11B|PIK3R1|PSEN1|PTHLH|PTN|RARA|RB1|RYK|CCL11|SLC4A2|SNAI2|SPP1|TCTA|TGFB1|TLR3|TLR4|TNFSF4|WNT5A|BTG2|ULK1|SOCS1|NRP1|SEMA5A|QKI|RAPGEF2|ULK2|LRRC17|FSTL3|FGL2|KIFAP3|SIRT2|SPART|DAAM2|TMEM98|CERS2|IL17D|APPL2|SEMA3G|CTDSP1|SEMA6D|LOXL3|UBASH3B|ZFP…	-13.7578	0	15	0	0	-29.0346	2.922257127234129
1	-15.695	GO:0048858	M1	1	0	GO Biological Processes	19	cell projection morphogenesis	19_GO:0032502 developmental process	-15.695	2.3230034189532742	9.396446070466537	30284	510	2684	105	3.9120715350223545	0.3742368537836957	288|322|351|596|1009|1436|1749|1889|1906|1909|1942|1947|1948|1949|1956|1959|2131|2263|2625|2636|2737|3071|3199|3672|3688|3913|4009|4036|4038|4130|4192|4205|4684|4747|4776|4803|4853|4882|4908|4909|4917|5076|5592|5764|5797|5800|5881|6259|6277|6383|6446|6586|6812|7474|8128|8408|8522|8633|8828|8829|8904|9037|9252|9253|9353|9499|9637|9706|10211|10512|10631|22865|22891|22906|22911|23022|23043|23111|231…	ANK3|APBB1|APP|BCL2|CDH11|CSF1R|DLX5|ECE1|EDN1|EDNRA|EFNA1|EFNB1|EFNB2|EFNB3|EGFR|EGR2|EXT1|FGFR2|GATA3|GBX1|GLI3|NCKAP1L|HOXA2|ITGA1|ITGB1|LAMB2|LMX1A|LRP2|LRP4|MAP1A|MDK|MEF2A|NCAM1|NEFL|NFATC4|NGF|NOTCH2|NPR2|NTF3|NTF4|NTN3|PAX2|PRKG1|PTN|PTPRM|PTPRO|RAC3|RYK|S100A6|SDC2|SGK1|SLIT3|STXBP1|WNT5A|ST8SIA2|ULK1|GAS7|UNC5C|NRP2|NRP1|CPNE1|SEMA5A|RPS6KA5|NUMBL|SLIT2|MYOT|FEZ2|ULK2|FLOT1|SEMA3C|POSTN…	-13.7377	0	25	0	0	-25.9944	3.520985931868388
1	-15.6831	GO:0120039	M1	1	0	GO Biological Processes	19	plasma membrane bounded cell projection morphogenesis	19_GO:0032502 developmental process	-15.6831	2.3328997697866454	9.400436284995424	30284	503	2684	104	3.874813710879285	0.3725227114741463	288|322|351|596|1009|1436|1749|1889|1906|1909|1942|1947|1948|1949|1956|1959|2131|2263|2625|2636|2737|3071|3199|3672|3688|3913|4009|4036|4038|4130|4205|4684|4747|4776|4803|4853|4882|4908|4909|4917|5076|5592|5764|5797|5800|5881|6259|6277|6383|6446|6586|6812|7474|8128|8408|8522|8633|8828|8829|8904|9037|9252|9253|9353|9499|9637|9706|10211|10512|10631|22865|22891|22906|22911|23022|23043|23111|23181|23…	ANK3|APBB1|APP|BCL2|CDH11|CSF1R|DLX5|ECE1|EDN1|EDNRA|EFNA1|EFNB1|EFNB2|EFNB3|EGFR|EGR2|EXT1|FGFR2|GATA3|GBX1|GLI3|NCKAP1L|HOXA2|ITGA1|ITGB1|LAMB2|LMX1A|LRP2|LRP4|MAP1A|MEF2A|NCAM1|NEFL|NFATC4|NGF|NOTCH2|NPR2|NTF3|NTF4|NTN3|PAX2|PRKG1|PTN|PTPRM|PTPRO|RAC3|RYK|S100A6|SDC2|SGK1|SLIT3|STXBP1|WNT5A|ST8SIA2|ULK1|GAS7|UNC5C|NRP2|NRP1|CPNE1|SEMA5A|RPS6KA5|NUMBL|SLIT2|MYOT|FEZ2|ULK2|FLOT1|SEMA3C|POSTN|SLI…	-13.7285	0	25	0	0	-25.9944	3.520985931868388
1	-15.657	GO:0050679	M1	1	0	GO Biological Processes	19	positive regulation of epithelial cell proliferation	19_GO:0048518 positive regulation of biological process	-15.657	3.1572143452877395	9.968272068662827	30284	218	2684	61	2.272727272727273	0.28766716646999646	94|187|207|652|653|1001|1012|1482|1749|1893|1956|2137|2152|2255|2263|2624|2683|2896|3142|3162|3339|3479|3690|3791|3912|3915|4192|4853|4893|5076|5155|5578|5764|6356|6489|6869|7010|7040|7051|7128|7291|7424|7474|7494|8626|8742|8828|8829|9037|9076|9420|10000|10413|51157|51162|56005|57608|57804|80139|151306|284361	ACVRL1|APLNR|AKT1|BMP4|BMP5|CDH3|CDH13|NKX2-5|DLX5|ECM1|EGFR|EXTL3|F3|FGF10|FGFR2|GATA2|B4GALT1|GRN|HLX|HMOX1|HSPG2|IGF1|ITGB3|KDR|LAMB1|LAMC1|MDK|NOTCH2|NRAS|PAX2|PDGFB|PRKCA|PTN|CCL11|ST8SIA1|TACR1|TEK|TGFB1|TGM1|TNFAIP3|TWIST1|VEGFC|WNT5A|XBP1|TP63|TNFSF12|NRP2|NRP1|SEMA5A|CLDN1|CYP7B1|AKT3|YAP1|ZNF580|EGFL7|MYDGF|JCAD|POLD4|ZNF703|GPBAR1|EMC10	-13.7051	0	27	0	0	-24.355	3.8785860655737703
1	-15.6307	GO:0098657	M1	1	0	GO Biological Processes	19	import into cell	19_GO:0051179 localization	-15.6307	2.1044630276231753	9.199267940689417	30284	697	2684	130	4.843517138599106	0.41438913060113	19|25|133|199|246|301|348|351|408|480|493|775|776|824|975|1130|1175|1184|1514|1601|1793|1794|1803|1991|2621|2624|2690|3055|3339|3458|3576|3587|3685|3688|3690|3759|3769|3988|4036|4037|4038|4067|4240|4360|4641|4642|5071|5175|5538|5581|5663|5861|5914|6453|6457|6513|6536|6546|6547|6557|6558|6560|6565|6622|6623|6804|6844|6845|7052|7057|7099|7275|7301|7430|8406|8411|8522|8578|8804|9260|9368|9892|9902|9…	ABCA1|ABL1|ADM|AIF1|ALOX15|ANXA1|APOE|APP|ARRB1|ATP1A4|ATP2B4|CACNA1C|CACNA1D|CAPN2|CD81|LYST|AP2S1|CLCN5|CTSL|DAB2|DOCK1|DOCK2|DPP4|ELANE|GAS6|GATA2|GHR|HCK|HSPG2|IFNG|CXCL8|IL10RA|ITGAV|ITGB1|ITGB3|KCNJ2|KCNJ13|LIPA|LRP2|LRP3|LRP4|LYN|MFGE8|MRC1|MYO1C|MYO1D|PRKN|PECAM1|PPT1|PRKCE|PSEN1|RAB1A|RARA|ITSN1|SH3GL3|SLC2A1|SLC6A9|SLC8A1|SLC8A3|SLC12A1|SLC12A2|SLC12A4|SLC15A2|SNCA|SNCG|STX1A|VAMP2|VAMP…	-13.6813	0	61	1	1	-15.6307	2.6966041485064065
1	-15.6157	GO:1905314	M1	1	0	GO Biological Processes	19	semi-lunar valve development	19_GO:0032502 developmental process	-15.6157	6.21725	11.397798072066728	30284	49	2684	27	1.0059612518628913	0.19262111480731378	650|652|659|1009|1482|1942|2625|2626|4091|4772|4853|5925|6586|6591|6615|7040|7042|7048|7132|7291|9353|9475|11096|11117|54567|57057|140628	BMP2|BMP4|BMPR2|CDH11|NKX2-5|EFNA1|GATA3|GATA4|SMAD6|NFATC1|NOTCH2|RB1|SLIT3|SNAI2|SNAI1|TGFB1|TGFB2|TGFBR2|TNFRSF1A|TWIST1|SLIT2|ROCK2|ADAMTS5|EMILIN1|DLL4|TBX20|GATA5	-13.669	0	41	0	0	-18.3144	6.447519693421333
[truncated: 2,305 more rows]
