# Supplementary material for: Generation of multitissue cell-cultivated meat via multidirectional differentiation of stable porcine epiblast stem cells
Source: Nat Commun. 2026 Mar 2;17:3347. doi: 10.1038/s41467-026-70177-w (PMC13066626; doi:10.1038/s41467-026-70177-w)
Supplement: Supplementary file 4 — Source Data [file 41467_2026_70177_MOESM4_ESM.zip › Source Data/Source Data for Fig. 3.xlsx]

## Sheet: Figure 3f
		pgEpiSCs			M1			M2
CT	EF1A	12.0612	12.1019	12.035	18.2994	18.2567	18.2681	17.4	17.3706	17.3853
	MYOG	32.142	32.3988	32.3463	29.0702	28.9825	29.0264	28.1477	28.3525	28.2501
	MYH2	33.2231	32.9617	33.1206	33.0256	33.5633	33.2944	33.6417	33.5419	33.4918
	MYH3	26.7335	27.0913	26.7739	27.4068	27.5035	27.2052	26.1249	25.9266	26.2258
2^-(ΔΔCt)	MYOG	1.1087	0.954451	0.945003	703.762	726.004	709.859	715.123	607.968	659.372
	MYH2	0.916276	1.12973	0.966052	79.3213	53.0441	64.4174	27.7445	29.1302	30.4694
	MYH3	1.09271	0.877063	1.04344	51.726	46.9587	58.2049	67.4288	75.8048	62.2393
	Within each row, compare columns (simple effects within rows)
	Number of families	3
	Number of comparisons per family	2
	Alpha	0.05
	Dunnett's multiple comparisons test	Mean Diff.	95.00% CI of diff.	Below threshold?	Summary	Adjusted P Value
	MYOG
	pgEpiSCs vs. M1	-712.2	-748.4 to -676.1	Yes	***	0.0001
	pgEpiSCs vs. M2	-659.8	-827.2 to -492.4	Yes	**	0.0034
	MYH2
	pgEpiSCs vs. M1	-64.59	-106.1 to -23.04	Yes	*	0.0214
	pgEpiSCs vs. M2	-28.11	-32.31 to -23.92	Yes	**	0.0012
	MYH3
	pgEpiSCs vs. M1	-51.29	-68.71 to -33.87	Yes	**	0.0061
	pgEpiSCs vs. M2	-67.49	-89.19 to -45.78	Yes	**	0.0054
	Test details	Mean 1	Mean 2	Mean Diff.	SE of diff.	N1	N2	q	DF
	MYOG
	pgEpiSCs vs. M1	1.003	713.2	-712.2	6.671	3	3	106.8	2
	pgEpiSCs vs. M2	1.003	660.8	-659.8	30.9	3	3	21.36	2
	MYH2
	pgEpiSCs vs. M1	1.004	65.59	-64.59	7.668	3	3	8.423	2
	pgEpiSCs vs. M2	1.004	29.11	-28.11	0.7742	3	3	36.31	2
	MYH3
	pgEpiSCs vs. M1	1.004	52.3	-51.29	3.215	3	3	15.95	2
	pgEpiSCs vs. M2	1.004	68.49	-67.49	4.006	3	3	16.85	2

## Sheet: Figure 3g
		pgEpiSCs			M1			M2
CT	EF1A	16.8486	16.8993	16.8784	18.2994	18.2567	18.2681	17.4	17.3706	17.3853
	ADIPOQ	32.8613	33.5257	33.2897	28.0513	27.8827	28.117	27.2727	27.0459	27.1593
	PLIN1	35.5989	36.3271	35.9757	32.0447	32.5457	32.6112	32.5457	32.6112	32.5785
	LEP	33.2479	33.8992	33.6777	27.6666	27.7427	27.2546	26.9103	26.7615	27.0359
2^-(ΔΔCt)	ADIPOQ	1.26352	0.813829	0.972491	96.8885	105.719	90.583	89.1104	102.176	95.4196
	PLIN1	1.26707	0.780843	1.01073	40.69	39.5013	28.1327	15.414	14.4329	14.9154
	LEP	1.26009	0.831004	0.954984	164.93	151.882	214.712	149.351	162.242	135.513
	Within each row, compare columns (simple effects within rows)
	Number of families	3
	Number of comparisons per family	2
	Alpha	0.05
	Dunnett's multiple comparisons test	Mean Diff.	95.00% CI of diff.	Below threshold?	Summary	Adjusted P Value
	ADIPOQ
	pgEpiSCs vs. M1	-96.71	-120.8 to -72.61	Yes	**	0.0033
	pgEpiSCs vs. M2	-94.55	-115.7 to -73.41	Yes	**	0.0026
	PLIN1
	pgEpiSCs vs. M1	-35.09	-56.70 to -13.48	Yes	*	0.0196
	pgEpiSCs vs. M2	-13.9	-14.68 to -13.13	Yes	***	0.0002
	LEP
	pgEpiSCs vs. M1	-176.2	-279.9 to -72.41	Yes	*	0.018
	pgEpiSCs vs. M2	-148	-190.0 to -106.0	Yes	**	0.0042
	Test details	Mean 1	Mean 2	Mean Diff.	SE of diff.	N1	N2	q	DF
	ADIPOQ
	pgEpiSCs vs. M1	1.017	97.73	-96.71	4.448	3	3	21.74	2
	pgEpiSCs vs. M2	1.017	95.57	-94.55	3.902	3	3	24.23	2
	PLIN1
	pgEpiSCs vs. M1	1.02	36.11	-35.09	3.988	3	3	8.798	2
	pgEpiSCs vs. M2	1.02	14.92	-13.9	0.1429	3	3	97.31	2
	LEP
	pgEpiSCs vs. M1	1.015	177.2	-176.2	19.15	3	3	9.2	2
	pgEpiSCs vs. M2	1.015	149	-148	7.752	3	3	19.09	2

## Sheet: Figure 3n
		pgEpiSCs			3D scaffold-Diff
CT	EF1A	18.0556	18.1673	18.1194	20.8988	20.8362	20.8727
	MYOG	32.3326	32.7043	32.7424	30.7114	30.1291	30.6046
	MYMK	36.325	36.392	36.3585	30.7078	30.9064	30.272
	ADIPOQ	33.0683	34.8146	34.5098	31.2262	31.2234	30.8655
	LEP	35.6992	35.6777	35.2479	32.9928	32.9302	32.9969
2^-(ΔΔCt)	MYOG	1.15029	0.960595	0.905006	25.3932	36.4036	26.8546
	MYMK	0.982846	1.01373	1.00367	346.197	288.842	459.863
	ADIPOQ	2.00571	0.645936	0.771867	51.6027	49.5084	65.074
	LEP	0.970734	0.965987	1.06642	34.9481	34.9452	34.2223
	Table Analyzed	3D scaffold-Diff
	Column A	pgEpiSCs
	vs.	vs.
	Column B	3D scaffold-Diff
	Test details
	Test name	Unpaired t test
	Variance assumption	Individual variance for each row
	Multiple comparisons	Set P value threshold
	Method	Bonferroni-Dunn method
	Alpha	0.05
	Number of tests performed	4
	Number of rows omitted	0
		Below threshold?	P value	Mean of pgEpiSCs	Mean of 3D scaffold-Diff	Difference	SE of difference	t ratio	df	Adjusted P Value
	MYOG	Yes	0.0012	1.005	29.55	-28.55	3.453	8.266	4	0.0047
	MYMK	Yes	0.0019	1	365	-364	50.25	7.243	4	0.0077
	ADIPOQ	Yes	0.0004	1.141	55.4	-54.25	4.896	11.08	4	0.0015
	LEP	Yes	<0.0001	1.001	34.71	-33.7	0.2437	138.3	4	<0.0001
