# Supplementary material for: Generation of multitissue cell-cultivated meat via multidirectional differentiation of stable porcine epiblast stem cells
Source: Nat Commun. 2026 Mar 2;17:3347. doi: 10.1038/s41467-026-70177-w (PMC13066626; doi:10.1038/s41467-026-70177-w)
Supplement: Supplementary file 4 — Source Data [file 41467_2026_70177_MOESM4_ESM.zip › Source Data/Source Data for Fig. 4.xlsx]

## Sheet: Figure 4d
Muscle spheroids(μm)	Day1	Day10	Day20	Day30
	101.899	304.388	583.331	906.357
	84.526	287.006	566.535	873.277
	69.801	320.1	495.451	832.664
	101.112	248.196	715.154	973.233
	95.923	257.111	514.863	807.016
	106.217	264.703	473.625	812.528
	104.262	347.931	583.331	904.239
	73.317	308.104	566.535	811.656
	89.237	280.831	495.451	608.641
	105.821	324.29	515.154	753.293
	81.934	286.943	514.863	844.974
	83.192	335.261	473.625	991.377
	86.764	342.538	529.577	1006.36
	103.917	283.125	639.888	1173.28
	100.418	342.071	571.253	832.664
	92.963	298.09	563.978	973.233
	91.229	312.391	614.823	707.016
	72.385	313.851	547.795	812.528
	79.586	356.148	476.949	904.239
	105.177	345.307	450.634	711.656
	72.633	347.802	460.622	708.641
	97.942	292.423	574.11	653.293
	107.784	274.837	500.638	844.974
	90.371	299.76	579.828	991.377
	86.024	259.492	393.416	800.635
	72.192	310.955	468.582	797.871
	76.176	404.394	457.966	691.496
	64.074	298.786	432.339	890.578
	80.036	370.752	399.725	731.445
	86.51	280.04	475.624	724.92
	73.317	329.761	468.582	754.927
	52.456	343.777	650.709	771.725
	67.622	385.778	598.017	984.021
	94.264	401.255	506.712	696.937
	66.7	336.264	510.376	935.1
	74.613	343.561	517.497	662.716
	73.968	349.147	366.876	782.051
	76.176	359.044	440.684	734.387
	78.347	418.404	447.646	724.399
	74.184	362.335	385.325	691.554
	66.159	370.71	469.587	724.384
	59.885	372.358	456.473	618.027
	83.695	375.798	380.627	661.119
	49.438	350.813	645.943	692.217
	67.975	340.229	505.876	571.502
	77.938	356.676	518.404	541.125
	81.959	356.932	566.866	559.101
	92.576	331.122	558.755	570.604
	83.933	347.784	456.286	595.396
	81.372	333.56	330.354	632.473
Average	82.8	329.259	508.345	779.584

## Sheet: Figure 4e
Adipose spheroids (μm)	Day1	Day5	Day10	Day15
	68.542	279.58	458.095	378.613
	63.285	278.289	382.543	412.534
	89.499	307.174	378.452	376.688
	89.499	333.378	370.544	362.803
	96.933	268.496	344.629	432.975
	99.045	243.647	301.016	401.285
	82.377	304.954	329.438	519.377
	54.332	390	268.539	413.17
	63.64	304.792	271.088	388.975
	75.717	218.506	300.685	466.539
	89.499	241.234	307.648	397.187
	96.421	307.262	335.993	419.082
	82.541	264.153	345.756	518.36
	69	274.332	381.246	408.787
	71.309	318.904	357.524	357.749
	48.094	286.7	372.311	381.803
	51.788	336.013	269.624	356.769
	72	261.276	301.016	418.1
	81.056	215.604	327.613	438.62
	81.222	265.377	291.617	437.227
	63	285.568	356.002	432.942
	66.272	322.343	347.831	438.027
	81.609	286.575	368.174	389.181
	57.315	287.656	277.912	461.51
	60.671	327.124	409.757	562.879
	54.083	372.834	387.17	461.357
	57.079	326.173	474.146	473.711
	75.717	320.677	436.155	511.543
	78.23	291.062	419.006	423.805
	72.993	256.531	374.22	426.396
	74.216	339.478	333.397	506.98
	61.847	241.085	323.135	567.303
	64.761	348.852	329.218	560.906
	73.055	314.07	289.304	412.557
	108.416	310.221	258.966	466.617
	77.885	246.219	280.86	414.773
	96.047	342.71	275.361	423.444
	78	334.456	333.37	427.608
	85.381	264.766	328.42	469.614
	96.747	269.483	295.057	503.444
	69.065	311.827	358.706	540.37
	78.23	213.084	366.746	459.71
	89.499	309.364	292.098	410.674
	63.071	299.955	336.417	432.172
	86.377	344.308	336.941	589.654
	72.25	275.347	326.846	539.033
	84.853	302.881	460.818	626.836
	77.885	371.637	436.072	472.157
	103.446	384.574	396.232	640.026
	66.272	311.451	345.894	667.602
Average	76.0014	298.24	344.992	459.989

## Sheet: Figure 4l
Differential expression gene analysis (pgMCs-3D vs pgMCs-2D).
baseMean	log2FoldChange	lfcSE	stat	pvalue	padj	Sig	name.id
998.293	13.3608	1.18033	11.3196	1.04995e-29	7.50438e-29	Up	SLC30A8
23.7318	7.96605	1.25719	6.3364	2.3519e-10	7.63686e-10	Up	HOXD3
16.0091	7.39821	1.93646	3.82049	0.000133187	0.000286434	Up	ZNHIT2
15.3201	7.33426	1.29776	5.65147	1.59086e-08	4.63095e-08	Up	LRRC26
82.052	7.30746	0.871167	8.38812	4.93964e-17	2.2479e-16	Up	FNDC10
14.0259	7.20716	1.30396	5.52712	3.25523e-08	9.26713e-08	Up	ENSSSCG00000046262
13.3975	7.1409	1.31214	5.44219	5.26283e-08	1.47551e-07	Up	ENSSSCG00000004410
796.389	7.08283	0.260411	27.1987	6.73114e-163	2.95403e-161	Up	LRTM1
12.252	7.01242	1.31941	5.31482	1.06766e-07	2.93804e-07	Up	PRDM6
223.763	6.8814	0.458257	15.0165	5.7278e-51	6.75778e-50	Up	NPPC
10.6749	6.81337	1.3399	5.08497	3.6768e-07	9.71854e-07	Up	HOXC13
147.308	6.72779	0.540753	12.4415	1.55527e-35	1.30437e-34	Up	SHISA8
19.3991	6.70218	1.26716	5.28915	1.22889e-07	3.37168e-07	Up	TMEM275
9.20553	6.60049	1.36858	4.82286	1.41512e-06	3.5954e-06	Up	ENSSSCG00000035885
66.5469	6.59207	0.77169	8.54237	1.31491e-17	6.11947e-17	Up	ENSSSCG00000040236
310.129	6.55929	0.352793	18.5925	3.6962e-77	6.7749e-76	Up	FERD3L
324.776	6.54994	0.345053	18.9824	2.38259e-80	4.55229e-79	Up	HOXB2
29.2389	6.41751	1.15674	5.54795	2.89041e-08	8.25396e-08	Up	C15orf62
545.077	6.33106	0.251965	25.1268	2.53665e-139	9.10042e-138	Up	BCAS1
7.46056	6.29725	1.40708	4.47539	7.62736e-06	1.8278e-05	Up	ENSSSCG00000060961
7.41679	6.28971	1.44939	4.33956	1.42769e-05	3.34747e-05	Up	NPB
7.2823	6.26275	1.46028	4.28874	1.79689e-05	4.17235e-05	Up	ENSSSCG00000054270
488.057	6.21291	0.256262	24.2443	7.58578e-130	2.50724e-128	Up	DTHD1
347.746	6.1594	0.297221	20.7233	2.13467e-95	4.93001e-94	Up	MRPL57
314.768	6.12322	0.316736	19.3322	2.87598e-83	5.71362e-82	Up	CILP
6.19461	6.02886	1.44602	4.16928	3.05566e-05	6.93652e-05	Up	IFNA1
8543.11	6.01191	0.0682067	88.1425	0	0	Up	CA12
6.02632	5.98941	1.4628	4.09449	4.2309e-05	9.48205e-05	Up	CRYBB2
11.6411	5.95317	1.32258	4.50119	6.75747e-06	1.62524e-05	Up	XPNPEP2
5.73284	5.91658	1.50747	3.92485	8.67839e-05	0.000189076	Up	GJA3
5.71871	5.91351	1.46644	4.03256	5.51719e-05	0.000122416	Up	ENSSSCG00000047970
5.26521	5.79343	1.50085	3.8601	0.000113338	0.000244946	Up	TDRD5
380.48	5.65992	0.247942	22.8276	2.4419e-115	7.0605e-114	Up	SOX1
4.74554	5.6452	1.535	3.67765	0.00023539	0.00049483	Up	NODAL
34.6893	5.62749	0.803082	7.00737	2.42843e-12	8.73931e-12	Up	GBX2
41.914	5.59455	0.733896	7.62309	2.47674e-14	9.88556e-14	Up	GJB6
4.4331	5.54678	1.551	3.57627	0.000348531	0.000720056	Up	ENSSSCG00000057008
47.2662	5.49379	0.664662	8.26554	1.3906e-16	6.20747e-16	Up	ENSSSCG00000021155
38.0247	5.4409	0.732837	7.42444	1.13259e-13	4.36318e-13	Up	CRHR2
38.0661	5.42764	0.731621	7.41865	1.18317e-13	4.55329e-13	Up	SCN10A
3.95445	5.38211	1.59932	3.36524	0.000764767	0.00152838	Up	NPW
13.7534	5.286	1.17559	4.49648	6.90878e-06	1.65969e-05	Up	CERS3
3.63442	5.26047	1.66363	3.16204	0.00156666	0.00302209	Up	ENSSSCG00000034586
535.515	5.23161	0.187244	27.9401	8.69093e-172	4.04468e-170	Up	CADM2
3.5144	5.20999	1.63893	3.1789	0.00147836	0.00286131	Up	ENSSSCG00000049512
3.50406	5.20637	1.6982	3.06582	0.00217075	0.00412198	Up	ENSSSCG00000053072
3.4882	5.20066	1.64436	3.16273	0.00156296	0.00301558	Up	WDR49
227.309	5.17173	0.292747	17.6662	7.6353e-70	1.25955e-68	Up	FAM187A
289.78	5.16709	0.248976	20.7533	1.1437e-95	2.65133e-94	Up	GAS1
57.0463	5.1641	0.559595	9.22829	2.74985e-20	1.42834e-19	Up	SLCO2B1
413.087	5.14943	0.216051	23.8344	1.47128e-125	4.61518e-124	Up	CXCL12
403.866	5.11496	0.208767	24.5008	1.44927e-132	4.94947e-131	Up	LRRC10B
6.55169	5.10842	1.4297	3.57308	0.000352808	0.000728403	Up	CASS4
3.19196	5.07136	1.68876	3.003	0.00267332	0.00502005	Up	ENSSSCG00000048219
40.3695	5.02653	0.650302	7.72954	1.07939e-14	4.39949e-14	Up	ENSSSCG00000040950
3.02333	4.99363	1.70316	2.93198	0.00336804	0.0062459	Up	H1-6
3.01954	4.99206	1.71383	2.91281	0.00358194	0.00662223	Up	PAEP
16.7727	4.96375	0.969424	5.1203	3.05043e-07	8.10466e-07	Up	TRIM42
21.7321	4.95329	0.858694	5.7684	8.00277e-09	2.37945e-08	Up	ENSSSCG00000054648
162.22	4.92395	0.314504	15.6562	3.01185e-55	3.8914e-54	Up	SPAG6
64.2425	4.91247	0.502938	9.76753	1.55185e-22	8.787e-22	Up	ATP8B4
5.63448	4.87945	1.56534	3.11718	0.00182589	0.0034955	Up	ENSSSCG00000014918
14.9461	4.841	1.00339	4.82465	1.40249e-06	3.56429e-06	Up	ASB4
2.7002	4.83089	1.75258	2.75644	0.00584338	0.010495	Up	CYP2C49
3160.16	4.81853	0.0788785	61.088	0	0	Up	CCDC152
898.16	4.75504	0.134574	35.3339	1.77279e-273	1.42409e-271	Up	SOX21
2.53261	4.73914	1.77853	2.66464	0.00770703	0.013599	Up	ENSSSCG00000061540
32.2014	4.68109	0.66591	7.02961	2.0711e-12	7.47377e-12	Up	CNGA1
840.757	4.67537	0.133881	34.9218	3.47184e-267	2.63974e-265	Up	THRB
2.40776	4.66363	1.87471	2.48765	0.0128589	0.0219232	Up	ENSSSCG00000047552
8.99271	4.65556	1.24989	3.72477	0.00019549	0.00041392	Up	HOXD8
88.2836	4.64329	0.397434	11.6832	1.55365e-31	1.16926e-30	Up	ENSSSCG00000055799
2.36432	4.64054	1.8944	2.44961	0.0143011	0.0241745	Up	ENSSSCG00000061721
1234.43	4.61353	0.11208	41.1628	0	0	Up	SGCD
300.189	4.58181	0.212116	21.6004	1.77883e-103	4.46544e-102	Up	PRR7
261.429	4.5653	0.227339	20.0815	1.07184e-89	2.31077e-88	Up	NICOL1
2.21534	4.54611	1.84763	2.46051	0.0138739	0.0235147	Up	ZGLP1
2.20914	4.54257	1.8692	2.43022	0.0150897	0.0254052	Up	MARVELD3
4.44971	4.53854	1.52282	2.98035	0.00287915	0.00538523	Up	GNRH2
4.47853	4.53646	1.53032	2.96439	0.00303283	0.00565491	Up	AGXT
87.6481	4.53621	0.389105	11.658	2.08787e-31	1.56556e-30	Up	AQP5
2.1919	4.53199	2.07416	2.18498	0.0288904	0.0465045	Up	ENSSSCG00000061513
2435.47	4.52416	0.450228	10.0486	9.31832e-24	5.51458e-23	Up	PCSK1N
7.93659	4.5065	1.27895	3.52358	0.000425762	0.000871138	Up	PVALB
1464.89	4.47766	0.105646	42.3837	0	0	Up	KITLG
2.06016	4.44104	1.90173	2.33526	0.0195297	0.0323268	Up	PPP1R3A
19.3208	4.43404	0.798319	5.55422	2.78852e-08	7.97163e-08	Up	DGKK
7.52539	4.38308	1.28022	3.4237	0.000617749	0.00124602	Up	OASL
2746.75	4.38026	0.0760853	57.5705	0	0	Up	BTBD17
4.00082	4.37174	1.66287	2.62904	0.00856271	0.0149886	Up	DMRT2
59.1724	4.35727	0.459017	9.49259	2.25359e-21	1.21925e-20	Up	LYSMD2
14.1727	4.33972	0.934679	4.64301	3.43374e-06	8.47133e-06	Up	HOXB4
188.676	4.33526	0.253064	17.1311	8.70675e-66	1.35637e-64	Up	TMEM160
7.34893	4.3318	1.26415	3.42664	0.000611088	0.00123305	Up	FAM229B
219.166	4.32832	0.238898	18.1179	2.30234e-73	4.04353e-72	Up	KLHL4
83.4257	4.32474	0.376926	11.4737	1.7884e-30	1.30861e-29	Up	HOXB3
1.89808	4.32316	1.95229	2.21441	0.0268008	0.0433942	Up	ENSSSCG00000008850
3.86848	4.31359	1.58105	2.72831	0.00636605	0.0113719	Up	FFAR2
34.5754	4.26912	0.58637	7.28059	3.32361e-13	1.25218e-12	Up	PITX3
637.058	4.26268	0.144531	29.4932	3.52013e-191	1.83205e-189	Up	ABCA8
159.074	4.20589	0.275002	15.294	8.37774e-53	1.02237e-51	Up	ENSSSCG00000017814
2289.09	4.20327	0.0792502	53.038	0	0	Up	COL2A1
99.4498	4.19481	0.33454	12.539	4.56538e-36	3.86927e-35	Up	ADRA2A
49.9469	4.18205	0.485047	8.62196	6.58178e-18	3.10772e-17	Up	CDHR3
94.9474	4.17558	0.367641	11.3578	6.78635e-30	4.87498e-29	Up	HCLS1
864.841	4.17156	0.124788	33.4291	5.18397e-245	3.64179e-243	Up	VSTM2A
19.0803	4.16336	0.770783	5.40146	6.61e-08	1.83981e-07	Up	TMIE
730.15	4.15842	0.137323	30.282	1.98156e-201	1.09615e-199	Up	CHCHD10
398.598	4.13809	0.168018	24.6289	6.19731e-134	2.15228e-132	Up	AJM1
28.0836	4.10559	0.624636	6.57276	4.9391e-11	1.66523e-10	Up	ADAMTS19
3.32078	4.09198	1.70127	2.40525	0.0161614	0.0271082	Up	ENSSSCG00000005473
1413.28	4.0916	0.0966082	42.3525	0	0	Up	FOXA1
208.643	4.09133	0.244608	16.7261	8.46308e-63	1.24593e-61	Up	ZNF771
20163.8	4.08184	0.0454799	89.7506	0	0	Up	GFAP
6.07345	4.08108	1.31594	3.10126	0.00192699	0.00368142	Up	ENSSSCG00000061560
346.43	4.05755	0.184914	21.9429	1.01233e-106	2.65678e-105	Up	NWD1
3.20558	4.03542	1.63914	2.4619	0.0138202	0.023428	Up	IRGC
3.16927	4.02845	1.65006	2.4414	0.0146306	0.0246931	Up	ENSSSCG00000059775
768.848	4.02751	0.123298	32.6649	4.92383e-234	3.22598e-232	Up	CNTNAP4
762.85	4.00101	0.123522	32.3911	3.65824e-230	2.32267e-228	Up	GALNTL6
155.241	3.98609	0.259753	15.3457	3.7865e-53	4.67331e-52	Up	FAM53A
1356.7	3.98107	0.0934498	42.6011	0	0	Up	ADCYAP1R1
20.1677	3.96779	0.710767	5.58241	2.37213e-08	6.81608e-08	Up	BPIFA1
62.9085	3.96711	0.413717	9.58894	8.8993e-22	4.88919e-21	Up	DYNLRB2
276.697	3.95739	0.195943	20.1967	1.04695e-90	2.29187e-89	Up	MLIP
22.0544	3.9319	0.687298	5.72081	1.0602e-08	3.12312e-08	Up	TLX3
8.07151	3.92977	1.14002	3.4471	0.000566638	0.00114618	Up	ENSSSCG00000046596
641.544	3.92421	0.131028	29.9494	4.48368e-197	2.40815e-195	Up	LCAT
85.6773	3.92015	0.346589	11.3106	1.16246e-29	8.2989e-29	Up	SIX2
1781.45	3.91014	0.202891	19.2721	9.21975e-83	1.82186e-81	Up	FOXJ1
46.7392	3.9068	0.479806	8.14246	3.8733e-16	1.6914e-15	Up	GJB2
16.2956	3.89802	0.773728	5.03797	4.70499e-07	1.23462e-06	Up	GPR62
48.9428	3.89689	0.455536	8.55451	1.18367e-17	5.52122e-17	Up	ALS2CL
29.7641	3.88123	0.583272	6.65425	2.84755e-11	9.71764e-11	Up	CDKL4
2.88969	3.87648	1.71372	2.26203	0.0236957	0.0387001	Up	TBX10
40.2644	3.87478	0.494408	7.83721	4.60654e-15	1.9169e-14	Up	ENSSSCG00000050040
42.6275	3.87189	0.485251	7.97914	1.47355e-15	6.24578e-15	Up	MESP1
199.654	3.85374	0.22774	16.9217	3.11524e-64	4.70238e-63	Up	ACTA1
1216.83	3.85251	0.098148	39.2521	0	0	Up	ABHD3
52.302	3.84065	0.445155	8.62767	6.26134e-18	2.95944e-17	Up	ENSSSCG00000004415
12.9218	3.81129	0.867356	4.39415	1.11205e-05	2.63245e-05	Up	G0S2
26.2009	3.81102	0.618807	6.15866	7.33609e-10	2.31616e-09	Up	RIPPLY1
480.357	3.79551	0.149919	25.3171	2.07145e-141	7.57863e-140	Up	ABCG1
67.6697	3.78319	0.386941	9.77716	1.41117e-22	8.00267e-22	Up	ENSSSCG00000062451
354.821	3.78012	0.173803	21.7494	7.00141e-105	1.78425e-103	Up	ACSM3
2.67958	3.77389	1.74405	2.16386	0.0304749	0.0488889	Up	PLD6
12.8342	3.76987	0.867965	4.34334	1.40331e-05	3.29322e-05	Up	HOXD4
70.1696	3.76626	0.370514	10.165	2.84194e-24	1.71083e-23	Up	FAIM
800.227	3.75974	0.117488	32.0009	1.05922e-224	6.5452e-223	Up	XIRP2
4.79255	3.75238	1.42626	2.63092	0.00851547	0.0149172	Up	CFAP58
4.76877	3.74368	1.40454	2.66542	0.00768933	0.013573	Up	TM4SF5
5940.03	3.72744	0.0542453	68.7144	0	0	Up	SMOC1
186.998	3.7155	0.232927	15.9514	2.7875e-57	3.72662e-56	Up	FAM43B
89.0307	3.71084	0.339428	10.9326	8.04916e-28	5.43355e-27	Up	TMEM240
282.407	3.71024	0.193908	19.134	1.31683e-81	2.55029e-80	Up	KCNK2
670.841	3.69126	0.125769	29.3496	2.41829e-189	1.23768e-187	Up	HAPLN1
225.668	3.68638	0.204429	18.0326	1.08135e-72	1.88127e-71	Up	CAPS
700.901	3.68447	0.120572	30.5582	4.39454e-205	2.47541e-203	Up	CALCRL
7.04091	3.68294	1.15328	3.19344	0.00140591	0.00272738	Up	SOX18
16.4677	3.68106	0.744193	4.94638	7.5608e-07	1.95813e-06	Up	PROX2
27.8218	3.66158	0.603417	6.06807	1.29454e-09	4.03066e-09	Up	BHLHE22
51.9561	3.6385	0.43517	8.36111	6.21334e-17	2.81574e-16	Up	SHISAL2B
49.6839	3.62426	0.434446	8.34226	7.2886e-17	3.29091e-16	Up	ENSSSCG00000052704
77.622	3.62299	0.342948	10.5643	4.36426e-26	2.79688e-25	Up	DAPL1
7144.37	3.60612	0.0513691	70.2003	0	0	Up	GRIA1
226.74	3.60097	0.207779	17.3308	2.75594e-67	4.38577e-66	Up	ATOH8
98.3618	3.59197	0.341198	10.5275	6.45134e-26	4.09886e-25	Up	FAM216B
9.15132	3.57949	1.00398	3.56531	0.000363431	0.000748996	Up	IL31RA
386.405	3.57163	0.159434	22.402	3.76587e-111	1.03693e-109	Up	IFI44
27.9459	3.56512	0.586832	6.0752	1.23836e-09	3.8603e-09	Up	GRIN1
356.237	3.56384	0.34048	10.4671	1.22345e-25	7.69385e-25	Up	CCDC85B
4.4794	3.56121	1.39917	2.54523	0.0109207	0.0188184	Up	ENSSSCG00000038814
320.527	3.56056	0.171611	20.7478	1.282e-95	2.9682e-94	Up	KCNJ10
5256	3.54365	0.0625744	56.631	0	0	Up	SLC7A11
8.8112	3.53347	1.00498	3.51595	0.000438177	0.000894955	Up	NRK
1360.28	3.49037	0.0962901	36.2485	1.04803e-287	8.80156e-286	Up	ECM2
1534.1	3.48916	0.100649	34.6666	2.51171e-263	1.88644e-261	Up	ID4
31.6635	3.48409	0.531853	6.55085	5.72101e-11	1.92359e-10	Up	POU3F1
884.181	3.48193	0.106687	32.637	1.22667e-233	7.98028e-232	Up	GABRG1
1027.4	3.48062	0.117691	29.5742	3.20837e-192	1.67926e-190	Up	OGN
143.512	3.47884	0.264016	13.1766	1.19651e-39	1.10589e-38	Up	GPNMB
7.96568	3.47443	1.08094	3.21427	0.00130776	0.00254392	Up	LBX1
1024.1	3.47434	0.101924	34.0877	1.12279e-254	8.16717e-253	Up	THRSP
2478.19	3.44979	0.0668802	51.5816	0	0	Up	RELN
541.621	3.44716	0.129459	26.6273	3.27633e-156	1.34519e-154	Up	KIF19
8.13026	3.44021	1.05131	3.2723	0.00106676	0.00209764	Up	TMEM236
81.5814	3.43586	0.349646	9.82668	8.64197e-23	4.93262e-22	Up	ASB15
3.97951	3.43301	1.43326	2.39525	0.016609	0.0278085	Up	ENSSSCG00000056711
66.2122	3.43047	0.359542	9.54124	1.41141e-21	7.68785e-21	Up	ADGB
3.96364	3.42866	1.45717	2.35296	0.0186248	0.0309508	Up	INMT
313.195	3.42817	0.183873	18.6442	1.4069e-77	2.59678e-76	Up	DYNC1I1
269.421	3.40273	0.192114	17.712	3.38722e-70	5.64821e-69	Up	C1orf122
88.5895	3.38539	0.30503	11.0985	1.27537e-28	8.82537e-28	Up	NXPH1
6776.8	3.38179	0.126718	26.6876	6.55678e-157	2.72845e-155	Up	PCDH8
107.727	3.37511	0.281739	11.9796	4.54785e-33	3.56799e-32	Up	ZBTB45
3668.27	3.37436	0.0644914	52.3227	0	0	Up	ENSSSCG00000024000
3.82983	3.37299	1.45892	2.31198	0.0207785	0.0342313	Up	NRN1L
242.098	3.3631	0.192934	17.4314	4.76754e-68	7.67292e-67	Up	LRRTM3
175.906	3.36157	1.45259	2.31419	0.0206575	0.0340562	Up	ENSSSCG00000027526
5.79828	3.33298	1.19112	2.7982	0.00513885	0.00929653	Up	H2BC18
370.716	3.31853	0.158894	20.8851	7.31112e-97	1.71858e-95	Up	CLVS1
306.464	3.31788	0.188068	17.6419	1.17419e-69	1.93182e-68	Up	CNR1
109.771	3.31307	0.284966	11.6262	3.03358e-31	2.26642e-30	Up	KCNE4
56.0345	3.30799	0.394985	8.375	5.52257e-17	2.50762e-16	Up	ENSSSCG00000002400
3.67603	3.30798	1.4647	2.25847	0.0239163	0.0390179	Up	IFN-DELTA-6
27.6939	3.30123	0.570741	5.78412	7.28936e-09	2.17328e-08	Up	GPR135
2860.4	3.28854	0.088739	37.0586	1.30598e-300	1.15451e-298	Up	FAM120C
74.4284	3.25327	0.369608	8.80194	1.34473e-18	6.54682e-18	Up	C10orf105
164.252	3.23111	0.22428	14.4066	4.70405e-47	5.14577e-46	Up	ENSSSCG00000039713
314.046	3.23107	0.165512	19.5216	7.19321e-85	1.46529e-83	Up	MEGF11
13.4888	3.22885	0.870143	3.71071	0.000206682	0.000436619	Up	ENSSSCG00000041198
160.907	3.22884	0.234642	13.7607	4.39305e-43	4.42563e-42	Up	INAFM2
5.0954	3.22644	1.27843	2.52375	0.0116109	0.0199075	Up	SPATC1
2401.69	3.2231	0.0665912	48.4012	0	0	Up	CFB
19085.3	3.21212	0.0426135	75.3779	0	0	Up	CRABP1
64.9603	3.21059	0.370472	8.66621	4.46739e-18	2.12731e-17	Up	LRRC18
196.922	3.20058	0.206095	15.5297	2.1856e-54	2.76394e-53	Up	ENSSSCG00000035223
291.576	3.19965	0.166619	19.2034	3.469e-82	6.77519e-81	Up	SLX9
205.468	3.19271	0.202524	15.7646	5.45247e-56	7.12446e-55	Up	GDPD2
51.6316	3.1909	0.415403	7.68144	1.57314e-14	6.36142e-14	Up	TUSC1
12.1804	3.18935	0.793977	4.01693	5.89617e-05	0.000130449	Up	PHOX2A
10.1615	3.18352	0.909199	3.50145	0.000462727	0.0009427	Up	C9orf152
214.343	3.18195	0.195362	16.2874	1.21243e-59	1.68554e-58	Up	DNAI4
293.736	3.17815	0.18094	17.5647	4.5923e-69	7.50862e-68	Up	ARC
272.246	3.17765	0.17764	17.8881	1.4603e-71	2.4982e-70	Up	CYP2C42
245.105	3.17604	0.187409	16.9471	2.02076e-64	3.06029e-63	Up	GPR153
161.455	3.17537	0.230405	13.7817	3.28461e-43	3.31802e-42	Up	KCNN2
804.571	3.16461	0.109569	28.8823	1.99345e-183	9.87426e-182	Up	RBM38
29.0738	3.1566	0.517904	6.09496	1.09464e-09	3.42575e-09	Up	LHCGR
5.18303	3.14964	1.40772	2.23741	0.0252595	0.0410714	Up	ENSSSCG00000042960
1598.17	3.14018	0.0783908	40.058	0	0	Up	SLC44A5
8.28611	3.13882	0.969314	3.23818	0.00120293	0.00235089	Up	ENSSSCG00000033739
15.087	3.13814	0.716301	4.38104	1.18115e-05	2.78888e-05	Up	MANSC4
13.5117	3.13396	0.76516	4.09583	4.20663e-05	9.43455e-05	Up	NANOS1
29.0824	3.12137	0.55213	5.65332	1.57376e-08	4.58262e-08	Up	H2AC6
13.3044	3.11801	0.746907	4.17456	2.98558e-05	6.78412e-05	Up	VSX1
1705.82	3.11513	0.0890974	34.9632	8.15766e-268	6.28004e-266	Up	FRAS1
210.627	3.11098	0.202114	15.3922	1.84693e-53	2.301e-52	Up	EXOSC6
22.6819	3.10089	0.619085	5.00884	5.47599e-07	1.43043e-06	Up	HNF4G
44.6354	3.09104	0.421068	7.34095	2.12082e-13	8.07256e-13	Up	CA2
127.129	3.08324	0.266206	11.5821	5.07684e-31	3.76857e-30	Up	PPIL6
87124	3.08227	0.0384221	80.2215	0	0	Up	CLU
803.849	3.0781	0.107281	28.6919	4.82005e-181	2.34974e-179	Up	STXBP5L
168.827	3.07345	0.227751	13.4948	1.67815e-41	1.63445e-40	Up	MARVELD1
2381.26	3.06828	0.0654033	46.9132	0	0	Up	SFRP2
4.83948	3.06648	1.23805	2.47687	0.0132542	0.0225512	Up	SPATA25
184.536	3.0638	0.230201	13.3092	2.04623e-40	1.93481e-39	Up	ENSSSCG00000047083
91.0987	3.05761	0.291669	10.4831	1.0326e-25	6.5136e-25	Up	TXLNB
28.8539	3.05441	0.510336	5.98509	2.16265e-09	6.66063e-09	Up	KLF15
6.22817	3.05182	1.12446	2.71405	0.00664666	0.0118399	Up	BMP3
6.05312	3.04922	1.17451	2.59617	0.00942698	0.0164128	Up	NR5A1
1061.6	3.0468	0.0925939	32.905	1.86677e-237	1.23622e-235	Up	ABCD2
8.0288	3.0414	0.991802	3.06654	0.00216553	0.0041129	Up	MYH4
6.45791	3.03039	1.08656	2.78897	0.00528757	0.00954594	Up	PDE6G
234.169	3.02915	0.183596	16.499	3.73064e-61	5.3308e-60	Up	ENSSSCG00000051054
34.503	3.02771	0.495895	6.10556	1.02444e-09	3.2124e-09	Up	ENDOG
82.5648	3.02719	0.310838	9.73881	2.05957e-22	1.1612e-21	Up	FAM181B
96.0278	2.99781	0.286211	10.4741	1.13595e-25	7.14602e-25	Up	TRIM71
9.35077	2.99753	0.887472	3.3776	0.000731206	0.00146463	Up	RDH5
7.93035	2.99373	0.979709	3.05574	0.00224508	0.00425699	Up	WDR72
65.8831	2.99318	0.348134	8.5978	8.12616e-18	3.82325e-17	Up	MYPN
38.6074	2.98791	0.437454	6.83022	8.47818e-12	2.96953e-11	Up	PDE1A
66.3982	2.98613	0.347881	8.58376	9.18224e-18	4.30915e-17	Up	CC2D2B
7.72187	2.98221	0.960545	3.1047	0.00190469	0.00364071	Up	ENSSSCG00000049711
5.89357	2.97961	1.12155	2.6567	0.00789091	0.0139009	Up	LPAR5
12.4391	2.97795	0.784873	3.79418	0.00014813	0.000317133	Up	CRYBB3
337.101	2.97256	0.159473	18.6398	1.52733e-77	2.81627e-76	Up	IFI6
7.53683	2.97195	0.976748	3.0427	0.00234464	0.00443529	Up	ARMC3
484.158	2.97145	0.127439	23.3166	3.00554e-120	9.01467e-119	Up	SYT10
82.8423	2.96135	0.337543	8.77327	1.73554e-18	8.41404e-18	Up	LRRC24
268.954	2.96109	0.169339	17.4862	1.82632e-68	2.95216e-67	Up	TMEM40
10.6121	2.95613	0.83991	3.51958	0.000432234	0.000883892	Up	CYP2W1
156.006	2.94672	0.22143	13.3077	2.08914e-40	1.97236e-39	Up	DNLZ
1034.97	2.94656	0.102504	28.7458	1.02323e-181	5.00136e-180	Up	SP8
5.91689	2.94346	1.12299	2.6211	0.00876465	0.015319	Up	ENSSSCG00000039405
2408.56	2.94214	0.192061	15.3188	5.73074e-53	7.02596e-52	Up	IER5
5.74046	2.94121	1.17786	2.49708	0.0125222	0.0213846	Up	TMEM79
418.036	2.93642	0.143073	20.524	1.31474e-93	2.98417e-92	Up	TPGS1
8.79148	2.93543	0.925074	3.17319	0.00150776	0.00291578	Up	LRRC2
99.1479	2.9292	0.320862	9.12916	6.90323e-20	3.52721e-19	Up	CCDC71L
497.967	2.92319	0.126482	23.1115	3.54385e-118	1.05267e-116	Up	FUCA2
234.979	2.9163	0.178464	16.3412	5.02875e-60	7.02808e-59	Up	SLC35G2
307.07	2.91618	0.161054	18.1069	2.81295e-73	4.93562e-72	Up	WFDC1
171.532	2.91437	0.236789	12.3079	8.21433e-35	6.73626e-34	Up	CEBPB
20.649	2.90004	0.626885	4.62611	3.72592e-06	9.16891e-06	Up	DPEP3
215.256	2.89996	0.208772	13.8906	7.22655e-44	7.40942e-43	Up	AKR1C8
984.176	2.89163	0.096994	29.8125	2.69233e-195	1.43767e-193	Up	TMEM130
366.375	2.8868	0.17569	16.4312	1.14299e-60	1.61452e-59	Up	LSM1
7.07884	2.87319	1.02809	2.79468	0.00519513	0.00939099	Up	ENSSSCG00000057909
3610.92	2.87163	0.056527	50.801	0	0	Up	CDC42EP4
8.75013	2.87091	0.947144	3.03112	0.00243645	0.00459627	Up	PPP1R42
3107.47	2.86576	0.0599046	47.8387	0	0	Up	EPHX1
9429.98	2.86481	0.0431341	66.4162	0	0	Up	BTG1
430.028	2.86328	0.143371	19.9711	9.83258e-89	2.10262e-87	Up	MSX1
369.709	2.8619	0.154587	18.5132	1.61541e-76	2.94633e-75	Up	KCND3
23.9656	2.85196	0.554456	5.14372	2.69352e-07	7.18427e-07	Up	C1QA
5.85416	2.8479	1.12751	2.52584	0.011542	0.0197986	Up	BCL2L14
27.6323	2.8448	0.512701	5.54866	2.87872e-08	8.22185e-08	Up	CROCC2
82.9885	2.83848	0.30356	9.35063	8.71262e-21	4.61509e-20	Up	GPR27
30.6447	2.83606	0.474487	5.97711	2.27136e-09	6.98496e-09	Up	UFSP1
47.3916	2.83115	0.387267	7.31061	2.65942e-13	1.00687e-12	Up	NXPH2
99.5038	2.82913	0.29906	9.46007	3.07747e-21	1.65433e-20	Up	INSM1
605.764	2.82689	0.117136	24.1333	1.11723e-128	3.65346e-127	Up	KBTBD11
4.16254	2.82295	1.27487	2.2143	0.0268084	0.0434028	Up	ENSSSCG00000060458
34.2417	2.82168	0.457542	6.16704	6.95795e-10	2.19903e-09	Up	CFAP57
22.5753	2.81862	0.572965	4.91935	8.68302e-07	2.24061e-06	Up	USP9Y
5.66025	2.81567	1.12939	2.49309	0.0126638	0.0216105	Up	TBX5
25.8139	2.81275	0.569477	4.93919	7.84488e-07	2.02972e-06	Up	UNCX
56.2172	2.80489	0.354922	7.90284	2.72628e-15	1.14401e-14	Up	MYMX
8.17428	2.8039	0.919439	3.04958	0.00229162	0.00434077	Up	ENSSSCG00000059505
68.2407	2.79104	0.337946	8.25885	1.4708e-16	6.55757e-16	Up	ENSSSCG00000033382
663.256	2.78671	0.110112	25.3079	2.61309e-141	9.54138e-140	Up	TIMP4
312.129	2.77941	0.163792	16.9692	1.3891e-64	2.11409e-63	Up	NENF
38.5534	2.77672	0.449135	6.18238	6.31414e-10	1.99966e-09	Up	NTN3
4811.94	2.77464	0.051111	54.2866	0	0	Up	EFNB3
16.0417	2.76958	0.685366	4.04102	5.32182e-05	0.000118195	Up	LYL1
1157.43	2.75681	0.0883163	31.2152	6.6218e-214	3.87166e-212	Up	BAALC
155.194	2.75278	0.216703	12.703	5.69084e-37	4.94562e-36	Up	MYBPC1
151.161	2.75143	0.226339	12.1562	5.31561e-34	4.27005e-33	Up	FAM174C
24.3838	2.75042	0.604106	4.55287	5.29184e-06	1.28478e-05	Up	ENSSSCG00000055629
20.1879	2.74235	0.642828	4.26607	1.98949e-05	4.60243e-05	Up	BPIFC
10.3739	2.74177	0.814675	3.36548	0.000764109	0.00152723	Up	GJD2
296.72	2.73922	0.160936	17.0206	5.77983e-65	8.87682e-64	Up	ZNF865
166.882	2.73545	0.210487	12.9958	1.29178e-38	1.16938e-37	Up	CDKN2A
2367.57	2.73167	0.0640589	42.6431	0	0	Up	APH1B
298.786	2.72752	0.160551	16.9885	9.99495e-65	1.5287e-63	Up	ZNF579
180.124	2.72687	0.209306	13.0282	8.46308e-39	7.69507e-38	Up	LRIF1
33.1885	2.72462	0.486463	5.60088	2.1327e-08	6.16068e-08	Up	INSYN2A
747.523	2.72316	0.10702	25.4454	7.93288e-143	2.93136e-141	Up	AMPH
6.85494	2.71005	1.09507	2.47476	0.0133326	0.0226742	Up	RIPPLY2
6.43055	2.709	1.08453	2.49785	0.0124951	0.0213442	Up	ENSSSCG00000054633
200.17	2.70755	0.218564	12.3879	3.03856e-35	2.51864e-34	Up	NUDT19
10.3093	2.70657	0.840108	3.2217	0.00127434	0.00248335	Up	BEST4
59.7061	2.70303	0.349736	7.72877	1.08593e-14	4.42515e-14	Up	TUG1
768.802	2.70118	0.100979	26.75	1.23417e-157	5.16686e-156	Up	CD83
1009.05	2.70117	0.106975	25.2506	1.11621e-140	4.05965e-139	Up	MYLK
23.0194	2.69826	0.568698	4.74463	2.08885e-06	5.24868e-06	Up	ENSSSCG00000004001
15.3939	2.69037	0.692801	3.88333	0.000103036	0.000223412	Up	CALB2
27.0011	2.67926	0.522326	5.12947	2.90562e-07	7.72436e-07	Up	TAF7L
1450.19	2.67882	0.0801047	33.4415	3.42097e-245	2.41243e-243	Up	ENSSSCG00000040100
45.8538	2.67559	0.391463	6.83486	8.20871e-12	2.87733e-11	Up	NDUFAF8
10186.5	2.6754	0.0419338	63.8004	0	0	Up	TP53INP1
892.566	2.67413	0.0941714	28.3964	2.24102e-177	1.06167e-175	Up	RASSF9
22.443	2.66033	0.550764	4.83026	1.36357e-06	3.47014e-06	Up	DBX2
132.399	2.65872	0.235321	11.2983	1.3385e-29	9.52624e-29	Up	EXOSC3
1463.37	2.65656	0.0807048	32.917	1.25688e-237	8.35327e-236	Up	MLF1
484.464	2.65372	0.136364	19.4606	2.36958e-84	4.78998e-83	Up	ZNF444
87.0903	2.65115	0.279806	9.47497	2.66844e-21	1.43822e-20	Up	PLPP6
780.663	2.64979	0.101417	26.1277	1.7683e-150	6.9513e-149	Up	IFI44L
100.337	2.64856	0.274158	9.66072	4.42726e-22	2.46528e-21	Up	ENSSSCG00000052105
25.2766	2.64144	0.566091	4.66611	3.06952e-06	7.60018e-06	Up	OLFM4
92.0045	2.63877	0.270828	9.74335	1.96949e-22	1.11143e-21	Up	FIGNL2
9749.15	2.63795	0.0574115	45.948	0	0	Up	CPE
579.996	2.62745	0.114238	22.9998	4.68102e-117	1.37717e-115	Up	GPR156
60.9137	2.62383	0.337468	7.77504	7.54214e-15	3.09388e-14	Up	SIDT1
170.945	2.62242	0.20063	13.0709	4.82829e-39	4.41184e-38	Up	GRB14
370.195	2.62019	0.424125	6.17787	6.49702e-10	2.0559e-09	Up	PPP1R14A
94.7698	2.62013	0.285178	9.1877	4.01317e-20	2.06769e-19	Up	STOX1
143.671	2.61386	0.250923	10.417	2.07443e-25	1.29571e-24	Up	TTC6
1373.33	2.6129	0.0808427	32.3207	3.57804e-229	2.25624e-227	Up	FSTL5
227.535	2.61204	0.190821	13.6884	1.19073e-42	1.19176e-41	Up	ZNF787
10.9157	2.60861	0.782137	3.33524	0.000852264	0.00169426	Up	FOXH1
201.29	2.60837	0.199422	13.0797	4.3029e-39	3.93566e-38	Up	CFAP44
320.893	2.60697	0.145753	17.8863	1.50886e-71	2.57888e-70	Up	PPP2R2C
1050.56	2.60645	0.0888276	29.3427	2.9578e-189	1.50962e-187	Up	PIR
407.324	2.6046	0.133512	19.5084	9.32053e-85	1.89446e-83	Up	RORB
72.0794	2.5888	0.327382	7.90759	2.62429e-15	1.10276e-14	Up	ENSSSCG00000060759
669.833	2.58155	0.306982	8.40945	4.11935e-17	1.88017e-16	Up	NPDC1
172.373	2.57982	0.223909	11.5217	1.02535e-30	7.54455e-30	Up	NEGR1
2015.4	2.57233	0.0735796	34.9599	9.17193e-268	7.03156e-266	Up	WNT5A
91.3143	2.57115	0.278709	9.22522	2.82982e-20	1.46865e-19	Up	LRFN3
3201.31	2.56043	0.0619796	41.3108	0	0	Up	LUZP2
23.4244	2.55842	0.540493	4.73349	2.20695e-06	5.53265e-06	Up	HNF1A
18602.9	2.55663	0.0593115	43.1051	0	0	Up	EIF4EBP2
793.04	2.55554	0.0967163	26.4231	7.44563e-154	2.98407e-152	Up	HKDC1
152.643	2.55285	0.220561	11.5744	5.55772e-31	4.12056e-30	Up	ATP2A1
10.4724	2.54965	0.824607	3.09195	0.00198845	0.00379295	Up	SMPX
23.746	2.54808	0.56035	4.5473	5.43392e-06	1.31703e-05	Up	LRRIQ3
159.599	2.54691	0.239191	10.6481	1.78056e-26	1.15714e-25	Up	SAC3D1
64.4828	2.54202	0.334221	7.60582	2.83103e-14	1.12559e-13	Up	CFAP141
426.713	2.54112	0.518134	4.90438	9.3723e-07	2.41274e-06	Up	LYRM4
234.927	2.54024	0.193437	13.1321	2.15541e-39	1.98323e-38	Up	SMPDL3A
234.211	2.53957	0.173955	14.599	2.85102e-48	3.19245e-47	Up	GFRA4
9.53787	2.53564	0.845294	2.99972	0.00270229	0.00507083	Up	ENSSSCG00000038998
551.785	2.52912	0.115497	21.8977	2.73329e-106	7.12275e-105	Up	MYLIP
388.024	2.52686	0.144173	17.5266	8.97954e-69	1.46302e-67	Up	SMYD1
16.2753	2.52605	0.626147	4.03428	5.477e-05	0.000121582	Up	RSPH6A
821.435	2.52605	0.0956881	26.3988	1.41558e-153	5.63668e-152	Up	CAPS2
41.4732	2.52064	0.39267	6.41923	1.36968e-10	4.5045e-10	Up	ZC2HC1C
104.333	2.51921	0.262281	9.60501	7.61492e-22	4.19229e-21	Up	CDH18
10.8285	2.51392	0.880351	2.85559	0.00429568	0.00785034	Up	MAFA
14.7219	2.50969	0.688576	3.64476	0.000267645	0.0005592	Up	ENSSSCG00000057447
14.7219	2.50969	0.688576	3.64476	0.000267645	0.0005592	Up	ENSSSCG00000057512
13.8942	2.50792	0.700521	3.58008	0.000343488	0.000710273	Up	FAM83C
74.8377	2.50682	0.303155	8.26912	1.34956e-16	6.03011e-16	Up	PRR16
65.5961	2.50618	0.324006	7.73497	1.03427e-14	4.21741e-14	Up	SLC5A10
101.528	2.50245	0.252848	9.89705	4.2873e-23	2.47693e-22	Up	DPEP2
8.96619	2.50105	0.853922	2.9289	0.00340162	0.00630437	Up	SLFNL1
92.719	2.49767	0.282615	8.8377	9.77063e-19	4.78205e-18	Up	WNK4
185.116	2.49723	0.191953	13.0096	1.07937e-38	9.78532e-38	Up	TRH
102.754	2.48787	0.273363	9.101	8.95001e-20	4.54537e-19	Up	DNAH5
243.074	2.48141	0.176521	14.0573	6.94663e-45	7.28411e-44	Up	ENSSSCG00000032959
5.85261	2.48043	1.11516	2.22428	0.0261299	0.0423711	Up	GATA4
415.245	2.4783	0.150793	16.4351	1.07178e-60	1.51625e-59	Up	FAM89B
3260.15	2.47437	0.058284	42.4536	0	0	Up	CREG1
318.008	2.47333	0.149763	16.515	2.86212e-61	4.10562e-60	Up	CLIP4
25.6198	2.47313	0.546065	4.52901	5.92608e-06	1.43199e-05	Up	STYXL1
12.1238	2.47072	0.792854	3.11624	0.00183173	0.00350633	Up	ENSSSCG00000059038
16.4752	2.46923	0.723296	3.41386	0.00064049	0.00128919	Up	PRR32
301.091	2.46729	0.155566	15.8601	1.19782e-56	1.58078e-55	Up	CCDC177
195.282	2.46597	0.186201	13.2436	4.91482e-40	4.59778e-39	Up	ENSSSCG00000040426
189.54	2.4651	0.194434	12.6784	7.79419e-37	6.73868e-36	Up	SPEF1
9.23586	2.46448	0.920734	2.67665	0.00743617	0.01316	Up	SLC6A12
252.196	2.46428	0.185429	13.2896	2.6597e-40	2.5008e-39	Up	ANKFN1
32.0673	2.46325	0.452271	5.44641	5.13966e-08	1.44361e-07	Up	TTLL11
417.648	2.45746	0.154825	15.8725	9.8305e-57	1.29827e-55	Up	CTXN1
34.7477	2.45705	0.440396	5.57918	2.41658e-08	6.93949e-08	Up	HNMT
415.576	2.45462	0.151034	16.2521	2.15693e-59	2.98289e-58	Up	NPNT
282.714	2.45333	0.157544	15.5723	1.12283e-54	1.42875e-53	Up	ADO
7.66846	2.4523	0.918497	2.66991	0.00758714	0.0134028	Up	PLIN1
84.9305	2.45151	0.293636	8.34881	6.89554e-17	3.11801e-16	Up	NMRK1
205.144	2.45087	0.195743	12.5208	5.74258e-36	4.85805e-35	Up	AP5B1
260.065	2.44926	0.16999	14.4083	4.59017e-47	5.02416e-46	Up	TIGD5
35.6656	2.4442	0.427018	5.72387	1.04122e-08	3.07017e-08	Up	SHD
273.55	2.44286	0.182472	13.3876	7.14339e-41	6.84905e-40	Up	FIZ1
114.266	2.43295	0.249119	9.76621	1.57224e-22	8.89701e-22	Up	ENSSSCG00000031300
7.72868	2.4303	1.02776	2.36465	0.0180472	0.0300423	Up	ENSSSCG00000031075
113.076	2.42914	0.243625	9.97082	2.04536e-23	1.19703e-22	Up	SPHK1
737.739	2.42832	0.107057	22.6824	6.6823e-114	1.89069e-112	Up	IRX1
14.3499	2.42716	0.684002	3.54847	0.000387472	0.000796232	Up	AGMO
101.944	2.4231	0.284527	8.51626	1.64784e-17	7.64384e-17	Up	DEXI
4107.82	2.41576	0.0558911	43.2227	0	0	Up	PINK1
34.0395	2.41564	0.440975	5.47795	4.3027e-08	1.21573e-07	Up	ENSSSCG00000016451
27.8938	2.41088	0.491889	4.90128	9.5215e-07	2.44945e-06	Up	SLC25A35
1323.69	2.40995	0.0797274	30.2274	1.03526e-200	5.70966e-199	Up	BMI1
29.9146	2.40928	0.488238	4.93464	8.02995e-07	2.07615e-06	Up	HAPSTR2
68.938	2.4088	0.315647	7.6313	2.32398e-14	9.28988e-14	Up	PTPN18
4785.59	2.40822	0.0501463	48.0238	0	0	Up	PTDSS1
1642.43	2.40545	0.0724792	33.1881	1.59913e-241	1.09428e-239	Up	DBNDD2
161.627	2.40074	0.231719	10.3606	3.74661e-25	2.31204e-24	Up	DUSP15
78.2881	2.3923	0.299124	7.9977	1.26763e-15	5.39277e-15	Up	SAYSD1
112.444	2.38851	0.252856	9.44615	3.51519e-21	1.88579e-20	Up	SLC24A3
78.2597	2.38845	0.298284	8.0073	1.17253e-15	4.99622e-15	Up	PROB1
3228.04	2.38649	0.0550097	43.383	0	0	Up	SLC12A4
17.8253	2.38463	0.608974	3.91582	9.00964e-05	0.000196099	Up	ENSSSCG00000033721
1622.32	2.38418	0.0893419	26.686	6.83602e-157	2.83826e-155	Up	GRK3
43.2863	2.3792	0.407644	5.83646	5.33229e-09	1.60507e-08	Up	PABPC5
233.607	2.37883	0.215822	11.0222	2.98723e-28	2.04794e-27	Up	JRK
120.803	2.37654	0.235082	10.1094	5.01933e-24	2.99926e-23	Up	ENSSSCG00000054901
55.9004	2.36675	0.366398	6.4595	1.05051e-10	3.4678e-10	Up	ENSSSCG00000032606
13.9635	2.36625	0.762947	3.10146	0.0019257	0.00367935	Up	SYCP3
799.09	2.36608	0.0961488	24.6086	1.02318e-133	3.54677e-132	Up	ENSSSCG00000024759
186.655	2.36461	0.203886	11.5977	4.23332e-31	3.14875e-30	Up	ENSSSCG00000026229
594.139	2.36275	0.11012	21.4561	4.00725e-102	9.91137e-101	Up	LPAR6
1630.27	2.36023	0.0750429	31.4517	3.9779e-217	2.34811e-215	Up	GPRC5C
253.295	2.35963	0.185399	12.7273	4.16785e-37	3.63232e-36	Up	TBC1D32
7929.47	2.35892	0.0505973	46.6215	0	0	Up	NQO1
139.856	2.35697	0.245362	9.60609	7.53577e-22	4.15119e-21	Up	CLBA1
95.3966	2.35562	0.265386	8.87619	6.91923e-19	3.4027e-18	Up	DNAH7
27.7184	2.35414	0.516377	4.55895	5.14094e-06	1.24963e-05	Up	LMOD2
603.199	2.34851	0.111489	21.0648	1.67194e-98	3.99105e-97	Up	ZFAND2A
197.978	2.34148	0.188345	12.4319	1.75386e-35	1.46692e-34	Up	CRISPLD1
17.0559	2.33521	0.647267	3.60779	0.000308812	0.000641873	Up	PAX9
121.015	2.33445	0.243801	9.57523	1.0163e-21	5.57022e-21	Up	MORN5
45.6858	2.33094	0.383633	6.07596	1.23244e-09	3.8425e-09	Up	MYO18B
43.2907	2.32562	0.384145	6.05403	1.41268e-09	4.38962e-09	Up	HEPACAM
153.471	2.3241	0.241967	9.60502	7.6146e-22	4.19229e-21	Up	ZNF688
282.524	2.32111	0.177899	13.0474	6.57617e-39	5.99119e-38	Up	GASK1B
7.26872	2.31812	0.942873	2.45857	0.0139492	0.0236272	Up	ENSSSCG00000055529
23.673	2.31305	0.511591	4.52129	6.14645e-06	1.4835e-05	Up	MRAP2
152.293	2.30855	0.212954	10.8406	2.20995e-27	1.46821e-26	Up	PURA
212.405	2.30242	0.178956	12.8659	7.00278e-38	6.20842e-37	Up	CFAP90
71.4762	2.30018	0.305627	7.52611	5.22734e-14	2.05141e-13	Up	CHAC2
124.277	2.29862	0.24947	9.21402	3.14133e-20	1.62711e-19	Up	GLRB
6233.47	2.29844	0.0465028	49.426	0	0	Up	DMD
40.6009	2.29813	0.388073	5.92189	3.18259e-09	9.72087e-09	Up	RNF223
1801.81	2.29771	0.0726289	31.6363	1.16977e-219	7.06296e-218	Up	FAM13B
29.5817	2.29646	0.488583	4.70025	2.59846e-06	6.47285e-06	Up	EPOP
343.658	2.29441	0.176484	13.0006	1.21314e-38	1.09873e-37	Up	TRAPPC5
2067.36	2.29384	0.0692344	33.1316	1.04297e-240	7.1107e-239	Up	SRXN1
8.00039	2.29219	0.892529	2.5682	0.0102228	0.0176984	Up	SMIM5
902.444	2.29073	0.105359	21.7421	8.20517e-105	2.08527e-103	Up	SOX12
4882.77	2.28336	0.0588923	38.7718	0	0	Up	FABP7
104.078	2.28277	0.257558	8.86312	7.7805e-19	3.81914e-18	Up	SLC46A3
983.934	2.28079	0.0863899	26.4011	1.33113e-153	5.31189e-152	Up	CNTN1
129.202	2.28039	0.526606	4.33034	1.48878e-05	3.48406e-05	Up	ENSSSCG00000040845
48.0648	2.27679	0.406021	5.60756	2.05195e-08	5.93392e-08	Up	DNAJC12
10.4528	2.27622	0.854851	2.66271	0.00775143	0.0136695	Up	DYNLT4
1395.96	2.26922	0.0753924	30.0987	5.03759e-199	2.72148e-197	Up	GAS6
19.562	2.26689	0.607377	3.73227	0.000189764	0.000402536	Up	THEMIS2
260.068	2.26514	0.16311	13.8872	7.57488e-44	7.75795e-43	Up	CPNE8
867.044	2.26334	0.103089	21.9552	7.72202e-107	2.02947e-105	Up	SLC8A3
722.596	2.26259	0.105053	21.5375	6.92932e-103	1.7231e-101	Up	ARAP2
22.241	2.26102	0.57148	3.95642	7.60799e-05	0.000166685	Up	SLCO1A2
591.312	2.26102	0.134876	16.7637	4.49975e-63	6.69923e-62	Up	SCARF2
5644.9	2.26005	0.052038	43.4307	0	0	Up	ILDR2
5.96248	2.25914	1.03296	2.18706	0.0287385	0.0462944	Up	ENSSSCG00000060446
1471.76	2.25711	0.0757669	29.7902	5.23293e-195	2.77827e-193	Up	PXYLP1
220.089	2.25667	0.178198	12.6638	9.3788e-37	8.08976e-36	Up	ENSSSCG00000034743
1472.76	2.25362	0.078273	28.7918	2.71576e-182	1.33094e-180	Up	LMBRD1
2345.3	2.25342	0.0647377	34.8085	1.81109e-265	1.36578e-263	Up	EIF1B
657.578	2.25317	0.101688	22.1577	8.7921e-109	2.36109e-107	Up	SLITRK6
20.6711	2.25148	0.580828	3.87632	0.000106047	0.000229751	Up	LIPT2
9.86955	2.25121	0.80974	2.78016	0.00543322	0.00979453	Up	DPYS
13.433	2.24938	0.691813	3.25143	0.00114825	0.00224927	Up	PCP4L1
828.941	2.24587	0.0953429	23.5557	1.09649e-122	3.34854e-121	Up	TMEM254
723.727	2.24052	0.102457	21.868	5.24435e-106	1.35897e-104	Up	TBC1D4
1857.44	2.23854	0.0832058	26.9036	1.993e-159	8.48448e-158	Up	ST8SIA4
34.0661	2.23838	0.426398	5.24952	1.52497e-07	4.14648e-07	Up	TLR1
104.111	2.23756	0.255798	8.74736	2.18397e-18	1.053e-17	Up	SLC39A12
1386.81	2.23592	0.0826977	27.0373	5.38956e-161	2.3375e-159	Up	ACSS1
25.46	2.23453	0.529125	4.22306	2.41012e-05	5.52269e-05	Up	DNAAF1
511.125	2.22911	0.124143	17.956	4.30603e-72	7.43534e-71	Up	SLC15A2
344.144	2.22899	0.142998	15.5876	8.83718e-55	1.12759e-53	Up	RIC3
958.986	2.22587	0.0894459	24.8851	1.07997e-136	3.83723e-135	Up	DECR1
408.326	2.22412	0.145493	15.2868	9.35881e-53	1.13834e-51	Up	WIF1
139.923	2.22162	0.21256	10.4517	1.43878e-25	9.01727e-25	Up	PTH1R
7.73044	2.21925	0.886321	2.50389	0.0122837	0.0210006	Up	ENSSSCG00000014368
394.701	2.21827	0.129531	17.1253	9.60304e-66	1.49223e-64	Up	TST
4286.31	2.21474	0.0546821	40.5021	0	0	Up	CAMK2N1
4667.55	2.21039	0.0568082	38.9097	0	0	Up	ENSSSCG00000026140
105.621	2.20992	0.264522	8.35438	6.57798e-17	2.97806e-16	Up	ENSSSCG00000044499
111.514	2.20887	0.23603	9.35844	8.09217e-21	4.29013e-20	Up	PLPP7
953.021	2.20797	0.105661	20.8968	5.72151e-97	1.34835e-95	Up	NDUFAF1
269.798	2.2045	0.164218	13.4242	4.36145e-41	4.20355e-40	Up	GDF10
604.657	2.20378	0.118072	18.6647	9.58335e-78	1.77595e-76	Up	APOE
207.498	2.20023	0.178876	12.3003	9.0255e-35	7.3949e-34	Up	TP53RK
443.052	2.19764	0.146993	14.9507	1.54189e-50	1.80418e-49	Up	USP44
40.7365	2.1974	0.394144	5.57512	2.47355e-08	7.09759e-08	Up	ATP2C2
83.2926	2.19569	0.28698	7.65103	1.99374e-14	8.00267e-14	Up	ZNF619
593.095	2.19538	0.111056	19.7682	5.59024e-87	1.16971e-85	Up	GPD1L
695.766	2.19488	0.116799	18.7919	8.80135e-79	1.65258e-77	Up	RAPGEFL1
445.301	2.19373	0.124019	17.6887	5.1248e-70	8.49962e-69	Up	COBLL1
132.28	2.19173	0.217695	10.0679	7.66021e-24	4.55373e-23	Up	PPP1R1B
1415.99	2.19102	0.0759677	28.8415	6.47448e-183	3.19846e-181	Up	SLC30A1
5967.11	2.18161	0.0482298	45.2336	0	0	Up	SLC1A3
56.4018	2.18153	0.376554	5.7934	6.89753e-09	2.06178e-08	Up	ZBBX
1261.13	2.18034	0.0849397	25.6693	2.57662e-145	9.71544e-144	Up	NHERF1
187.404	2.17917	0.201794	10.799	3.48086e-27	2.29851e-26	Up	TMEM250
149.405	2.17544	0.206407	10.5396	5.67534e-26	3.61952e-25	Up	CYP7B1
3028.84	2.17308	0.0816856	26.603	6.27096e-156	2.56901e-154	Up	TNRC18
696.523	2.17248	0.0998508	21.7573	5.89093e-105	1.5054e-103	Up	ENSSSCG00000004520
50.7789	2.16903	0.349514	6.20584	5.44043e-10	1.72978e-09	Up	CAPSL
45.6402	2.16729	0.370387	5.85142	4.87398e-09	1.47167e-08	Up	FN3K
133.025	2.16561	0.226571	9.55819	1.19837e-21	6.54096e-21	Up	RAP1GAP2
711.375	2.16474	0.118701	18.2369	2.629e-74	4.66603e-73	Up	IRX5
7.65313	2.16149	0.900392	2.40061	0.0163676	0.0274293	Up	ENSSSCG00000051533
20.1457	2.15934	0.567251	3.80668	0.000140843	0.000302338	Up	ENSSSCG00000037038
31.5508	2.15909	0.454727	4.74809	2.05348e-06	5.16403e-06	Up	TERB1
643.419	2.15842	0.112209	19.2357	1.86108e-82	3.65801e-81	Up	ENSSSCG00000031979
8562.31	2.15738	0.14634	14.7423	3.45023e-49	3.93983e-48	Up	ENSSSCG00000033452
48.0357	2.1524	0.357698	6.01736	1.77287e-09	5.48393e-09	Up	ENSSSCG00000051352
1200.33	2.1495	0.253603	8.47586	2.33352e-17	1.07651e-16	Up	TOLLIP
10.523	2.14908	0.801603	2.68098	0.00734072	0.0129973	Up	GRXCR1
854.346	2.14887	0.0942749	22.7937	5.29597e-115	1.51938e-113	Up	CLUH
832.162	2.14874	0.101394	21.1919	1.13362e-99	2.75227e-98	Up	GRIK2
15.6755	2.14809	0.687203	3.12584	0.00177296	0.00340052	Up	CDS1
256.948	2.14342	0.169293	12.661	9.72748e-37	8.3866e-36	Up	REXO4
33.0266	2.1433	0.45232	4.73848	2.15333e-06	5.40481e-06	Up	SOCS1
75.7076	2.14192	0.306027	6.99912	2.57571e-12	9.26392e-12	Up	FAM78A
18.9947	2.14148	0.592693	3.61313	0.000302527	0.000629659	Up	SAXO2
77.8183	2.14108	0.284073	7.53708	4.80614e-14	1.88973e-13	Up	EFCAB12
287.465	2.13842	0.152503	14.0222	1.14055e-44	1.18921e-43	Up	GALNT17
39.0597	2.13725	0.396706	5.3875	7.14451e-08	1.98469e-07	Up	TECRL
125.576	2.13685	0.234352	9.11814	7.64259e-20	3.89207e-19	Up	ENSSSCG00000057979
530.107	2.13654	0.125962	16.9618	1.57416e-64	2.39179e-63	Up	DDR2
325.702	2.13648	0.142305	15.0133	6.00418e-51	7.07934e-50	Up	NACC2
430.619	2.13583	0.123195	17.337	2.47349e-67	3.93968e-66	Up	ANKH
359.034	2.13407	0.137692	15.4988	3.53218e-54	4.45161e-53	Up	PKP2
2025.09	2.13379	0.065583	32.5357	3.33409e-232	2.14636e-230	Up	FGF1
888.14	2.13379	0.0923809	23.0977	4.87993e-118	1.44722e-116	Up	KCNMB2
88.2603	2.13204	0.281475	7.57453	3.60423e-14	1.42717e-13	Up	NDUFAF4
184.869	2.13168	0.189488	11.2497	2.32381e-29	1.63936e-28	Up	HEPACAM2
119.692	2.13156	0.233515	9.12815	6.9678e-20	3.55824e-19	Up	SPSB2
150.4	2.12929	0.228239	9.32921	1.06662e-20	5.63056e-20	Up	H2BC5
69.2199	2.12917	0.302716	7.03354	2.01354e-12	7.27885e-12	Up	ENSSSCG00000008555
9.93222	2.12585	0.825986	2.57371	0.0100614	0.0174434	Up	ZNF883
18.5387	2.12401	0.58826	3.61067	0.000305412	0.000635091	Up	POU4F1
715.069	2.12284	0.100315	21.1618	2.14834e-99	5.18181e-98	Up	RFTN2
121.74	2.12191	0.228681	9.27888	1.71272e-20	8.97456e-20	Up	FRRS1L
110	2.12156	0.242555	8.74669	2.19705e-18	1.05903e-17	Up	PMP2
764.335	2.11978	0.0958714	22.1106	2.49772e-108	6.64955e-107	Up	PTPN4
556.517	2.11927	0.135894	15.595	7.87398e-55	1.00608e-53	Up	ENSSSCG00000008898
44.6363	2.11884	0.376217	5.63195	1.7818e-08	5.17211e-08	Up	DNAAF8
23.805	2.11828	0.529355	4.00161	6.29123e-05	0.000138857	Up	FAM81B
20.4305	2.11582	0.54902	3.85382	0.000116291	0.00025112	Up	CBX7
183.162	2.11576	0.189659	11.1556	6.72412e-29	4.68104e-28	Up	KIAA0825
963.454	2.11246	0.106973	19.7476	8.40772e-87	1.75725e-85	Up	NR2F6
93.5792	2.11182	0.262761	8.03702	9.20476e-16	3.93948e-15	Up	C5orf63
10.4858	2.10938	0.815622	2.58623	0.00970331	0.0168669	Up	ENSSSCG00000035083
38.5301	2.10887	0.399488	5.27893	1.2994e-07	3.55565e-07	Up	PABPC4L
8.23594	2.10522	0.905911	2.32387	0.0201323	0.0332765	Up	KCNC1
980.575	2.10378	0.0923312	22.7851	6.43737e-115	1.84398e-113	Up	NBL1
88.7462	2.09948	0.273276	7.68263	1.55851e-14	6.30504e-14	Up	GPR45
277.604	2.09709	0.171658	12.2167	2.53163e-34	2.05241e-33	Up	SPAG8
7.00906	2.09179	0.936681	2.23319	0.0255365	0.0414816	Up	C13orf46
358.11	2.09105	0.136489	15.3203	5.59281e-53	6.86596e-52	Up	HMOX1
29.6015	2.08812	0.454368	4.59566	4.31371e-06	1.05577e-05	Up	ENSSSCG00000060364
18.1217	2.08575	0.573138	3.63918	0.000273509	0.000570935	Up	XDH
440.652	2.08487	0.136632	15.259	1.43424e-52	1.73651e-51	Up	KLHL25
103.424	2.07282	0.248405	8.34454	7.1491e-17	3.2303e-16	Up	GJA5
1386.16	2.07112	0.0806838	25.6695	2.55876e-145	9.6678e-144	Up	TAF13
3929.78	2.07104	0.0528023	39.2225	0	0	Up	ATP1B1
43.7711	2.06846	0.385973	5.35908	8.36447e-08	2.31385e-07	Up	ZNF165
261.102	2.06723	0.158374	13.0528	6.12194e-39	5.58012e-38	Up	AMIGO2
31.373	2.06491	0.440387	4.68884	2.74753e-06	6.83221e-06	Up	ENSSSCG00000060630
185.633	2.06396	0.183319	11.2588	2.09524e-29	1.48094e-28	Up	SFT2D3
50.145	2.0621	0.350089	5.89022	3.85671e-09	1.17256e-08	Up	ENSSSCG00000015841
239.1	2.06195	0.160789	12.824	1.20338e-37	1.05925e-36	Up	RAB32
74.8909	2.05964	0.306973	6.70953	1.95254e-11	6.72291e-11	Up	ZNF783
2647.97	2.05942	0.057635	35.7321	1.25499e-279	1.03054e-277	Up	MCC
393.469	2.05478	0.13587	15.1231	1.14e-51	1.35713e-50	Up	TWIST1
69.3313	2.0547	0.307704	6.67752	2.43016e-11	8.32093e-11	Up	PREX2
153.758	2.0517	0.206601	9.9307	3.06086e-23	1.78006e-22	Up	MLYCD
496.503	2.05111	0.147468	13.9088	5.59736e-44	5.75818e-43	Up	ZNF580
118.679	2.04772	0.248811	8.23002	1.87188e-16	8.3057e-16	Up	B3GALT6
839.59	2.04711	0.122159	16.7578	4.96672e-63	7.37069e-62	Up	CHST7
176.319	2.04209	0.452881	4.50911	6.50995e-06	1.56836e-05	Up	RASGRP2
82.8398	2.04089	0.270718	7.53879	4.74366e-14	1.86556e-13	Up	FAAH
12.9835	2.03973	0.757192	2.6938	0.00706424	0.0125294	Up	TP63
60.7633	2.0386	0.327855	6.218	5.03527e-10	1.60538e-09	Up	ENSSSCG00000044144
1268.61	2.03621	0.0783133	26.0008	4.84902e-149	1.89409e-147	Up	TXNDC15
114.62	2.03539	0.229484	8.86944	7.3517e-19	3.61058e-18	Up	ENSSSCG00000038455
45.6014	2.03414	0.35952	5.65795	1.53194e-08	4.46649e-08	Up	CFAP299
10.4706	2.03414	0.747897	2.71981	0.00653203	0.0116503	Up	PTGER1
377.359	2.03399	0.162188	12.5409	4.45665e-36	3.78058e-35	Up	SIVA1
1145.11	2.03249	0.0961372	21.1415	3.30376e-99	7.94795e-98	Up	PCOLCE
3197.28	2.03031	0.063133	32.1592	6.57188e-227	4.08829e-225	Up	KLHL13
121.437	2.02657	0.22157	9.1464	5.88624e-20	3.01425e-19	Up	CCDC65
48.242	2.02257	0.360649	5.60816	2.04494e-08	5.91458e-08	Up	SHLD2
50.67	2.02232	0.353285	5.72434	1.0384e-08	3.06232e-08	Up	MCF2
57.3153	2.02199	0.357031	5.66335	1.48447e-08	4.3356e-08	Up	P2RY1
16.3897	2.02079	0.657513	3.07339	0.00211642	0.0040246	Up	FOXD3
2079.33	2.01567	0.0650599	30.9818	9.47894e-211	5.42207e-209	Up	HSPH1
194.592	2.0145	0.203376	9.9053	3.9477e-23	2.28359e-22	Up	FBXL15
679.065	2.01206	0.113238	17.7684	1.2408e-70	2.09169e-69	Up	IRX2
121.343	2.00789	0.247946	8.09811	5.58202e-16	2.41417e-15	Up	MRPL36
480.564	2.00782	0.131413	15.2787	1.06035e-52	1.28803e-51	Up	PPP1R36
254.627	2.00748	0.158584	12.6588	1.00012e-36	8.61855e-36	Up	OSCP1
170.608	2.00567	0.193299	10.376	3.18832e-25	1.97543e-24	Up	ZNF226
13548.3	2.00448	0.0398411	50.312	0	0	Up	PAM
755.437	2.00382	0.0967961	20.7014	3.36416e-95	7.75016e-94	Up	TRIR
664.892	2.00309	0.102456	19.5508	4.06143e-85	8.30996e-84	Up	ZBTB40
436.329	2.0002	0.146885	13.6174	3.15466e-42	3.12021e-41	Up	FBXL18
54.2389	1.99207	0.332876	5.98443	2.17152e-09	6.68684e-09	Up	SETD4
52.6815	1.99186	0.36927	5.39405	6.88876e-08	1.91509e-07	Up	PWWP2B
8594.04	1.99099	0.0447038	44.5373	0	0	Up	NDRG4
7096.57	1.98983	0.0439758	45.2484	0	0	Up	ATP2B1
987.635	1.98967	0.0989897	20.0997	7.41996e-90	1.60716e-88	Up	HOMER3
222.629	1.98759	0.1648	12.0607	1.70415e-33	1.35482e-32	Up	CYB561
347.424	1.98756	0.147635	13.4627	2.59377e-41	2.51166e-40	Up	SVIP
378.097	1.98546	0.145243	13.6699	1.53684e-42	1.53402e-41	Up	ADPRH
216.979	1.98482	0.173116	11.4653	1.97121e-30	1.44067e-29	Up	ENSSSCG00000045808
258.913	1.98271	0.160918	12.3213	6.96013e-35	5.72553e-34	Up	MPLKIP
292.793	1.98095	0.160006	12.3805	3.33271e-35	2.75874e-34	Up	TSSC4
674.275	1.98012	0.108414	18.2645	1.58779e-74	2.82894e-73	Up	FEM1A
1051.91	1.97913	0.0962137	20.5701	5.08368e-94	1.15672e-92	Up	DIPK1B
28.124	1.97905	0.454426	4.35504	1.33043e-05	3.12775e-05	Up	C4orf54
241.553	1.97759	0.162873	12.142	6.32902e-34	5.0753e-33	Up	LRRC61
19.3688	1.97638	0.547242	3.61153	0.000304392	0.000633184	Up	MYH15
538.035	1.97505	0.121561	16.2474	2.33118e-59	3.22146e-58	Up	ZNF316
272.529	1.97232	0.643587	3.06458	0.00217979	0.00413744	Up	AK7
517.612	1.97209	0.116334	16.952	1.86111e-64	2.82082e-63	Up	SUOX
43.0292	1.96919	0.394603	4.99029	6.02885e-07	1.5724e-06	Up	DND1
413.561	1.96718	0.137952	14.26	3.88671e-46	4.1799e-45	Up	MRPL40
349.226	1.96536	0.140904	13.9482	3.22693e-44	3.33449e-43	Up	MSRA
397.548	1.96455	0.126729	15.502	3.36052e-54	4.23815e-53	Up	SYNC
321.762	1.96101	0.429006	4.57106	4.85266e-06	1.18266e-05	Up	CYB561D1
26.197	1.96058	0.470982	4.16274	3.1445e-05	7.12943e-05	Up	ENSSSCG00000038099
4656.33	1.95682	0.0482612	40.5463	0	0	Up	MEGF9
269.998	1.95433	0.163564	11.9484	6.61536e-33	5.16591e-32	Up	FASTKD5
11.3504	1.95378	0.730224	2.67559	0.00745976	0.0131955	Up	ENSSSCG00000009979
1017.59	1.95181	0.224668	8.68757	3.70283e-18	1.77008e-17	Up	TRAF4
285.996	1.95162	0.145449	13.4179	4.75175e-41	4.57495e-40	Up	FMO4
331.956	1.95016	0.14672	13.2917	2.58658e-40	2.43576e-39	Up	ZNF213
880.917	1.94773	0.0901001	21.6174	1.23319e-103	3.09992e-102	Up	URGCP
864.211	1.9471	0.0873746	22.2845	5.21792e-110	1.41566e-108	Up	ECHDC1
218.459	1.94498	0.174061	11.1741	5.45767e-29	3.81088e-28	Up	TMEM178A
596.945	1.94329	0.113692	17.0926	1.68481e-65	2.60782e-64	Up	PANX2
36.6491	1.94285	0.43152	4.50234	6.72109e-06	1.61733e-05	Up	FOXF2
345.311	1.94274	0.138766	14.0001	1.55578e-44	1.6183e-43	Up	AQP11
5541.46	1.94118	0.0494223	39.2774	0	0	Up	AHCYL2
24.6314	1.9392	0.487542	3.97751	6.96413e-05	0.000153159	Up	MEF2B
8.22107	1.93789	0.858581	2.25708	0.0240029	0.0391461	Up	POU4F2
18277.2	1.93772	0.053031	36.5393	2.63837e-292	2.26728e-290	Up	CYTB
96.8267	1.9345	0.253423	7.63346	2.28537e-14	9.1395e-14	Up	ZKSCAN4
128.576	1.93285	0.231476	8.35012	6.81914e-17	3.08498e-16	Up	COL19A1
17.5137	1.93084	0.575228	3.35665	0.000788937	0.00157379	Up	CFAP73
16671.4	1.92843	0.0475122	40.5881	0	0	Up	MARCKS
111.318	1.92688	0.244612	7.8773	3.34542e-15	1.39873e-14	Up	ENSSSCG00000021069
10.6473	1.92625	0.754806	2.55198	0.0107114	0.0184852	Up	ANKAR
2142.65	1.92602	0.0706077	27.2777	7.80344e-164	3.44096e-162	Up	FZD1
14.8497	1.92404	0.627697	3.06525	0.00217491	0.00412902	Up	ENSSSCG00000031756
1087.53	1.92242	0.0846171	22.719	2.90816e-114	8.29186e-113	Up	RYR1
22.3128	1.92239	0.57751	3.32876	0.000872327	0.00173247	Up	LRRC39
267.871	1.92161	0.156517	12.2773	1.19908e-34	9.78541e-34	Up	ENSSSCG00000032501
262.382	1.92122	0.174854	10.9875	4.3869e-28	2.98206e-27	Up	MCAT
8011.79	1.91731	0.0441223	43.4545	0	0	Up	DNAJA1
33.7924	1.91716	0.425931	4.50111	6.7599e-06	1.62561e-05	Up	TMEM82
5746.69	1.91416	0.0507305	37.7319	0	0	Up	PCDH18
2424.88	1.91279	0.0718253	26.6311	2.96358e-156	1.21949e-154	Up	HSPA4L
114.711	1.91045	0.232168	8.22875	1.89182e-16	8.38813e-16	Up	ZBTB46
785.229	1.91042	0.0960489	19.89	4.96369e-88	1.05292e-86	Up	AMIGO1
648.138	1.90953	0.105159	18.1586	1.0988e-73	1.94086e-72	Up	MAFG
233.93	1.90727	0.163927	11.6348	2.74125e-31	2.0505e-30	Up	KLHL31
641.802	1.90683	0.109134	17.4724	2.32591e-68	3.75642e-67	Up	FAM171A2
120.743	1.90487	0.254344	7.48933	6.92277e-14	2.7007e-13	Up	ENSSSCG00000002749
920.844	1.90386	0.0936627	20.3267	7.46068e-92	1.66478e-90	Up	TGFBR3
893.846	1.90209	0.0966512	19.6799	3.20361e-86	6.62079e-85	Up	CERS1
2061.47	1.9019	0.276955	6.86716	6.54929e-12	2.30705e-11	Up	H1-10
275.04	1.90153	0.168792	11.2655	1.94218e-29	1.3738e-28	Up	STRIP2
2288.96	1.90104	0.0606924	31.3225	2.30192e-215	1.35447e-213	Up	ENSSSCG00000016982
806.452	1.90078	0.106107	17.9137	9.21194e-72	1.5862e-70	Up	SLC48A1
41.4634	1.89839	0.389118	4.87869	1.06793e-06	2.737e-06	Up	JSRP1
29.8525	1.89806	0.464617	4.08522	4.40355e-05	9.85345e-05	Up	ARHGEF38
186.351	1.89779	0.181419	10.4608	1.30733e-25	8.21016e-25	Up	MON1A
42.9857	1.89737	0.363934	5.21351	1.85296e-07	5.00663e-07	Up	H2AC25
11.036	1.89635	0.750474	2.52687	0.0115084	0.0197446	Up	NLRC3
489.287	1.89435	0.117312	16.1479	1.1741e-58	1.6033e-57	Up	MYBPH
3782.37	1.89435	0.0532922	35.5466	9.38448e-277	7.63822e-275	Up	MAN2A1
2178.15	1.89101	0.0785631	24.0699	5.16358e-128	1.66206e-126	Up	EPN2
154.62	1.89073	0.231479	8.16802	3.13482e-16	1.37477e-15	Up	HIC1
313.072	1.88674	0.144219	13.0824	4.14862e-39	3.79643e-38	Up	ZC3H8
27.5242	1.88631	0.498632	3.78297	0.000154966	0.000331192	Up	ENSSSCG00000034036
44.2528	1.88623	0.356509	5.29082	1.21766e-07	3.34287e-07	Up	CCDC122
97.7632	1.88597	0.251112	7.51048	5.89089e-14	2.30545e-13	Up	ENSSSCG00000033744
739.248	1.8857	0.101211	18.6314	1.78826e-77	3.29411e-76	Up	PREB
345.354	1.88422	0.135336	13.9225	4.62501e-44	4.76319e-43	Up	BBC3
294.271	1.88409	0.151392	12.4451	1.48666e-35	1.24739e-34	Up	RBKS
42.6971	1.88026	0.391508	4.80263	1.56598e-06	3.96886e-06	Up	CFAP99
117.878	1.87989	0.232594	8.08227	6.35708e-16	2.73976e-15	Up	TOR4A
207.738	1.87789	0.170122	11.0385	2.49167e-28	1.71138e-27	Up	TNIP2
10.5801	1.87641	0.759463	2.4707	0.0134848	0.0228972	Up	LCA5L
159.822	1.87626	0.201349	9.31846	1.18037e-20	6.22035e-20	Up	MMACHC
1596.6	1.87542	0.0907174	20.6733	6.03078e-95	1.38416e-93	Up	HEXIM1
327.603	1.87244	0.134783	13.8923	7.05714e-44	7.23974e-43	Up	DHRS7
3243.15	1.87205	0.0615075	30.4361	1.82923e-203	1.02105e-201	Up	EFHD2
10.2707	1.86564	0.771614	2.41784	0.015613	0.0262528	Up	SEMA3E
611.04	1.86521	0.111239	16.7677	4.20573e-63	6.27159e-62	Up	BRPF3
1036.34	1.86286	0.0871235	21.3818	1.97436e-101	4.86378e-100	Up	CBX6
77.0486	1.86208	0.284057	6.55528	5.55363e-11	1.86799e-10	Up	PPARA
482.493	1.86208	0.126979	14.6645	1.08894e-48	1.22679e-47	Up	PIGH
759.943	1.85885	0.0955381	19.4566	2.56201e-84	5.1733e-83	Up	PALD1
588.74	1.85779	0.104809	17.7254	2.66806e-70	4.46513e-69	Up	ENSSSCG00000062678
283.675	1.85485	0.149309	12.4229	1.96365e-35	1.63794e-34	Up	NKAIN3
157.373	1.85126	0.215734	8.58122	9.38756e-18	4.40214e-17	Up	PRDM11
121.613	1.85101	0.287596	6.43616	1.22533e-10	4.03551e-10	Up	OXLD1
753.665	1.84482	0.0996879	18.5059	1.84965e-76	3.3669e-75	Up	LURAP1L
3579.07	1.84359	0.0536995	34.3315	2.65711e-258	1.95589e-256	Up	METAP2
17.8563	1.84318	0.565171	3.26127	0.00110914	0.00217704	Up	ADGRG2
51.6057	1.84298	0.340239	5.41673	6.07006e-08	1.6936e-07	Up	ZNF641
295.021	1.84078	0.163342	11.2695	1.85565e-29	1.3136e-28	Up	ENSSSCG00000044331
384.855	1.83674	0.127843	14.3671	8.31994e-47	9.05295e-46	Up	TMEM141
2728.58	1.83601	0.0579384	31.689	2.20537e-220	1.33595e-218	Up	DTX4
2356.17	1.83435	0.0589822	31.1001	2.39892e-212	1.38508e-210	Up	ENSSSCG00000046588
31.9598	1.83308	0.433067	4.23279	2.30814e-05	5.30017e-05	Up	GRID2IP
53.9292	1.8325	0.353125	5.18937	2.11011e-07	5.6724e-07	Up	ENO4
1416.44	1.83231	0.0799404	22.921	2.86936e-116	8.38834e-115	Up	MXRA8
398.079	1.8317	0.12558	14.5859	3.45105e-48	3.862e-47	Up	SERTAD1
1513.53	1.83164	0.0753934	24.2945	2.24279e-130	7.43945e-129	Up	DNAL1
53.9405	1.83059	0.327717	5.58587	2.32529e-08	6.69191e-08	Up	ENSSSCG00000007369
1167.46	1.83033	0.0834836	21.9245	1.51781e-106	3.97773e-105	Up	KCNN3
464.655	1.82769	0.11798	15.4915	3.96031e-54	4.98778e-53	Up	SLC25A34
10.8153	1.82676	0.741449	2.46377	0.0137486	0.0233195	Up	ENSSSCG00000056851
4173.57	1.82591	0.0517883	35.2572	2.66192e-272	2.1108e-270	Up	DAAM2
93.4799	1.82584	0.274107	6.66105	2.7187e-11	9.28651e-11	Up	TRAF1
10.1785	1.82519	0.788447	2.31491	0.0206177	0.0340111	Up	STMND1
315.129	1.82508	0.152774	11.9463	6.78743e-33	5.2958e-32	Up	DUSP28
1070.55	1.82456	0.0962138	18.9636	3.40783e-80	6.50445e-79	Up	PARD3B
1155.22	1.82393	0.0918457	19.8586	9.28352e-88	1.95578e-86	Up	ENSSSCG00000046071
2174.94	1.82329	0.068261	26.7105	3.55453e-157	1.48247e-155	Up	NELL2
419.828	1.82041	0.136035	13.382	7.70841e-41	7.38313e-40	Up	ENSSSCG00000036197
20.718	1.82023	0.663479	2.74346	0.00607962	0.0108918	Up	ENSSSCG00000047971
52.4504	1.81501	0.333796	5.43747	5.40421e-08	1.51377e-07	Up	ENSSSCG00000053455
62.1431	1.81455	0.33218	5.46254	4.69367e-08	1.32075e-07	Up	ICA1
74.7645	1.81349	0.274909	6.59669	4.20437e-11	1.42323e-10	Up	EID2
1911.35	1.8128	0.0682453	26.563	1.81697e-155	7.42709e-154	Up	ENSSSCG00000053662
111.8	1.81123	0.258369	7.01026	2.37884e-12	8.56586e-12	Up	ZNF892
987.17	1.81085	0.108257	16.7273	8.28503e-63	1.22069e-61	Up	POU3F3
695.626	1.8108	0.0967053	18.725	3.0995e-78	5.79033e-77	Up	LRRC9
421.745	1.8108	0.125574	14.4202	3.86235e-47	4.24009e-46	Up	ENSSSCG00000016191
355.94	1.81051	0.131429	13.7756	3.57478e-43	3.60916e-42	Up	VWA3A
1507.15	1.80995	0.195735	9.24696	2.30959e-20	1.20237e-19	Up	SOX4
1209.13	1.80937	0.087627	20.6485	1.00695e-94	2.30539e-93	Up	MYL1
10.0149	1.8088	0.756219	2.3919	0.0167613	0.0280535	Up	KCNA4
132.772	1.80785	0.209738	8.61958	6.72021e-18	3.17065e-17	Up	RGCC
871.158	1.80666	0.100876	17.9096	9.91714e-72	1.70604e-70	Up	PLAAT3
41.4974	1.80641	0.369645	4.88688	1.02445e-06	2.62957e-06	Up	CMTM8
162.481	1.80493	0.213126	8.46884	2.47849e-17	1.14224e-16	Up	CRPPA
170.886	1.80303	0.203038	8.88025	6.67084e-19	3.2823e-18	Up	RDH14
20.2037	1.80251	0.558894	3.22513	0.00125913	0.0024558	Up	GNG11
48.9372	1.79605	0.349145	5.14415	2.68729e-07	7.16868e-07	Up	VSNL1
447.739	1.79542	0.116756	15.3775	2.31798e-53	2.88009e-52	Up	TTPAL
476.912	1.79523	0.114975	15.614	5.84565e-55	7.50029e-54	Up	DMWD
1185.8	1.79389	0.0831838	21.5654	3.79756e-103	9.49443e-102	Up	OSBPL3
1677.44	1.78423	0.0699956	25.4906	2.50824e-143	9.3432e-142	Up	DEAF1
332.446	1.78398	0.148271	12.0318	2.41688e-33	1.90912e-32	Up	PALS2
4041.78	1.78075	0.053869	33.0571	1.23039e-239	8.26646e-238	Up	RAB8B
261.72	1.77949	0.162071	10.9797	4.78375e-28	3.24824e-27	Up	TSR3
187.94	1.77893	0.190366	9.34476	9.20993e-21	4.87432e-20	Up	PIP5K1B
4510.92	1.7782	0.0519631	34.2205	1.19993e-256	8.79755e-255	Up	ZNF423
640.837	1.77778	0.107283	16.5709	1.13049e-61	1.63435e-60	Up	ALDH5A1
243.184	1.77601	0.156057	11.3805	5.22925e-30	3.76523e-29	Up	TAF12
7133.86	1.77556	0.0513532	34.5754	5.91699e-262	4.426e-260	Up	EDNRB
254.435	1.77519	0.167277	10.6123	2.61284e-26	1.68322e-25	Up	CAND2
131.389	1.77498	0.207415	8.55765	1.15192e-17	5.37582e-17	Up	ENSSSCG00000023603
98.3725	1.77331	0.254312	6.97297	3.10319e-12	1.11049e-11	Up	NEK11
46.3455	1.76959	0.362713	4.87876	1.06753e-06	2.73635e-06	Up	ENSSSCG00000059337
88.1626	1.76903	0.266094	6.64814	2.96817e-11	1.01199e-10	Up	SPATA2L
206.061	1.76673	0.1814	9.73943	2.04704e-22	1.15449e-21	Up	ENSSSCG00000062429
1097.76	1.76557	0.107337	16.4488	8.5576e-61	1.21157e-59	Up	NAXE
2239.86	1.76546	0.0612929	28.8036	1.93206e-182	9.49383e-181	Up	FGF2
110.413	1.76515	0.250017	7.06013	1.66347e-12	6.03827e-12	Up	CDC42EP2
334.356	1.76031	0.138984	12.6655	9.18073e-37	7.92262e-36	Up	FADD
114.856	1.76005	0.235823	7.46342	8.43043e-14	3.26679e-13	Up	KTI12
913.811	1.75921	0.109929	16.0031	1.21543e-57	1.632e-56	Up	IMPACT
334.348	1.75886	0.139676	12.5925	2.32243e-36	1.9792e-35	Up	SYNDIG1
122.597	1.75782	0.216899	8.10431	5.30457e-16	2.29633e-15	Up	CTNNA3
878.858	1.75693	0.108702	16.1627	9.23996e-59	1.26364e-57	Up	MYOG
49.1016	1.7533	0.349929	5.01045	5.43023e-07	1.41868e-06	Up	SMIM26
118.291	1.75194	0.223233	7.84802	4.22651e-15	1.76074e-14	Up	RSPH4A
4770	1.74968	0.0595266	29.3932	6.70606e-190	3.4417e-188	Up	SRSF6
712.435	1.74955	0.0980713	17.8396	3.48143e-71	5.91747e-70	Up	TRIM8
1170.77	1.74808	0.0785792	22.2461	1.22947e-109	3.321e-108	Up	DAB2
1728.35	1.74607	0.076274	22.892	5.57743e-116	1.62281e-114	Up	ATPAF1
497.441	1.74558	0.132091	13.215	7.19222e-40	6.69775e-39	Up	CA11
214.17	1.74133	0.18154	9.59198	8.64121e-22	4.74881e-21	Up	HGH1
743.833	1.7411	0.111918	15.5569	1.42807e-54	1.81216e-53	Up	ARSK
526.477	1.74084	0.118149	14.7343	3.88171e-49	4.4298e-48	Up	CASZ1
85.4279	1.73973	0.261059	6.66414	2.66216e-11	9.09842e-11	Up	ENSSSCG00000058180
159.578	1.73966	0.237051	7.33875	2.15599e-13	8.20475e-13	Up	SLC2A4RG
225.945	1.73934	0.175986	9.88341	4.91337e-23	2.83066e-22	Up	TMEM267
230.561	1.73803	0.157444	11.039	2.47697e-28	1.70192e-27	Up	TRIM26
301.909	1.73774	0.146591	11.8543	2.04321e-32	1.57622e-31	Up	TEPSIN
127.284	1.73719	0.240604	7.22011	5.19443e-13	1.93649e-12	Up	ENSSSCG00000040067
7205.48	1.7349	0.0453318	38.2713	0	0	Up	KIF21A
59.0694	1.73382	0.334314	5.18621	2.14619e-07	5.76353e-07	Up	DNAH3
406.85	1.73226	0.134376	12.8911	5.0495e-38	4.49612e-37	Up	FSIP1
147.467	1.7312	0.198013	8.74284	2.27331e-18	1.09493e-17	Up	TOP1MT
37.6305	1.72941	0.38279	4.5179	6.24561e-06	1.50625e-05	Up	ENSSSCG00000063463
78.7572	1.72831	0.27133	6.36979	1.89283e-10	6.1766e-10	Up	LRRC73
55747.3	1.72666	0.044959	38.4053	0	0	Up	FTL
68.6191	1.72647	0.295371	5.84508	5.06331e-09	1.5261e-08	Up	MAP3K19
299.549	1.724	0.156883	10.9891	4.31164e-28	2.93198e-27	Up	ZSCAN31
81.605	1.7236	0.274599	6.27678	3.45653e-10	1.11376e-09	Up	PARP9
113.22	1.72027	0.228565	7.5264	5.21597e-14	2.04738e-13	Up	EVA1C
53.9972	1.71991	0.33137	5.19031	2.09945e-07	5.64539e-07	Up	ENSSSCG00000036516
643.788	1.7189	0.107166	16.0396	6.76181e-58	9.11906e-57	Up	TTLL4
167.713	1.71835	0.185289	9.27389	1.7948e-20	9.39399e-20	Up	EPN3
586.244	1.71318	0.118627	14.4417	2.82623e-47	3.11189e-46	Up	ENSSSCG00000005216
963.204	1.71107	0.0846856	20.205	8.84666e-91	1.93892e-89	Up	PPP1R14B
20.6625	1.71077	0.533892	3.20434	0.0013537	0.00263025	Up	SLC18A1
695.692	1.70916	0.106323	16.0752	3.80541e-58	5.15838e-57	Up	TK2
34.7558	1.70809	0.418396	4.08246	4.45614e-05	9.96871e-05	Up	TRAM1L1
57.2164	1.70736	0.332813	5.13008	2.89623e-07	7.7005e-07	Up	SPINT2
9.54531	1.70704	0.773753	2.20618	0.0273711	0.0442634	Up	LRGUK
18.8568	1.70702	0.584762	2.91917	0.00350964	0.00649414	Up	ENSSSCG00000009802
14.7785	1.70687	0.610141	2.7975	0.00514993	0.00931475	Up	STYXL2
289.385	1.70652	0.156361	10.914	9.87987e-28	6.6475e-27	Up	ENSSSCG00000021414
90.8676	1.70372	0.271052	6.28557	3.26658e-10	1.05421e-09	Up	ENSSSCG00000059847
99.8078	1.70104	0.236013	7.20739	5.70338e-13	2.12109e-12	Up	HARBI1
1433.24	1.70003	0.0726885	23.3878	5.68241e-121	1.7127e-119	Up	NLGN3
685.732	1.69995	0.110883	15.331	4.74356e-53	5.83891e-52	Up	ENKUR
148.951	1.69709	0.198478	8.55051	1.22541e-17	5.71014e-17	Up	ENOSF1
258.999	1.69709	0.157212	10.7949	3.63801e-27	2.39971e-26	Up	SNX11
15.348	1.69677	0.714769	2.37387	0.0176027	0.0293606	Up	ENSSSCG00000050715
1679.65	1.69602	0.078276	21.6671	4.19033e-104	1.05621e-102	Up	MRPL3
368.591	1.69565	0.164042	10.3366	4.81108e-25	2.96134e-24	Up	ARL2BP
116.281	1.69476	0.232257	7.2969	2.94484e-13	1.1122e-12	Up	PDF
506.681	1.69431	0.131094	12.9244	3.27783e-38	2.92991e-37	Up	LACC1
419.217	1.69366	0.157276	10.7687	4.83799e-27	3.17763e-26	Up	ENSSSCG00000018055
382.284	1.69352	0.135615	12.4877	8.7169e-36	7.35404e-35	Up	ENSSSCG00000052785
102.026	1.69248	0.232796	7.27025	3.58836e-13	1.3489e-12	Up	CFAP210
223.756	1.68977	0.165971	10.1811	2.40821e-24	1.45311e-23	Up	ENSSSCG00000035675
676.406	1.68899	0.114204	14.7892	1.71886e-49	1.97743e-48	Up	ENSSSCG00000022295
134.056	1.68864	0.206391	8.18175	2.79745e-16	1.23061e-15	Up	ZDHHC23
872.49	1.68839	0.0902936	18.6989	5.05208e-78	9.40003e-77	Up	PCNX4
865.188	1.68754	0.0876769	19.2473	1.48665e-82	2.92828e-81	Up	LRRC49
1041.13	1.6872	0.095502	17.6666	7.58025e-70	1.25159e-68	Up	FOXP2
48.6053	1.68595	0.352447	4.78357	1.72207e-06	4.35313e-06	Up	ENSSSCG00000028085
130.968	1.68544	0.213192	7.90573	2.66378e-15	1.11854e-14	Up	COQ10A
85.2636	1.68464	0.271763	6.19893	5.68487e-10	1.80439e-09	Up	LRRC51
51.9539	1.68371	0.375563	4.48315	7.3548e-06	1.76546e-05	Up	KLHL40
1027.93	1.68368	0.0852774	19.7436	9.10537e-87	1.89663e-85	Up	NCOA5
7630.78	1.68229	0.047112	35.7083	2.9349e-279	2.39935e-277	Up	CHRDL1
23.8662	1.68048	0.49585	3.38908	0.000701274	0.00140651	Up	MRO
111.905	1.67939	0.230639	7.28148	3.30189e-13	1.24425e-12	Up	CYB561D2
554.893	1.67886	0.105972	15.8425	1.58312e-56	2.08628e-55	Up	SLC10A6
297.378	1.6787	0.146521	11.457	2.16835e-30	1.58287e-29	Up	MPST
492.475	1.67738	0.122902	13.6482	2.07057e-42	2.05898e-41	Up	PCDHGB1
51930.7	1.67381	0.0517599	32.3381	2.04228e-229	1.29223e-227	Up	COX2
694.016	1.67067	0.100163	16.6795	1.84616e-62	2.70068e-61	Up	BCAP29
62.1592	1.66995	0.306722	5.44449	5.19547e-08	1.4584e-07	Up	ZNF366
1456.98	1.66869	0.084705	19.7	2.15586e-86	4.46542e-85	Up	ULK2
574.674	1.66261	0.106665	15.5872	8.89002e-55	1.13355e-53	Up	NEB
51.1029	1.66086	0.351719	4.7221	2.33418e-06	5.84446e-06	Up	ENSSSCG00000056471
15.7196	1.66035	0.600098	2.76679	0.00566109	0.0101805	Up	MAP7D2
225.018	1.66007	0.181061	9.1686	4.79192e-20	2.46342e-19	Up	MALSU1
33.9279	1.66007	0.408827	4.06057	4.89536e-05	0.000109156	Up	GALNTL5
242.681	1.65951	0.168939	9.82311	8.95339e-23	5.10722e-22	Up	RNASEL
377.883	1.65947	0.131416	12.6276	1.48693e-36	1.27364e-35	Up	ENSSSCG00000008035
63.2688	1.65899	0.313457	5.29255	1.2062e-07	3.31337e-07	Up	MTLN
674.821	1.65704	0.0977856	16.9456	2.07382e-64	3.13807e-63	Up	COMMD3
312.96	1.65635	0.150872	10.9785	4.84652e-28	3.28965e-27	Up	FUZ
47.078	1.65533	0.362043	4.5722	4.82638e-06	1.17657e-05	Up	PKIB
13.0433	1.65408	0.658965	2.51012	0.012069	0.0206488	Up	ENSSSCG00000055332
589.497	1.65037	0.329215	5.01303	5.35783e-07	1.40075e-06	Up	TSFM
58.4689	1.64903	0.313372	5.26221	1.42335e-07	3.88041e-07	Up	CYP2F1
252.655	1.64726	0.15703	10.49	9.59825e-26	6.06696e-25	Up	ZMYND10
15.5028	1.64644	0.593546	2.7739	0.0055388	0.00997514	Up	EEF1AKMT4
89.0349	1.64457	0.258562	6.36045	2.01159e-10	6.55257e-10	Up	MYOT
732.247	1.64228	0.0980584	16.748	5.8565e-63	8.67025e-62	Up	CORO2B
1616.08	1.6421	0.0747037	21.9815	4.32846e-107	1.14247e-105	Up	SNED1
196.225	1.64176	0.199106	8.24564	1.64281e-16	7.30682e-16	Up	EVA1B
359.847	1.63671	0.13806	11.855	2.02632e-32	1.56384e-31	Up	BCL7C
80.387	1.63637	0.266597	6.13797	8.35817e-10	2.63166e-09	Up	ENSSSCG00000022462
244.795	1.63624	0.157426	10.3937	2.6481e-25	1.6479e-24	Up	LYSET
212.215	1.63517	0.179129	9.12845	6.94869e-20	3.54946e-19	Up	MORN2
339.732	1.63499	0.136441	11.9832	4.35182e-33	3.41709e-32	Up	FAM124A
451.374	1.63491	0.125812	12.9948	1.30914e-38	1.18393e-37	Up	THUMPD2
168.927	1.63491	0.182093	8.97839	2.74752e-19	1.36939e-18	Up	ENSSSCG00000059123
91.9467	1.63449	0.253925	6.4369	1.21937e-10	4.01659e-10	Up	LRRC43
63.1542	1.63382	0.3591	4.54976	5.37059e-06	1.3027e-05	Up	TMEM158
791.359	1.63378	0.0920448	17.7498	1.72841e-70	2.9031e-69	Up	ZNF853
21.1147	1.63018	0.595649	2.73682	0.00620359	0.0110967	Up	RLN3
84.3323	1.62972	0.284289	5.73261	9.88987e-09	2.92267e-08	Up	CCDC171
198.31	1.62827	0.175567	9.27433	1.78733e-20	9.35751e-20	Up	BBS12
436.635	1.62821	0.126459	12.8754	6.19215e-38	5.49237e-37	Up	PCDHB7
68.4283	1.62742	0.308249	5.27956	1.29498e-07	3.5446e-07	Up	ESAM
275.218	1.62685	0.187193	8.69077	3.59988e-18	1.72265e-17	Up	C7orf50
3029.8	1.62567	0.0570001	28.5205	6.51756e-179	3.12775e-177	Up	VGLL3
3609.18	1.62476	0.0510178	31.847	1.44955e-222	8.83889e-221	Up	ZCCHC24
125.809	1.62433	0.216668	7.49685	6.53694e-14	2.55342e-13	Up	METTL24
21.115	1.62137	0.5903	2.74668	0.00602011	0.0107935	Up	ENSSSCG00000063297
13.9328	1.62018	0.62225	2.60374	0.00922121	0.0160788	Up	DRC7
50.3511	1.62007	0.329184	4.92149	8.58897e-07	2.21727e-06	Up	CKM
134.83	1.61969	0.212715	7.61435	2.65029e-14	1.056e-13	Up	TRIM55
494.572	1.61864	0.119174	13.5821	5.11052e-42	5.03316e-41	Up	OPCML
295.374	1.61848	0.15241	10.6192	2.42509e-26	1.56445e-25	Up	CFAP54
29.5118	1.61792	0.466736	3.46645	0.00052738	0.00106888	Up	GDF15
14.0925	1.61758	0.738932	2.18908	0.0285909	0.0460786	Up	ENSSSCG00000042171
73.6347	1.61725	0.284336	5.68782	1.28675e-08	3.77245e-08	Up	CDH20
881.297	1.61681	0.086614	18.6668	9.22191e-78	1.71068e-76	Up	KBTBD6
1706.12	1.61664	0.0678775	23.817	2.22626e-125	6.97157e-124	Up	PLPP3
67.0627	1.61601	0.292812	5.51895	3.41029e-08	9.69063e-08	Up	ENSSSCG00000007589
273.908	1.61601	0.166204	9.72301	2.40561e-22	1.35259e-21	Up	FZD8
1622.85	1.61543	0.071852	22.4828	6.12159e-112	1.69824e-110	Up	DYNLL2
7277.11	1.61531	0.0428197	37.7234	0	0	Up	WWTR1
36.6542	1.61486	0.436499	3.69956	0.000215972	0.000455409	Up	NOXRED1
390.589	1.61412	0.127861	12.624	1.5567e-36	1.33155e-35	Up	ACADL
309.335	1.61328	0.174362	9.25244	2.19429e-20	1.1446e-19	Up	TRMT10C
641.22	1.6127	0.10293	15.6679	2.50784e-55	3.24247e-54	Up	GTF2E1
25711.8	1.6123	0.0480995	33.5201	2.45802e-246	1.7467e-244	Up	ND1
438.28	1.61215	0.118878	13.5614	6.78584e-42	6.66181e-41	Up	GLRX5
12.0027	1.6109	0.736582	2.187	0.0287427	0.0462944	Up	GPR33
2672.33	1.60983	0.0632299	25.46	5.46944e-143	2.03327e-141	Up	ADAMTS6
741.679	1.60691	0.0956397	16.8017	2.36977e-63	3.54238e-62	Up	LRP11
120.044	1.6061	0.245944	6.53036	6.56102e-11	2.19604e-10	Up	ZNF544
112.338	1.60247	0.238558	6.7173	1.85127e-11	6.38134e-11	Up	JPH1
650.333	1.60153	0.101749	15.74	8.03879e-56	1.04595e-54	Up	CDKN2AIP
58.7739	1.60118	0.340548	4.70178	2.57905e-06	6.42711e-06	Up	C20orf204
1444.16	1.60084	0.0708474	22.5956	4.79037e-113	1.34101e-111	Up	RASSF2
5951.98	1.60013	0.0516264	30.9943	6.43043e-211	3.68971e-209	Up	IL17RD
14.9153	1.59736	0.662144	2.41241	0.0158475	0.026618	Up	KRTCAP3
657.814	1.59726	0.0984987	16.2161	3.8813e-59	5.3396e-58	Up	FAM167A
501.848	1.59694	0.112154	14.2387	5.26853e-46	5.65281e-45	Up	SDHAF2
4470.59	1.59567	0.0771037	20.6951	3.83103e-95	8.81471e-94	Up	ENSSSCG00000022794
605.134	1.5932	0.110878	14.369	8.09744e-47	8.81604e-46	Up	LRRC47
249.964	1.5921	0.1533	10.3855	2.88533e-25	1.79191e-24	Up	LRRC4C
182.805	1.59057	0.22407	7.09854	1.26086e-12	4.60207e-12	Up	MCRIP2
69.6597	1.58737	0.308881	5.13909	2.76068e-07	7.35809e-07	Up	AJAP1
1051.82	1.58735	0.0815595	19.4625	2.28566e-84	4.62539e-83	Up	DBH
190.701	1.58589	0.185399	8.55393	1.18971e-17	5.54799e-17	Up	SATB2
492.686	1.58579	0.119483	13.2721	3.36013e-40	3.15296e-39	Up	TMEM203
39.0023	1.58564	0.418253	3.7911	0.000149981	0.000320835	Up	PCDHAC2
30.311	1.58524	0.437579	3.62276	0.000291479	0.000607349	Up	PYGM
333.147	1.58426	0.13915	11.3852	4.95288e-30	3.57179e-29	Up	RNF6
119.059	1.58421	0.236179	6.70764	1.97802e-11	6.80556e-11	Up	SNAPC5
465.234	1.58402	0.119736	13.2293	5.94146e-40	5.54416e-39	Up	CAAP1
1310.05	1.58378	0.0880593	17.9854	2.53701e-72	4.39305e-71	Up	AKIRIN2
1259.6	1.58345	0.0806064	19.6442	6.47513e-86	1.32927e-84	Up	SEMA6D
1080.08	1.58333	0.079889	19.8192	2.03463e-87	4.27179e-86	Up	ADAMTS9
1339.29	1.58253	0.0725857	21.8023	2.20683e-105	5.66297e-104	Up	MXD4
87.2062	1.58099	0.260962	6.05833	1.37545e-09	4.2797e-09	Up	SLC25A21
41.4642	1.57971	0.431008	3.66515	0.00024719	0.000518634	Up	ZCWPW2
2012.26	1.57847	0.0899252	17.5531	5.6304e-69	9.19782e-68	Up	ZNF219
1041.54	1.57805	0.0892094	17.6893	5.07093e-70	8.41784e-69	Up	THSD7A
392.815	1.57591	0.137758	11.4397	2.64728e-30	1.92715e-29	Up	B3GNT5
949.559	1.57539	0.0852077	18.4889	2.53751e-76	4.60541e-75	Up	ANAPC7
5496.84	1.5721	0.0581124	27.0527	3.54774e-161	1.54231e-159	Up	MGST1
1202.11	1.57172	0.0878517	17.8906	1.39677e-71	2.39394e-70	Up	ME2
237.059	1.57099	0.155065	10.1312	4.01841e-24	2.40584e-23	Up	BRI3
684.368	1.57043	0.0992724	15.8194	2.28678e-56	3.01144e-55	Up	ENSSSCG00000009211
16.624	1.56892	0.608641	2.57774	0.0099448	0.0172575	Up	RASL11A
25.3774	1.56867	0.52888	2.96602	0.00301682	0.00562676	Up	TRDN
391.723	1.5686	0.132673	11.823	2.96751e-32	2.28069e-31	Up	PGBD1
4538.33	1.56841	0.0498322	31.4739	1.97647e-217	1.17043e-215	Up	MSI1
319.91	1.56812	0.148128	10.5863	3.45127e-26	2.21948e-25	Up	MKKS
2548.74	1.56771	0.0902261	17.3754	1.26772e-67	2.02886e-66	Up	LTBP3
110.092	1.56734	0.224424	6.98385	2.87206e-12	1.03037e-11	Up	ABHD1
149.383	1.56694	0.208505	7.51515	5.68458e-14	2.22706e-13	Up	ENSSSCG00000034353
2378.69	1.56526	0.0612296	25.5638	3.85762e-144	1.44864e-142	Up	DYNLL1
16.4482	1.56511	0.59494	2.6307	0.0085208	0.0149251	Up	CTBS
130.049	1.56491	0.229727	6.81204	9.62245e-12	3.36331e-11	Up	PIGX
4883.27	1.56402	0.0502025	31.1542	4.4481e-213	2.58437e-211	Up	HLCS
58.0703	1.56371	0.37378	4.18349	2.87068e-05	6.5367e-05	Up	ENSSSCG00000007421
479.143	1.56355	0.118576	13.186	1.05611e-39	9.78573e-39	Up	TIMM29
244.75	1.56198	0.158306	9.86688	5.79402e-23	3.32558e-22	Up	CMTM7
24.1581	1.56005	0.496049	3.14495	0.00166116	0.0031957	Up	ENSSSCG00000058822
14004.5	1.55979	0.0427026	36.5268	4.16032e-292	3.54222e-290	Up	ENSSSCG00000012126
151.509	1.55834	0.203913	7.64215	2.13621e-14	8.55224e-14	Up	ARMC5
13.4427	1.55789	0.657721	2.36863	0.0178543	0.0297481	Up	ENSSSCG00000043849
5464.54	1.55764	0.0467192	33.3404	1.00246e-243	6.98921e-242	Up	SFPQ
9274.67	1.55525	0.0421294	36.9161	2.55017e-298	2.23303e-296	Up	ADD3
684.652	1.55314	0.101545	15.2951	8.24757e-53	1.00715e-51	Up	CLTB
317.396	1.55249	0.138244	11.2301	2.90129e-29	2.03741e-28	Up	KHK
1153.13	1.55245	0.0820408	18.9229	7.38817e-80	1.40726e-78	Up	TMEM147
106.194	1.55239	0.232791	6.66861	2.58243e-11	8.83082e-11	Up	PLIN5
19.4065	1.55193	0.53546	2.89831	0.00375184	0.00691668	Up	WDR38
931.502	1.55134	0.0885982	17.5098	1.2052e-68	1.95671e-67	Up	SUMF1
16.8325	1.55125	0.589703	2.63057	0.00852422	0.0149297	Up	PIK3C2G
71.8793	1.55029	0.337285	4.59637	4.29915e-06	1.05235e-05	Up	INHA
609.651	1.5502	0.105596	14.6805	8.59371e-49	9.7171e-48	Up	MRPL39
2958.04	1.54867	0.0541295	28.6105	4.97731e-180	2.40735e-178	Up	RFX4
3223.39	1.54812	0.0635326	24.3673	3.79775e-131	1.27345e-129	Up	ACADM
93.9571	1.5476	0.247926	6.24217	4.31532e-10	1.38132e-09	Up	CFAP95
311.558	1.54739	0.140685	10.999	3.86535e-28	2.63723e-27	Up	S1PR1
326.383	1.54702	0.148607	10.4101	2.22933e-25	1.39105e-24	Up	TNNT2
2904.98	1.54484	0.0691754	22.3322	1.8005e-110	4.9283e-109	Up	CCPG1
5487.78	1.54472	0.0641462	24.0813	3.9289e-128	1.27128e-126	Up	RGMA
44.4126	1.54271	0.371913	4.14802	3.35359e-05	7.58674e-05	Up	CFAP126
728.825	1.54146	0.100046	15.4075	1.45706e-53	1.81773e-52	Up	ZBED4
642.518	1.54118	0.105205	14.6494	1.3597e-48	1.52996e-47	Up	FKRP
120.732	1.5408	0.224159	6.87369	6.25621e-12	2.20549e-11	Up	ZSWIM9
5956.2	1.54029	0.0622398	24.7477	3.28277e-135	1.1597e-133	Up	PTX3
359.968	1.53894	0.133663	11.5136	1.12694e-30	8.28875e-30	Up	RAB3C
56.9735	1.53872	0.316669	4.8591	1.1792e-06	3.01424e-06	Up	TEN1
214.778	1.53871	0.18198	8.45536	2.78217e-17	1.27805e-16	Up	TMEM178B
920.48	1.53788	0.0886182	17.354	1.84003e-67	2.93832e-66	Up	LIX1
1443.92	1.53669	0.0929247	16.5369	1.98886e-61	2.86185e-60	Up	ZNF768
74.7836	1.53357	0.281694	5.44408	5.2074e-08	1.46118e-07	Up	SCN2A
156.189	1.5334	0.199266	7.69523	1.4124e-14	5.72645e-14	Up	ZFP92
130.458	1.53298	0.21033	7.28845	3.13534e-13	1.18246e-12	Up	RNF135
1260.91	1.53294	0.0882569	17.369	1.4157e-67	2.26267e-66	Up	ADGRB1
1108.81	1.53236	0.0790187	19.3924	8.95366e-84	1.79618e-82	Up	TMEM9B
5776.24	1.53133	0.0499229	30.674	1.2661e-206	7.17561e-205	Up	ENSSSCG00000032003
795.106	1.53058	0.100231	15.2705	1.20322e-52	1.4587e-51	Up	ENSSSCG00000034711
1374.24	1.53054	0.0861059	17.7751	1.10121e-70	1.86148e-69	Up	REPIN1
4654.21	1.52994	0.134325	11.3898	4.7004e-30	3.39369e-29	Up	ENSSSCG00000024974
1835.57	1.52793	0.0662572	23.0606	1.15273e-117	3.40766e-116	Up	OLFM2
714.104	1.52779	0.0988016	15.4632	6.14921e-54	7.70778e-53	Up	UBLCP1
654.513	1.52776	0.100871	15.1456	8.09776e-52	9.70261e-51	Up	CFI
468.054	1.5276	0.114547	13.336	1.42919e-40	1.35553e-39	Up	FAM118B
44.5604	1.52751	0.372963	4.09561	4.21051e-05	9.44094e-05	Up	AQP9
21.0043	1.52737	0.551747	2.76825	0.00563591	0.0101421	Up	TSC22D3
2599.33	1.52718	0.0698408	21.8666	5.39784e-106	1.39679e-104	Up	KIAA0513
137.556	1.52655	0.206809	7.38145	1.56572e-13	5.98929e-13	Up	SFMBT1
41.0079	1.52629	0.456517	3.34333	0.00082778	0.00164807	Up	RNF224
420.985	1.52454	0.135705	11.2342	2.76938e-29	1.94625e-28	Up	HYI
920.684	1.52311	0.0856113	17.791	8.30263e-71	1.40604e-69	Up	UBE2Q2
163.937	1.52162	0.216442	7.03015	2.06308e-12	7.44773e-12	Up	ABHD6
512.945	1.52151	0.11979	12.7014	5.80754e-37	5.04467e-36	Up	MYL11
306.136	1.52121	0.14082	10.8025	3.34862e-27	2.21356e-26	Up	MAP10
2697.72	1.52094	0.0594675	25.5759	2.82825e-144	1.06425e-142	Up	ENSSSCG00000011676
127.571	1.52045	0.236898	6.41818	1.37911e-10	4.53387e-10	Up	ENSSSCG00000030300
52.4577	1.52045	0.335424	4.53294	5.8169e-06	1.40635e-05	Up	GPR37L1
61.7503	1.5182	0.300977	5.04424	4.55331e-07	1.19533e-06	Up	ENSSSCG00000010359
20.1905	1.51681	0.535461	2.83273	0.00461525	0.00839946	Up	ENSSSCG00000008832
96.3216	1.51553	0.243599	6.2214	4.9273e-10	1.57204e-09	Up	ENSSSCG00000045423
80.6103	1.51525	0.282989	5.35445	8.58173e-08	2.37253e-07	Up	LGI2
725.359	1.51478	0.0944205	16.043	6.40373e-58	8.64246e-57	Up	ENSSSCG00000029430
346.256	1.51347	0.153387	9.86694	5.79018e-23	3.3244e-22	Up	DDX52
612.633	1.51105	0.114231	13.2281	6.04287e-40	5.63595e-39	Up	RNPEPL1
538.925	1.51097	0.391615	3.8583	0.000114177	0.000246701	Up	H2AX
207.725	1.51021	0.173365	8.71117	3.00754e-18	1.44218e-17	Up	ENSSSCG00000036529
660.863	1.50931	0.0961978	15.6897	1.77991e-55	2.30938e-54	Up	ENSSSCG00000028345
284.211	1.50654	0.158949	9.47815	2.58838e-21	1.39588e-20	Up	PPP1R35
481.24	1.50593	0.11028	13.6555	1.87118e-42	1.86371e-41	Up	ACAD11
597.276	1.50574	0.114219	13.1829	1.1003e-39	1.019e-38	Up	PPID
15.6489	1.50521	0.624704	2.40948	0.0159752	0.0268204	Up	R3HDML
281.627	1.5052	0.14533	10.3571	3.88632e-25	2.39745e-24	Up	ORC5
3072.86	1.50391	0.0623685	24.1133	1.81106e-128	5.88071e-127	Up	ATP1A2
491.574	1.50315	0.116697	12.8808	5.77392e-38	5.12633e-37	Up	SFXN5
276.886	1.50297	0.142794	10.5255	6.59383e-26	4.18796e-25	Up	USP2
68.9943	1.5028	0.29175	5.15099	2.59114e-07	6.9182e-07	Up	RGN
145.847	1.50208	0.203753	7.37204	1.68036e-13	6.41452e-13	Up	PGM5
1301.28	1.5017	0.0907197	16.5531	1.51965e-61	2.18839e-60	Up	ADRM1
1165.02	1.50141	0.0831207	18.063	6.23433e-73	1.08871e-71	Up	NAP1L3
139.3	1.50058	0.212291	7.06851	1.56607e-12	5.69357e-12	Up	WDCP
76.0921	1.50011	0.273351	5.48784	4.06886e-08	1.1516e-07	Up	METTL1
153.874	1.5	0.196267	7.64266	2.12775e-14	8.52206e-14	Up	QTRT2
1300.45	1.49971	0.079943	18.7598	1.60991e-78	3.01059e-77	Up	APOA1
902.841	1.49847	0.0933631	16.0499	5.72858e-58	7.73693e-57	Up	THAP11
480.655	1.49751	0.111727	13.4032	5.79e-41	5.56008e-40	Up	PHLDA3
48.3686	1.49679	0.348365	4.29662	1.73425e-05	4.03147e-05	Up	SETD9
159.324	1.49578	0.189182	7.90658	2.64564e-15	1.11118e-14	Up	ERBB3
533.017	1.49562	0.107639	13.8948	6.81298e-44	6.99315e-43	Up	RUFY1
367.611	1.49513	0.124336	12.0249	2.628e-33	2.07145e-32	Up	KCTD21
264.364	1.49416	0.152007	9.82957	8.39749e-23	4.79456e-22	Up	C1QL1
143.034	1.49383	0.209881	7.1175	1.09902e-12	4.02648e-12	Up	TMEM220
468.562	1.4923	0.122626	12.1695	4.51965e-34	3.6354e-33	Up	COG8
1572.57	1.49185	0.0674311	22.1241	1.85171e-108	4.95112e-107	Up	COMT
357.074	1.49144	0.138378	10.778	4.37127e-27	2.87517e-26	Up	DBNDD1
18.3319	1.49006	0.684835	2.17579	0.0295709	0.0475461	Up	MYO15B
158.495	1.49004	0.193225	7.71141	1.24434e-14	5.06173e-14	Up	TMEM276
919.256	1.48893	0.0837415	17.78	1.00967e-70	1.70829e-69	Up	ZMPSTE24
114.377	1.48887	0.250622	5.94071	2.83794e-09	8.68683e-09	Up	NKAIN2
336.041	1.48878	0.134617	11.0594	1.97508e-28	1.36112e-27	Up	ENSSSCG00000010104
109.351	1.48868	0.226124	6.58345	4.59643e-11	1.55225e-10	Up	ENSSSCG00000045290
365.076	1.48813	0.13375	11.1262	9.35484e-29	6.48555e-28	Up	CTNS
244.354	1.48773	0.169706	8.7665	1.84308e-18	8.91435e-18	Up	DIPK1A
5043.16	1.48703	0.0509652	29.1774	3.75864e-187	1.90259e-185	Up	PTPRZ1
443.61	1.48458	0.587509	2.5269	0.0115073	0.0197445	Up	LYRM7
33.673	1.48384	0.396476	3.74257	0.000182145	0.000386728	Up	CHDH
90.5878	1.48331	0.263871	5.62132	1.895e-08	5.49293e-08	Up	SPA17
1077.89	1.48304	0.0997263	14.8711	5.07614e-50	5.90225e-49	Up	ACP2
52.0078	1.4822	0.349925	4.23577	2.27775e-05	5.23494e-05	Up	CPLX1
420.335	1.48161	0.118917	12.4591	1.24718e-35	1.0474e-34	Up	SIRT1
674.207	1.47583	0.0994966	14.833	8.96611e-50	1.03894e-48	Up	CASD1
106.47	1.47448	0.23357	6.31279	2.74044e-10	8.87041e-10	Up	IDNK
25.935	1.47394	0.468687	3.14484	0.00166179	0.00319659	Up	TEX22
535.555	1.47387	0.106748	13.8071	2.31081e-43	2.33814e-42	Up	EXOC8
30.565	1.47307	0.458753	3.21104	0.00132256	0.00257136	Up	ENSSSCG00000031485
6872.88	1.47266	0.0443538	33.2025	9.92008e-242	6.81351e-240	Up	ADGRL2
790.076	1.47265	0.0939454	15.6756	2.22087e-55	2.87748e-54	Up	LONRF3
1561.98	1.47207	0.0788935	18.659	1.06725e-77	1.97185e-76	Up	NDUFC2
213.029	1.47198	0.179751	8.189	2.63407e-16	1.15929e-15	Up	ACSF3
1729.51	1.47011	0.0700674	20.9813	9.71161e-98	2.31227e-96	Up	GCLM
8908.09	1.46959	0.0438232	33.5345	1.51588e-246	1.08137e-244	Up	CELSR2
16.2696	1.46919	0.570163	2.57679	0.00997233	0.017302	Up	MUC6
556.595	1.46861	0.108211	13.5717	5.89571e-42	5.80027e-41	Up	SLC49A4
29.3266	1.46852	0.442865	3.31595	0.00091333	0.00180904	Up	KLHL30
205.31	1.46772	0.19392	7.56871	3.76947e-14	1.49005e-13	Up	UBXN10
446.242	1.4665	0.133777	10.9623	5.80163e-28	3.93073e-27	Up	EAPP
111.248	1.46561	0.239653	6.11554	9.62318e-10	3.02172e-09	Up	NT5M
43.3781	1.46544	0.410146	3.57298	0.000352943	0.000728601	Up	ENSSSCG00000059840
483.305	1.46522	0.12182	12.0277	2.54078e-33	2.00527e-32	Up	GTDC1
1229.19	1.46437	0.0856747	17.0922	1.69779e-65	2.62496e-64	Up	NR1D2
1045.93	1.4639	0.0833382	17.5658	4.50609e-69	7.37418e-68	Up	CHST2
292.934	1.46102	0.139312	10.4874	9.87384e-26	6.23263e-25	Up	FGFR4
480.159	1.45873	0.115807	12.5963	2.21424e-36	1.88875e-35	Up	ZNF189
5106.32	1.45828	0.397349	3.67003	0.000242525	0.000509308	Up	ENSSSCG00000056610
61.1041	1.45755	0.309524	4.70902	2.48909e-06	6.21464e-06	Up	SHPK
6239.7	1.45725	0.0451432	32.2806	1.31091e-228	8.21028e-227	Up	PRRX1
2382.34	1.45627	0.0601589	24.2071	1.87411e-129	6.17222e-128	Up	ENSSSCG00000024791
515.834	1.45546	0.114438	12.7183	4.67783e-37	4.07101e-36	Up	TSNAX
365.944	1.45533	0.128791	11.2999	1.31361e-29	9.35994e-29	Up	TRMT44
373.921	1.4547	0.126659	11.4851	1.56706e-30	1.14847e-29	Up	NFKBIZ
850.109	1.45418	0.0948425	15.3326	4.62819e-53	5.7007e-52	Up	GAREM2
1154.69	1.4531	0.0788684	18.4244	8.37573e-76	1.51271e-74	Up	ADAM33
175.396	1.44938	0.186132	7.78682	6.87154e-15	2.82758e-14	Up	CHST12
9730.79	1.44733	0.0522203	27.716	4.48488e-169	2.03594e-167	Up	SERINC1
22.1697	1.44593	0.492507	2.93585	0.00332633	0.0061754	Up	ENSSSCG00000035053
910.058	1.44557	0.105878	13.6532	1.93307e-42	1.92432e-41	Up	ADI1
50.4055	1.44552	0.348947	4.14251	3.43526e-05	7.76486e-05	Up	IGSF11
653.785	1.44354	0.0963824	14.9772	1.03442e-50	1.21422e-49	Up	PLA2G12A
935.65	1.44247	0.0952679	15.1412	8.65941e-52	1.03487e-50	Up	PRPSAP2
77.2007	1.44228	0.287723	5.01275	5.36576e-07	1.40243e-06	Up	VWA5B1
27.2524	1.44165	0.453035	3.18221	0.00146157	0.00283031	Up	ENSSSCG00000023546
673.611	1.44158	0.113987	12.6469	1.164e-36	1.00074e-35	Up	MZF1
16.7604	1.44101	0.592705	2.43125	0.0150469	0.0253461	Up	ENSSSCG00000035767
123.304	1.44093	0.229719	6.27257	3.55143e-10	1.14334e-09	Up	PRORP
884.84	1.43928	0.091944	15.6539	3.12669e-55	4.03413e-54	Up	MFSD1
123.552	1.43928	0.210486	6.83787	8.03806e-12	2.81859e-11	Up	ENSSSCG00000052463
852.037	1.43897	0.0921209	15.6205	5.28132e-55	6.78565e-54	Up	ABHD17B
846.685	1.43851	0.115734	12.4295	1.80797e-35	1.51013e-34	Up	PPP1R26
547.028	1.43775	0.110234	13.0427	6.98957e-39	6.36468e-38	Up	AAR2
324.327	1.4375	0.140638	10.2213	1.59239e-24	9.65572e-24	Up	ENSSSCG00000007733
342.688	1.43737	0.135027	10.6451	1.83781e-26	1.19351e-25	Up	TYW3
167.968	1.43604	0.21146	6.79106	1.11316e-11	3.87907e-11	Up	SMIM13
721.532	1.43578	0.0959878	14.958	1.38143e-50	1.6195e-49	Up	CPEB2
625.659	1.43535	0.105352	13.6243	2.8703e-42	2.84352e-41	Up	TMEM19
141.496	1.43533	0.213111	6.73511	1.63808e-11	5.66021e-11	Up	MSMB
387.472	1.43452	0.123721	11.5947	4.38211e-31	3.2581e-30	Up	ALG2
72.345	1.43413	0.281248	5.09917	3.41153e-07	9.04196e-07	Up	CCDC89
620.932	1.43322	0.108472	13.2128	7.40317e-40	6.88725e-39	Up	COA5
43434.1	1.43262	0.04493	31.8855	4.2446e-223	2.60542e-221	Up	ATP6
515.451	1.43047	0.117209	12.2044	2.94369e-34	2.37916e-33	Up	TSR1
409.206	1.43032	0.125109	11.4326	2.87466e-30	2.09103e-29	Up	KPNA5
1452.34	1.42991	0.0725765	19.7021	2.06987e-86	4.29213e-85	Up	PON2
17.4273	1.42832	0.557353	2.56269	0.0103866	0.017955	Up	ENSSSCG00000044195
604.047	1.42755	0.100728	14.1723	1.35914e-45	1.44319e-44	Up	ZSWIM7
52.293	1.4274	0.337828	4.22524	2.38691e-05	5.47222e-05	Up	ENSSSCG00000040895
224.714	1.42721	0.168777	8.45618	2.76276e-17	1.26945e-16	Up	PKHD1L1
543.291	1.42706	0.106591	13.3882	7.08796e-41	6.79944e-40	Up	ATP10D
367.205	1.42553	0.133212	10.7013	1.0041e-26	6.55306e-26	Up	LYRM2
2155.67	1.42466	0.0683003	20.8588	1.26838e-96	2.97016e-95	Up	SEMA6A
52.479	1.42423	0.382422	3.72425	0.000195897	0.000414735	Up	GABBR2
353.389	1.42354	0.135015	10.5436	5.43704e-26	3.46994e-25	Up	MFSD5
874.919	1.42327	0.100565	14.1527	1.79713e-45	1.90498e-44	Up	SMPD1
323.487	1.42232	0.132134	10.7643	5.0754e-27	3.33119e-26	Up	HAUS2
81.0518	1.42131	0.264605	5.37145	7.81078e-08	2.16425e-07	Up	ANGPT4
727.097	1.42097	0.097171	14.6234	1.99269e-48	2.2354e-47	Up	FBXL3
357.793	1.4208	0.126558	11.2265	3.02336e-29	2.12233e-28	Up	ENSSSCG00000048408
30.8361	1.42026	0.518426	2.73956	0.00615207	0.0110141	Up	SPRN
20.0893	1.41979	0.532973	2.6639	0.00772398	0.0136276	Up	PGBD2
413.341	1.41875	0.139156	10.1954	2.07967e-24	1.25733e-23	Up	PEX11A
357.949	1.41849	0.143431	9.88976	4.61126e-23	2.65993e-22	Up	ZNF570
9671.34	1.4178	0.0436063	32.5136	6.86072e-232	4.38611e-230	Up	PCDHGA4
1397.63	1.41763	0.0694684	20.4068	1.45612e-92	3.2729e-91	Up	TBCEL
8592.56	1.41736	0.0486325	29.1442	9.88053e-187	4.97419e-185	Up	PRDX1
695.363	1.41717	0.136529	10.38	3.0564e-25	1.89497e-24	Up	OGFOD3
214.21	1.41677	0.181009	7.82708	4.99349e-15	2.07325e-14	Up	MDFIC
185.408	1.41464	0.17905	7.90082	2.77075e-15	1.16214e-14	Up	FASTKD2
591.973	1.41434	0.107328	13.1778	1.17801e-39	1.08934e-38	Up	MCCC2
56.3675	1.41398	0.344461	4.10492	4.04456e-05	9.08097e-05	Up	COA7
64.7419	1.41395	0.287897	4.91132	9.0467e-07	2.3312e-06	Up	ENSSSCG00000053239
255.94	1.41308	0.161252	8.76316	1.89846e-18	9.17016e-18	Up	ENSSSCG00000031342
354.215	1.4122	0.1342	10.5231	6.76209e-26	4.2904e-25	Up	MARCHF9
212.039	1.41158	0.172391	8.18828	2.6498e-16	1.16594e-15	Up	SHISA2
494.943	1.41091	0.121841	11.5799	5.20828e-31	3.86303e-30	Up	KBTBD4
401.4	1.40989	0.12669	11.1287	9.09788e-29	6.31214e-28	Up	EEFSEC
80.3614	1.40924	0.321387	4.38485	1.16063e-05	2.74218e-05	Up	GEMIN7
288.354	1.40911	0.145743	9.66845	4.10532e-22	2.28946e-21	Up	THAP6
37.7776	1.40904	0.384151	3.66794	0.000244512	0.000513248	Up	ENSSSCG00000053387
605.83	1.40894	0.106015	13.29	2.64556e-40	2.48877e-39	Up	ENSSSCG00000027076
112.175	1.40843	0.22494	6.26136	3.81643e-10	1.22651e-09	Up	ZNF581
303.738	1.40796	0.13991	10.0634	8.01949e-24	4.7566e-23	Up	SNAPC2
4140.64	1.40778	0.0602403	23.3695	8.74179e-121	2.63051e-119	Up	ENSSSCG00000010893
113.875	1.40737	0.232383	6.05627	1.39318e-09	4.33268e-09	Up	METAP1D
679.754	1.40613	0.136993	10.2642	1.02121e-24	6.22293e-24	Up	BLVRB
109.275	1.40421	0.244153	5.75137	8.85234e-09	2.62319e-08	Up	RBM11
382.802	1.40408	0.133424	10.5234	6.73731e-26	4.27614e-25	Up	ZNF10
579.406	1.40327	0.104169	13.471	2.31573e-41	2.24714e-40	Up	C22orf39
41.5668	1.40221	0.369739	3.79243	0.000149181	0.000319235	Up	C16orf46
168.63	1.40156	0.208928	6.70837	1.96811e-11	6.77524e-11	Up	NXT1
141.103	1.40016	0.197656	7.08382	1.40229e-12	5.10919e-12	Up	RIGI
730.978	1.39969	0.0973063	14.3844	6.48362e-47	7.07987e-46	Up	NADK2
31.4772	1.39912	0.43498	3.2165	0.00129764	0.0025261	Up	ALDH8A1
1408.78	1.39906	0.0732855	19.0905	3.0301e-81	5.83775e-80	Up	PIK3R2
1410.62	1.399	0.101853	13.7355	6.21996e-43	6.26266e-42	Up	ENSSSCG00000035762
297.848	1.3987	0.142683	9.80285	1.09458e-22	6.2322e-22	Up	SNX21
236.143	1.39821	0.157167	8.89632	5.77297e-19	2.85115e-18	Up	GAMT
1014.67	1.39665	0.0855431	16.3269	6.35361e-60	8.86627e-59	Up	RHOJ
27.6479	1.39645	0.480361	2.90709	0.00364813	0.00673624	Up	WDR93
346	1.39544	0.128569	10.8536	1.91668e-27	1.27613e-26	Up	MTARC1
69.0102	1.39387	0.289973	4.80691	1.53281e-06	3.88799e-06	Up	LRRC4
84.7851	1.3917	0.263867	5.27426	1.33296e-07	3.64371e-07	Up	CABCOCO1
2934.82	1.38963	0.0585663	23.7275	1.87426e-124	5.8102e-123	Up	PLEKHB1
1026.41	1.38962	0.0806739	17.2251	1.72077e-66	2.70118e-65	Up	ABTB3
125.655	1.38915	0.213663	6.50159	7.94773e-11	2.64435e-10	Up	TMEM198
912.941	1.38786	0.095987	14.4588	2.20569e-47	2.43297e-46	Up	ACOX3
1350.53	1.38761	0.0741249	18.7199	3.40485e-78	6.34793e-77	Up	SLAIN1
245.617	1.38728	0.180963	7.66612	1.7728e-14	7.14065e-14	Up	ENSSSCG00000012669
1125.14	1.38682	0.0860044	16.125	1.70235e-58	2.31952e-57	Up	FAM169A
499.893	1.38583	0.115165	12.0334	2.37229e-33	1.8755e-32	Up	PLLP
548.991	1.38489	0.103682	13.3571	1.077e-40	1.02783e-39	Up	RTCA
343.063	1.38478	0.140457	9.85905	6.26389e-23	3.59192e-22	Up	SMIM19
491.945	1.38251	0.10984	12.5866	2.50199e-36	2.13125e-35	Up	ZNF862
310.832	1.38238	0.138049	10.0137	1.32733e-23	7.82008e-23	Up	KGD4
5943.42	1.38174	0.0533705	25.8896	8.71914e-148	3.37725e-146	Up	CTSD
454.147	1.38105	0.120285	11.4815	1.6345e-30	1.19743e-29	Up	PHTF1
16.753	1.37922	0.562939	2.45003	0.0142846	0.0241532	Up	ENSSSCG00000012733
328.121	1.37912	0.143973	9.57904	9.79469e-22	5.36993e-21	Up	DHRS7B
3629.45	1.37867	0.0502462	27.4382	9.59735e-166	4.26251e-164	Up	EIF5
577.598	1.3779	0.108226	12.7317	3.94272e-37	3.43774e-36	Up	CAMLG
77.0221	1.37549	0.314988	4.36679	1.26086e-05	2.97139e-05	Up	PIH1D2
402.013	1.37446	0.123987	11.0856	1.4739e-28	1.01801e-27	Up	SLC25A44
214.94	1.37363	0.160717	8.54692	1.26418e-17	5.88485e-17	Up	DLGAP1
394.934	1.37281	0.134691	10.1923	2.14669e-24	1.29742e-23	Up	MRPS2
1734.95	1.37219	0.0718766	19.0909	3.00592e-81	5.79722e-80	Up	SPRY2
143.144	1.37183	0.210511	6.51669	7.18772e-11	2.39972e-10	Up	PEX12
792.046	1.37181	0.105082	13.0546	5.97854e-39	5.45209e-38	Up	CBARP
668.299	1.37055	0.10783	12.7103	5.18559e-37	4.50866e-36	Up	ENSSSCG00000060885
145.96	1.37032	0.192765	7.10876	1.17088e-12	4.28296e-12	Up	FGF14
205.376	1.36897	0.165562	8.26863	1.35507e-16	6.05326e-16	Up	CFAP53
3087.81	1.36847	0.0635352	21.5388	6.74353e-103	1.68142e-101	Up	NTRK2
514.918	1.36843	0.115233	11.8753	1.59075e-32	1.23232e-31	Up	ENSSSCG00000038852
182.014	1.36751	0.187421	7.29646	2.95435e-13	1.11534e-12	Up	LYRM1
21.2132	1.36682	0.513758	2.66043	0.00780411	0.0137558	Up	LYPD4
2228.34	1.36537	0.0773489	17.6521	9.80698e-70	1.61636e-68	Up	CYP26A1
182.142	1.36477	0.251332	5.43014	5.631e-08	1.57491e-07	Up	C8orf82
558.196	1.36423	0.102168	13.3529	1.1398e-40	1.0844e-39	Up	PWWP2A
237.495	1.3638	0.157402	8.66442	4.53803e-18	2.15927e-17	Up	CFAP91
475.322	1.36339	0.118492	11.5061	1.22844e-30	9.02448e-30	Up	GET1
1370.86	1.36319	0.087092	15.6522	3.20756e-55	4.13558e-54	Up	GUCD1
2106.58	1.36314	0.06437	21.1767	1.5661e-99	3.79231e-98	Up	AK1
20.3033	1.36299	0.513636	2.65361	0.00796358	0.0140222	Up	CRACR2A
64.1383	1.36258	0.302515	4.50418	6.66308e-06	1.604e-05	Up	SH3GL2
153.467	1.36134	0.200976	6.77364	1.25586e-11	4.36562e-11	Up	ZNF180
605.094	1.36118	0.105895	12.854	8.1656e-38	7.22546e-37	Up	UQCRQ
5644.82	1.3599	0.0516716	26.3182	1.18844e-152	4.70185e-151	Up	ENSSSCG00000002720
122.589	1.35977	0.230244	5.90576	3.51025e-09	1.06934e-08	Up	FRAT2
774.519	1.35963	0.0927157	14.6645	1.08818e-48	1.22667e-47	Up	ENSSSCG00000043069
17.6444	1.35861	0.612198	2.21923	0.026471	0.0428762	Up	PDE6C
1230.78	1.3581	0.0930193	14.6002	2.79989e-48	3.1371e-47	Up	EIF2AK2
35.6756	1.35763	0.39962	3.39731	0.000680511	0.0013662	Up	KCNJ3
46.5778	1.35763	0.365691	3.71251	0.000205214	0.000433664	Up	F10
2467.62	1.35763	0.0663032	20.476	3.52335e-93	7.95812e-92	Up	HACD3
410.288	1.35645	0.137896	9.8368	7.81592e-23	4.46666e-22	Up	IFT74
924.017	1.35624	0.0867028	15.6424	3.74129e-55	4.81701e-54	Up	PTDSS2
41.9436	1.35595	0.360886	3.75727	0.000171779	0.000365559	Up	GADL1
265.165	1.35424	0.180379	7.50773	6.01602e-14	2.35292e-13	Up	ABHD5
75.3956	1.3536	0.300032	4.51153	6.43624e-06	1.55121e-05	Up	ENSSSCG00000010161
1852.22	1.35291	0.0645406	20.9621	1.45565e-97	3.45245e-96	Up	STAT2
1073.36	1.35153	0.0870712	15.5222	2.45619e-54	3.10188e-53	Up	ZNF260
348.742	1.35037	0.129539	10.4244	1.91797e-25	1.20001e-24	Up	ASB13
21.5996	1.35035	0.514734	2.62339	0.00870602	0.015225	Up	FBXL22
178.975	1.35014	0.186307	7.24687	4.26523e-13	1.5962e-12	Up	DEDD2
613.092	1.35005	0.107761	12.5281	5.23747e-36	4.43481e-35	Up	ABTB2
92.4899	1.34948	0.242887	5.556	2.76021e-08	7.89438e-08	Up	ENSSSCG00000036022
279.767	1.34901	0.146026	9.23821	2.5065e-20	1.30304e-19	Up	ZNF329
1624.99	1.34689	0.0665489	20.2391	4.43512e-91	9.75515e-90	Up	PIK3R3
63.612	1.34663	0.289995	4.64364	3.42318e-06	8.44866e-06	Up	ENSSSCG00000023783
107.365	1.34544	0.249084	5.40157	6.60612e-08	1.839e-07	Up	ENSSSCG00000035645
1482.96	1.34542	0.0888581	15.1413	8.65327e-52	1.03481e-50	Up	EN2
2015.51	1.34418	0.061982	21.6866	2.74653e-104	6.96088e-103	Up	MEIS1
7310.19	1.34408	0.0474313	28.3374	1.19649e-176	5.65379e-175	Up	TMEM47
207.871	1.34393	0.170574	7.87883	3.30454e-15	1.38227e-14	Up	NDUFA2
385.368	1.34364	0.121826	11.0292	2.76181e-28	1.89481e-27	Up	TOR3A
281.582	1.34357	0.154255	8.71011	3.03573e-18	1.45532e-17	Up	ZFTA
527.485	1.34197	0.11945	11.2346	2.75812e-29	1.93908e-28	Up	RLIG1
1567.72	1.34195	0.0710801	18.8795	1.68258e-79	3.19171e-78	Up	PLPP1
383.918	1.34187	0.132048	10.162	2.93101e-24	1.76223e-23	Up	MAD1L1
1051.85	1.34185	0.0808034	16.6063	6.27024e-62	9.07907e-61	Up	COX15
2584.65	1.34	0.0591	22.6734	8.20038e-114	2.31313e-112	Up	JAM2
177.978	1.33995	0.181966	7.36377	1.7879e-13	6.81941e-13	Up	FXN
347.848	1.33924	0.135123	9.91126	3.71929e-23	2.15281e-22	Up	TMEM104
1798.15	1.3383	0.0709994	18.8495	2.96746e-79	5.60029e-78	Up	SDK1
903.877	1.33805	0.0930961	14.3727	7.67284e-47	8.36856e-46	Up	EVI5L
2078.6	1.33729	0.060509	22.1006	3.11681e-108	8.28577e-107	Up	TFDP2
544.881	1.33641	0.12941	10.3269	5.32425e-25	3.2714e-24	Up	PGLS
367.159	1.3364	0.12891	10.3669	3.50655e-25	2.16606e-24	Up	PDIK1L
464.907	1.33615	0.113903	11.7305	8.88889e-32	6.74184e-31	Up	P2RX4
190.052	1.33597	0.175518	7.61158	2.70766e-14	1.07839e-13	Up	UNC80
555.732	1.33407	0.101965	13.0835	4.08913e-39	3.7457e-38	Up	VPS33A
1419.95	1.33374	0.0698748	19.0875	3.20514e-81	6.16855e-80	Up	EMC3
771.066	1.33218	0.109947	12.1166	8.62997e-34	6.90248e-33	Up	TRIM23
1521.1	1.33121	0.0674185	19.7455	8.76382e-87	1.82754e-85	Up	LGALS3BP
281.437	1.33019	0.143666	9.25892	2.06514e-20	1.07815e-19	Up	C15orf40
66.6658	1.32997	0.302977	4.38967	1.13523e-05	2.68561e-05	Up	ACYP2
76.3833	1.32936	0.27441	4.84442	1.2698e-06	3.23909e-06	Up	MLC1
198.387	1.32782	0.175936	7.54714	4.44912e-14	1.75308e-13	Up	DBR1
162.747	1.32612	0.227384	5.83206	5.47462e-09	1.64657e-08	Up	DPH2
125.026	1.32596	0.208241	6.36745	1.9219e-10	6.26705e-10	Up	POPDC3
92.6843	1.32573	0.251042	5.2809	1.28552e-07	3.52131e-07	Up	MCUR1
383.609	1.32451	0.129088	10.2605	1.06151e-24	6.46635e-24	Up	VWA5A
354.522	1.32447	0.134842	9.82236	9.02081e-23	5.14409e-22	Up	UROS
1005.92	1.324	0.0846769	15.6359	4.14475e-55	5.33276e-54	Up	TMX2
194.962	1.32281	0.175381	7.5425	4.61055e-14	1.81514e-13	Up	INPP4B
522.192	1.3224	0.114053	11.5946	4.38881e-31	3.26177e-30	Up	UQCC3
497.058	1.32096	0.122169	10.8125	3.00251e-27	1.98548e-26	Up	TMEM168
134.921	1.32063	0.215193	6.13692	8.41358e-10	2.6482e-09	Up	IGSF1
20.0248	1.31993	0.521551	2.53077	0.0113813	0.019541	Up	CDK3
378.734	1.31951	0.161561	8.16726	3.15465e-16	1.38314e-15	Up	COMMD8
458.688	1.319	0.119956	10.9957	4.00657e-28	2.73156e-27	Up	CGRRF1
3160.58	1.31752	0.0584495	22.5413	1.63633e-112	4.56001e-111	Up	ARMC10
1471.83	1.31739	0.0887858	14.8378	8.34182e-50	9.67504e-49	Up	SRSF2
3086.99	1.31628	0.0578432	22.7561	1.24908e-114	3.56693e-113	Up	PDK4
2416.58	1.31624	0.0585697	22.4731	7.61343e-112	2.10893e-110	Up	SPRY1
112.242	1.31532	0.220574	5.96318	2.47379e-09	7.59485e-09	Up	PIGW
462.413	1.31325	0.116395	11.2828	1.59661e-29	1.13327e-28	Up	CHPT1
159.955	1.31277	0.202551	6.48115	9.10274e-11	3.01618e-10	Up	MYL4
1113.01	1.31269	0.0842599	15.5791	1.00945e-54	1.28624e-53	Up	CUL5
55.8965	1.31258	0.363824	3.60773	0.000308882	0.000641947	Up	DLEC1
474.886	1.31229	0.115749	11.3373	8.57216e-30	6.14349e-29	Up	TRMT2A
35.107	1.31192	0.40681	3.2249	0.00126017	0.00245731	Up	HSD11B2
23.9173	1.31176	0.470553	2.7877	0.00530833	0.00957968	Up	TCAP
56.2683	1.31176	0.308832	4.24748	2.16189e-05	4.97734e-05	Up	HJV
54.216	1.31112	0.359143	3.65068	0.000261543	0.000547132	Up	TIGD3
531.325	1.31032	0.119942	10.9246	8.78912e-28	5.92656e-27	Up	DPH3
260.433	1.31014	0.148172	8.84207	9.3958e-19	4.60469e-18	Up	ZNF696
13004.4	1.31001	0.0677119	19.3468	2.16854e-83	4.31281e-82	Up	PTGDS
826.327	1.30946	0.0922277	14.1981	9.41596e-46	1.00213e-44	Up	FUT10
596.713	1.30917	0.0991199	13.2079	7.9007e-40	7.34273e-39	Up	TPRG1L
657.228	1.30899	0.140347	9.32679	1.09122e-20	5.75873e-20	Up	SCAND1
1099.93	1.30885	0.0872525	15.0008	7.2578e-51	8.54654e-50	Up	NDUFA4
595.874	1.30857	0.142757	9.16642	4.89004e-20	2.51247e-19	Up	UNKL
81.0502	1.30804	0.2925	4.47193	7.75154e-06	1.85539e-05	Up	ZNF311
241.277	1.308	0.150419	8.69568	3.44747e-18	1.651e-17	Up	RXYLT1
163.294	1.30671	0.190613	6.85531	7.11565e-12	2.50274e-11	Up	ENSSSCG00000035561
397.453	1.30667	0.120774	10.8191	2.79413e-27	1.85033e-26	Up	FAM210A
178.715	1.30613	0.176463	7.40169	1.34458e-13	5.16261e-13	Up	MSH3
829.493	1.30591	0.0873467	14.9509	1.53763e-50	1.80033e-49	Up	DNAH2
55.6575	1.3052	0.323744	4.03157	5.54054e-05	0.000122875	Up	GRIK1
170.427	1.30394	0.179269	7.27367	3.49856e-13	1.31595e-12	Up	ZNF200
553.93	1.30394	0.103048	12.6538	1.06652e-36	9.17796e-36	Up	VPS45
589.202	1.30228	0.101534	12.826	1.17271e-37	1.03274e-36	Up	EPC2
124.843	1.30219	0.213794	6.09088	1.12288e-09	3.51217e-09	Up	ZNF658
250.865	1.30176	0.160744	8.09836	5.57042e-16	2.40972e-15	Up	SLC38A7
287.933	1.30129	0.150125	8.66804	4.39625e-18	2.09559e-17	Up	DOLK
410.161	1.30119	0.141102	9.2216	2.92697e-20	1.51736e-19	Up	ASPSCR1
401.411	1.30094	0.173956	7.47852	7.51669e-14	2.92683e-13	Up	YPEL3
1118.07	1.29904	0.0788595	16.4728	5.7557e-61	8.15509e-60	Up	PPM1E
694.592	1.29842	0.0952789	13.6276	2.74502e-42	2.72233e-41	Up	LMF1
12790.8	1.29721	0.0444905	29.157	6.81675e-187	3.44115e-185	Up	SEPTIN7
2184.89	1.29685	0.0601149	21.5729	3.22638e-103	8.08828e-102	Up	ABHD12
479.075	1.29661	0.110329	11.7522	6.87746e-32	5.22698e-31	Up	ENSSSCG00000003984
573.904	1.29636	0.112306	11.5432	7.99161e-31	5.89669e-30	Up	ENSSSCG00000028461
552.742	1.29617	0.103765	12.4913	8.32646e-36	7.03106e-35	Up	ENSSSCG00000028572
69.5846	1.29402	0.36438	3.55128	0.000383358	0.000787866	Up	SLC13A1
118.936	1.29355	0.231376	5.59068	2.26188e-08	6.51652e-08	Up	ENSSSCG00000036027
1210.78	1.29308	0.109448	11.8145	3.28449e-32	2.51906e-31	Up	MGMT
448.043	1.29265	0.118864	10.875	1.51668e-27	1.01346e-26	Up	ANKRD33B
179.238	1.29178	0.178504	7.23667	4.5985e-13	1.71883e-12	Up	TMEM150A
429.881	1.29124	0.115805	11.1501	7.15493e-29	4.97533e-28	Up	UMPS
325.601	1.29101	0.137257	9.40584	5.16176e-21	2.75632e-20	Up	SMPD2
951.33	1.29025	0.0908667	14.1994	9.23718e-46	9.83667e-45	Up	PPIL1
634.284	1.28961	0.109729	11.7527	6.84266e-32	5.20267e-31	Up	AK3
46.2796	1.2895	0.35791	3.60286	0.000314741	0.000653461	Up	ZBTB42
245.449	1.28918	0.158664	8.12523	4.46508e-16	1.94202e-15	Up	ZFHX2
163.928	1.2891	0.197898	6.51393	7.32087e-11	2.44152e-10	Up	HFE
833.573	1.28876	0.10453	12.3291	6.31229e-35	5.19492e-34	Up	SPR
300.647	1.28745	0.136777	9.41277	4.83253e-21	2.58425e-20	Up	SESN1
472.018	1.28671	0.129415	9.94245	2.72062e-23	1.58519e-22	Up	FPGT
36.2445	1.28589	0.392368	3.27725	0.00104824	0.00206254	Up	TTC32
3323.7	1.28584	0.0599382	21.4528	4.3037e-102	1.06304e-100	Up	SRSF3
521.28	1.28562	0.113605	11.3166	1.08636e-29	7.76163e-29	Up	CNPY3
798.643	1.28521	0.0878751	14.6254	1.93429e-48	2.1712e-47	Up	ADPGK
472.709	1.28497	0.112758	11.3958	4.38696e-30	3.17235e-29	Up	OSGIN2
340.286	1.28421	0.129512	9.91578	3.55469e-23	2.06012e-22	Up	JTB
453.755	1.28296	0.157721	8.13436	4.14123e-16	1.80541e-15	Up	TMEM223
35.5891	1.28253	0.406771	3.15295	0.0016163	0.00311362	Up	TRIM21
39.1899	1.28161	0.375755	3.41075	0.000647847	0.00130303	Up	PTPRQ
314.475	1.28025	0.15153	8.44886	2.94168e-17	1.34999e-16	Up	ZNF319
656.608	1.28013	0.111028	11.5298	9.33213e-31	6.87208e-30	Up	SPIRE2
832.595	1.28	0.0993406	12.885	5.46852e-38	4.85986e-37	Up	UCK1
251.904	1.27996	0.146998	8.70732	3.11153e-18	1.49127e-17	Up	ENSSSCG00000032231
2023.48	1.27955	0.0638726	20.0329	2.84545e-89	6.12019e-88	Up	ABAT
371.052	1.27941	0.122336	10.4581	1.34492e-25	8.4376e-25	Up	COMMD1
228.143	1.27785	0.208846	6.11862	9.43893e-10	2.96538e-09	Up	ENSSSCG00000007646
196.248	1.27772	0.230102	5.55287	2.8102e-08	8.02989e-08	Up	MYOZ2
1280.38	1.27743	0.0797942	16.0091	1.10368e-57	1.4841e-56	Up	SUCLA2
174.056	1.27705	0.199827	6.39077	1.65052e-10	5.40596e-10	Up	ZSCAN30
164.767	1.27627	0.181956	7.01417	2.31316e-12	8.33262e-12	Up	TMEM242
707.162	1.27553	0.104036	12.2604	1.47794e-34	1.20293e-33	Up	ATP6V0A2
875.213	1.27544	0.099768	12.784	2.01407e-37	1.76527e-36	Up	POLE4
1479.5	1.27533	0.074974	17.0102	6.89757e-65	1.05759e-63	Up	PMPCA
208.22	1.27435	0.163319	7.8028	6.05464e-15	2.50147e-14	Up	BCL7B
264.84	1.2742	0.156716	8.13062	4.27115e-16	1.8603e-15	Up	DUSP19
260.65	1.27415	0.150222	8.48177	2.21801e-17	1.02424e-16	Up	ZNF135
1401.65	1.27414	0.0754898	16.8783	6.49999e-64	9.77963e-63	Up	SPPL2A
380.739	1.27411	0.134388	9.48083	2.52269e-21	1.36205e-20	Up	FAM53B
91.5689	1.27364	0.26246	4.8527	1.21789e-06	3.11055e-06	Up	ZNF404
147.408	1.27297	0.206542	6.16325	7.1268e-10	2.25085e-09	Up	ENSSSCG00000024411
160.065	1.27279	0.194746	6.53565	6.33328e-11	2.1225e-10	Up	ZNF502
1125.26	1.27266	0.0771609	16.4935	4.08247e-61	5.82453e-60	Up	IPP
166.9	1.27249	0.217377	5.85381	4.80441e-09	1.45185e-08	Up	ENSSSCG00000032060
479.203	1.27194	0.115716	10.9919	4.18203e-28	2.84699e-27	Up	NDUFB11
864.704	1.27134	0.0919164	13.8315	1.64589e-43	1.67085e-42	Up	ZBED1
1200.61	1.27111	0.0735011	17.2938	5.24065e-67	8.26868e-66	Up	ETFA
103.385	1.27062	0.230207	5.51948	3.39999e-08	9.66433e-08	Up	ZNF37A
708.778	1.27057	0.110033	11.5471	7.63218e-31	5.63373e-30	Up	INKA2
98.2674	1.26849	0.242063	5.24032	1.60298e-07	4.35027e-07	Up	HYAL3
139.395	1.26818	0.204948	6.18784	6.09943e-10	1.93332e-09	Up	NMNAT1
340.479	1.26723	0.14007	9.04708	1.4684e-19	7.38237e-19	Up	MRPL34
194.595	1.267	0.173552	7.30041	2.86897e-13	1.08443e-12	Up	CYP2E1
698.781	1.2656	0.0981907	12.8892	5.17608e-38	4.60218e-37	Up	ENSSSCG00000003741
1370.93	1.2652	0.0926471	13.6562	1.85529e-42	1.84889e-41	Up	ASB1
957.627	1.2651	0.0863988	14.6426	1.50213e-48	1.68816e-47	Up	TMEM127
450.667	1.26501	0.115666	10.9367	7.69718e-28	5.20165e-27	Up	PPA2
45.1323	1.2644	0.364539	3.46849	0.000523392	0.00106091	Up	ENSSSCG00000033241
840.592	1.26352	0.0995715	12.6896	6.75156e-37	5.85917e-36	Up	ENSSSCG00000026719
218.067	1.26339	0.158619	7.96498	1.65245e-15	6.99281e-15	Up	YRDC
442.858	1.26338	0.129694	9.74127	2.01024e-22	1.13408e-21	Up	ENHO
36.7776	1.26226	0.408287	3.0916	0.00199078	0.00379701	Up	ENSSSCG00000003076
2516.78	1.26082	0.0561901	22.4385	1.65855e-111	4.58048e-110	Up	SERTAD4
279.695	1.25944	0.155752	8.08617	6.1569e-16	2.65534e-15	Up	C6orf47
435.564	1.25873	0.117294	10.7315	7.24396e-27	4.74103e-26	Up	FAM174A
220.128	1.25674	0.166933	7.52841	5.1362e-14	2.01736e-13	Up	TMEM185B
296.251	1.25644	0.138086	9.09893	9.12241e-20	4.63038e-19	Up	TAS1R3
811.296	1.25617	0.0971772	12.9266	3.18491e-38	2.84823e-37	Up	CYS1
22.675	1.25588	0.510849	2.45841	0.0139552	0.0236352	Up	FRAT1
404.354	1.25545	0.124734	10.065	7.88792e-24	4.68267e-23	Up	AURKAIP1
2979.02	1.25411	0.0549932	22.8049	4.0993e-115	1.17973e-113	Up	HADHB
237.685	1.25379	0.171674	7.3033	2.80786e-13	1.06199e-12	Up	IMP3
20.2668	1.25259	0.573462	2.18426	0.0289431	0.0465771	Up	INSYN1
592.025	1.25244	0.0994081	12.599	2.1389e-36	1.82533e-35	Up	TDRD7
905.189	1.25238	0.0829422	15.0994	1.63357e-51	1.93971e-50	Up	PTGR2
2751.14	1.25162	0.0644177	19.4297	4.32601e-84	8.70668e-83	Up	SNX3
555.193	1.25114	0.1146	10.9175	9.50661e-28	6.40103e-27	Up	RTL5
370.882	1.25093	0.13497	9.26816	1.89384e-20	9.89834e-20	Up	FLYWCH2
3058.08	1.25057	0.0561458	22.2736	6.66269e-110	1.80498e-108	Up	TMEM33
218.256	1.24984	0.162423	7.69499	1.41506e-14	5.73598e-14	Up	SMIM12
54.7228	1.2485	0.340341	3.66839	0.000244087	0.000512414	Up	FGD5
15339.5	1.24795	0.04145	30.1073	3.89307e-199	2.11554e-197	Up	UBB
142.918	1.2478	0.215416	5.79252	6.93379e-09	2.07229e-08	Up	ENSSSCG00000043560
2946.02	1.24733	0.0616011	20.2485	3.66106e-91	8.08145e-90	Up	NCOA4
124.714	1.24667	0.241928	5.15306	2.56276e-07	6.84439e-07	Up	ENSSSCG00000032596
210.612	1.24621	0.18681	6.67102	2.54023e-11	8.69136e-11	Up	FAM83G
601.337	1.24607	0.109482	11.3815	5.17268e-30	3.72595e-29	Up	BEX4
1089.27	1.24595	0.0759804	16.3983	1.9676e-60	2.76873e-59	Up	MYH8
54.1698	1.24558	0.348019	3.57905	0.000344844	0.000712838	Up	WNT16
419.331	1.24461	0.120516	10.3274	5.30007e-25	3.25762e-24	Up	TRMT5
263.009	1.24441	0.144866	8.59005	8.69325e-18	4.08382e-17	Up	SMYD2
594.947	1.24388	0.11145	11.1609	6.3355e-29	4.41382e-28	Up	GNPDA2
550.09	1.2434	0.106993	11.6213	3.21138e-31	2.39634e-30	Up	ATP8A1
2074.11	1.24327	0.074528	16.6819	1.7742e-62	2.59747e-61	Up	ATP5F1D
97.4636	1.24321	0.252818	4.91741	8.76961e-07	2.262e-06	Up	CCDC125
84.9556	1.24293	0.286357	4.34049	1.42166e-05	3.3346e-05	Up	ST8SIA5
76.992	1.23987	0.261758	4.7367	2.17228e-06	5.44944e-06	Up	ENSSSCG00000060206
1347.88	1.23955	0.0740811	16.7324	7.61435e-63	1.12366e-61	Up	TOB2
416.831	1.239	0.138653	8.93596	4.03647e-19	2.00048e-18	Up	DNAH6
1382.79	1.23872	0.0793513	15.6106	6.16331e-55	7.8969e-54	Up	CYP46A1
1296.24	1.23868	0.0725612	17.0708	2.44864e-65	3.77954e-64	Up	ATP6V0B
195.366	1.23859	0.176779	7.00644	2.44451e-12	8.79375e-12	Up	ENSSSCG00000033511
428.85	1.23784	0.134556	9.19942	3.59891e-20	1.8584e-19	Up	ELP4
939.838	1.23735	0.0807641	15.3205	5.57654e-53	6.85054e-52	Up	NAA20
66.3434	1.23666	0.306788	4.03099	5.55422e-05	0.000123163	Up	TRIM14
42.4096	1.23581	0.370001	3.34003	0.000837691	0.0016669	Up	ERMAP
1833.77	1.23568	0.0653088	18.9206	7.71566e-80	1.46812e-78	Up	SLC16A2
250.644	1.23441	0.16526	7.46951	8.04927e-14	3.12368e-13	Up	B9D2
80.3795	1.23434	0.278218	4.4366	9.1389e-06	2.17843e-05	Up	FAM228B
33.4187	1.23224	0.431233	2.85748	0.00427025	0.00780696	Up	DOCK10
4000.08	1.2319	0.0505013	24.3934	2.00769e-131	6.81877e-130	Up	SALL2
5934.62	1.23186	0.0571589	21.5515	5.12585e-103	1.2798e-101	Up	SQSTM1
35.4774	1.23145	0.396689	3.10432	0.00190715	0.00364503	Up	SH3RF3
25.9422	1.23116	0.481829	2.55519	0.0106131	0.0183328	Up	C1orf56
929.311	1.23107	0.0824688	14.9277	2.17615e-50	2.5399e-49	Up	TMEM115
20.5927	1.23069	0.532481	2.31123	0.02082	0.0342935	Up	TEX29
997.726	1.23056	0.0928679	13.2507	4.47087e-40	4.18459e-39	Up	HIF1AN
127.241	1.23034	0.208756	5.89367	3.77702e-09	1.14871e-08	Up	OMA1
1036.32	1.23022	0.0814289	15.108	1.43503e-51	1.70725e-50	Up	EIF2S1
221.687	1.22988	0.164471	7.4778	7.55764e-14	2.94154e-13	Up	AIG1
452.952	1.22961	0.113118	10.8701	1.59996e-27	1.06833e-26	Up	KIAA0319
116.295	1.22924	0.236124	5.20592	1.93038e-07	5.20514e-07	Up	ENGASE
1271.97	1.22916	0.0835207	14.7168	5.02863e-49	5.71748e-48	Up	ST8SIA1
621.86	1.22915	0.0980548	12.5353	4.78398e-36	4.05267e-35	Up	C9orf78
370.349	1.22905	0.13469	9.12506	7.16979e-20	3.65735e-19	Up	PKIG
1269.02	1.2282	0.0930263	13.2027	8.46005e-40	7.85862e-39	Up	TRAPPC12
86.4324	1.22807	0.249555	4.92106	8.60747e-07	2.22173e-06	Up	ENSSSCG00000044675
213.128	1.22719	0.175063	7.01003	2.3827e-12	8.57811e-12	Up	MTRF1
492.935	1.22698	0.119254	10.2888	7.91543e-25	4.83936e-24	Up	ECH1
346.914	1.22672	0.164668	7.44966	9.35824e-14	3.61949e-13	Up	NUDT16L1
552.33	1.22632	0.112773	10.8742	1.52968e-27	1.02178e-26	Up	VKORC1L1
41.9962	1.22622	0.386441	3.1731	0.00150819	0.0029163	Up	SLC45A1
87.959	1.22532	0.248253	4.93577	7.98337e-07	2.06468e-06	Up	TEFM
475.094	1.22526	0.116968	10.4752	1.12348e-25	7.06997e-25	Up	LACTB
423.526	1.22514	0.129232	9.48023	2.53725e-21	1.36951e-20	Up	IAH1
186.05	1.22509	0.180924	6.77128	1.27651e-11	4.43491e-11	Up	ENSSSCG00000013768
856.002	1.22492	0.106223	11.5315	9.15172e-31	6.74191e-30	Up	NDUFB4
96.1175	1.22404	0.238508	5.13208	2.8656e-07	7.62236e-07	Up	ZNF274
756.206	1.2236	0.0983851	12.4369	1.64808e-35	1.38032e-34	Up	FIG4
138.757	1.22348	0.2154	5.68004	1.3466e-08	3.94292e-08	Up	ZNF177
287.382	1.22294	0.139397	8.77302	1.73939e-18	8.43046e-18	Up	ANKRD54
247.28	1.22048	0.150086	8.13189	4.22636e-16	1.84165e-15	Up	C17orf58
2606.73	1.22041	0.0694441	17.5739	3.90071e-69	6.38915e-68	Up	FZD10
389.921	1.22014	0.126501	9.64524	5.14895e-22	2.85768e-21	Up	NUDT12
201.399	1.21948	0.176904	6.89347	5.44485e-12	1.92423e-11	Up	ZNF575
429.216	1.21808	0.14381	8.47003	2.45325e-17	1.1309e-16	Up	CDKN1C
1743.25	1.21772	0.0680881	17.8846	1.55579e-71	2.65664e-70	Up	LETM1
3275.48	1.21766	0.0657784	18.5115	1.66647e-76	3.03645e-75	Up	ENSSSCG00000008056
224.809	1.21701	0.16056	7.57978	3.46152e-14	1.37213e-13	Up	SDHAF1
2267.71	1.21669	0.0599726	20.2875	1.65961e-91	3.68988e-90	Up	SRCAP
484.544	1.21522	0.114176	10.6434	1.87091e-26	1.21415e-25	Up	LZTFL1
126.955	1.21513	0.217517	5.58635	2.31892e-08	6.67463e-08	Up	DDX28
325.373	1.21509	0.131304	9.25403	2.16178e-20	1.12796e-19	Up	ZNF8
32.0773	1.21468	0.459456	2.64373	0.00819986	0.0144067	Up	USP51
698.836	1.21467	0.0942261	12.891	5.05859e-38	4.50156e-37	Up	PITHD1
1223.95	1.21451	0.0791182	15.3505	3.51388e-53	4.34264e-52	Up	LIPA
1813.72	1.21448	0.0793468	15.3059	6.98089e-53	8.53035e-52	Up	ZNF24
306.837	1.21425	0.137578	8.82592	1.08563e-18	5.30218e-18	Up	TRUB2
3814.45	1.21421	0.0548106	22.1528	9.81328e-109	2.6315e-107	Up	PLTP
4340.47	1.21413	0.0490646	24.7455	3.46751e-135	1.22263e-133	Up	HSD17B4
312.618	1.21393	0.160052	7.5846	3.33521e-14	1.32292e-13	Up	MTERF1
1140.03	1.21377	0.0746233	16.2653	1.74074e-59	2.41275e-58	Up	PALS1
259.921	1.21344	0.150744	8.04966	8.30237e-16	3.55739e-15	Up	UQCC4
381.786	1.21336	0.12424	9.76624	1.57182e-22	8.89701e-22	Up	MTERF3
2372.97	1.21291	0.0571331	21.2295	5.10523e-100	1.24768e-98	Up	ENSSSCG00000014031
117.228	1.21264	0.232034	5.22614	1.73088e-07	4.68774e-07	Up	DUSP23
583.622	1.21258	0.115635	10.4863	9.9851e-26	6.30071e-25	Up	VSTM4
73.4925	1.21229	0.295193	4.10676	4.01251e-05	9.01121e-05	Up	NDUFAF6
206.175	1.21214	0.175313	6.91416	4.70641e-12	1.66837e-11	Up	ENSSSCG00000056371
155.62	1.21118	0.207105	5.84814	4.97086e-09	1.49994e-08	Up	ENSSSCG00000030262
890.973	1.21113	0.0873693	13.8622	1.07383e-43	1.09312e-42	Up	ZNF428
1511.94	1.21032	0.0676112	17.9012	1.15382e-71	1.98123e-70	Up	NCBP2
1655.85	1.21	0.0760994	15.9002	6.31291e-57	8.37912e-56	Up	CYP39A1
132.841	1.20987	0.210438	5.74929	8.96203e-09	2.65428e-08	Up	IQCD
209.737	1.20987	0.182986	6.61178	3.79736e-11	1.28805e-10	Up	WDSUB1
324.189	1.20979	0.137979	8.76792	1.82003e-18	8.81205e-18	Up	ABCC9
287.62	1.20975	0.14894	8.12239	4.57101e-16	1.98575e-15	Up	ENSSSCG00000057536
282.82	1.20903	0.145617	8.30282	1.01668e-16	4.56147e-16	Up	TMEM62
915.23	1.20868	0.0820541	14.7302	4.12232e-49	4.69858e-48	Up	SYS1
2540.07	1.208	0.064117	18.8405	3.51447e-79	6.6191e-78	Up	ENSSSCG00000044449
813.897	1.20778	0.0900744	13.4087	5.37759e-41	5.16942e-40	Up	CANT1
1452.75	1.20685	0.0736441	16.3876	2.34527e-60	3.29766e-59	Up	ZC3HAV1
79.906	1.20658	0.293055	4.11723	3.83445e-05	8.62495e-05	Up	ZNF235
341.535	1.20574	0.1307	9.22524	2.82918e-20	1.46865e-19	Up	SLC35D1
1381.27	1.20387	0.0846782	14.217	7.18751e-46	7.68053e-45	Up	PLCB1
2065.37	1.20368	0.06124	19.6551	5.22492e-86	1.07381e-84	Up	TM9SF1
156.461	1.20353	0.202657	5.93877	2.87177e-09	8.78893e-09	Up	TSPAN10
1006.69	1.20318	0.0842358	14.2835	2.77212e-46	2.9882e-45	Up	CTR9
264.582	1.2031	0.150927	7.97144	1.56837e-15	6.64309e-15	Up	MPND
924.197	1.20293	0.0935905	12.8531	8.2582e-38	7.3004e-37	Up	FIGN
2899.74	1.2014	0.0538917	22.2929	4.33217e-110	1.17881e-108	Up	ENSSSCG00000007314
734.271	1.20117	0.104505	11.494	1.41479e-30	1.03811e-29	Up	CFAP97
169.916	1.20028	0.184154	6.51778	7.13538e-11	2.38353e-10	Up	ZBTB24
692.048	1.20019	0.0930086	12.904	4.27157e-38	3.81448e-37	Up	HIBADH
1556.78	1.20007	0.0740787	16.1999	5.0515e-59	6.93399e-58	Up	WRNIP1
2241.23	1.19985	0.0857751	13.9884	1.83551e-44	1.90629e-43	Up	PSEN1
908.286	1.19972	0.0924568	12.976	1.67475e-38	1.50719e-37	Up	SBK1
1064.65	1.19923	0.0801834	14.9561	1.42125e-50	1.66513e-49	Up	WIPF2
1172.71	1.19921	0.0785015	15.2763	1.09974e-52	1.335e-51	Up	ENSSSCG00000021322
883.183	1.19772	0.0843957	14.1917	1.03098e-45	1.09663e-44	Up	ENSSSCG00000059920
88.8734	1.19627	0.257331	4.64875	3.33945e-06	8.25083e-06	Up	PACRG
780.931	1.19567	0.0968528	12.3453	5.16654e-35	4.25577e-34	Up	GPX3
29.577	1.19543	0.438231	2.72785	0.00637491	0.0113866	Up	EFHB
54.5509	1.19528	0.332833	3.59125	0.000329102	0.000682204	Up	RNF183
93.0381	1.19466	0.270194	4.4215	9.80203e-06	2.32975e-05	Up	GPATCH4
485.917	1.19464	0.114932	10.3943	2.63212e-25	1.63851e-24	Up	UQCR10
106.241	1.19438	0.227089	5.25952	1.44432e-07	3.93589e-07	Up	RRS1
72.0408	1.19269	0.279855	4.26182	2.02769e-05	4.68413e-05	Up	CLIC2
97.734	1.19256	0.240222	4.96441	6.8909e-07	1.78991e-06	Up	PTK6
270.217	1.19169	0.152298	7.8247	5.08876e-15	2.11233e-14	Up	JMY
9757.94	1.19144	0.0488805	24.3746	3.1845e-131	1.07563e-129	Up	PLD3
104.656	1.19113	0.238443	4.99546	5.8695e-07	1.53171e-06	Up	TFB2M
54.8165	1.19075	0.316954	3.75687	0.000172054	0.000366103	Up	PIERCE1
475.629	1.1902	0.112216	10.6064	2.78329e-26	1.79178e-25	Up	DNAJA4
1270.7	1.19006	0.0890402	13.3654	9.63492e-41	9.19973e-40	Up	SNX19
20.0732	1.18904	0.524671	2.26626	0.0234355	0.0382978	Up	ENSSSCG00000008582
320.182	1.1866	0.135627	8.74903	2.15193e-18	1.03782e-17	Up	MR1
706.281	1.1858	0.0938367	12.6369	1.32191e-36	1.13387e-35	Up	FBXL17
783.878	1.18566	0.0893891	13.264	3.74443e-40	3.50644e-39	Up	PIGG
413.945	1.18562	0.121061	9.79359	1.19964e-22	6.81987e-22	Up	MARCHF2
1166.34	1.18554	0.0827054	14.3344	1.33299e-46	1.44363e-45	Up	TM2D2
182.293	1.18442	0.186709	6.34367	2.24349e-10	7.29252e-10	Up	SOHLH2
159.898	1.18415	0.187466	6.31662	2.67338e-10	8.65791e-10	Up	TMEM69
2526.4	1.1828	0.07587	15.5898	8.5424e-55	1.09073e-53	Up	TMEM98
2707.65	1.18267	0.0585176	20.2104	7.92616e-91	1.73924e-89	Up	SEC62
4883.45	1.18264	0.0514179	23.0006	4.5992e-117	1.35526e-115	Up	PBXIP1
644.528	1.18256	0.0965338	12.2502	1.67607e-34	1.36299e-33	Up	ENSSSCG00000017146
3813.56	1.18197	0.0659408	17.9247	7.56069e-72	1.30309e-70	Up	HEXA
443.363	1.1817	0.134637	8.77692	1.68019e-18	8.14995e-18	Up	DUS1L
2627.81	1.1813	0.0549002	21.5172	1.07386e-102	2.66676e-101	Up	NEK9
256.768	1.1805	0.14695	8.03332	9.48675e-16	4.05828e-15	Up	LETM2
29.1845	1.18037	0.443729	2.66012	0.00781125	0.0137671	Up	PLCD4
239185	1.179	0.0456422	25.8313	3.94437e-147	1.51195e-145	Up	COX1
467.638	1.17837	0.110182	10.6947	1.07742e-26	7.02411e-26	Up	HINT3
178.687	1.17741	0.184423	6.3843	1.7218e-10	5.63642e-10	Up	FASTKD3
402.757	1.17716	0.124323	9.46858	2.83667e-21	1.528e-20	Up	SLF1
30.5704	1.17659	0.430322	2.73422	0.00625285	0.0111772	Up	FIBCD1
56.6451	1.17603	0.325843	3.60919	0.000307159	0.000638654	Up	ENSSSCG00000053951
548.986	1.17535	0.123099	9.548	1.32219e-21	7.21036e-21	Up	SUPT7L
59.3741	1.17481	0.353959	3.31906	0.000903197	0.00178993	Up	ETFRF1
622.683	1.17347	0.101071	11.6103	3.6517e-31	2.71942e-30	Up	PDE4D
1286.09	1.17328	0.0721594	16.2595	1.91332e-59	2.64798e-58	Up	RCBTB2
141.37	1.1731	0.205769	5.70107	1.19057e-08	3.49769e-08	Up	DNAI3
958.678	1.1726	0.103472	11.3326	9.04954e-30	6.48059e-29	Up	GATD3
522.132	1.17227	0.104448	11.2235	3.12745e-29	2.19373e-28	Up	ME3
1327.94	1.17211	0.0750828	15.6109	6.13378e-55	7.86452e-54	Up	GINM1
375.813	1.17194	0.127219	9.21195	3.20245e-20	1.65692e-19	Up	ENSSSCG00000036499
165.064	1.17154	0.195262	5.99984	1.97517e-09	6.09441e-09	Up	ENSSSCG00000014575
194.838	1.17117	0.173592	6.74668	1.51269e-11	5.23476e-11	Up	ZSCAN26
377.348	1.17093	0.129433	9.04659	1.47496e-19	7.41332e-19	Up	ZSCAN23
476.403	1.1701	0.114193	10.2467	1.22452e-24	7.44216e-24	Up	ESRRA
625.906	1.16986	0.101956	11.4742	1.77856e-30	1.30193e-29	Up	KAT2A
1226.54	1.16838	0.0760602	15.3612	2.97837e-53	3.68576e-52	Up	NIPA2
575.263	1.16748	0.104763	11.144	7.66269e-29	5.3204e-28	Up	FAM222B
2288.88	1.16725	0.0584139	19.9823	7.84435e-89	1.6794e-87	Up	SMARCD3
751.307	1.16699	0.0936141	12.466	1.1447e-35	9.62217e-35	Up	ENSSSCG00000038960
30.0683	1.16686	0.450927	2.5877	0.00966195	0.0167982	Up	RPRM
3574.33	1.1657	0.0725654	16.0642	4.54871e-58	6.15692e-57	Up	CXXC5
196.376	1.1655	0.181987	6.4043	1.51059e-10	4.95555e-10	Up	COMMD5
66.7126	1.16521	0.298486	3.90375	9.47134e-05	0.000205849	Up	SLC27A5
405.118	1.16388	0.125173	9.29811	1.42962e-20	7.52097e-20	Up	ABT1
278.709	1.16338	0.151105	7.69917	1.36952e-14	5.55751e-14	Up	TAF6L
1034.61	1.16231	0.0901645	12.891	5.06048e-38	4.50156e-37	Up	NCK1
611.082	1.16219	0.104546	11.1165	1.04264e-28	7.22575e-28	Up	ITGA7
803.235	1.16125	0.101918	11.3939	4.48389e-30	3.2399e-29	Up	ZNHIT3
680.832	1.16067	0.137081	8.46705	2.51685e-17	1.15963e-16	Up	AP4S1
798.171	1.16012	0.0945539	12.2694	1.32205e-34	1.07747e-33	Up	HSPB6
199.754	1.15983	0.170944	6.78485	1.16204e-11	4.04635e-11	Up	FAM117A
75.3517	1.1597	0.274111	4.23076	2.32907e-05	5.34492e-05	Up	SLC35G1
359.01	1.15892	0.137303	8.44064	3.15606e-17	1.44585e-16	Up	NDOR1
454.618	1.15863	0.12073	9.59685	8.24263e-22	4.53112e-21	Up	PMS2
2034.31	1.15862	0.0664249	17.4426	3.92153e-68	6.32787e-67	Up	NUP153
1255.62	1.15763	0.0954526	12.1278	7.52727e-34	6.02834e-33	Up	COX6C
686.631	1.15726	0.0963907	12.006	3.30546e-33	2.60101e-32	Up	ECI1
47.0625	1.15696	0.394406	2.93343	0.00335236	0.00621994	Up	COLGALT2
170.742	1.15638	0.190613	6.06665	1.30607e-09	4.06586e-09	Up	CHST8
1905.24	1.15501	0.0642868	17.9666	3.55978e-72	6.15828e-71	Up	CLPX
95.7488	1.15476	0.273483	4.2224	2.41714e-05	5.53738e-05	Up	PSTK
537.449	1.15466	0.131036	8.81177	1.23184e-18	6.00512e-18	Up	NDUFB5
99.8366	1.15461	0.253235	4.55946	5.1286e-06	1.24695e-05	Up	NAGPA
231.596	1.15442	0.164047	7.03713	1.96238e-12	7.09668e-12	Up	FDX2
405.578	1.15442	0.127386	9.06239	1.27629e-19	6.42875e-19	Up	GALK2
415.739	1.15436	0.118838	9.71374	2.63481e-22	1.47921e-21	Up	ATP5MC1
197.461	1.15432	0.178064	6.48264	9.01293e-11	2.9884e-10	Up	DPH6
487.895	1.15423	0.1079	10.6972	1.04846e-26	6.84015e-26	Up	GLTP
25.992	1.15407	0.491997	2.34568	0.0189923	0.0315135	Up	ENSSSCG00000000028
455.969	1.1538	0.112543	10.252	1.15867e-24	7.05123e-24	Up	DHX33
368.868	1.15286	0.134558	8.56778	1.05498e-17	4.93715e-17	Up	RAP2B
428.062	1.15279	0.11606	9.93271	3e-23	1.74522e-22	Up	SURF6
309.826	1.15245	0.150494	7.65777	1.89188e-14	7.60704e-14	Up	PURB
92.63	1.15218	0.268186	4.29619	1.73755e-05	4.03761e-05	Up	EGR2
205.755	1.15182	0.175303	6.57044	5.01673e-11	1.68987e-10	Up	UTP23
1592.14	1.15181	0.0821661	14.0181	1.20813e-44	1.25896e-43	Up	AGPAT3
624.921	1.15179	0.119151	9.66662	4.17949e-22	2.33012e-21	Up	GPR137B
350.019	1.15165	0.12635	9.11479	7.8826e-20	4.01099e-19	Up	SLC10A3
1410.06	1.15161	0.0693664	16.6019	6.75415e-62	9.77209e-61	Up	ALCAM
761.199	1.15119	0.102015	11.2844	1.56648e-29	1.11231e-28	Up	NDUFB9
49.9807	1.15049	0.329339	3.49333	0.000477038	0.000970251	Up	FBXO15
183.998	1.14973	0.178602	6.43739	1.21548e-10	4.0052e-10	Up	ABCA9
1179.21	1.14969	0.0797056	14.4242	3.64666e-47	4.00569e-46	Up	SDHD
393.631	1.14925	0.124744	9.21287	3.17522e-20	1.64375e-19	Up	MAN1C1
1263.79	1.14918	0.078943	14.5571	5.26638e-48	5.86507e-47	Up	DDC
243.902	1.14906	0.163157	7.04271	1.8854e-12	6.82496e-12	Up	TLR5
920.682	1.14836	0.0939493	12.2232	2.33632e-34	1.8949e-33	Up	CBR4
256.185	1.14776	0.150085	7.6474	2.05086e-14	8.21769e-14	Up	SIX3
383.655	1.14771	0.129364	8.87191	7.19048e-19	3.53422e-18	Up	FBXW9
282.954	1.14709	0.155473	7.37803	1.60644e-13	6.13995e-13	Up	ENSSSCG00000058091
230.582	1.14689	0.15636	7.33492	2.21854e-13	8.43411e-13	Up	KBTBD8
2784.36	1.14671	0.0694597	16.509	3.15969e-61	4.52897e-60	Up	PPP4R3B
923.085	1.14605	0.123591	9.27297	1.81036e-20	9.47273e-20	Up	MRPS26
1291.95	1.14604	0.0732052	15.6551	3.06467e-55	3.95688e-54	Up	IRGQ
1169.91	1.14563	0.0837154	13.6848	1.25108e-42	1.25081e-41	Up	LARP4
477.798	1.14539	0.116049	9.86988	5.62318e-23	3.22953e-22	Up	SNAP47
248.846	1.14438	0.149011	7.67985	1.59278e-14	6.43663e-14	Up	RANBP17
31.5544	1.14404	0.413451	2.76704	0.00565673	0.0101736	Up	OTUD7A
4387.62	1.14388	0.048079	23.7916	4.07644e-125	1.27009e-123	Up	ZFAND5
98.4999	1.1433	0.235246	4.86003	1.17369e-06	3.00056e-06	Up	TRIM65
849.618	1.14299	0.0946643	12.0741	1.44697e-33	1.15233e-32	Up	NCDN
398.411	1.14288	0.13185	8.66805	4.39576e-18	2.09559e-17	Up	ZNF385A
67.1607	1.14275	0.288409	3.96224	7.42508e-05	0.000162967	Up	FGF12
861.303	1.14154	0.0877416	13.0102	1.07055e-38	9.71008e-38	Up	AGL
3735.85	1.14143	0.0545542	20.9229	3.31174e-97	7.83454e-96	Up	DDX6
284.729	1.14118	0.145721	7.83124	4.83069e-15	2.00701e-14	Up	RNF166
124.379	1.14076	0.205075	5.56264	2.65728e-08	7.60823e-08	Up	L3HYPDH
1154.88	1.14022	0.0794745	14.347	1.11285e-46	1.20734e-45	Up	ENSSSCG00000012452
24052.1	1.13995	0.0474116	24.0437	9.7207e-128	3.10189e-126	Up	ND2
2786.54	1.13936	0.0589882	19.3151	4.01106e-83	7.95155e-82	Up	CDK2AP1
447.365	1.13868	0.121173	9.39711	5.60846e-21	2.98794e-20	Up	PIGP
2352.13	1.13832	0.0662069	17.1933	2.97969e-66	4.66945e-65	Up	BMPR1B
393.681	1.13786	0.121081	9.39749	5.58824e-21	2.97803e-20	Up	MRPL20
1371.18	1.13691	0.202331	5.61909	1.91964e-08	5.56262e-08	Up	DAD1
2088.3	1.13669	0.0643064	17.6762	6.40032e-70	1.05771e-68	Up	IP6K1
548.123	1.13615	0.116742	9.73217	2.19849e-22	1.23839e-21	Up	POGLUT1
2435.08	1.13439	0.0647334	17.524	9.40373e-69	1.53078e-67	Up	SORL1
277.597	1.13407	0.14628	7.75279	8.98934e-15	3.67612e-14	Up	PLK3
128.574	1.13306	0.207423	5.46255	4.6935e-08	1.32075e-07	Up	CFAP263
140.256	1.13284	0.196631	5.76125	8.34954e-09	2.47976e-08	Up	CCDC81
83.0785	1.13279	0.26593	4.25974	2.04664e-05	4.72612e-05	Up	WDR4
1829.05	1.13249	0.065358	17.3274	2.92082e-67	4.64415e-66	Up	UBAC2
259.374	1.13138	0.155935	7.25547	4.00282e-13	1.49952e-12	Up	CCDC102A
208.031	1.13119	0.166629	6.78866	1.13183e-11	3.94336e-11	Up	CCDC181
158.71	1.13019	0.202357	5.58514	2.33518e-08	6.71722e-08	Up	TIMM8A
211.293	1.13012	0.168177	6.71979	1.81983e-11	6.27534e-11	Up	SLC9A7
827.146	1.13	0.112488	10.0455	9.61653e-24	5.68742e-23	Up	YAF2
507.288	1.12889	0.114275	9.8787	5.14982e-23	2.96135e-22	Up	WDR81
2260.43	1.12854	0.0588464	19.1778	5.6724e-82	1.10203e-80	Up	DHX40
41.1801	1.12821	0.36673	3.07641	0.00209508	0.00398648	Up	ENSSSCG00000059362
1209.38	1.12767	0.0740879	15.2207	2.57803e-52	3.10506e-51	Up	ZNF644
1034.61	1.12685	0.0791898	14.2298	5.98475e-46	6.40268e-45	Up	ZNF322
76.8534	1.12676	0.267682	4.20931	2.56149e-05	5.85501e-05	Up	DNAH12
328.305	1.12618	0.138128	8.15311	3.54675e-16	1.55173e-15	Up	GRK4
2454.38	1.12534	0.060263	18.6738	8.0888e-78	1.502e-76	Up	UTRN
320.651	1.12486	0.137597	8.17504	2.95772e-16	1.29957e-15	Up	HACL1
647.661	1.12486	0.120786	9.31289	1.24401e-20	6.55009e-20	Up	SNRNP25
71.5191	1.12483	0.274956	4.09094	4.29619e-05	9.62255e-05	Up	SLC12A5
3478.82	1.12445	0.0590411	19.0451	7.20839e-81	1.38443e-79	Up	GHITM
285.455	1.12441	0.14447	7.78301	7.08178e-15	2.90956e-14	Up	SELENOO
465.493	1.12428	0.121321	9.26699	1.91482e-20	1.00051e-19	Up	MAPK10
2710.1	1.12407	0.0642062	17.5072	1.26351e-68	2.04778e-67	Up	PTOV1
783.162	1.12366	0.0950791	11.8181	3.1468e-32	2.41647e-31	Up	ZGPAT
151.48	1.12343	0.198586	5.65715	1.53909e-08	4.48592e-08	Up	ABCC12
596.016	1.12304	0.110397	10.1728	2.62347e-24	1.58144e-23	Up	TMEM165
140.048	1.12266	0.197566	5.68247	1.32764e-08	3.88864e-08	Up	BTBD8
256.288	1.12235	0.162925	6.88876	5.62819e-12	1.98789e-11	Up	ARPP21
3910.87	1.12222	0.0510745	21.9722	5.3186e-107	1.40135e-105	Up	GRN
208.29	1.12184	0.171831	6.52872	6.63333e-11	2.21904e-10	Up	ZNF510
537.622	1.12084	0.105492	10.6249	2.28153e-26	1.47287e-25	Up	RAB28
612.863	1.12084	0.0994401	11.2715	1.81524e-29	1.28598e-28	Up	CARS2
4053.52	1.11997	0.0515063	21.7444	7.81006e-105	1.98759e-103	Up	CDC42SE2
332.28	1.11916	0.135815	8.24039	1.71652e-16	7.62917e-16	Up	TM2D3
1902.26	1.11895	0.090027	12.429	1.81903e-35	1.51868e-34	Up	HSPB1
552.114	1.11819	0.116264	9.61766	6.73469e-22	3.72322e-21	Up	DERL2
406.023	1.1181	0.122788	9.10593	8.55319e-20	4.34742e-19	Up	TMEM126B
771.959	1.11806	0.102799	10.8762	1.49612e-27	1.00081e-26	Up	VEGFB
228.957	1.11793	0.157232	7.11007	1.15985e-12	4.24427e-12	Up	MCEE
121.81	1.11781	0.231951	4.81917	1.4416e-06	3.66168e-06	Up	FAM83H
202.242	1.1175	0.183908	6.07641	1.22899e-09	3.83238e-09	Up	RRP7A
976.97	1.11748	0.0837897	13.3367	1.41606e-40	1.34376e-39	Up	RPL7L1
922.334	1.11739	0.0909547	12.2851	1.08867e-34	8.89617e-34	Up	RASSF4
253.499	1.11711	0.157275	7.10294	1.22131e-12	4.46035e-12	Up	GADD45GIP1
50.1526	1.11668	0.349076	3.19895	0.00137928	0.00267768	Up	ARHGAP45
500.489	1.11591	0.105825	10.5448	5.36966e-26	3.42812e-25	Up	ENSSSCG00000004583
28.429	1.11551	0.461302	2.41817	0.0155986	0.026231	Up	NYX
187.732	1.11546	0.192383	5.7981	6.70697e-09	2.00677e-08	Up	ABI3BP
31.6719	1.11504	0.436929	2.552	0.0107105	0.0184852	Up	DCAF16
4143.13	1.1149	0.0519171	21.4746	2.69262e-102	6.66874e-101	Up	CTNND2
118.036	1.11486	0.23348	4.77495	1.79751e-06	4.53638e-06	Up	NR2C2AP
1731.03	1.11485	0.0687187	16.2233	3.45052e-59	4.7576e-58	Up	TWF1
1772.06	1.1147	0.0661961	16.8394	1.25525e-63	1.884e-62	Up	UHMK1
2017.94	1.11451	0.0759921	14.6662	1.06177e-48	1.19764e-47	Up	DNAJA2
1608.22	1.11367	0.0662507	16.81	2.06194e-63	3.08723e-62	Up	ORMDL1
1290.13	1.11342	0.0802989	13.8659	1.01935e-43	1.0388e-42	Up	CAPN7
292.575	1.11322	0.148051	7.51917	5.51231e-14	2.16095e-13	Up	ANKRD49
1370.44	1.11303	0.0731165	15.2227	2.4998e-52	3.01281e-51	Up	SYT1
984.172	1.11287	0.0852163	13.0594	5.61549e-39	5.12355e-38	Up	HDAC1
582.353	1.11266	0.111317	9.99544	1.59581e-23	9.37495e-23	Up	JMJD8
365.395	1.11202	0.141462	7.86092	3.81322e-15	1.59e-14	Up	IFT56
417.892	1.11153	0.124797	8.90675	5.25512e-19	2.59956e-18	Up	EN1
1132.96	1.11153	0.0855827	12.9878	1.43476e-38	1.295e-37	Up	ERGIC2
102.328	1.11049	0.234013	4.74543	2.08068e-06	5.22957e-06	Up	IRAK2
448.45	1.11049	0.115353	9.6269	6.15598e-22	3.40839e-21	Up	ACOT13
216.102	1.10939	0.16953	6.54392	5.99287e-11	2.01171e-10	Up	ENSSSCG00000002532
98.9011	1.10929	0.234757	4.72526	2.29819e-06	5.75747e-06	Up	ZMAT1
217.399	1.10902	0.17379	6.38135	1.75535e-10	5.74253e-10	Up	RPIA
91.7956	1.10857	0.255755	4.3345	1.46092e-05	3.42104e-05	Up	PHOSPHO2
222.835	1.10774	0.171154	6.47219	9.65938e-11	3.19585e-10	Up	AKAP3
2230.43	1.10701	0.0645489	17.15	6.29018e-66	9.82396e-65	Up	DAB2IP
1908.58	1.10654	0.0660291	16.7584	4.91749e-63	7.30351e-62	Up	MAPK8IP1
288.215	1.10597	0.142917	7.73856	1.00549e-14	4.1037e-14	Up	KLHL42
2488.37	1.10588	0.0582445	18.9869	2.18993e-80	4.18853e-79	Up	KAT2B
519.576	1.10482	0.105954	10.4274	1.85877e-25	1.16337e-24	Up	MECR
1528.58	1.10451	0.0707312	15.6157	5.69572e-55	7.31301e-54	Up	ATRAID
516.584	1.10447	0.122537	9.01334	1.99883e-19	1.00082e-18	Up	RFX2
3223.47	1.10439	0.0556603	19.8416	1.3017e-87	2.7392e-86	Up	PREPL
423.176	1.10404	0.122696	8.99813	2.29595e-19	1.14772e-18	Up	MED7
177.733	1.10387	0.175383	6.29407	3.09253e-10	9.99258e-10	Up	MBLAC1
407.94	1.10358	0.122662	8.99693	2.3212e-19	1.15972e-18	Up	ZNF131
132.886	1.10357	0.205765	5.36323	8.1748e-08	2.2624e-07	Up	FAM216A
487.689	1.10337	0.112685	9.79161	1.22333e-22	6.95238e-22	Up	ICE2
523.826	1.10234	0.106098	10.3898	2.76073e-25	1.71626e-24	Up	RRP12
1576.61	1.10197	0.0690386	15.9617	2.36214e-57	3.16252e-56	Up	KEAP1
1040.81	1.10178	0.0794459	13.8683	9.86471e-44	1.00696e-42	Up	KYAT3
411.39	1.10168	0.124545	8.84566	9.09928e-19	4.46056e-18	Up	GAS2L1
334.913	1.10098	0.135394	8.13172	4.2324e-16	1.84386e-15	Up	ARV1
129.152	1.10054	0.220793	4.98446	6.21341e-07	1.61826e-06	Up	TNFAIP8
49.2883	1.10037	0.327813	3.35671	0.000788769	0.00157362	Up	ENSSSCG00000014769
35.2554	1.10007	0.418441	2.62897	0.0085643	0.01499	Up	ENSSSCG00000009667
574.985	1.09984	0.109593	10.0357	1.062e-23	6.26483e-23	Up	ABHD8
846.656	1.09968	0.102509	10.7276	7.54973e-27	4.93591e-26	Up	HIKESHI
1428.98	1.09954	0.077207	14.2414	5.06974e-46	5.44268e-45	Up	CENPB
748.878	1.09948	0.0930541	11.8155	3.24572e-32	2.49036e-31	Up	HMGN4
91.6813	1.09945	0.242529	4.53327	5.80772e-06	1.40431e-05	Up	ENSSSCG00000032098
373.457	1.09893	0.128996	8.51909	1.60806e-17	7.46309e-17	Up	KBTBD3
461.773	1.0965	0.121938	8.99227	2.42181e-19	1.20966e-18	Up	SGPP1
550.251	1.09627	0.10853	10.1011	5.46333e-24	3.2593e-23	Up	TTC8
312.114	1.09573	0.146366	7.48625	7.08718e-14	2.76426e-13	Up	HOMER1
255.722	1.09545	0.147611	7.42119	1.16073e-13	4.46876e-13	Up	UTP3
52.3511	1.09484	0.343098	3.19104	0.0014176	0.0027489	Up	MESP2
96.8525	1.09447	0.242999	4.504	6.66877e-06	1.60516e-05	Up	PARD6A
77.8476	1.09441	0.285003	3.83998	0.000123045	0.000265272	Up	IL9R
115.318	1.0943	0.222638	4.91515	8.87129e-07	2.28695e-06	Up	TSSK4
794.917	1.09348	0.117653	9.29408	1.48486e-20	7.8027e-20	Up	MYOD1
532.419	1.09296	0.106016	10.3095	6.3863e-25	3.91874e-24	Up	MED9
399.85	1.09279	0.136594	8.00028	1.24139e-15	5.28356e-15	Up	RPF1
620.413	1.0925	0.107733	10.1408	3.64153e-24	2.18516e-23	Up	NAT10
1880.87	1.09209	0.0673439	16.2167	3.84381e-59	5.29197e-58	Up	NDUFS1
1591.62	1.09174	0.0791482	13.7936	2.78339e-43	2.81323e-42	Up	EPHA4
2820.35	1.09136	0.0661998	16.4858	4.63998e-61	6.59956e-60	Up	RTL6
4879.5	1.09098	0.0740752	14.728	4.25992e-49	4.85242e-48	Up	SOX2
215.259	1.09064	0.161468	6.75454	1.43291e-11	4.96427e-11	Up	ENSSSCG00000041542
5838.59	1.09035	0.0472241	23.0889	5.98373e-118	1.77172e-116	Up	MEGF10
275.303	1.09011	0.16029	6.80088	1.03984e-11	3.62971e-11	Up	ENPP6
55.5878	1.0897	0.312936	3.48218	0.000497342	0.00101021	Up	ENSSSCG00000061023
576.783	1.08928	0.113611	9.58784	8.99513e-22	4.9389e-21	Up	SETD6
105.902	1.08888	0.229763	4.73915	2.1462e-06	5.3884e-06	Up	ENSSSCG00000052364
888.613	1.08856	0.101441	10.731	7.2823e-27	4.76444e-26	Up	SPPL3
517.329	1.08842	0.111353	9.77453	1.44833e-22	8.20836e-22	Up	ZBTB7A
600.295	1.08801	0.101819	10.6858	1.18625e-26	7.72817e-26	Up	ARPC5L
594.608	1.08734	0.111812	9.72474	2.36506e-22	1.33019e-21	Up	FBXO3
9805.21	1.08669	0.0417338	26.0386	1.81048e-149	7.08696e-148	Up	ENSSSCG00000015545
1566.72	1.08543	0.0772261	14.0552	7.16036e-45	7.49971e-44	Up	CACNG4
1636.53	1.0854	0.0703931	15.4191	1.21794e-53	1.52251e-52	Up	IDUA
579.51	1.0847	0.105103	10.3204	5.70114e-25	3.50181e-24	Up	LGALSL
2868.24	1.08451	0.0575721	18.8375	3.72277e-79	7.00427e-78	Up	UBXN4
658.008	1.08443	0.0942732	11.5031	1.27299e-30	9.34805e-30	Up	SNRK
962.553	1.08431	0.095491	11.3551	6.99728e-30	5.02065e-29	Up	C18orf32
76.6509	1.0842	0.263937	4.10778	3.99476e-05	8.97351e-05	Up	ENSSSCG00000017781
364.326	1.08353	0.132755	8.16192	3.29739e-16	1.44469e-15	Up	ENSSSCG00000004983
220.281	1.08324	0.167028	6.4854	8.84968e-11	2.93601e-10	Up	PEX11B
266.309	1.08269	0.149073	7.26286	3.78995e-13	1.42266e-12	Up	RPS19BP1
680.164	1.08191	0.0970412	11.1489	7.24601e-29	5.03677e-28	Up	TMEM222
22.4046	1.08134	0.490212	2.20586	0.0273939	0.0442925	Up	ENSSSCG00000048962
1134.37	1.08059	0.0769451	14.0436	8.42624e-45	8.81559e-44	Up	JKAMP
508.16	1.08024	0.115435	9.35799	8.12684e-21	4.30727e-20	Up	HSPBP1
594.953	1.07982	0.102475	10.5374	5.80705e-26	3.70224e-25	Up	ZMYM1
285.044	1.07887	0.148322	7.27381	3.49486e-13	1.31482e-12	Up	NAPEPLD
3408.3	1.07861	0.0595743	18.1052	2.8991e-73	5.08195e-72	Up	ELAVL1
572.928	1.07805	0.105338	10.2342	1.39296e-24	8.46035e-24	Up	UBXN8
3064.57	1.07796	0.0533846	20.1923	1.14461e-90	2.5027e-89	Up	MRC2
22.3943	1.07759	0.498659	2.16097	0.0306976	0.0492248	Up	IFIT1
504.841	1.07721	0.130155	8.27638	1.26973e-16	5.68164e-16	Up	FBXO32
801.406	1.07691	0.0894895	12.0339	2.35659e-33	1.86389e-32	Up	FNTA
732.385	1.07636	0.0980306	10.9798	4.7775e-28	3.24519e-27	Up	FAIM2
694.766	1.07572	0.102785	10.4658	1.24058e-25	7.79625e-25	Up	SLC35F5
245.26	1.07532	0.151333	7.10565	1.19758e-12	4.37714e-12	Up	ENSSSCG00000060550
2330.76	1.07518	0.0732031	14.6877	7.73103e-49	8.75236e-48	Up	ZNF106
650.933	1.07432	0.108692	9.8841	4.87962e-23	2.81298e-22	Up	ENSSSCG00000039273
573.016	1.07409	0.101488	10.5834	3.55812e-26	2.2866e-25	Up	GRIA3
179.345	1.0733	0.172668	6.21597	5.10086e-10	1.62545e-09	Up	CHCHD1
609.436	1.07315	0.104885	10.2317	1.42953e-24	8.67672e-24	Up	KLHL11
562.509	1.07294	0.112746	9.51639	1.79297e-21	9.72889e-21	Up	GLMN
461.254	1.07259	0.110455	9.71065	2.71598e-22	1.52339e-21	Up	TMED8
374.632	1.07223	0.126672	8.46463	2.56965e-17	1.18337e-16	Up	NR1H3
1829	1.07074	0.0687881	15.5657	1.24467e-54	1.58161e-53	Up	MAGI1
1162.54	1.07052	0.0782834	13.675	1.43218e-42	1.43033e-41	Up	ENTPD6
137.279	1.07042	0.202711	5.28055	1.28796e-07	3.52676e-07	Up	DNALI1
383.253	1.07028	0.148547	7.205	5.80419e-13	2.15771e-12	Up	ENSSSCG00000040203
654.782	1.06969	0.0948336	11.2797	1.6539e-29	1.17348e-28	Up	DPH1
407.475	1.06964	0.125123	8.54865	1.24538e-17	5.80025e-17	Up	DALRD3
217.313	1.06932	0.163333	6.54685	5.87631e-11	1.97437e-10	Up	GAR1
210.423	1.06908	0.164392	6.50322	7.86201e-11	2.61727e-10	Up	MFSD6
60.3643	1.06818	0.299903	3.56174	0.000368399	0.000758981	Up	PRKN
554.935	1.06796	0.129639	8.23798	1.75143e-16	7.78057e-16	Up	ZNF205
214.054	1.06763	0.164794	6.47857	9.2595e-11	3.06757e-10	Up	CCDC126
820.639	1.06758	0.0949878	11.2391	2.61923e-29	1.84354e-28	Up	ENSSSCG00000038151
2468.94	1.06724	0.0636399	16.77	4.04305e-63	6.03388e-62	Up	FRYL
1633.98	1.06701	0.0942427	11.322	1.02135e-29	7.31127e-29	Up	ND3
553.372	1.06678	0.115334	9.24953	2.25476e-20	1.17548e-19	Up	LRRK2
340.045	1.06661	0.138998	7.67355	1.67295e-14	6.7473e-14	Up	TXNL4B
1152.98	1.06581	0.0784969	13.5778	5.42594e-42	5.34095e-41	Up	RANBP6
456.623	1.06506	0.12047	8.84081	9.50274e-19	4.6534e-18	Up	CCDC91
424.979	1.06497	0.118681	8.97341	2.87461e-19	1.43196e-18	Up	ZBTB38
311.919	1.06468	0.139059	7.65636	1.91284e-14	7.68631e-14	Up	CHMP6
1043.56	1.06456	0.0794336	13.4019	5.89159e-41	5.6547e-40	Up	SLC35B2
1504.94	1.06424	0.0727662	14.6255	1.93024e-48	2.16797e-47	Up	LRRC58
52.2996	1.06382	0.334222	3.18299	0.00145765	0.00282331	Up	LMOD3
539.552	1.06324	0.107185	9.91965	3.41965e-23	1.98497e-22	Up	LRRC14
914.578	1.06314	0.102294	10.393	2.66781e-25	1.65906e-24	Up	BRD1
568.469	1.06213	0.114432	9.2818	1.66634e-20	8.73895e-20	Up	AMER2
87.3958	1.06208	0.248994	4.26549	1.99468e-05	4.61248e-05	Up	TMEM91
1092.23	1.06171	0.0817151	12.9928	1.34422e-38	1.21506e-37	Up	HERPUD2
31.171	1.06168	0.42806	2.48021	0.0131305	0.022349	Up	SPRY3
427.612	1.06165	0.116539	9.10983	8.25117e-20	4.19622e-19	Up	TENT5A
1127.49	1.06071	0.0779575	13.6063	3.67376e-42	3.62781e-41	Up	CCDC12
109.166	1.06023	0.255109	4.15599	3.2388e-05	7.33695e-05	Up	DNAAF11
67.0273	1.05931	0.286971	3.69136	0.000223056	0.000469757	Up	ZNF772
6262.34	1.05911	0.0447354	23.6749	6.53515e-124	2.01912e-122	Up	GNS
552.86	1.05883	0.111679	9.481	2.51857e-21	1.36022e-20	Up	SAP30BP
344.542	1.05838	0.135757	7.79613	6.38327e-15	2.63311e-14	Up	CCDC137
1132.14	1.05818	0.0774784	13.6578	1.81491e-42	1.80962e-41	Up	PIGK
2229.31	1.05789	0.0603974	17.5156	1.08976e-68	1.77084e-67	Up	CRK
199.168	1.05762	0.173155	6.10793	1.00931e-09	3.16606e-09	Up	DRC1
754.898	1.05703	0.0901478	11.7255	9.43121e-32	7.1473e-31	Up	GDE1
497.052	1.05686	0.107815	9.8026	1.09726e-22	6.24555e-22	Up	DDX47
216.363	1.05679	0.155999	6.77433	1.24985e-11	4.34637e-11	Up	SLC9A9
274.017	1.05604	0.161394	6.54322	6.02084e-11	2.02073e-10	Up	CCNJL
139.618	1.05592	0.204481	5.16393	2.41821e-07	6.46958e-07	Up	COX17
352.796	1.05549	0.12417	8.5004	1.88946e-17	8.74708e-17	Up	GPR63
4133.35	1.05535	0.0543222	19.4277	4.50417e-84	9.0554e-83	Up	SLC22A17
4496.53	1.05533	0.0531198	19.8671	7.84651e-88	1.65682e-86	Up	GLUD1
541.078	1.05533	0.104836	10.0665	7.77125e-24	4.61677e-23	Up	ABCD1
587.389	1.05509	0.116039	9.09257	9.67272e-20	4.90297e-19	Up	ZNF513
820.186	1.05497	0.103693	10.174	2.59027e-24	1.56245e-23	Up	MAP1LC3A
808.948	1.05483	0.127808	8.25321	1.54201e-16	6.86839e-16	Up	MMGT1
58.2519	1.05457	0.332203	3.17447	0.00150112	0.00290384	Up	RAPGEF3
22.6413	1.05397	0.488689	2.15673	0.0310265	0.0496962	Up	KCNH3
305.54	1.05385	0.141147	7.46628	8.24907e-14	3.19853e-13	Up	ZMYM6
160.765	1.05368	0.208518	5.0532	4.34473e-07	1.14203e-06	Up	TEX9
202.427	1.05362	0.174912	6.02368	1.70493e-09	5.27909e-09	Up	PRMT6
31.8502	1.05337	0.424561	2.48107	0.0130988	0.0222972	Up	GRIN3B
179.265	1.05299	0.180632	5.82947	5.56051e-09	1.67186e-08	Up	ZNF527
123.397	1.05289	0.219309	4.80093	1.57931e-06	4.001e-06	Up	DEPP1
1287.89	1.05239	0.0733787	14.3419	1.19743e-46	1.29758e-45	Up	GDF11
513.763	1.05233	0.111311	9.4539	3.26449e-21	1.75283e-20	Up	ISG20L2
178.57	1.05226	0.195881	5.37192	7.79034e-08	2.15891e-07	Up	AMIGO3
1373.28	1.05085	0.0788398	13.329	1.57025e-40	1.48856e-39	Up	PKNOX1
195.652	1.05058	0.173093	6.06946	1.2834e-09	3.99732e-09	Up	MSX2
162.832	1.05045	0.180408	5.82267	5.79145e-09	1.73988e-08	Up	ZSWIM1
44.9051	1.05036	0.353284	2.97314	0.00294771	0.00550787	Up	TRPM6
569.968	1.05029	0.121519	8.64299	5.47606e-18	2.59425e-17	Up	PEX3
803.397	1.04996	0.0945891	11.1003	1.25075e-28	8.65825e-28	Up	ENSSSCG00000055672
29.1187	1.04993	0.438318	2.39536	0.0166041	0.0278028	Up	ENSSSCG00000057185
45.5988	1.04898	0.36888	2.84369	0.00445939	0.00812942	Up	KCND2
229.726	1.04825	0.160209	6.54302	6.02884e-11	2.02304e-10	Up	QRSL1
736.356	1.04818	0.0984545	10.6464	1.81259e-26	1.17755e-25	Up	TSEN34
229.784	1.04804	0.158312	6.62007	3.59033e-11	1.21917e-10	Up	UQCR11
249.697	1.04756	0.15232	6.87734	6.09817e-12	2.15019e-11	Up	ENSSSCG00000030015
191.467	1.04737	0.200084	5.23467	1.6528e-07	4.48023e-07	Up	TMEM53
2313.99	1.04709	0.0711284	14.7211	4.72047e-49	5.37041e-48	Up	ZFR
345.277	1.04693	0.134253	7.79819	6.28014e-15	2.59115e-14	Up	ENSSSCG00000029035
401.955	1.04664	0.145361	7.20028	6.00884e-13	2.23244e-12	Up	ENSSSCG00000005908
1070.47	1.04551	0.102353	10.2147	1.70374e-24	1.03241e-23	Up	NMD3
1139.11	1.04539	0.267136	3.91332	9.10371e-05	0.000198069	Up	PIGQ
1732.75	1.04518	0.0669794	15.6045	6.78064e-55	8.68184e-54	Up	ACTR10
371.647	1.0447	0.130814	7.98614	1.39231e-15	5.91092e-15	Up	ENOX2
598.505	1.0442	0.104308	10.0107	1.36755e-23	8.05445e-23	Up	NT5C3B
379.341	1.04412	0.135658	7.69671	1.39616e-14	5.66311e-14	Up	ZNF800
636.64	1.04342	0.104771	9.95902	2.30311e-23	1.34404e-22	Up	ZNF567
221.658	1.04331	0.168382	6.19605	5.78959e-10	1.83574e-09	Up	BSN
1134.88	1.04304	0.0747616	13.9515	3.08107e-44	3.18556e-43	Up	GABPA
346.826	1.04169	0.135701	7.67636	1.63667e-14	6.61108e-14	Up	CFLAR
455.715	1.04159	0.121179	8.59546	8.2935e-18	3.89801e-17	Up	MRPL15
151.08	1.04147	0.21074	4.94195	7.73443e-07	2.0017e-06	Up	EFNA2
242.08	1.04142	0.152934	6.80961	9.78634e-12	3.41994e-11	Up	APRT
2207.68	1.04111	0.0687624	15.1407	8.73212e-52	1.04289e-50	Up	TSN
2375.25	1.04039	0.0624796	16.6517	2.94344e-62	4.29226e-61	Up	C3orf38
730.358	1.03962	0.0951101	10.9307	8.2174e-28	5.54509e-27	Up	TRIP6
276.563	1.03925	0.14538	7.14855	8.7699e-13	3.23096e-12	Up	C19orf12
82.7665	1.03901	0.293994	3.53412	0.00040914	0.000838801	Up	ZNF280B
624.774	1.03827	0.0954697	10.8754	1.50944e-27	1.00935e-26	Up	EPHX2
706.572	1.03825	0.0974048	10.6591	1.5816e-26	1.02857e-25	Up	PHLPP1
1199.04	1.03806	0.0787692	13.1784	1.16775e-39	1.08093e-38	Up	ADIPOR2
352.417	1.03735	0.142895	7.25952	3.88478e-13	1.45707e-12	Up	NDUFA6
992.019	1.03708	0.0830409	12.4888	8.59258e-36	7.25247e-35	Up	NDUFA10
1790.35	1.03697	0.064094	16.1789	7.10898e-59	9.73652e-58	Up	RAB3GAP1
724.243	1.03678	0.104931	9.88057	5.0547e-23	2.90936e-22	Up	VPS54
6730.97	1.0365	0.0460713	22.4977	4.37394e-112	1.21523e-110	Up	TSPAN3
458.577	1.03596	0.132261	7.83264	4.77726e-15	1.98526e-14	Up	SEC11C
4302.12	1.03589	0.0499715	20.7297	1.87141e-95	4.32744e-94	Up	WDR6
439.385	1.03552	0.128376	8.06629	7.24636e-16	3.1143e-15	Up	C2orf69
752.988	1.0355	0.0939498	11.0218	3.00013e-28	2.05602e-27	Up	ATP6V1H
53.0081	1.03549	0.3169	3.26755	0.00108482	0.00213089	Up	SIRT4
390.738	1.03546	0.125207	8.27	1.33955e-16	5.98681e-16	Up	GNE
368.264	1.03541	0.135342	7.65032	2.00473e-14	8.03981e-14	Up	TRIM44
[truncated: 104 more rows]

## Sheet: Figure 4m
Functional enrichment analysis of pgMCs-3D upregulated genes.
_MEMBER_MyList	_LogP_MyList	GO	_PATTERN_	_RANK_	GiniIndex	Category	CategoryID	Description	PARENT_GO	LogP	Enrichment	Z-score	#TotalGeneInLibrary	#GeneInGO	#GeneInHitList	#GeneInGOAndHitList	%InGO	STDV %InGO	GeneID	Hits	Log(q-value)	EvidenceCutoff	GROUP_ID	FirstInGroupByEnrichment	FirstInGroupByLogP	BestLogPInGroup	BestEnrichmentInGroup	URL
1	-14.3778	GO:0006091	M1	1	0	GO Biological Processes	19	generation of precursor metabolites and energy	19_GO:0009987 cellular process	-14.3778	2.8836002296615897	9.428323876864317	30284	382	1842	67	3.6373507057546144	0.43621655263408965	34|178|513|1312|1345|1534|1738|2108|2395|3988|4508|4512|4513|4519|4535|4536|4537|4538|4695|4697|4698|4700|4705|4710|4711|4715|4718|4719|5506|5837|6392|8803|10060|10063|10495|10873|10975|10998|22934|23729|25796|27089|27158|29796|51103|51542|54539|54949|56964|57215|64080|65018|79147|79736|80201|83440|90624|92259|93058|112609|112812|144363|205251|205327|387712|400916|790955	ACADM|AGL|ATP5F1D|COMT|COX6C|CYB561|DLD|ETFA|FXN|LIPA|ATP6|COX1|COX2|CYTB|ND1|ND2|ND3|ND4|NDUFA2|NDUFA4|NDUFA5|NDUFA6|NDUFA10|NDUFB4|NDUFB5|NDUFB9|NDUFC2|NDUFS1|PPP1R3A|PYGM|SDHD|SUCLA2|ABCC9|COX17|ENOX2|ME3|UQCR11|SLC27A5|RPIA|SHPK|PGLS|UQCRQ|NDOR1|UQCR10|NDUFAF1|VPS54|NDUFB11|SDHAF2|WDR93|THAP11|RBKS|PINK1|FKRP|TEFM|HKDC1|ADPGK|LYRM7|KGD4|COQ10A|MRAP2|FDX2|ETFRF1|MTLN|C2orf69|ENO4|CHCHD10|UQCC3	-10.2058	0	1	1	1	-14.3778	5.71854789217769
1	-14.0375	GO:0022900	M1	1	0	GO Biological Processes	19	electron transport chain	19_GO:0009987 cellular process	-14.0375	4.5180893651938225	10.269314305164027	30284	131	1842	36	1.9543973941368078	0.3225341351186879	1345|1534|1738|2108|4512|4513|4519|4535|4536|4537|4538|4695|4697|4698|4700|4705|4710|4711|4715|4718|4719|6392|10495|10975|27089|27158|29796|51103|51542|54949|56964|57215|65018|112812|144363|790955	COX6C|CYB561|DLD|ETFA|COX1|COX2|CYTB|ND1|ND2|ND3|ND4|NDUFA2|NDUFA4|NDUFA5|NDUFA6|NDUFA10|NDUFB4|NDUFB5|NDUFB9|NDUFC2|NDUFS1|SDHD|ENOX2|UQCR11|UQCRQ|NDOR1|UQCR10|NDUFAF1|VPS54|SDHAF2|WDR93|THAP11|PINK1|FDX2|ETFRF1|UQCC3	-10.1664	0	1	0	0	-14.3778	5.71854789217769
1	-13.0885	GO:0045333	M1	1	0	GO Biological Processes	19	cellular respiration	19_GO:0009987 cellular process	-13.0885	3.5989866087585956	9.408181645823099	30284	201	1842	44	2.3887079261672097	0.35578427007055075	513|1345|1738|2108|2395|4508|4512|4513|4519|4535|4536|4537|4538|4695|4697|4698|4700|4705|4710|4711|4715|4718|4719|6392|8803|10060|10873|10975|27089|29796|51103|51542|54539|54949|65018|79736|90624|92259|93058|144363|205251|205327|400916|790955	ATP5F1D|COX6C|DLD|ETFA|FXN|ATP6|COX1|COX2|CYTB|ND1|ND2|ND3|ND4|NDUFA2|NDUFA4|NDUFA5|NDUFA6|NDUFA10|NDUFB4|NDUFB5|NDUFB9|NDUFC2|NDUFS1|SDHD|SUCLA2|ABCC9|ME3|UQCR11|UQCRQ|UQCR10|NDUFAF1|VPS54|NDUFB11|SDHAF2|PINK1|TEFM|LYRM7|KGD4|COQ10A|ETFRF1|MTLN|C2orf69|CHCHD10|UQCC3	-9.39356	0	1	0	0	-14.3778	5.71854789217769
1	-12.8243	GO:0006119	M1	1	0	GO Biological Processes	19	oxidative phosphorylation	19_GO:0009987 cellular process	-12.8243	4.483861415457506	9.77193307917891	30284	121	1842	33	1.791530944625407	0.30905929854977926	513|1345|1738|2395|4508|4512|4513|4519|4535|4536|4537|4538|4695|4697|4698|4700|4705|4710|4711|4715|4718|4719|6392|10975|27089|29796|51103|54539|54949|79736|205327|400916|790955	ATP5F1D|COX6C|DLD|FXN|ATP6|COX1|COX2|CYTB|ND1|ND2|ND3|ND4|NDUFA2|NDUFA4|NDUFA5|NDUFA6|NDUFA10|NDUFB4|NDUFB5|NDUFB9|NDUFC2|NDUFS1|SDHD|UQCR11|UQCRQ|UQCR10|NDUFAF1|NDUFB11|SDHAF2|TEFM|C2orf69|CHCHD10|UQCC3	-9.36182	0	1	0	0	-14.3778	5.71854789217769
1	-12.6076	GO:0097250	M1	1	0	GO Biological Processes	19	mitochondrial respirasome assembly	19_GO:0009987 cellular process	-12.6076	4.535400052416788	9.708642157649326	30284	116	1842	32	1.737242128121607	0.30442466570624405	513|2395|4535|4536|4538|4695|4698|4700|4705|4710|4711|4715|4718|4719|10063|29078|51103|54539|54949|55863|57226|64756|79064|79072|90624|137682|283951|284184|493753|644096|729515|790955	ATP5F1D|FXN|ND1|ND2|ND4|NDUFA2|NDUFA5|NDUFA6|NDUFA10|NDUFB4|NDUFB5|NDUFB9|NDUFC2|NDUFS1|COX17|NDUFAF4|NDUFAF1|NDUFB11|SDHAF2|TMEM126B|LYRM2|ATPAF1|TMEM223|FASTKD3|LYRM7|NDUFAF6|UQCC4|NDUFAF8|COA5|SDHAF1|TMEM242|UQCC3	-9.28058	0	1	0	0	-14.3778	5.71854789217769
1	-12.3008	GO:0033108	M1	1	0	GO Biological Processes	19	mitochondrial respiratory chain complex assembly	19_GO:0009987 cellular process	-12.3008	4.697378625717388	9.658292380479756	30284	105	1842	30	1.6286644951140066	0.2949207198293577	2395|4535|4536|4538|4695|4698|4700|4705|4710|4711|4715|4718|4719|10063|29078|51103|54539|54949|55863|57226|79064|79072|90624|115209|137682|283951|284184|493753|644096|790955	FXN|ND1|ND2|ND4|NDUFA2|NDUFA5|NDUFA6|NDUFA10|NDUFB4|NDUFB5|NDUFB9|NDUFC2|NDUFS1|COX17|NDUFAF4|NDUFAF1|NDUFB11|SDHAF2|TMEM126B|LYRM2|TMEM223|FASTKD3|LYRM7|OMA1|NDUFAF6|UQCC4|NDUFAF8|COA5|SDHAF1|UQCC3	-9.03185	0	1	0	0	-14.3778	5.71854789217769
1	-11.3152	GO:0007005	M1	1	0	GO Biological Processes	19	mitochondrion organization	19_GO:0009987 cellular process	-11.3152	2.6003345963792683	8.115971922243649	30284	392	1842	62	3.3659066232356136	0.4202148608467453	487|513|1191|1678|2021|2395|2537|2730|3329|3954|3988|4082|4124|4535|4536|4538|4695|4698|4700|4705|4710|4711|4715|4718|4719|5071|7755|10060|10063|10572|10899|10981|23277|23409|27069|27113|29078|51103|51542|54539|54949|55863|57226|64756|65018|79064|79072|90580|90624|115209|120892|124997|137682|137994|201164|283951|284184|400916|493753|644096|729515|790955	ATP2A1|ATP5F1D|CLU|TIMM8A|ENDOG|FXN|IFI6|GCLM|HSPD1|LETM1|LIPA|MARCKS|MAN2A1|ND1|ND2|ND4|NDUFA2|NDUFA5|NDUFA6|NDUFA10|NDUFB4|NDUFB5|NDUFB9|NDUFC2|NDUFS1|PRKN|ZNF205|ABCC9|COX17|SIVA1|JTB|RAB32|CLUH|SIRT4|GHITM|BBC3|NDUFAF4|NDUFAF1|VPS54|NDUFB11|SDHAF2|TMEM126B|LYRM2|ATPAF1|PINK1|TMEM223|FASTKD3|TIMM29|LYRM7|OMA1|LRRK2|WDR81|NDUFAF6|LETM2|PLD6|UQCC4|NDUFAF8|CHCHD10|COA5|SDHAF1|TMEM242|UQCC3	-8.31925	0	1	0	0	-14.3778	5.71854789217769
1	-11.1414	GO:0015980	M1	1	0	GO Biological Processes	19	energy derivation by oxidation of organic compounds	19_GO:0009987 cellular process	-11.1414	2.925413734877377	8.251997346178513	30284	281	1842	50	2.7144408251900107	0.37863396211493333	34|178|513|1312|1345|1738|2108|2395|4508|4512|4513|4519|4535|4536|4537|4538|4695|4697|4698|4700|4705|4710|4711|4715|4718|4719|5506|5837|6392|8803|10060|10873|10975|27089|29796|51103|51542|54539|54949|65018|79736|90624|92259|93058|112609|144363|205251|205327|400916|790955	ACADM|AGL|ATP5F1D|COMT|COX6C|DLD|ETFA|FXN|ATP6|COX1|COX2|CYTB|ND1|ND2|ND3|ND4|NDUFA2|NDUFA4|NDUFA5|NDUFA6|NDUFA10|NDUFB4|NDUFB5|NDUFB9|NDUFC2|NDUFS1|PPP1R3A|PYGM|SDHD|SUCLA2|ABCC9|ME3|UQCR11|UQCRQ|UQCR10|NDUFAF1|VPS54|NDUFB11|SDHAF2|PINK1|TEFM|LYRM7|KGD4|COQ10A|MRAP2|ETFRF1|MTLN|C2orf69|CHCHD10|UQCC3	-8.23998	0	1	0	0	-14.3778	5.71854789217769
1	-11.1215	GO:0019646	M1	1	0	GO Biological Processes	19	aerobic electron transport chain	19_GO:0009987 cellular process	-11.1215	4.857516533412299	9.22228669362095	30284	88	1842	26	1.4115092290988056	0.27485912353112907	1345|1738|4512|4513|4519|4535|4536|4537|4538|4695|4697|4698|4700|4705|4710|4711|4715|4718|4719|6392|10975|27089|29796|51103|54949|790955	COX6C|DLD|COX1|COX2|CYTB|ND1|ND2|ND3|ND4|NDUFA2|NDUFA4|NDUFA5|NDUFA6|NDUFA10|NDUFB4|NDUFB5|NDUFB9|NDUFC2|NDUFS1|SDHD|UQCR11|UQCRQ|UQCR10|NDUFAF1|SDHAF2|UQCC3	-8.23998	0	1	0	0	-14.3778	5.71854789217769
1	-10.8682	GO:0006753	M1	1	0	GO Biological Processes	19	nucleoside phosphate metabolic process	19_GO:0009987 cellular process	-10.8682	2.247102404863076	7.703855757543209	30284	578	1842	79	4.288816503800217	0.4720687620006951	203|215|353|477|481|513|516|1497|1728|1738|1807|3295|3312|3988|4508|4535|4536|4537|4538|4622|4626|4695|4698|4700|4705|4710|4711|4715|4718|4719|4880|5136|5144|5636|6296|6392|7084|7372|7498|8790|8803|10020|10060|10845|10924|22934|23171|23417|23729|25796|50808|54539|54981|56953|64080|64087|64802|79147|79717|80201|83440|83549|83594|83666|84532|84693|84869|115024|120892|122481|128240|132789|133686|136…	AK1|ABCD1|APRT|ATP1A2|ATP1B1|ATP5F1D|ATP5MC1|CTNS|NQO1|DLD|DPYS|HSD17B4|HSPA8|LIPA|ATP6|ND1|ND2|ND3|ND4|MYH4|MYH8|NDUFA2|NDUFA5|NDUFA6|NDUFA10|NDUFB4|NDUFB5|NDUFB9|NDUFC2|NDUFS1|NPPC|PDE1A|PDE4D|PRPSAP2|ACSM3|SDHD|TK2|UMPS|XDH|FPGT|SUCLA2|GNE|ABCC9|CLPX|SMPDL3A|RPIA|GPD1L|MLYCD|SHPK|PGLS|AK3|NDUFB11|NMRK1|NT5M|RBKS|MCCC2|NMNAT1|FKRP|PPCS|HKDC1|ADPGK|UCK1|NUDT12|PARP9|ACSS1|MCEE|CBR4|NT5C3B|LRRK2|…	-8.01839	0	1	0	0	-14.3778	5.71854789217769
1	-10.7952	GO:0009060	M1	1	0	GO Biological Processes	19	aerobic respiration	19_GO:0009987 cellular process	-10.7952	3.5870891323660046	8.480027968798092	30284	165	1842	36	1.9543973941368078	0.3225341351186879	513|1345|1738|2395|4508|4512|4513|4519|4535|4536|4537|4538|4695|4697|4698|4700|4705|4710|4711|4715|4718|4719|6392|8803|10873|10975|27089|29796|51103|54539|54949|79736|92259|205327|400916|790955	ATP5F1D|COX6C|DLD|FXN|ATP6|COX1|COX2|CYTB|ND1|ND2|ND3|ND4|NDUFA2|NDUFA4|NDUFA5|NDUFA6|NDUFA10|NDUFB4|NDUFB5|NDUFB9|NDUFC2|NDUFS1|SDHD|SUCLA2|ME3|UQCR11|UQCRQ|UQCR10|NDUFAF1|NDUFB11|SDHAF2|TEFM|KGD4|C2orf69|CHCHD10|UQCC3	-7.96553	0	1	0	0	-14.3778	5.71854789217769
1	-10.5764	GO:0022904	M1	1	0	GO Biological Processes	19	respiratory electron transport chain	19_GO:0009987 cellular process	-10.5764	4.076237650415915	8.62858330763058	30284	121	1842	30	1.6286644951140066	0.2949207198293577	1345|1738|2108|4512|4513|4519|4535|4536|4537|4538|4695|4697|4698|4700|4705|4710|4711|4715|4718|4719|6392|10975|27089|29796|51103|51542|54949|65018|144363|790955	COX6C|DLD|ETFA|COX1|COX2|CYTB|ND1|ND2|ND3|ND4|NDUFA2|NDUFA4|NDUFA5|NDUFA6|NDUFA10|NDUFB4|NDUFB5|NDUFB9|NDUFC2|NDUFS1|SDHD|UQCR11|UQCRQ|UQCR10|NDUFAF1|VPS54|SDHAF2|PINK1|ETFRF1|UQCC3	-7.84739	0	1	0	0	-14.3778	5.71854789217769
1	-10.5193	GO:0042773	M1	1	0	GO Biological Processes	19	ATP synthesis coupled electron transport	19_GO:0009987 cellular process	-10.5193	4.59635973054067	8.839547756240325	30284	93	1842	26	1.4115092290988056	0.27485912353112907	1345|1738|4512|4513|4519|4535|4536|4537|4538|4695|4697|4698|4700|4705|4710|4711|4715|4718|4719|6392|10975|27089|29796|51103|54949|790955	COX6C|DLD|COX1|COX2|CYTB|ND1|ND2|ND3|ND4|NDUFA2|NDUFA4|NDUFA5|NDUFA6|NDUFA10|NDUFB4|NDUFB5|NDUFB9|NDUFC2|NDUFS1|SDHD|UQCR11|UQCRQ|UQCR10|NDUFAF1|SDHAF2|UQCC3	-7.84739	0	1	0	0	-14.3778	5.71854789217769
1	-10.5193	GO:0042775	M1	1	0	GO Biological Processes	19	mitochondrial ATP synthesis coupled electron transport	19_GO:0009987 cellular process	-10.5193	4.59635973054067	8.839547756240325	30284	93	1842	26	1.4115092290988056	0.27485912353112907	1345|1738|4512|4513|4519|4535|4536|4537|4538|4695|4697|4698|4700|4705|4710|4711|4715|4718|4719|6392|10975|27089|29796|51103|54949|790955	COX6C|DLD|COX1|COX2|CYTB|ND1|ND2|ND3|ND4|NDUFA2|NDUFA4|NDUFA5|NDUFA6|NDUFA10|NDUFB4|NDUFB5|NDUFB9|NDUFC2|NDUFS1|SDHD|UQCR11|UQCRQ|UQCR10|NDUFAF1|SDHAF2|UQCC3	-7.84739	0	1	0	0	-14.3778	5.71854789217769
1	-9.89079	GO:0055086	M1	1	0	GO Biological Processes	19	nucleobase-containing small molecule metabolic process	19_GO:0009987 cellular process	-9.89079	2.1468184958857153	7.251234317651155	30284	605	1842	79	4.288816503800217	0.4720687620006951	203|215|353|477|481|513|516|1497|1728|1738|1807|3295|3312|3988|4508|4535|4536|4537|4538|4622|4626|4695|4698|4700|4705|4710|4711|4715|4718|4719|4880|5136|5144|5636|6296|6392|7084|7372|7498|8790|8803|10020|10060|10845|10924|22934|23171|23417|23729|25796|50808|54539|54981|56953|64080|64087|64802|79147|79717|80201|83440|83549|83594|83666|84532|84693|84869|115024|120892|122481|128240|132789|133686|136…	AK1|ABCD1|APRT|ATP1A2|ATP1B1|ATP5F1D|ATP5MC1|CTNS|NQO1|DLD|DPYS|HSD17B4|HSPA8|LIPA|ATP6|ND1|ND2|ND3|ND4|MYH4|MYH8|NDUFA2|NDUFA5|NDUFA6|NDUFA10|NDUFB4|NDUFB5|NDUFB9|NDUFC2|NDUFS1|NPPC|PDE1A|PDE4D|PRPSAP2|ACSM3|SDHD|TK2|UMPS|XDH|FPGT|SUCLA2|GNE|ABCC9|CLPX|SMPDL3A|RPIA|GPD1L|MLYCD|SHPK|PGLS|AK3|NDUFB11|NMRK1|NT5M|RBKS|MCCC2|NMNAT1|FKRP|PPCS|HKDC1|ADPGK|UCK1|NUDT12|PARP9|ACSS1|MCEE|CBR4|NT5C3B|LRRK2|…	-7.26278	0	1	0	0	-14.3778	5.71854789217769
1	-9.45346	GO:0046034	M1	1	0	GO Biological Processes	19	ATP metabolic process	19_GO:0009987 cellular process	-9.45346	3.367397930484151	7.783527037106344	30284	166	1842	34	1.8458197611292073	0.3136203482998559	203|477|481|513|516|1497|3312|3988|4508|4535|4536|4537|4538|4622|4626|4695|4698|4700|4705|4710|4711|4715|4718|4719|6392|10060|10845|54539|64802|79147|80201|83440|387712|790955	AK1|ATP1A2|ATP1B1|ATP5F1D|ATP5MC1|CTNS|HSPA8|LIPA|ATP6|ND1|ND2|ND3|ND4|MYH4|MYH8|NDUFA2|NDUFA5|NDUFA6|NDUFA10|NDUFB4|NDUFB5|NDUFB9|NDUFC2|NDUFS1|SDHD|ABCC9|CLPX|NDUFB11|NMNAT1|FKRP|HKDC1|ADPGK|ENO4|UQCC3	-6.87245	0	1	0	0	-14.3778	5.71854789217769
1	-9.13851	GO:0009117	M1	1	0	GO Biological Processes	19	nucleotide metabolic process	19_GO:0009987 cellular process	-9.13851	2.326891732228915	7.060644211785168	30284	431	1842	61	3.3116178067318134	0.4169293210210813	203|353|477|481|513|516|1497|1728|1807|3312|3988|4508|4535|4536|4537|4538|4622|4626|4695|4698|4700|4705|4710|4711|4715|4718|4719|4880|5136|5144|5636|6392|7084|7372|7498|10060|10845|22934|23171|23729|25796|50808|54539|54981|56953|64080|64802|79147|80201|83440|83549|83594|83666|115024|120892|122481|128240|133686|136332|387712|790955	AK1|APRT|ATP1A2|ATP1B1|ATP5F1D|ATP5MC1|CTNS|NQO1|DPYS|HSPA8|LIPA|ATP6|ND1|ND2|ND3|ND4|MYH4|MYH8|NDUFA2|NDUFA5|NDUFA6|NDUFA10|NDUFB4|NDUFB5|NDUFB9|NDUFC2|NDUFS1|NPPC|PDE1A|PDE4D|PRPSAP2|SDHD|TK2|UMPS|XDH|ABCC9|CLPX|RPIA|GPD1L|SHPK|PGLS|AK3|NDUFB11|NMRK1|NT5M|RBKS|NMNAT1|FKRP|HKDC1|ADPGK|UCK1|NUDT12|PARP9|NT5C3B|LRRK2|AK7|NAXE|NADK2|LRGUK|ENO4|UQCC3	-6.62957	0	1	0	0	-14.3778	5.71854789217769
1	-9.10262	GO:0009199	M1	1	0	GO Biological Processes	19	ribonucleoside triphosphate metabolic process	19_GO:0009987 cellular process	-9.10262	3.0878707209665057	7.481892591680293	30284	197	1842	37	2.008686210640608	0.3268925525584146	203|477|481|513|516|1497|3312|3988|4508|4535|4536|4537|4538|4622|4626|4695|4698|4700|4705|4710|4711|4715|4718|4719|6392|10060|10845|50808|54539|64802|79147|80201|83440|83549|120892|387712|790955	AK1|ATP1A2|ATP1B1|ATP5F1D|ATP5MC1|CTNS|HSPA8|LIPA|ATP6|ND1|ND2|ND3|ND4|MYH4|MYH8|NDUFA2|NDUFA5|NDUFA6|NDUFA10|NDUFB4|NDUFB5|NDUFB9|NDUFC2|NDUFS1|SDHD|ABCC9|CLPX|AK3|NDUFB11|NMNAT1|FKRP|HKDC1|ADPGK|UCK1|LRRK2|ENO4|UQCC3	-6.61178	0	1	0	0	-14.3778	5.71854789217769
1	-8.98415	GO:0009205	M1	1	0	GO Biological Processes	19	purine ribonucleoside triphosphate metabolic process	19_GO:0009987 cellular process	-8.98415	3.1151037202125833	7.442737575910779	30284	190	1842	36	1.9543973941368078	0.3225341351186879	203|477|481|513|516|1497|3312|3988|4508|4535|4536|4537|4538|4622|4626|4695|4698|4700|4705|4710|4711|4715|4718|4719|6392|10060|10845|50808|54539|64802|79147|80201|83440|120892|387712|790955	AK1|ATP1A2|ATP1B1|ATP5F1D|ATP5MC1|CTNS|HSPA8|LIPA|ATP6|ND1|ND2|ND3|ND4|MYH4|MYH8|NDUFA2|NDUFA5|NDUFA6|NDUFA10|NDUFB4|NDUFB5|NDUFB9|NDUFC2|NDUFS1|SDHD|ABCC9|CLPX|AK3|NDUFB11|NMNAT1|FKRP|HKDC1|ADPGK|LRRK2|ENO4|UQCC3	-6.50227	0	1	0	0	-14.3778	5.71854789217769
1	-8.95321	GO:0072521	M1	1	0	GO Biological Processes	19	purine-containing compound metabolic process	19_GO:0009987 cellular process	-8.95321	2.203070575461455	6.903173530595993	30284	500	1842	67	3.6373507057546144	0.43621655263408965	203|215|353|477|481|513|516|1497|1728|1738|3295|3312|3988|4508|4535|4536|4537|4538|4622|4626|4695|4698|4700|4705|4710|4711|4715|4718|4719|4880|5136|5144|5636|6296|6392|7498|8803|10060|10845|22934|23171|23417|23729|25796|50808|54539|54981|64080|64087|64802|79147|79717|80201|83440|83594|83666|84532|84693|84869|120892|133686|136332|197322|283927|387712|390916|790955	AK1|ABCD1|APRT|ATP1A2|ATP1B1|ATP5F1D|ATP5MC1|CTNS|NQO1|DLD|HSD17B4|HSPA8|LIPA|ATP6|ND1|ND2|ND3|ND4|MYH4|MYH8|NDUFA2|NDUFA5|NDUFA6|NDUFA10|NDUFB4|NDUFB5|NDUFB9|NDUFC2|NDUFS1|NPPC|PDE1A|PDE4D|PRPSAP2|ACSM3|SDHD|XDH|SUCLA2|ABCC9|CLPX|RPIA|GPD1L|MLYCD|SHPK|PGLS|AK3|NDUFB11|NMRK1|RBKS|MCCC2|NMNAT1|FKRP|PPCS|HKDC1|ADPGK|NUDT12|PARP9|ACSS1|MCEE|CBR4|LRRK2|NADK2|LRGUK|ACSF3|NUDT7|ENO4|NUDT19|UQCC3	-6.48011	0	1	0	0	-14.3778	5.71854789217769
1	-8.67111	GO:0009141	M1	1	0	GO Biological Processes	19	nucleoside triphosphate metabolic process	19_GO:0009987 cellular process	-8.67111	2.933104963476115	7.20502509000969	30284	213	1842	38	2.0629750271444083	0.33118878821220654	203|477|481|513|516|1497|3312|3988|4508|4535|4536|4537|4538|4622|4626|4695|4698|4700|4705|4710|4711|4715|4718|4719|6392|10060|10845|10924|50808|54539|64802|79147|80201|83440|83549|120892|387712|790955	AK1|ATP1A2|ATP1B1|ATP5F1D|ATP5MC1|CTNS|HSPA8|LIPA|ATP6|ND1|ND2|ND3|ND4|MYH4|MYH8|NDUFA2|NDUFA5|NDUFA6|NDUFA10|NDUFB4|NDUFB5|NDUFB9|NDUFC2|NDUFS1|SDHD|ABCC9|CLPX|SMPDL3A|AK3|NDUFB11|NMNAT1|FKRP|HKDC1|ADPGK|UCK1|LRRK2|ENO4|UQCC3	-6.22331	0	1	0	0	-14.3778	5.71854789217769
1	-8.54118	GO:0009144	M1	1	0	GO Biological Processes	19	purine nucleoside triphosphate metabolic process	19_GO:0009987 cellular process	-8.54118	3.0044147555349787	7.182827825254227	30284	197	1842	36	1.9543973941368078	0.3225341351186879	203|477|481|513|516|1497|3312|3988|4508|4535|4536|4537|4538|4622|4626|4695|4698|4700|4705|4710|4711|4715|4718|4719|6392|10060|10845|50808|54539|64802|79147|80201|83440|120892|387712|790955	AK1|ATP1A2|ATP1B1|ATP5F1D|ATP5MC1|CTNS|HSPA8|LIPA|ATP6|ND1|ND2|ND3|ND4|MYH4|MYH8|NDUFA2|NDUFA5|NDUFA6|NDUFA10|NDUFB4|NDUFB5|NDUFB9|NDUFC2|NDUFS1|SDHD|ABCC9|CLPX|AK3|NDUFB11|NMNAT1|FKRP|HKDC1|ADPGK|LRRK2|ENO4|UQCC3	-6.12498	0	1	0	0	-14.3778	5.71854789217769
1	-8.47569	GO:0010257	M1	1	0	GO Biological Processes	19	NADH dehydrogenase complex assembly	19_GO:0009987 cellular process	-8.47569	4.958344104923909	8.003751566939707	30284	63	1842	19	1.0314875135722041	0.23541584809546853	4535|4536|4538|4695|4698|4700|4705|4710|4711|4715|4718|4719|29078|51103|54539|55863|57226|137682|284184	ND1|ND2|ND4|NDUFA2|NDUFA5|NDUFA6|NDUFA10|NDUFB4|NDUFB5|NDUFB9|NDUFC2|NDUFS1|NDUFAF4|NDUFAF1|NDUFB11|TMEM126B|LYRM2|NDUFAF6|NDUFAF8	-6.07446	0	1	0	0	-14.3778	5.71854789217769
1	-8.47569	GO:0032981	M1	1	0	GO Biological Processes	19	mitochondrial respiratory chain complex I assembly	19_GO:0009987 cellular process	-8.47569	4.958344104923909	8.003751566939707	30284	63	1842	19	1.0314875135722041	0.23541584809546853	4535|4536|4538|4695|4698|4700|4705|4710|4711|4715|4718|4719|29078|51103|54539|55863|57226|137682|284184	ND1|ND2|ND4|NDUFA2|NDUFA5|NDUFA6|NDUFA10|NDUFB4|NDUFB5|NDUFB9|NDUFC2|NDUFS1|NDUFAF4|NDUFAF1|NDUFB11|TMEM126B|LYRM2|NDUFAF6|NDUFAF8	-6.07446	0	1	0	0	-14.3778	5.71854789217769
1	-8.24457	GO:0006120	M1	1	0	GO Biological Processes	19	mitochondrial electron transport, NADH to ubiquinone	19_GO:0009987 cellular process	-8.24457	5.71854789217769	8.150325378412377	30284	46	1842	16	0.8686210640608035	0.21621008082801305	1738|4535|4536|4537|4538|4695|4697|4698|4700|4705|4710|4711|4715|4718|4719|51103	DLD|ND1|ND2|ND3|ND4|NDUFA2|NDUFA4|NDUFA5|NDUFA6|NDUFA10|NDUFB4|NDUFB5|NDUFB9|NDUFC2|NDUFS1|NDUFAF1	-5.86488	0	1	0	0	-14.3778	5.71854789217769
1	-8.23357	GO:1902600	M1	1	0	GO Biological Processes	19	proton transmembrane transport	19_GO:0051179 localization	-8.23357	3.037978567719397	7.056502038560231	30284	184	1842	34	1.8458197611292073	0.3136203482998559	477|481|513|516|533|1497|3954|4508|4512|4513|4519|4535|4536|4537|4538|4695|4697|4698|4700|4705|4710|4711|4715|4718|4719|6565|6570|23545|27069|29796|51606|84679|113235|285195	ATP1A2|ATP1B1|ATP5F1D|ATP5MC1|ATP6V0B|CTNS|LETM1|ATP6|COX1|COX2|CYTB|ND1|ND2|ND3|ND4|NDUFA2|NDUFA4|NDUFA5|NDUFA6|NDUFA10|NDUFB4|NDUFB5|NDUFB9|NDUFC2|NDUFS1|SLC15A2|SLC18A1|ATP6V0A2|GHITM|UQCR10|ATP6V1H|SLC9A7|SLC46A1|SLC9A9	-5.86084	0	1	0	0	-14.3778	5.71854789217769
1	-8.17121	GO:0006163	M1	1	0	GO Biological Processes	19	purine nucleotide metabolic process	19_GO:0009987 cellular process	-8.17121	2.348689312858694	6.65170653762272	30284	371	1842	53	2.8773072747014115	0.3895010800721314	203|353|477|481|513|516|1497|1728|3312|3988|4508|4535|4536|4537|4538|4622|4626|4695|4698|4700|4705|4710|4711|4715|4718|4719|4880|5136|5144|5636|6392|7498|10060|10845|22934|23171|23729|25796|50808|54539|54981|64080|64802|79147|80201|83440|83594|83666|120892|133686|136332|387712|790955	AK1|APRT|ATP1A2|ATP1B1|ATP5F1D|ATP5MC1|CTNS|NQO1|HSPA8|LIPA|ATP6|ND1|ND2|ND3|ND4|MYH4|MYH8|NDUFA2|NDUFA5|NDUFA6|NDUFA10|NDUFB4|NDUFB5|NDUFB9|NDUFC2|NDUFS1|NPPC|PDE1A|PDE4D|PRPSAP2|SDHD|XDH|ABCC9|CLPX|RPIA|GPD1L|SHPK|PGLS|AK3|NDUFB11|NMRK1|RBKS|NMNAT1|FKRP|HKDC1|ADPGK|NUDT12|PARP9|LRRK2|NADK2|LRGUK|ENO4|UQCC3	-5.81204	0	1	0	0	-14.3778	5.71854789217769
1	-7.43333	GO:0019693	M1	1	0	GO Biological Processes	19	ribose phosphate metabolic process	19_GO:0009987 cellular process	-7.43333	2.3932846795585427	6.336051785181941	30284	316	1842	46	2.49728555917481	0.36357803926672294	203|353|477|481|513|516|1497|1807|3312|3988|4508|4535|4536|4537|4538|4622|4626|4695|4698|4700|4705|4710|4711|4715|4718|4719|4880|5136|5144|5636|6392|7372|7498|10060|10845|50808|54539|64802|79147|80201|83440|83549|120892|136332|387712|790955	AK1|APRT|ATP1A2|ATP1B1|ATP5F1D|ATP5MC1|CTNS|DPYS|HSPA8|LIPA|ATP6|ND1|ND2|ND3|ND4|MYH4|MYH8|NDUFA2|NDUFA5|NDUFA6|NDUFA10|NDUFB4|NDUFB5|NDUFB9|NDUFC2|NDUFS1|NPPC|PDE1A|PDE4D|PRPSAP2|SDHD|UMPS|XDH|ABCC9|CLPX|AK3|NDUFB11|NMNAT1|FKRP|HKDC1|ADPGK|UCK1|LRRK2|LRGUK|ENO4|UQCC3	-5.11273	0	1	0	0	-14.3778	5.71854789217769
1	-7.33484	GO:0009259	M1	1	0	GO Biological Processes	19	ribonucleotide metabolic process	19_GO:0009987 cellular process	-7.33484	2.4020686154236643	6.293931056124858	30284	308	1842	45	2.44299674267101	0.35970448812097905	203|353|477|481|513|516|1497|1807|3312|3988|4508|4535|4536|4537|4538|4622|4626|4695|4698|4700|4705|4710|4711|4715|4718|4719|4880|5136|5144|6392|7372|7498|10060|10845|50808|54539|64802|79147|80201|83440|83549|120892|136332|387712|790955	AK1|APRT|ATP1A2|ATP1B1|ATP5F1D|ATP5MC1|CTNS|DPYS|HSPA8|LIPA|ATP6|ND1|ND2|ND3|ND4|MYH4|MYH8|NDUFA2|NDUFA5|NDUFA6|NDUFA10|NDUFB4|NDUFB5|NDUFB9|NDUFC2|NDUFS1|NPPC|PDE1A|PDE4D|SDHD|UMPS|XDH|ABCC9|CLPX|AK3|NDUFB11|NMNAT1|FKRP|HKDC1|ADPGK|UCK1|LRRK2|LRGUK|ENO4|UQCC3	-5.02609	0	1	0	0	-14.3778	5.71854789217769
1	-7.01057	GO:1901293	M1	1	0	GO Biological Processes	19	nucleoside phosphate biosynthetic process	19_GO:0009987 cellular process	-7.01057	2.3964592649846335	6.133699322583838	30284	295	1842	43	2.3344191096634095	0.3518158251170799	203|353|513|516|1738|3988|4508|4535|4536|4537|4538|4695|4698|4700|4705|4710|4711|4715|4718|4719|4880|5636|6392|7084|7372|8790|10020|23417|50808|54539|54981|64802|79717|83549|83594|83666|84532|84869|122481|132789|133686|197322|790955	AK1|APRT|ATP5F1D|ATP5MC1|DLD|LIPA|ATP6|ND1|ND2|ND3|ND4|NDUFA2|NDUFA5|NDUFA6|NDUFA10|NDUFB4|NDUFB5|NDUFB9|NDUFC2|NDUFS1|NPPC|PRPSAP2|SDHD|TK2|UMPS|FPGT|GNE|MLYCD|AK3|NDUFB11|NMRK1|NMNAT1|PPCS|UCK1|NUDT12|PARP9|ACSS1|CBR4|AK7|GNPDA2|NADK2|ACSF3|UQCC3	-4.74698	0	1	0	0	-14.3778	5.71854789217769
1	-6.96447	GO:0006754	M1	1	0	GO Biological Processes	19	ATP biosynthetic process	19_GO:0009987 cellular process	-6.96447	3.9144821880978236	6.807094381023766	30284	84	1842	20	1.0857763300760044	0.2414653091673749	513|516|3988|4508|4535|4536|4537|4538|4695|4698|4700|4705|4710|4711|4715|4718|4719|6392|54539|790955	ATP5F1D|ATP5MC1|LIPA|ATP6|ND1|ND2|ND3|ND4|NDUFA2|NDUFA5|NDUFA6|NDUFA10|NDUFB4|NDUFB5|NDUFB9|NDUFC2|NDUFS1|SDHD|NDUFB11|UQCC3	-4.70621	0	1	0	0	-14.3778	5.71854789217769
1	-6.9122	GO:0009150	M1	1	0	GO Biological Processes	19	purine ribonucleotide metabolic process	19_GO:0009987 cellular process	-6.9122	2.4059744180503695	6.090369623227877	30284	287	1842	42	2.2801302931596092	0.3477975024262064	203|353|477|481|513|516|1497|3312|3988|4508|4535|4536|4537|4538|4622|4626|4695|4698|4700|4705|4710|4711|4715|4718|4719|4880|5136|5144|6392|7498|10060|10845|50808|54539|64802|79147|80201|83440|120892|136332|387712|790955	AK1|APRT|ATP1A2|ATP1B1|ATP5F1D|ATP5MC1|CTNS|HSPA8|LIPA|ATP6|ND1|ND2|ND3|ND4|MYH4|MYH8|NDUFA2|NDUFA5|NDUFA6|NDUFA10|NDUFB4|NDUFB5|NDUFB9|NDUFC2|NDUFS1|NPPC|PDE1A|PDE4D|SDHD|XDH|ABCC9|CLPX|AK3|NDUFB11|NMNAT1|FKRP|HKDC1|ADPGK|LRRK2|LRGUK|ENO4|UQCC3	-4.6592	0	1	0	0	-14.3778	5.71854789217769
1	-6.86699	GO:0009142	M1	1	0	GO Biological Processes	19	nucleoside triphosphate biosynthetic process	19_GO:0009987 cellular process	-6.86699	3.469164948350915	6.5720961408911185	30284	109	1842	23	1.248642779587405	0.25872942822409384	203|513|516|3988|4508|4535|4536|4537|4538|4695|4698|4700|4705|4710|4711|4715|4718|4719|6392|50808|54539|83549|790955	AK1|ATP5F1D|ATP5MC1|LIPA|ATP6|ND1|ND2|ND3|ND4|NDUFA2|NDUFA5|NDUFA6|NDUFA10|NDUFB4|NDUFB5|NDUFB9|NDUFC2|NDUFS1|SDHD|AK3|NDUFB11|UCK1|UQCC3	-4.61919	0	1	0	0	-14.3778	5.71854789217769
1	-6.75311	GO:0042776	M1	1	0	GO Biological Processes	19	proton motive force-driven mitochondrial ATP synthesis	19_GO:0009987 cellular process	-6.75311	4.367094191096633	6.862181768644495	30284	64	1842	17	0.9229098805646037	0.22280321652680132	513|4508|4535|4536|4537|4538|4695|4698|4700|4705|4710|4711|4715|4718|4719|6392|54539	ATP5F1D|ATP6|ND1|ND2|ND3|ND4|NDUFA2|NDUFA5|NDUFA6|NDUFA10|NDUFB4|NDUFB5|NDUFB9|NDUFC2|NDUFS1|SDHD|NDUFB11	-4.51045	0	1	0	0	-14.3778	5.71854789217769
1	-6.57849	GO:0015986	M1	1	0	GO Biological Processes	19	proton motive force-driven ATP synthesis	19_GO:0009987 cellular process	-6.57849	4.053902101646512	6.648109830571448	30284	73	1842	18	0.9771986970684039	0.22919979811430818	513|516|4508|4535|4536|4537|4538|4695|4698|4700|4705|4710|4711|4715|4718|4719|6392|54539	ATP5F1D|ATP5MC1|ATP6|ND1|ND2|ND3|ND4|NDUFA2|NDUFA5|NDUFA6|NDUFA10|NDUFB4|NDUFB5|NDUFB9|NDUFC2|NDUFS1|SDHD|NDUFB11	-4.3558	0	1	0	0	-14.3778	5.71854789217769
1	-6.56809	GO:0009165	M1	1	0	GO Biological Processes	19	nucleotide biosynthetic process	19_GO:0009987 cellular process	-6.56809	2.6120937217774256	6.022747477916704	30284	214	1842	34	1.8458197611292073	0.3136203482998559	203|353|513|516|3988|4508|4535|4536|4537|4538|4695|4698|4700|4705|4710|4711|4715|4718|4719|4880|5636|6392|7084|7372|50808|54539|54981|64802|83549|83594|83666|122481|133686|790955	AK1|APRT|ATP5F1D|ATP5MC1|LIPA|ATP6|ND1|ND2|ND3|ND4|NDUFA2|NDUFA5|NDUFA6|NDUFA10|NDUFB4|NDUFB5|NDUFB9|NDUFC2|NDUFS1|NPPC|PRPSAP2|SDHD|TK2|UMPS|AK3|NDUFB11|NMRK1|NMNAT1|UCK1|NUDT12|PARP9|AK7|NADK2|UQCC3	-4.35483	0	1	0	0	-14.3778	5.71854789217769
1	-6.46662	GO:0072522	M1	1	0	GO Biological Processes	19	purine-containing compound biosynthetic process	19_GO:0009987 cellular process	-6.46662	2.5079224866118253	5.918224410412945	30284	236	1842	36	1.9543973941368078	0.3225341351186879	203|353|513|516|1738|3988|4508|4535|4536|4537|4538|4695|4698|4700|4705|4710|4711|4715|4718|4719|4880|5636|6392|23417|50808|54539|54981|64802|79717|83594|83666|84532|84869|133686|197322|790955	AK1|APRT|ATP5F1D|ATP5MC1|DLD|LIPA|ATP6|ND1|ND2|ND3|ND4|NDUFA2|NDUFA5|NDUFA6|NDUFA10|NDUFB4|NDUFB5|NDUFB9|NDUFC2|NDUFS1|NPPC|PRPSAP2|SDHD|MLYCD|AK3|NDUFB11|NMRK1|NMNAT1|PPCS|NUDT12|PARP9|ACSS1|CBR4|NADK2|ACSF3|UQCC3	-4.27681	0	1	0	0	-14.3778	5.71854789217769
1	-6.43528	GO:0006164	M1	1	0	GO Biological Processes	19	purine nucleotide biosynthetic process	19_GO:0009987 cellular process	-6.43528	2.7709255938220547	6.030425855894948	30284	178	1842	30	1.6286644951140066	0.2949207198293577	203|353|513|516|3988|4508|4535|4536|4537|4538|4695|4698|4700|4705|4710|4711|4715|4718|4719|4880|5636|6392|50808|54539|54981|64802|83594|83666|133686|790955	AK1|APRT|ATP5F1D|ATP5MC1|LIPA|ATP6|ND1|ND2|ND3|ND4|NDUFA2|NDUFA5|NDUFA6|NDUFA10|NDUFB4|NDUFB5|NDUFB9|NDUFC2|NDUFS1|NPPC|PRPSAP2|SDHD|AK3|NDUFB11|NMRK1|NMNAT1|NUDT12|PARP9|NADK2|UQCC3	-4.25884	0	1	0	0	-14.3778	5.71854789217769
1	-6.21553	GO:0009201	M1	1	0	GO Biological Processes	19	ribonucleoside triphosphate biosynthetic process	19_GO:0009987 cellular process	-6.21553	3.4183893959428517	6.195407969694656	30284	101	1842	21	1.1400651465798046	0.2473604039574671	513|516|3988|4508|4535|4536|4537|4538|4695|4698|4700|4705|4710|4711|4715|4718|4719|6392|54539|83549|790955	ATP5F1D|ATP5MC1|LIPA|ATP6|ND1|ND2|ND3|ND4|NDUFA2|NDUFA5|NDUFA6|NDUFA10|NDUFB4|NDUFB5|NDUFB9|NDUFC2|NDUFS1|SDHD|NDUFB11|UCK1|UQCC3	-4.04777	0	1	0	0	-14.3778	5.71854789217769
1	-6.04131	GO:0009206	M1	1	0	GO Biological Processes	19	purine ribonucleoside triphosphate biosynthetic process	19_GO:0009987 cellular process	-6.04131	3.4612263557917595	6.114390772181944	30284	95	1842	20	1.0857763300760044	0.2414653091673749	513|516|3988|4508|4535|4536|4537|4538|4695|4698|4700|4705|4710|4711|4715|4718|4719|6392|54539|790955	ATP5F1D|ATP5MC1|LIPA|ATP6|ND1|ND2|ND3|ND4|NDUFA2|NDUFA5|NDUFA6|NDUFA10|NDUFB4|NDUFB5|NDUFB9|NDUFC2|NDUFS1|SDHD|NDUFB11|UQCC3	-3.90666	0	1	0	0	-14.3778	5.71854789217769
1	-5.96522	GO:0009145	M1	1	0	GO Biological Processes	19	purine nucleoside triphosphate biosynthetic process	19_GO:0009987 cellular process	-5.96522	3.4251719145855954	6.056548106715659	30284	96	1842	20	1.0857763300760044	0.2414653091673749	513|516|3988|4508|4535|4536|4537|4538|4695|4698|4700|4705|4710|4711|4715|4718|4719|6392|54539|790955	ATP5F1D|ATP5MC1|LIPA|ATP6|ND1|ND2|ND3|ND4|NDUFA2|NDUFA5|NDUFA6|NDUFA10|NDUFB4|NDUFB5|NDUFB9|NDUFC2|NDUFS1|SDHD|NDUFB11|UQCC3	-3.84236	0	1	0	0	-14.3778	5.71854789217769
1	-5.60548	GO:0046390	M1	1	0	GO Biological Processes	19	ribose phosphate biosynthetic process	19_GO:0009987 cellular process	-5.60548	2.6903168492745038	5.540564481777038	30284	165	1842	27	1.4657980456026058	0.2800178765909683	203|353|513|516|3988|4508|4535|4536|4537|4538|4695|4698|4700|4705|4710|4711|4715|4718|4719|4880|5636|6392|7372|50808|54539|83549|790955	AK1|APRT|ATP5F1D|ATP5MC1|LIPA|ATP6|ND1|ND2|ND3|ND4|NDUFA2|NDUFA5|NDUFA6|NDUFA10|NDUFB4|NDUFB5|NDUFB9|NDUFC2|NDUFS1|NPPC|PRPSAP2|SDHD|UMPS|AK3|NDUFB11|UCK1|UQCC3	-3.51619	0	1	0	0	-14.3778	5.71854789217769
1	-5.46889	GO:0009260	M1	1	0	GO Biological Processes	19	ribonucleotide biosynthetic process	19_GO:0009987 cellular process	-5.46889	2.705452246457483	5.469675557189315	30284	158	1842	26	1.4115092290988056	0.27485912353112907	203|353|513|516|3988|4508|4535|4536|4537|4538|4695|4698|4700|4705|4710|4711|4715|4718|4719|4880|6392|7372|50808|54539|83549|790955	AK1|APRT|ATP5F1D|ATP5MC1|LIPA|ATP6|ND1|ND2|ND3|ND4|NDUFA2|NDUFA5|NDUFA6|NDUFA10|NDUFB4|NDUFB5|NDUFB9|NDUFC2|NDUFS1|NPPC|SDHD|UMPS|AK3|NDUFB11|UCK1|UQCC3	-3.40061	0	1	0	0	-14.3778	5.71854789217769
1	-5.30472	GO:0009152	M1	1	0	GO Biological Processes	19	purine ribonucleotide biosynthetic process	19_GO:0009987 cellular process	-5.30472	2.7787310180300038	5.40670423797424	30284	142	1842	24	1.3029315960912051	0.26422148038648624	203|353|513|516|3988|4508|4535|4536|4537|4538|4695|4698|4700|4705|4710|4711|4715|4718|4719|4880|6392|50808|54539|790955	AK1|APRT|ATP5F1D|ATP5MC1|LIPA|ATP6|ND1|ND2|ND3|ND4|NDUFA2|NDUFA5|NDUFA6|NDUFA10|NDUFB4|NDUFB5|NDUFB9|NDUFC2|NDUFS1|NPPC|SDHD|AK3|NDUFB11|UQCC3	-3.2514	0	1	0	0	-14.3778	5.71854789217769
1	-12.7557	GO:0016054	M1	1	0	GO Biological Processes	19	organic acid catabolic process	19_GO:0009987 cellular process	-12.7557	3.3596468866543923	9.141637359728527	30284	230	1842	47	2.55157437567861	0.36740639953274085	18|33|34|189|215|225|1592|1632|1666|1738|1891|2108|2166|2746|3032|3073|3176|3295|3425|4357|7263|7915|8310|9673|11112|26061|27349|51390|54905|55862|56267|56922|64087|64174|64577|84129|84693|84696|89874|132789|138199|171586|197322|205251|283927|390916|414328	ABAT|ACADL|ACADM|AGXT|ABCD1|ABCD2|CYP26A1|ECI1|DECR1|DLD|ECH1|ETFA|FAAH|GLUD1|HADHB|HEXA|HNMT|HSD17B4|IDUA|MPST|TST|ALDH5A1|ACOX3|SLC25A44|HIBADH|HACL1|MCAT|AIG1|CYP2W1|ECHDC1|KYAT3|MCCC1|MCCC2|DPEP2|ALDH8A1|ACAD11|MCEE|ABHD1|SLC25A21|GNPDA2|CARNMT1|ABHD3|ACSF3|MTLN|NUDT7|NUDT19|IDNK	-9.36182	0	2	1	1	-12.7557	4.251937549140739
1	-12.7557	GO:0046395	M1	1	0	GO Biological Processes	19	carboxylic acid catabolic process	19_GO:0009987 cellular process	-12.7557	3.3596468866543923	9.141637359728527	30284	230	1842	47	2.55157437567861	0.36740639953274085	18|33|34|189|215|225|1592|1632|1666|1738|1891|2108|2166|2746|3032|3073|3176|3295|3425|4357|7263|7915|8310|9673|11112|26061|27349|51390|54905|55862|56267|56922|64087|64174|64577|84129|84693|84696|89874|132789|138199|171586|197322|205251|283927|390916|414328	ABAT|ACADL|ACADM|AGXT|ABCD1|ABCD2|CYP26A1|ECI1|DECR1|DLD|ECH1|ETFA|FAAH|GLUD1|HADHB|HEXA|HNMT|HSD17B4|IDUA|MPST|TST|ALDH5A1|ACOX3|SLC25A44|HIBADH|HACL1|MCAT|AIG1|CYP2W1|ECHDC1|KYAT3|MCCC1|MCCC2|DPEP2|ALDH8A1|ACAD11|MCEE|ABHD1|SLC25A21|GNPDA2|CARNMT1|ABHD3|ACSF3|MTLN|NUDT7|NUDT19|IDNK	-9.36182	0	2	0	0	-12.7557	4.251937549140739
1	-11.4069	GO:0019752	M1	1	0	GO Biological Processes	19	carboxylic acid metabolic process	19_GO:0009987 cellular process	-11.4069	2.078725024024361	7.782828506190642	30284	783	1842	99	5.374592833876221	0.525450551335559	18|33|34|189|215|225|477|1312|1571|1572|1592|1632|1644|1666|1738|1891|2052|2108|2166|2593|2730|2746|3032|3073|3141|3176|3295|3425|3988|4200|4357|4482|5465|5730|6296|6507|7263|7390|7915|8310|8803|9420|9673|10020|10060|10858|10873|10998|11112|23409|23417|26031|26061|26090|27349|51099|51102|51302|51390|51495|54905|55256|55501|55862|56267|56922|57406|64087|64122|64174|64577|64801|79147|79602|80201|81…	ABAT|ACADL|ACADM|AGXT|ABCD1|ABCD2|ATP1A2|COMT|CYP2E1|CYP2F1|CYP26A1|ECI1|DDC|DECR1|DLD|ECH1|EPHX1|ETFA|FAAH|GAMT|GCLM|GLUD1|HADHB|HEXA|HLCS|HNMT|HSD17B4|IDUA|LIPA|ME2|MPST|MSRA|PPARA|PTGDS|ACSM3|SLC1A3|TST|UROS|ALDH5A1|ACOX3|SUCLA2|CYP7B1|SLC25A44|GNE|ABCC9|CYP46A1|ME3|SLC27A5|HIBADH|SIRT4|MLYCD|OSBPL3|HACL1|ABHD12|MCAT|ABHD5|MECR|CYP39A1|AIG1|HACD3|CYP2W1|ADI1|CHST12|ECHDC1|KYAT3|MCCC1|ABHD6|MCC…	-8.3488	0	2	0	0	-12.7557	4.251937549140739
1	-11.111	GO:0016042	M1	1	0	GO Biological Processes	19	lipid catabolic process	19_GO:0009987 cellular process	-11.111	2.849743032935215	8.193914692076033	30284	300	1842	52	2.823018458197611	0.38591685644614016	33|34|215|225|348|1592|1632|1666|1891|2108|2166|3032|3073|3295|3988|5346|6609|6610|8310|8611|8613|8877|10858|11145|23236|26061|26090|27349|51302|51390|51542|51573|54905|55862|57406|64174|81537|81579|84129|84693|84696|84812|133121|171586|201164|205251|222236|283927|285148|285362|390916|403313	ACADL|ACADM|ABCD1|ABCD2|APOE|CYP26A1|ECI1|DECR1|ECH1|ETFA|FAAH|HADHB|HEXA|HSD17B4|LIPA|PLIN1|SMPD1|SMPD2|ACOX3|PLPP1|PLPP3|SPHK1|CYP46A1|PLAAT3|PLCB1|HACL1|ABHD12|MCAT|CYP39A1|AIG1|VPS54|GDE1|CYP2W1|ECHDC1|ABHD6|DPEP2|SGPP1|PLA2G12A|ACAD11|MCEE|ABHD1|PLCD4|ENPP6|ABHD3|PLD6|MTLN|NAPEPLD|NUDT7|IAH1|SUMF1|NUDT19|PLPP6	-8.23998	0	2	0	0	-12.7557	4.251937549140739
1	-10.6448	GO:0044248	M1	1	0	GO Biological Processes	19	cellular catabolic process	19_GO:0009987 cellular process	-10.6448	2.8042879086640595	7.979094368106416	30284	299	1842	51	2.768729641693811	0.3822948452688091	18|33|34|189|215|225|1592|1632|1666|1738|1891|2108|2166|2746|2799|3032|3073|3176|3295|3425|4357|7263|7915|8310|8803|9673|11112|23417|26061|27349|51390|54905|55862|56267|56922|64087|64174|64577|84129|84693|84696|89874|132789|138199|171586|197322|205251|283927|390916|414328|494143	ABAT|ACADL|ACADM|AGXT|ABCD1|ABCD2|CYP26A1|ECI1|DECR1|DLD|ECH1|ETFA|FAAH|GLUD1|GNS|HADHB|HEXA|HNMT|HSD17B4|IDUA|MPST|TST|ALDH5A1|ACOX3|SUCLA2|SLC25A44|HIBADH|MLYCD|HACL1|MCAT|AIG1|CYP2W1|ECHDC1|KYAT3|MCCC1|MCCC2|DPEP2|ALDH8A1|ACAD11|MCEE|ABHD1|SLC25A21|GNPDA2|CARNMT1|ABHD3|ACSF3|MTLN|NUDT7|NUDT19|IDNK|CHAC2	-7.87068	0	2	0	0	-12.7557	4.251937549140739
1	-10.5416	GO:0072329	M1	1	0	GO Biological Processes	19	monocarboxylic acid catabolic process	19_GO:0009987 cellular process	-10.5416	4.182315179915043	8.663076633406249	30284	114	1842	29	1.5743756786102063	0.2900437170646828	33|34|189|215|225|1592|1632|1666|1891|2108|2166|3032|3073|3295|3425|8310|26061|27349|51390|54905|55862|84129|84693|84696|171586|205251|283927|390916|414328	ACADL|ACADM|AGXT|ABCD1|ABCD2|CYP26A1|ECI1|DECR1|ECH1|ETFA|FAAH|HADHB|HEXA|HSD17B4|IDUA|ACOX3|HACL1|MCAT|AIG1|CYP2W1|ECHDC1|ACAD11|MCEE|ABHD1|ABHD3|MTLN|NUDT7|NUDT19|IDNK	-7.84739	0	2	0	0	-12.7557	4.251937549140739
1	-10.4404	GO:0032787	M1	1	0	GO Biological Processes	19	monocarboxylic acid metabolic process	19_GO:0009987 cellular process	-10.4404	2.2860575978491284	7.564759051309037	30284	525	1842	73	3.963083604777416	0.45455967694230487	18|33|34|189|215|225|1312|1571|1572|1592|1632|1666|1738|1891|2052|2108|2166|2593|3032|3073|3141|3295|3425|3988|4200|5465|5730|6296|6507|7915|8310|9420|10060|10858|10873|10998|23417|26031|26061|26090|27349|51099|51102|51302|51390|51495|54905|55501|55862|56922|57406|64577|64801|79147|79602|80201|81888|83440|84129|84532|84693|84696|84869|145482|171586|197322|205251|253017|283927|284439|387712|390916…	ABAT|ACADL|ACADM|AGXT|ABCD1|ABCD2|COMT|CYP2E1|CYP2F1|CYP26A1|ECI1|DECR1|DLD|ECH1|EPHX1|ETFA|FAAH|GAMT|HADHB|HEXA|HLCS|HSD17B4|IDUA|LIPA|ME2|PPARA|PTGDS|ACSM3|SLC1A3|ALDH5A1|ACOX3|CYP7B1|ABCC9|CYP46A1|ME3|SLC27A5|MLYCD|OSBPL3|HACL1|ABHD12|MCAT|ABHD5|MECR|CYP39A1|AIG1|HACD3|CYP2W1|CHST12|ECHDC1|MCCC1|ABHD6|ALDH8A1|ARV1|FKRP|ADIPOR2|HKDC1|HYI|ADPGK|ACAD11|ACSS1|MCEE|ABHD1|CBR4|PTGR2|ABHD3|ACSF3|MTLN…	-7.78681	0	2	0	0	-12.7557	4.251937549140739
1	-9.30483	GO:0044282	M1	1	0	GO Biological Processes	19	small molecule catabolic process	19_GO:0009987 cellular process	-9.30483	2.5008579162270035	7.23888785864212	30284	355	1842	54	2.9315960912052117	0.39304854990619326	18|33|34|189|215|225|348|1592|1632|1666|1738|1891|2108|2166|2746|3032|3073|3176|3295|3425|4357|7263|7498|7915|8310|9673|10858|11112|26061|27349|51302|51390|54905|55862|56267|56922|64080|64087|64174|64577|84129|84532|84693|84696|84750|89874|132789|138199|171586|197322|205251|283927|390916|414328	ABAT|ACADL|ACADM|AGXT|ABCD1|ABCD2|APOE|CYP26A1|ECI1|DECR1|DLD|ECH1|ETFA|FAAH|GLUD1|HADHB|HEXA|HNMT|HSD17B4|IDUA|MPST|TST|XDH|ALDH5A1|ACOX3|SLC25A44|CYP46A1|HIBADH|HACL1|MCAT|CYP39A1|AIG1|CYP2W1|ECHDC1|KYAT3|MCCC1|RBKS|MCCC2|DPEP2|ALDH8A1|ACAD11|ACSS1|MCEE|ABHD1|FUT10|SLC25A21|GNPDA2|CARNMT1|ABHD3|ACSF3|MTLN|NUDT7|NUDT19|IDNK	-6.76622	0	2	0	0	-12.7557	4.251937549140739
1	-8.64891	GO:0009062	M1	1	0	GO Biological Processes	19	fatty acid catabolic process	19_GO:0009987 cellular process	-8.64891	4.248752577193817	7.8110302289391775	30284	89	1842	23	1.248642779587405	0.25872942822409384	33|34|215|225|1632|1666|1891|2108|2166|3032|3295|8310|26061|27349|51390|55862|84129|84693|84696|171586|205251|283927|390916	ACADL|ACADM|ABCD1|ABCD2|ECI1|DECR1|ECH1|ETFA|FAAH|HADHB|HSD17B4|ACOX3|HACL1|MCAT|AIG1|ECHDC1|ACAD11|MCEE|ABHD1|ABHD3|MTLN|NUDT7|NUDT19	-6.21074	0	2	0	0	-12.7557	4.251937549140739
1	-6.56787	GO:0006631	M1	1	0	GO Biological Processes	19	fatty acid metabolic process	19_GO:0009987 cellular process	-6.56787	2.2624988793592924	5.841439903909753	30284	327	1842	45	2.44299674267101	0.35970448812097905	33|34|215|225|1312|1571|1572|1632|1666|1891|2052|2108|2166|3032|3295|3988|5465|5730|6296|8310|10060|10998|23417|26061|26090|27349|51099|51102|51390|51495|55862|57406|79602|84129|84532|84693|84696|84869|145482|171586|197322|205251|253017|283927|390916	ACADL|ACADM|ABCD1|ABCD2|COMT|CYP2E1|CYP2F1|ECI1|DECR1|ECH1|EPHX1|ETFA|FAAH|HADHB|HSD17B4|LIPA|PPARA|PTGDS|ACSM3|ACOX3|ABCC9|SLC27A5|MLYCD|HACL1|ABHD12|MCAT|ABHD5|MECR|AIG1|HACD3|ECHDC1|ABHD6|ADIPOR2|ACAD11|ACSS1|MCEE|ABHD1|CBR4|PTGR2|ABHD3|ACSF3|MTLN|TECRL|NUDT7|NUDT19	-4.35483	0	2	0	0	-12.7557	4.251937549140739
1	-6.45091	GO:0019395	M1	1	0	GO Biological Processes	19	fatty acid oxidation	19_GO:0009987 cellular process	-6.45091	3.8094594952464176	6.4830003473657305	30284	82	1842	19	1.0314875135722041	0.23541584809546853	33|34|215|225|1632|1666|1891|2108|3032|3295|8310|10060|23417|26061|27349|55862|79602|84129|205251	ACADL|ACADM|ABCD1|ABCD2|ECI1|DECR1|ECH1|ETFA|HADHB|HSD17B4|ACOX3|ABCC9|MLYCD|HACL1|MCAT|ECHDC1|ADIPOR2|ACAD11|MTLN	-4.26561	0	2	0	0	-12.7557	4.251937549140739
1	-5.94768	GO:0034440	M1	1	0	GO Biological Processes	19	lipid oxidation	19_GO:0009987 cellular process	-5.94768	3.5497236205705254	6.095704843965562	30284	88	1842	19	1.0314875135722041	0.23541584809546853	33|34|215|225|1632|1666|1891|2108|3032|3295|8310|10060|23417|26061|27349|55862|79602|84129|205251	ACADL|ACADM|ABCD1|ABCD2|ECI1|DECR1|ECH1|ETFA|HADHB|HSD17B4|ACOX3|ABCC9|MLYCD|HACL1|MCAT|ECHDC1|ADIPOR2|ACAD11|MTLN	-3.82868	0	2	0	0	-12.7557	4.251937549140739
1	-5.87112	GO:0006635	M1	1	0	GO Biological Processes	19	fatty acid beta-oxidation	19_GO:0009987 cellular process	-5.87112	4.251937549140739	6.308557265064426	30284	58	1842	15	0.8143322475570033	0.20940182598664533	33|34|215|225|1632|1666|1891|2108|3032|3295|8310|27349|55862|84129|205251	ACADL|ACADM|ABCD1|ABCD2|ECI1|DECR1|ECH1|ETFA|HADHB|HSD17B4|ACOX3|MCAT|ECHDC1|ACAD11|MTLN	-3.75595	0	2	0	0	-12.7557	4.251937549140739
1	-5.50299	GO:0030258	M1	1	0	GO Biological Processes	19	lipid modification	19_GO:0009987 cellular process	-5.50299	2.6580974858101385	5.467976470125425	30284	167	1842	27	1.4657980456026058	0.2800178765909683	33|34|215|225|1571|1632|1666|1891|2053|2108|3032|3295|8310|8611|8613|8821|9896|10060|23417|26061|27349|55862|79602|81537|84129|205251|403313	ACADL|ACADM|ABCD1|ABCD2|CYP2E1|ECI1|DECR1|ECH1|EPHX2|ETFA|HADHB|HSD17B4|ACOX3|PLPP1|PLPP3|INPP4B|FIG4|ABCC9|MLYCD|HACL1|MCAT|ECHDC1|ADIPOR2|SGPP1|ACAD11|MTLN|PLPP6	-3.42782	0	2	0	0	-12.7557	4.251937549140739
1	-11.9315	GO:0098655	M1	1	0	GO Biological Processes	19	monoatomic cation transmembrane transport	19_GO:0051179 localization	-11.9315	2.1811651108002987	8.052165780486096	30284	701	1842	93	5.04885993485342	0.5101547565138331	477|481|487|490|513|516|533|1259|1497|1910|2247|2621|2902|3739|3746|3750|3751|3752|3760|3766|3776|3781|3782|3954|4508|4512|4513|4519|4535|4536|4537|4538|4695|4697|4698|4700|4705|4710|4711|4715|4718|4719|5025|5663|6261|6326|6336|6507|6539|6547|6560|6561|6565|6570|7779|8065|9914|10060|10242|10345|10396|23017|23236|23416|23545|23704|27069|27092|29796|51606|55652|55858|56704|57419|57468|63933|65266|8…	ATP1A2|ATP1B1|ATP2A1|ATP2B1|ATP5F1D|ATP5MC1|ATP6V0B|CNGA1|CTNS|EDNRB|FGF2|GAS6|GRIN1|KCNA4|KCNC1|KCND1|KCND2|KCND3|KCNJ3|KCNJ10|KCNK2|KCNN2|KCNN3|LETM1|ATP6|COX1|COX2|CYTB|ND1|ND2|ND3|ND4|NDUFA2|NDUFA4|NDUFA5|NDUFA6|NDUFA10|NDUFB4|NDUFB5|NDUFB9|NDUFC2|NDUFS1|P2RX4|PSEN1|RYR1|SCN2A|SCN10A|SLC1A3|SLC6A12|SLC8A3|SLC12A4|SLC13A1|SLC15A2|SLC18A1|SLC30A1|CUL5|ATP2C2|ABCC9|KCNMB2|TRDN|ATP8A1|FAIM2|PLCB1…	-8.71363	0	3	1	1	-11.9315	2.1811651108002987
1	-11.6845	GO:0098662	M1	1	0	GO Biological Processes	19	inorganic cation transmembrane transport	19_GO:0051179 localization	-11.6845	2.1809257905116444	7.961917578286116	30284	686	1842	91	4.94028230184582	0.5049278557397898	477|481|487|490|513|516|533|1259|1497|1910|2247|2621|2902|3739|3746|3750|3751|3752|3760|3766|3776|3781|3782|3954|4508|4512|4513|4519|4535|4536|4537|4538|4695|4697|4698|4700|4705|4710|4711|4715|4718|4719|5025|5663|6261|6326|6336|6507|6539|6547|6560|6561|6565|6570|7779|8065|9914|10060|10242|10345|23017|23236|23416|23545|23704|27069|27092|29796|51606|55652|55858|56704|57419|57468|63933|65266|81614|8…	ATP1A2|ATP1B1|ATP2A1|ATP2B1|ATP5F1D|ATP5MC1|ATP6V0B|CNGA1|CTNS|EDNRB|FGF2|GAS6|GRIN1|KCNA4|KCNC1|KCND1|KCND2|KCND3|KCNJ3|KCNJ10|KCNK2|KCNN2|KCNN3|LETM1|ATP6|COX1|COX2|CYTB|ND1|ND2|ND3|ND4|NDUFA2|NDUFA4|NDUFA5|NDUFA6|NDUFA10|NDUFB4|NDUFB5|NDUFB9|NDUFC2|NDUFS1|P2RX4|PSEN1|RYR1|SCN2A|SCN10A|SLC1A3|SLC6A12|SLC8A3|SLC12A4|SLC13A1|SLC15A2|SLC18A1|SLC30A1|CUL5|ATP2C2|ABCC9|KCNMB2|TRDN|FAIM2|PLCB1|KCNH3|…	-8.59164	0	3	0	0	-11.9315	2.1811651108002987
1	-10.7754	GO:0098660	M1	1	0	GO Biological Processes	19	inorganic ion transmembrane transport	19_GO:0051179 localization	-10.7754	2.0445641582449396	7.5215295624665135	30284	780	1842	97	5.266015200868621	0.5204142069468499	477|481|487|490|513|516|533|1193|1259|1497|1910|2247|2565|2621|2743|2902|3739|3746|3750|3751|3752|3760|3766|3776|3781|3782|3954|4508|4512|4513|4519|4535|4536|4537|4538|4695|4697|4698|4700|4705|4710|4711|4715|4718|4719|5025|5663|6261|6326|6336|6507|6539|6547|6560|6561|6565|6570|7779|8065|9914|10060|10242|10345|10861|23017|23236|23416|23545|23704|27069|27092|29796|51606|55652|55858|56172|56704|5741…	ATP1A2|ATP1B1|ATP2A1|ATP2B1|ATP5F1D|ATP5MC1|ATP6V0B|CLIC2|CNGA1|CTNS|EDNRB|FGF2|GABRG1|GAS6|GLRB|GRIN1|KCNA4|KCNC1|KCND1|KCND2|KCND3|KCNJ3|KCNJ10|KCNK2|KCNN2|KCNN3|LETM1|ATP6|COX1|COX2|CYTB|ND1|ND2|ND3|ND4|NDUFA2|NDUFA4|NDUFA5|NDUFA6|NDUFA10|NDUFB4|NDUFB5|NDUFB9|NDUFC2|NDUFS1|P2RX4|PSEN1|RYR1|SCN2A|SCN10A|SLC1A3|SLC6A12|SLC8A3|SLC12A4|SLC13A1|SLC15A2|SLC18A1|SLC30A1|CUL5|ATP2C2|ABCC9|KCNMB2|TRDN|…	-7.96508	0	3	0	0	-11.9315	2.1811651108002987
1	-7.9139	GO:0030001	M1	1	0	GO Biological Processes	19	metal ion transport	19_GO:0051179 localization	-7.9139	1.9548542146659251	6.292192724815054	30284	656	1842	78	4.234527687296417	0.4692044830379509	477|481|487|490|1259|1910|2247|2395|2512|2621|2702|2902|3077|3739|3746|3750|3751|3752|3760|3766|3776|3781|3782|3954|5025|5663|6261|6326|6336|6507|6539|6547|6560|6561|7779|8065|9368|9914|10060|10063|10203|10242|10269|10345|23017|23236|23412|23416|23704|27069|27092|51310|55238|55652|55858|56704|57419|57468|63933|65266|81614|84679|84766|93380|113235|116444|125206|137994|140803|142680|151651|159371|1…	ATP1A2|ATP1B1|ATP2A1|ATP2B1|CNGA1|EDNRB|FGF2|FXN|FTL|GAS6|GJA5|GRIN1|HFE|KCNA4|KCNC1|KCND1|KCND2|KCND3|KCNJ3|KCNJ10|KCNK2|KCNN2|KCNN3|LETM1|P2RX4|PSEN1|RYR1|SCN2A|SCN10A|SLC1A3|SLC6A12|SLC8A3|SLC12A4|SLC13A1|SLC30A1|CUL5|NHERF1|ATP2C2|ABCC9|COX17|CALCRL|KCNMB2|ZMPSTE24|TRDN|FAIM2|PLCB1|COMMD3|KCNH3|KCNE4|GHITM|CACNG4|SLC22A17|SLC38A7|SLC48A1|TMEM165|JPH1|SLC24A3|SLC12A5|MCUR1|WNK4|NIPA2|SLC9A7|CR…	-5.56136	0	3	0	0	-11.9315	2.1811651108002987
1	-3.55208	GO:0006816	M1	1	0	GO Biological Processes	19	calcium ion transport	19_GO:0051179 localization	-3.55208	1.9342147282365716	3.9386545188195683	30284	272	1842	32	1.737242128121607	0.30442466570624405	487|490|1259|1910|2247|2621|2902|3954|5025|5663|6261|6547|7779|8065|9914|10203|10269|10345|23017|23236|27069|27092|55858|56704|57419|63933|84766|116444|137994|140803|151651|159371	ATP2A1|ATP2B1|CNGA1|EDNRB|FGF2|GAS6|GRIN1|LETM1|P2RX4|PSEN1|RYR1|SLC8A3|SLC30A1|CUL5|ATP2C2|CALCRL|ZMPSTE24|TRDN|FAIM2|PLCB1|GHITM|CACNG4|TMEM165|JPH1|SLC24A3|MCUR1|CRACR2A|GRIN3B|LETM2|TRPM6|EFHB|SLC35G1	-1.7933	0	3	0	0	-11.9315	2.1811651108002987
1	-3.34854	GO:0070588	M1	1	0	GO Biological Processes	19	calcium ion transmembrane transport	19_GO:0051179 localization	-3.34854	2.0086076023995165	3.8297146041021755	30284	221	1842	27	1.4657980456026058	0.2800178765909683	487|490|1259|1910|2247|2621|2902|3954|5025|5663|6261|6547|8065|9914|10345|23017|23236|27069|27092|55858|56704|57419|63933|116444|137994|140803|159371	ATP2A1|ATP2B1|CNGA1|EDNRB|FGF2|GAS6|GRIN1|LETM1|P2RX4|PSEN1|RYR1|SLC8A3|CUL5|ATP2C2|TRDN|FAIM2|PLCB1|GHITM|CACNG4|TMEM165|JPH1|SLC24A3|MCUR1|GRIN3B|LETM2|TRPM6|SLC35G1	-1.63736	0	3	0	0	-11.9315	2.1811651108002987
1	-11.8689	GO:0003341	M1	1	0	GO Biological Processes	19	cilium movement	19_GO:0009987 cellular process	-11.8689	3.231957088634613	8.722394522430974	30284	234	1842	46	2.49728555917481	0.36357803926672294	1767|1768|1952|3301|5360|7802|9368|9576|10566|23639|25876|26206|51364|53340|54585|55567|55779|56171|79819|81492|83853|84217|84229|89876|91978|92749|123872|126820|129881|134121|135138|138162|138255|144535|146754|149465|151651|159686|219670|219681|220136|257177|283629|345895|387885|388701	DNAH5|DNAH6|CELSR2|DNAJA1|PLTP|DNALI1|NHERF1|SPAG6|AKAP3|DNAAF11|SPEF1|SPAG8|ZMYND10|SPA17|LZTFL1|DNAH3|CFAP44|DNAH7|DNAI4|RSPH6A|ROPN1L|ZMYND12|DRC7|CFAP91|TPGS1|DRC1|DNAAF1|DNAI3|CFAP210|CFAP90|PACRG|PIERCE1|CFAP95|CFAP54|DNAH2|CFAP57|EFHB|CFAP58|ENKUR|ARMC3|CFAP53|CFAP126|TSSK4|RSPH4A|CFAP73|CFAP141	-8.69677	0	4	1	1	-11.8689	4.62897019912927
1	-11.7371	GO:0035082	M1	1	0	GO Biological Processes	19	axoneme assembly	19_GO:0009987 cellular process	-11.7371	4.62897019912927	9.38856887574456	30284	103	1842	29	1.5743756786102063	0.2900437170646828	1767|2302|9576|23639|25876|51364|55779|56171|65999|79819|79989|81492|83544|84217|84229|85478|89876|91978|92749|123872|126820|136332|138162|146562|146754|149465|159686|345895|387885	DNAH5|FOXJ1|SPAG6|DNAAF11|SPEF1|ZMYND10|CFAP44|DNAH7|LRRC61|DNAI4|IFT56|RSPH6A|DNAL1|ZMYND12|DRC7|CCDC65|CFAP91|TPGS1|DRC1|DNAAF1|DNAI3|LRGUK|PIERCE1|DNAAF8|DNAH2|CFAP57|CFAP58|RSPH4A|CFAP73	-8.60641	0	4	0	0	-11.8689	4.62897019912927
1	-10.5143	GO:0044782	M1	1	0	GO Biological Processes	19	cilium organization	19_GO:0009987 cellular process	-10.5143	2.5593896733789987	7.774394073886369	30284	379	1842	59	3.203040173724213	0.4102676167846486	989|1756|1767|1952|2302|3766|5990|5992|7802|8195|8655|9368|9576|23639|25876|25937|27341|29070|51364|54935|55779|56171|56683|65999|79770|79819|79989|80173|80199|80776|81492|83544|84217|84229|85478|89876|91978|92749|123016|123872|124602|126820|127733|136332|138162|144535|146562|146754|149465|150082|159686|166379|220136|221322|255758|257177|345895|387707|387885	SEPTIN7|DMD|DNAH5|CELSR2|FOXJ1|KCNJ10|RFX2|RFX4|DNALI1|MKKS|DYNLL1|NHERF1|SPAG6|DNAAF11|SPEF1|WWTR1|RRP7A|CFAP263|ZMYND10|DUSP23|CFAP44|DNAH7|CFAP298|LRRC61|TXNDC15|DNAI4|IFT56|IFT74|FUZ|B9D2|RSPH6A|DNAL1|ZMYND12|DRC7|CCDC65|CFAP91|TPGS1|DRC1|TTC8|DNAAF1|KIF19|DNAI3|UBXN10|LRGUK|PIERCE1|CFAP54|DNAAF8|DNAH2|CFAP57|LCA5L|CFAP58|BBS12|CFAP53|TBC1D32|DYNLT2B|CFAP126|RSPH4A|CC2D2B|CFAP73	-7.84739	0	4	0	0	-11.8689	4.62897019912927
1	-9.81311	GO:0001539	M1	1	0	GO Biological Processes	19	cilium or flagellum-dependent cell motility	19_GO:0009987 cellular process	-9.81311	3.2038531139508333	7.857063611607383	30284	195	1842	38	2.0629750271444083	0.33118878821220654	1767|1768|3301|5360|7802|9576|10566|23639|26206|54585|55567|55779|56171|81492|83853|84217|84229|85478|91978|92749|126820|129881|134121|135138|138162|138255|144535|146754|149465|151651|159686|219670|219681|220136|257177|283629|345895|388701	DNAH5|DNAH6|DNAJA1|PLTP|DNALI1|SPAG6|AKAP3|DNAAF11|SPAG8|LZTFL1|DNAH3|CFAP44|DNAH7|RSPH6A|ROPN1L|ZMYND12|DRC7|CCDC65|TPGS1|DRC1|DNAI3|CFAP210|CFAP90|PACRG|PIERCE1|CFAP95|CFAP54|DNAH2|CFAP57|EFHB|CFAP58|ENKUR|ARMC3|CFAP53|CFAP126|TSSK4|RSPH4A|CFAP141	-7.20924	0	4	0	0	-11.8689	4.62897019912927
1	-9.81311	GO:0060285	M1	1	0	GO Biological Processes	19	cilium-dependent cell motility	19_GO:0009987 cellular process	-9.81311	3.2038531139508333	7.857063611607383	30284	195	1842	38	2.0629750271444083	0.33118878821220654	1767|1768|3301|5360|7802|9576|10566|23639|26206|54585|55567|55779|56171|81492|83853|84217|84229|85478|91978|92749|126820|129881|134121|135138|138162|138255|144535|146754|149465|151651|159686|219670|219681|220136|257177|283629|345895|388701	DNAH5|DNAH6|DNAJA1|PLTP|DNALI1|SPAG6|AKAP3|DNAAF11|SPAG8|LZTFL1|DNAH3|CFAP44|DNAH7|RSPH6A|ROPN1L|ZMYND12|DRC7|CCDC65|TPGS1|DRC1|DNAI3|CFAP210|CFAP90|PACRG|PIERCE1|CFAP95|CFAP54|DNAH2|CFAP57|EFHB|CFAP58|ENKUR|ARMC3|CFAP53|CFAP126|TSSK4|RSPH4A|CFAP141	-7.20924	0	4	0	0	-11.8689	4.62897019912927
1	-9.76549	GO:0007018	M1	1	0	GO Biological Processes	19	microtubule-based movement	19_GO:0009987 cellular process	-9.76549	2.3539436513662078	7.339068981960419	30284	447	1842	64	3.474484256243214	0.4266988049302495	1767|1768|1780|1952|3301|3315|5360|5813|5874|7314|7802|8655|9368|9576|10566|23639|25876|26206|51364|53340|54585|55567|55605|55779|55860|56171|79819|79989|80173|80199|81492|83657|83853|84217|84229|89876|91978|92749|123872|124602|126820|129881|134121|135138|138162|138255|144535|146754|149465|150082|151651|159686|166379|201625|219670|219681|220136|255758|257177|283629|343521|345895|387885|388701	DNAH5|DNAH6|DYNC1I1|CELSR2|DNAJA1|HSPB1|PLTP|PURA|RAB27B|UBB|DNALI1|DYNLL1|NHERF1|SPAG6|AKAP3|DNAAF11|SPEF1|SPAG8|ZMYND10|SPA17|LZTFL1|DNAH3|KIF21A|CFAP44|ACTR10|DNAH7|DNAI4|IFT56|IFT74|FUZ|RSPH6A|DYNLRB2|ROPN1L|ZMYND12|DRC7|CFAP91|TPGS1|DRC1|DNAAF1|KIF19|DNAI3|CFAP210|CFAP90|PACRG|PIERCE1|CFAP95|CFAP54|DNAH2|CFAP57|LCA5L|EFHB|CFAP58|BBS12|DNAH12|ENKUR|ARMC3|CFAP53|DYNLT2B|CFAP126|TSSK4|DYNLT4|RS…	-7.1732	0	4	0	0	-11.8689	4.62897019912927
1	-9.43005	GO:0060294	M1	1	0	GO Biological Processes	19	cilium movement involved in cell motility	19_GO:0009987 cellular process	-9.43005	3.1682840209916754	7.670178170001139	30284	192	1842	37	2.008686210640608	0.3268925525584146	1767|1768|3301|5360|7802|9576|10566|23639|26206|54585|55567|55779|56171|81492|83853|84217|84229|91978|92749|126820|129881|134121|135138|138162|138255|144535|146754|149465|151651|159686|219670|219681|220136|257177|283629|345895|388701	DNAH5|DNAH6|DNAJA1|PLTP|DNALI1|SPAG6|AKAP3|DNAAF11|SPAG8|LZTFL1|DNAH3|CFAP44|DNAH7|RSPH6A|ROPN1L|ZMYND12|DRC7|TPGS1|DRC1|DNAI3|CFAP210|CFAP90|PACRG|PIERCE1|CFAP95|CFAP54|DNAH2|CFAP57|EFHB|CFAP58|ENKUR|ARMC3|CFAP53|CFAP126|TSSK4|RSPH4A|CFAP141	-6.86004	0	4	0	0	-11.8689	4.62897019912927
1	-9.40243	GO:0001578	M1	1	0	GO Biological Processes	19	microtubule bundle formation	19_GO:0009987 cellular process	-9.40243	3.6807817589576546	7.914698868207232	30284	134	1842	30	1.6286644951140066	0.2949207198293577	1767|2302|9576|10634|23639|25876|51364|55779|56171|65999|79819|79989|81492|83544|84217|84229|85478|89876|91978|92749|123872|126820|136332|138162|146562|146754|149465|159686|345895|387885	DNAH5|FOXJ1|SPAG6|GAS2L1|DNAAF11|SPEF1|ZMYND10|CFAP44|DNAH7|LRRC61|DNAI4|IFT56|RSPH6A|DNAL1|ZMYND12|DRC7|CCDC65|CFAP91|TPGS1|DRC1|DNAAF1|DNAI3|LRGUK|PIERCE1|DNAAF8|DNAH2|CFAP57|CFAP58|RSPH4A|CFAP73	-6.84313	0	4	0	0	-11.8689	4.62897019912927
1	-9.34925	GO:0060271	M1	1	0	GO Biological Processes	19	cilium assembly	19_GO:0009987 cellular process	-9.34925	2.533034113577254	7.277284228517622	30284	344	1842	53	2.8773072747014115	0.3895010800721314	989|1756|1767|1952|2302|3766|5990|5992|7802|8195|8655|9576|23639|25876|25937|29070|51364|54935|55779|56171|56683|65999|79770|79819|79989|80173|80199|80776|81492|83544|84217|84229|85478|89876|91978|92749|123016|123872|126820|127733|136332|138162|144535|146562|146754|149465|159686|220136|221322|255758|345895|387707|387885	SEPTIN7|DMD|DNAH5|CELSR2|FOXJ1|KCNJ10|RFX2|RFX4|DNALI1|MKKS|DYNLL1|SPAG6|DNAAF11|SPEF1|WWTR1|CFAP263|ZMYND10|DUSP23|CFAP44|DNAH7|CFAP298|LRRC61|TXNDC15|DNAI4|IFT56|IFT74|FUZ|B9D2|RSPH6A|DNAL1|ZMYND12|DRC7|CCDC65|CFAP91|TPGS1|DRC1|TTC8|DNAAF1|DNAI3|UBXN10|LRGUK|PIERCE1|CFAP54|DNAAF8|DNAH2|CFAP57|CFAP58|CFAP53|TBC1D32|DYNLT2B|RSPH4A|CC2D2B|CFAP73	-6.80042	0	4	0	0	-11.8689	4.62897019912927
1	-7.62009	GO:0120031	M1	1	0	GO Biological Processes	19	plasma membrane bounded cell projection assembly	19_GO:0009987 cellular process	-7.62009	2.172136357677972	6.2956242694679565	30284	439	1842	58	3.1487513572204127	0.4068899686482332	989|1756|1767|1901|1952|2302|3766|4638|4690|5990|5992|7802|8195|8655|9368|9576|23639|25876|25937|29070|51364|54935|55779|56171|56683|65999|79770|79819|79989|80173|80199|80776|81492|83544|84217|84229|85478|89876|91978|92749|123016|123872|126820|127733|136332|138162|144535|146562|146754|149465|152273|159686|220136|221322|255758|345895|387707|387885	SEPTIN7|DMD|DNAH5|S1PR1|CELSR2|FOXJ1|KCNJ10|MYLK|NCK1|RFX2|RFX4|DNALI1|MKKS|DYNLL1|NHERF1|SPAG6|DNAAF11|SPEF1|WWTR1|CFAP263|ZMYND10|DUSP23|CFAP44|DNAH7|CFAP298|LRRC61|TXNDC15|DNAI4|IFT56|IFT74|FUZ|B9D2|RSPH6A|DNAL1|ZMYND12|DRC7|CCDC65|CFAP91|TPGS1|DRC1|TTC8|DNAAF1|DNAI3|UBXN10|LRGUK|PIERCE1|CFAP54|DNAAF8|DNAH2|CFAP57|FGD5|CFAP58|CFAP53|TBC1D32|DYNLT2B|RSPH4A|CC2D2B|CFAP73	-5.28052	0	4	0	0	-11.8689	4.62897019912927
1	-7.1714	GO:0030031	M1	1	0	GO Biological Processes	19	cell projection assembly	19_GO:0009987 cellular process	-7.1714	2.1096634093376765	6.0489987253678414	30284	452	1842	58	3.1487513572204127	0.4068899686482332	989|1756|1767|1901|1952|2302|3766|4638|4690|5990|5992|7802|8195|8655|9368|9576|23639|25876|25937|29070|51364|54935|55779|56171|56683|65999|79770|79819|79989|80173|80199|80776|81492|83544|84217|84229|85478|89876|91978|92749|123016|123872|126820|127733|136332|138162|144535|146562|146754|149465|152273|159686|220136|221322|255758|345895|387707|387885	SEPTIN7|DMD|DNAH5|S1PR1|CELSR2|FOXJ1|KCNJ10|MYLK|NCK1|RFX2|RFX4|DNALI1|MKKS|DYNLL1|NHERF1|SPAG6|DNAAF11|SPEF1|WWTR1|CFAP263|ZMYND10|DUSP23|CFAP44|DNAH7|CFAP298|LRRC61|TXNDC15|DNAI4|IFT56|IFT74|FUZ|B9D2|RSPH6A|DNAL1|ZMYND12|DRC7|CCDC65|CFAP91|TPGS1|DRC1|TTC8|DNAAF1|DNAI3|UBXN10|LRGUK|PIERCE1|CFAP54|DNAAF8|DNAH2|CFAP57|FGD5|CFAP58|CFAP53|TBC1D32|DYNLT2B|RSPH4A|CC2D2B|CFAP73	-4.88013	0	4	0	0	-11.8689	4.62897019912927
1	-7.01419	GO:0030317	M1	1	0	GO Biological Processes	19	flagellated sperm motility	19_GO:0022414 reproductive process	-7.01419	2.879466558702467	6.381924907472448	30284	177	1842	31	1.6829533116178068	0.2997130362172346	1767|3301|5360|7802|9576|10566|23639|26206|54585|55779|81492|83853|84217|84229|91978|92749|129881|134121|135138|138162|138255|144535|149465|151651|159686|219670|219681|220136|257177|283629|388701	DNAH5|DNAJA1|PLTP|DNALI1|SPAG6|AKAP3|DNAAF11|SPAG8|LZTFL1|CFAP44|RSPH6A|ROPN1L|ZMYND12|DRC7|TPGS1|DRC1|CFAP210|CFAP90|PACRG|PIERCE1|CFAP95|CFAP54|CFAP57|EFHB|CFAP58|ENKUR|ARMC3|CFAP53|CFAP126|TSSK4|CFAP141	-4.74698	0	4	0	0	-11.8689	4.62897019912927
1	-7.01419	GO:0097722	M1	1	0	GO Biological Processes	19	sperm motility	19_GO:0022414 reproductive process	-7.01419	2.879466558702467	6.381924907472448	30284	177	1842	31	1.6829533116178068	0.2997130362172346	1767|3301|5360|7802|9576|10566|23639|26206|54585|55779|81492|83853|84217|84229|91978|92749|129881|134121|135138|138162|138255|144535|149465|151651|159686|219670|219681|220136|257177|283629|388701	DNAH5|DNAJA1|PLTP|DNALI1|SPAG6|AKAP3|DNAAF11|SPAG8|LZTFL1|CFAP44|RSPH6A|ROPN1L|ZMYND12|DRC7|TPGS1|DRC1|CFAP210|CFAP90|PACRG|PIERCE1|CFAP95|CFAP54|CFAP57|EFHB|CFAP58|ENKUR|ARMC3|CFAP53|CFAP126|TSSK4|CFAP141	-4.74698	0	4	0	0	-11.8689	4.62897019912927
1	-6.03066	GO:0044458	M1	1	0	GO Biological Processes	19	motile cilium assembly	19_GO:0009987 cellular process	-6.03066	3.7460108027872834	6.219286479134382	30284	79	1842	18	0.9771986970684039	0.22919979811430818	1756|2302|7802|8655|9576|23639|51364|55779|81492|84217|84229|91978|92749|123872|144535|149465|159686|220136	DMD|FOXJ1|DNALI1|DYNLL1|SPAG6|DNAAF11|ZMYND10|CFAP44|RSPH6A|ZMYND12|DRC7|TPGS1|DRC1|DNAAF1|CFAP54|CFAP57|CFAP58|CFAP53	-3.90391	0	4	0	0	-11.8689	4.62897019912927
1	-4.10984	GO:0120316	M1	1	0	GO Biological Processes	19	sperm flagellum assembly	19_GO:0022414 reproductive process	-4.10984	3.653516708891301	4.966653108753848	30284	54	1842	12	0.6514657980456026	0.18744839625535964	7802|9576|55779|81492|84217|84229|91978|92749|144535|149465|159686|220136	DNALI1|SPAG6|CFAP44|RSPH6A|ZMYND12|DRC7|TPGS1|DRC1|CFAP54|CFAP57|CFAP58|CFAP53	-2.24952	0	4	0	0	-11.8689	4.62897019912927
1	-3.40563	GO:0007283	M1	1	0	GO Biological Processes	19	spermatogenesis	19_GO:0022414 reproductive process	-3.40563	1.5562307813445393	3.662531485497275	30284	655	1842	62	3.3659066232356136	0.4202148608467453	117|989|1268|1738|2302|2593|3010|3014|3301|3973|5458|5990|7257|7802|8195|8287|8626|9104|9576|9940|10149|23411|23424|26206|50511|51460|51542|53340|54457|54585|54851|54937|55779|57095|58494|64224|79747|79989|81492|83853|84217|84229|89876|91978|92749|94107|120892|128497|135138|136332|144535|149465|159686|163589|168391|201164|219681|220136|283629|401115|729967|100125288	ADCYAP1R1|SEPTIN7|CNR1|DLD|FOXJ1|GAMT|H1-6|H2AX|DNAJA1|LHCGR|POU4F2|RFX2|TSNAX|DNALI1|MKKS|USP9Y|TP63|RGN|SPAG6|DLEC1|ADGRG2|SIRT1|TDRD7|SPAG8|SYCP3|SFMBT1|VPS54|SPA17|TAF7L|LZTFL1|ANKRD49|SOHLH2|CFAP44|PITHD1|JAM2|HERPUD2|ADGB|IFT56|RSPH6A|ROPN1L|ZMYND12|DRC7|CFAP91|TPGS1|DRC1|TMEM203|LRRK2|SPATA25|PACRG|LRGUK|CFAP54|CFAP57|CFAP58|TDRD5|GALNTL5|PLD6|ARMC3|CFAP53|TSSK4|NICOL1|MORN2|ZGLP1	-1.67289	0	4	0	0	-11.8689	4.62897019912927
1	-3.34088	GO:0048232	M1	1	0	GO Biological Processes	19	male gamete generation	19_GO:0022414 reproductive process	-3.34088	1.5413273615635181	3.611394568488361	30284	672	1842	63	3.420195439739414	0.4234711321255762	117|989|1268|1738|2302|2593|3010|3014|3301|3973|5458|5990|7257|7314|7802|8195|8287|8626|9104|9576|9940|10149|23411|23424|26206|50511|51460|51542|53340|54457|54585|54851|54937|55779|57095|58494|64224|79747|79989|81492|83853|84217|84229|89876|91978|92749|94107|120892|128497|135138|136332|144535|149465|159686|163589|168391|201164|219681|220136|283629|401115|729967|100125288	ADCYAP1R1|SEPTIN7|CNR1|DLD|FOXJ1|GAMT|H1-6|H2AX|DNAJA1|LHCGR|POU4F2|RFX2|TSNAX|UBB|DNALI1|MKKS|USP9Y|TP63|RGN|SPAG6|DLEC1|ADGRG2|SIRT1|TDRD7|SPAG8|SYCP3|SFMBT1|VPS54|SPA17|TAF7L|LZTFL1|ANKRD49|SOHLH2|CFAP44|PITHD1|JAM2|HERPUD2|ADGB|IFT56|RSPH6A|ROPN1L|ZMYND12|DRC7|CFAP91|TPGS1|DRC1|TMEM203|LRRK2|SPATA25|PACRG|LRGUK|CFAP54|CFAP57|CFAP58|TDRD5|GALNTL5|PLD6|ARMC3|CFAP53|TSSK4|NICOL1|MORN2|ZGLP1	-1.6312	0	4	0	0	-11.8689	4.62897019912927
1	-3.30315	GO:0048515	M1	1	0	GO Biological Processes	19	spermatid differentiation	19_GO:0022414 reproductive process	-3.30315	1.967278227864547	3.780082672446781	30284	234	1842	28	1.520086862106406	0.28507768160739483	1738|5990|7802|8195|9576|50511|51542|55779|57095|58494|79747|79989|81492|83853|84217|84229|91978|92749|135138|144535|149465|159686|163589|168391|201164|219681|220136|283629	DLD|RFX2|DNALI1|MKKS|SPAG6|SYCP3|VPS54|CFAP44|PITHD1|JAM2|ADGB|IFT56|RSPH6A|ROPN1L|ZMYND12|DRC7|TPGS1|DRC1|PACRG|CFAP54|CFAP57|CFAP58|TDRD5|GALNTL5|PLD6|ARMC3|CFAP53|TSSK4	-1.59942	0	4	0	0	-11.8689	4.62897019912927
1	-3.19654	GO:0007286	M1	1	0	GO Biological Processes	19	spermatid development	19_GO:0022414 reproductive process	-3.19654	1.9641693811074918	3.702471381185017	30284	226	1842	27	1.4657980456026058	0.2800178765909683	1738|5990|7802|8195|9576|50511|55779|57095|58494|79747|79989|81492|83853|84217|84229|91978|92749|135138|144535|149465|159686|163589|168391|201164|219681|220136|283629	DLD|RFX2|DNALI1|MKKS|SPAG6|SYCP3|CFAP44|PITHD1|JAM2|ADGB|IFT56|RSPH6A|ROPN1L|ZMYND12|DRC7|TPGS1|DRC1|PACRG|CFAP54|CFAP57|CFAP58|TDRD5|GALNTL5|PLD6|ARMC3|CFAP53|TSSK4	-1.51442	0	4	0	0	-11.8689	4.62897019912927
1	-3.14415	GO:0000226	M1	1	0	GO Biological Processes	19	microtubule cytoskeleton organization	19_GO:0009987 cellular process	-3.14415	1.564438383132521	3.4867640946865746	30284	578	1842	55	2.985884907709012	0.3965602523038381	1263|1767|2302|9576|9654|10252|10253|10297|10345|10634|10910|23639|25876|29901|50855|51364|54627|55137|55142|55605|55779|56171|65999|79745|79819|79989|81492|83544|84217|84229|84501|85478|89876|91978|92749|117583|122060|123872|124602|126820|136332|138162|146562|146754|149465|158135|159686|162282|219899|253012|256714|256764|345895|387885|401720	PLK3|DNAH5|FOXJ1|SPAG6|TTLL4|SPRY1|SPRY2|APC2|TRDN|GAS2L1|SUGT1|DNAAF11|SPEF1|SAC3D1|PARD6A|ZMYND10|MAP10|FIGN|HAUS2|KIF21A|CFAP44|DNAH7|LRRC61|CLIP4|DNAI4|IFT56|RSPH6A|DNAL1|ZMYND12|DRC7|SPIRE2|CCDC65|CFAP91|TPGS1|DRC1|PARD3B|SLAIN1|DNAAF1|KIF19|DNAI3|LRGUK|PIERCE1|DNAAF8|DNAH2|CFAP57|TTLL11|CFAP58|ANKFN1|TBCEL|HEPACAM2|MAP7D2|WDR72|RSPH4A|CFAP73|FIGNL2	-1.47993	0	4	0	0	-11.8689	4.62897019912927
1	-2.72484	GO:0007281	M1	1	0	GO Biological Processes	19	germ cell development	19_GO:0022414 reproductive process	-2.72484	1.6440825190010855	3.2153841278154145	30284	380	1842	38	2.0629750271444083	0.33118878821220654	658|1028|1738|4838|4880|5806|5990|7802|8195|9576|10522|23424|50511|54937|55779|57095|58494|79747|79989|81492|83853|84217|84229|91978|92749|135138|144535|149465|159686|163589|168391|201164|219681|220136|283629|340719|373863|100125288	BMPR1B|CDKN1C|DLD|NODAL|NPPC|PTX3|RFX2|DNALI1|MKKS|SPAG6|DEAF1|TDRD7|SYCP3|SOHLH2|CFAP44|PITHD1|JAM2|ADGB|IFT56|RSPH6A|ROPN1L|ZMYND12|DRC7|TPGS1|DRC1|PACRG|CFAP54|CFAP57|CFAP58|TDRD5|GALNTL5|PLD6|ARMC3|CFAP53|TSSK4|NANOS1|DND1|ZGLP1	-1.18319	0	4	0	0	-11.8689	4.62897019912927
1	-2.52975	GO:0022412	M1	1	0	GO Biological Processes	19	cellular process involved in reproduction in multicellular organism	19_GO:0022414 reproductive process	-2.52975	1.5808485759625825	3.0357829542869226	30284	416	1842	40	2.1715526601520088	0.33960411986584044	658|1028|1738|4838|4880|5806|5990|7802|8195|9576|10522|23424|50511|51542|54937|55779|57095|58494|79747|79989|81492|83853|84217|84229|91978|92749|135138|143678|144535|149465|159686|163589|168391|201164|219681|220136|283629|340719|373863|100125288	BMPR1B|CDKN1C|DLD|NODAL|NPPC|PTX3|RFX2|DNALI1|MKKS|SPAG6|DEAF1|TDRD7|SYCP3|VPS54|SOHLH2|CFAP44|PITHD1|JAM2|ADGB|IFT56|RSPH6A|ROPN1L|ZMYND12|DRC7|TPGS1|DRC1|PACRG|FREY1|CFAP54|CFAP57|CFAP58|TDRD5|GALNTL5|PLD6|ARMC3|CFAP53|TSSK4|NANOS1|DND1|ZGLP1	-1.0549	0	4	0	0	-11.8689	4.62897019912927
1	-11.3682	GO:0007389	M1	1	0	GO Biological Processes	19	pattern specification process	19_GO:0032502 developmental process	-11.3682	2.4607742692207135	8.04307473253853	30284	461	1842	69	3.745928338762215	0.44242990498338214	648|658|712|1767|1952|1959|2019|2302|2626|2637|2648|3169|3212|3213|3214|3229|3232|3233|3234|4211|4487|4488|4681|4838|5100|5649|5663|6423|6496|6604|6656|6910|7474|8195|8557|8626|8928|10220|10297|10660|10736|23237|23314|23424|23500|23639|54345|55897|56983|65009|79176|79192|80173|91851|92129|92749|123016|123872|134701|138162|145873|153572|163589|201164|219670|220136|221322|221833|340260	BMI1|BMPR1B|C1QA|DNAH5|CELSR2|EGR2|EN1|FOXJ1|GATA4|GBX2|KAT2A|FOXA1|HOXB2|HOXB3|HOXB4|HOXC13|HOXD3|HOXD4|HOXD8|MEIS1|MSX1|MSX2|NBL1|NODAL|PCDH8|RELN|PSEN1|SFRP2|SIX3|SMARCD3|SOX1|TBX5|WNT5A|MKKS|TCAP|TP63|FOXH1|GDF11|APC2|LBX1|SIX2|ARC|SATB2|TDRD7|DAAM2|DNAAF11|SOX18|MESP1|POGLUT1|NDRG4|FBXL15|IRX1|IFT74|CHRDL1|RIPPLY1|DRC1|TTC8|DNAAF1|RIPPLY2|PIERCE1|MESP2|IRX2|TDRD5|PLD6|ENKUR|CFAP53|TBC1D32|SP…	-8.34224	0	5	1	1	-11.3682	2.547170099860837
1	-10.3377	GO:0003002	M1	1	0	GO Biological Processes	19	regionalization	19_GO:0032502 developmental process	-10.3377	2.468114193173543	7.644941691161496	30284	413	1842	62	3.3659066232356136	0.4202148608467453	648|658|712|1767|1952|1959|2019|2302|2626|2637|2648|3169|3212|3213|3214|3229|3232|3233|3234|4487|4488|4681|4838|5100|5649|5663|6423|6496|6604|6656|7474|8195|8557|8626|8928|10220|10660|10736|23237|23424|23500|23639|54345|55897|56983|65009|79176|79192|80173|92129|92749|123872|134701|138162|145873|153572|163589|201164|219670|220136|221322|221833	BMI1|BMPR1B|C1QA|DNAH5|CELSR2|EGR2|EN1|FOXJ1|GATA4|GBX2|KAT2A|FOXA1|HOXB2|HOXB3|HOXB4|HOXC13|HOXD3|HOXD4|HOXD8|MSX1|MSX2|NBL1|NODAL|PCDH8|RELN|PSEN1|SFRP2|SIX3|SMARCD3|SOX1|WNT5A|MKKS|TCAP|TP63|FOXH1|GDF11|LBX1|SIX2|ARC|TDRD7|DAAM2|DNAAF11|SOX18|MESP1|POGLUT1|NDRG4|FBXL15|IRX1|IFT74|RIPPLY1|DRC1|DNAAF1|RIPPLY2|PIERCE1|MESP2|IRX2|TDRD5|PLD6|ENKUR|CFAP53|TBC1D32|SP8	-7.69705	0	5	0	0	-11.3682	2.547170099860837
1	-6.6073	GO:0048598	M1	1	0	GO Biological Processes	19	embryonic morphogenesis	19_GO:0032502 developmental process	-6.6073	1.9001958762324105	5.653341539535345	30284	597	1842	69	3.745928338762215	0.44242990498338214	648|1028|1280|1738|2019|2247|2295|2626|2637|2648|3065|3212|3213|3214|3232|3233|3679|4487|4488|4838|5100|5396|5663|6423|6496|6657|6910|7291|7474|8195|8557|8613|8626|8928|9368|9646|10139|10253|10265|10522|10653|10660|10736|10804|11146|23314|51384|54345|55788|55897|56963|56983|64398|65009|79192|79798|80144|80199|84189|84913|123872|131405|145873|153572|221074|221322|221833|221908|259236	BMI1|CDKN1C|COL2A1|DLD|EN1|FGF2|FOXF2|GATA4|GBX2|KAT2A|HDAC1|HOXB2|HOXB3|HOXB4|HOXD3|HOXD4|ITGA7|MSX1|MSX2|NODAL|PCDH8|PRRX1|PSEN1|SFRP2|SIX3|SOX2|TBX5|TWIST1|WNT5A|MKKS|TCAP|PLPP3|TP63|FOXH1|NHERF1|CTR9|ARFRP1|SPRY2|IRX5|DEAF1|SPINT2|LBX1|SIX2|GJB6|GLMN|SATB2|WNT16|SOX18|LMBRD1|MESP1|RGMA|POGLUT1|PALS1|NDRG4|IRX1|ARMC5|FRAS1|FUZ|SLITRK6|ATOH8|DNAAF1|TRIM71|MESP2|IRX2|SLC39A12|TBC1D32|SP8|PPP1R35…	-4.37971	0	5	0	0	-11.3682	2.547170099860837
1	-6.14025	GO:0009952	M1	1	0	GO Biological Processes	19	anterior/posterior pattern specification	19_GO:0032502 developmental process	-6.14025	2.547170099860837	5.766577396793209	30284	213	1842	33	1.791530944625407	0.30905929854977926	648|1952|2019|2626|2637|2648|3212|3213|3214|3229|3232|3233|3234|4487|4488|4838|5100|5663|6423|7474|8557|8928|10220|10736|23237|23424|55897|56983|92129|134701|145873|163589|201164	BMI1|CELSR2|EN1|GATA4|GBX2|KAT2A|HOXB2|HOXB3|HOXB4|HOXC13|HOXD3|HOXD4|HOXD8|MSX1|MSX2|NODAL|PCDH8|PSEN1|SFRP2|WNT5A|TCAP|FOXH1|GDF11|SIX2|ARC|TDRD7|MESP1|POGLUT1|RIPPLY1|RIPPLY2|MESP2|TDRD5|PLD6	-3.98521	0	5	0	0	-11.3682	2.547170099860837
1	-6.13478	GO:0048729	M1	1	0	GO Biological Processes	19	tissue morphogenesis	19_GO:0032502 developmental process	-6.13478	1.8740837004157451	5.40432826168041	30284	579	1842	66	3.583061889250814	0.4330709071884525	58|760|1497|1901|2043|2246|2247|2295|2626|2637|2648|3169|3212|3214|3400|4487|4488|4638|4838|5100|5318|5457|5663|6423|6496|6910|7049|7139|7291|7474|8195|8321|8557|8626|8928|9368|9420|9723|10252|10253|10522|10653|10660|10736|11146|29895|51384|54345|55897|56963|64398|65009|65266|79192|79798|80144|80199|84283|123016|123872|129446|131405|145873|153572|221074|255743	ACTA1|CA2|CTNS|S1PR1|EPHA4|FGF1|FGF2|FOXF2|GATA4|GBX2|KAT2A|FOXA1|HOXB2|HOXB4|ID4|MSX1|MSX2|MYLK|NODAL|PCDH8|PKP2|POU4F1|PSEN1|SFRP2|SIX3|TBX5|TGFBR3|TNNT2|TWIST1|WNT5A|MKKS|FZD1|TCAP|TP63|FOXH1|NHERF1|CYP7B1|SEMA3E|SPRY1|SPRY2|DEAF1|SPINT2|LBX1|SIX2|GLMN|MYL11|WNT16|SOX18|MESP1|RGMA|PALS1|NDRG4|WNK4|IRX1|ARMC5|FRAS1|FUZ|TMEM79|TTC8|DNAAF1|XIRP2|TRIM71|MESP2|IRX2|SLC39A12|NPNT	-3.98389	0	5	0	0	-11.3682	2.547170099860837
1	-4.9025	GO:0009792	M1	1	0	GO Biological Processes	19	embryo development ending in birth or egg hatching	19_GO:0032502 developmental process	-4.9025	1.6924378872069998	4.64755219970013	30284	680	1842	70	3.800217155266015	0.44549869889405885	648|1028|1051|1280|1603|2019|2021|2247|2395|2551|2637|2648|3169|3212|3213|3214|3232|3233|4082|4097|4124|4487|4538|4695|4838|5100|5396|5663|5745|6423|7205|7291|7474|7763|7779|8557|9646|9817|10161|10265|10522|10566|10653|10655|10736|11146|23314|26469|27022|27341|51542|54345|55122|55897|56963|56983|79147|79798|80199|84541|84700|92129|131405|134701|145873|221074|221322|222894|284723|285855	BMI1|CDKN1C|CEBPB|COL2A1|DAD1|EN1|ENDOG|FGF2|FXN|GABPA|GBX2|KAT2A|FOXA1|HOXB2|HOXB3|HOXB4|HOXD3|HOXD4|MARCKS|MAFG|MAN2A1|MSX1|ND4|NDUFA2|NODAL|PCDH8|PRRX1|PSEN1|PTH1R|SFRP2|TRIP6|TWIST1|WNT5A|ZFAND5|SLC30A1|TCAP|CTR9|KEAP1|LPAR6|IRX5|DEAF1|AKAP3|SPINT2|DMRT2|SIX2|GLMN|SATB2|PTPN18|FOXD3|RRP7A|VPS54|SOX18|AKIRIN2|MESP1|RGMA|POGLUT1|FKRP|ARMC5|FUZ|KBTBD8|MYO18B|RIPPLY1|TRIM71|RIPPLY2|MESP2|SLC39A12…	-2.91794	0	5	0	0	-11.3682	2.547170099860837
1	-4.82185	GO:0002009	M1	1	0	GO Biological Processes	19	morphogenesis of an epithelium	19_GO:0032502 developmental process	-4.82185	1.850482488918971	4.6879414195109455	30284	462	1842	52	2.823018458197611	0.38591685644614016	760|1497|2043|2246|2247|2295|2626|2637|2648|3169|3212|3214|3400|4488|4838|5100|5663|6423|6910|7291|7474|8195|8557|8626|8928|9368|9420|9723|10252|10253|10522|10653|10660|10736|11146|51384|54345|55897|56963|64398|65009|65266|79192|80144|80199|84283|123016|123872|131405|153572|221074|255743	CA2|CTNS|EPHA4|FGF1|FGF2|FOXF2|GATA4|GBX2|KAT2A|FOXA1|HOXB2|HOXB4|ID4|MSX2|NODAL|PCDH8|PSEN1|SFRP2|TBX5|TWIST1|WNT5A|MKKS|TCAP|TP63|FOXH1|NHERF1|CYP7B1|SEMA3E|SPRY1|SPRY2|DEAF1|SPINT2|LBX1|SIX2|GLMN|WNT16|SOX18|MESP1|RGMA|PALS1|NDRG4|WNK4|IRX1|FRAS1|FUZ|TMEM79|TTC8|DNAAF1|TRIM71|IRX2|SLC39A12|NPNT	-2.85009	0	5	0	0	-11.3682	2.547170099860837
1	-4.57077	GO:0043009	M1	1	0	GO Biological Processes	19	chordate embryonic development	19_GO:0032502 developmental process	-4.57077	1.6740657868248134	4.448800359659699	30284	658	1842	67	3.6373507057546144	0.43621655263408965	648|1028|1051|1280|1603|2019|2021|2551|2637|2648|3169|3212|3213|3214|3232|3233|4082|4097|4124|4487|4538|4695|4838|5100|5396|5663|5745|6423|7205|7291|7474|7763|7779|8557|9646|9817|10161|10265|10522|10566|10653|10655|10736|11146|23314|26469|27022|27341|51542|54345|55897|56963|56983|79147|79798|80199|84541|84700|92129|131405|134701|145873|221074|221322|222894|284723|285855	BMI1|CDKN1C|CEBPB|COL2A1|DAD1|EN1|ENDOG|GABPA|GBX2|KAT2A|FOXA1|HOXB2|HOXB3|HOXB4|HOXD3|HOXD4|MARCKS|MAFG|MAN2A1|MSX1|ND4|NDUFA2|NODAL|PCDH8|PRRX1|PSEN1|PTH1R|SFRP2|TRIP6|TWIST1|WNT5A|ZFAND5|SLC30A1|TCAP|CTR9|KEAP1|LPAR6|IRX5|DEAF1|AKAP3|SPINT2|DMRT2|SIX2|GLMN|SATB2|PTPN18|FOXD3|RRP7A|VPS54|SOX18|MESP1|RGMA|POGLUT1|FKRP|ARMC5|FUZ|KBTBD8|MYO18B|RIPPLY1|TRIM71|RIPPLY2|MESP2|SLC39A12|TBC1D32|FERD3L|S…	-2.65637	0	5	0	0	-11.3682	2.547170099860837
1	-4.36013	GO:0035239	M1	1	0	GO Biological Processes	19	tube morphogenesis	19_GO:0032502 developmental process	-4.36013	1.63460653906448	4.304036945490765	30284	694	1842	69	3.745928338762215	0.44242990498338214	348|1497|1901|2043|2246|2247|2626|2637|2648|2702|3162|3169|3213|4211|4488|4638|4838|4880|4915|5316|5396|5663|6423|6444|6659|6910|7049|7291|7423|7474|8195|8325|8503|8557|8626|8928|9723|10203|10252|10253|10411|10522|10653|10660|10736|11146|23411|51378|54345|55897|56963|56999|57381|65009|65266|79192|79602|80199|84700|84913|123872|128240|131405|153090|153572|196740|221074|221981|255743	APOE|CTNS|S1PR1|EPHA4|FGF1|FGF2|GATA4|GBX2|KAT2A|GJA5|HMOX1|FOXA1|HOXB3|MEIS1|MSX2|MYLK|NODAL|NPPC|NTRK2|PKNOX1|PRRX1|PSEN1|SFRP2|SGCD|SOX4|TBX5|TGFBR3|TWIST1|VEGFB|WNT5A|MKKS|FZD8|PIK3R3|TCAP|TP63|FOXH1|SEMA3E|CALCRL|SPRY1|SPRY2|RAPGEF3|DEAF1|SPINT2|LBX1|SIX2|GLMN|SIRT1|ANGPT4|SOX18|MESP1|RGMA|ADAMTS9|RHOJ|NDRG4|WNK4|IRX1|ADIPOR2|FUZ|MYO18B|ATOH8|DNAAF1|NAXE|TRIM71|DAB2IP|IRX2|VSTM4|SLC39A12|THS…	-2.46909	0	5	0	0	-11.3682	2.547170099860837
1	-4.09133	GO:0048562	M1	1	0	GO Biological Processes	19	embryonic organ morphogenesis	19_GO:0032502 developmental process	-4.09133	1.9728990228013026	4.3097075944587235	30284	300	1842	36	1.9543973941368078	0.3225341351186879	648|1280|2295|2626|2637|3212|3213|3214|3232|3233|4487|4838|5396|5663|6496|7291|7474|8195|8557|8928|9368|10253|10265|10660|10736|10804|23314|51384|54345|55897|65009|80199|84189|123872|221908|259236	BMI1|COL2A1|FOXF2|GATA4|GBX2|HOXB2|HOXB3|HOXB4|HOXD3|HOXD4|MSX1|NODAL|PRRX1|PSEN1|SIX3|TWIST1|WNT5A|MKKS|TCAP|FOXH1|NHERF1|SPRY2|IRX5|LBX1|SIX2|GJB6|SATB2|WNT16|SOX18|MESP1|NDRG4|FUZ|SLITRK6|DNAAF1|PPP1R35|TMIE	-2.23522	0	5	0	0	-11.3682	2.547170099860837
1	-3.63952	GO:0060562	M1	1	0	GO Biological Processes	19	epithelial tube morphogenesis	19_GO:0032502 developmental process	-3.63952	1.8730054013936417	3.970048270197208	30284	316	1842	36	1.9543973941368078	0.3225341351186879	1497|2043|2246|2247|2626|2637|2648|3169|4488|4838|5663|6423|7291|7474|8195|8557|8928|9723|10252|10253|10522|10653|10660|11146|54345|55897|56963|65009|65266|79192|80199|123872|131405|153572|221074|255743	CTNS|EPHA4|FGF1|FGF2|GATA4|GBX2|KAT2A|FOXA1|MSX2|NODAL|PSEN1|SFRP2|TWIST1|WNT5A|MKKS|TCAP|FOXH1|SEMA3E|SPRY1|SPRY2|DEAF1|SPINT2|LBX1|GLMN|SOX18|MESP1|RGMA|NDRG4|WNK4|IRX1|FUZ|DNAAF1|TRIM71|IRX2|SLC39A12|NPNT	-1.86365	0	5	0	0	-11.3682	2.547170099860837
1	-2.88844	GO:0021915	M1	1	0	GO Biological Processes	19	neural tube development	19_GO:0032502 developmental process	-2.88844	2.1077981012834432	3.5302215314155125	30284	156	1842	20	1.0857763300760044	0.2414653091673749	648|2019|2637|2648|3169|4082|4838|5663|6423|7291|7474|10522|10653|11146|56963|80199|131405|221074|221322|222894	BMI1|EN1|GBX2|KAT2A|FOXA1|MARCKS|NODAL|PSEN1|SFRP2|TWIST1|WNT5A|DEAF1|SPINT2|GLMN|RGMA|FUZ|TRIM71|SLC39A12|TBC1D32|FERD3L	-1.30084	0	5	0	0	-11.3682	2.547170099860837
1	-2.56927	GO:0016331	M1	1	0	GO Biological Processes	19	morphogenesis of embryonic epithelium	19_GO:0032502 developmental process	-2.56927	2.0694744994419256	3.2622994216132066	30284	143	1842	18	0.9771986970684039	0.22919979811430818	2648|4838|5100|6423|7291|7474|8626|10522|10653|11146|51384|56963|64398|79192|80199|131405|153572|221074	KAT2A|NODAL|PCDH8|SFRP2|TWIST1|WNT5A|TP63|DEAF1|SPINT2|GLMN|WNT16|RGMA|PALS1|IRX1|FUZ|TRIM71|IRX2|SLC39A12	-1.07662	0	5	0	0	-11.3682	2.547170099860837
1	-2.55323	GO:0048568	M1	1	0	GO Biological Processes	19	embryonic organ development	19_GO:0032502 developmental process	-2.55323	1.5571706677763588	3.044063725390961	30284	454	1842	43	2.3344191096634095	0.3518158251170799	648|1028|1051|1280|2019|2020|2295|2626|2637|3212|3213|3214|3232|3233|4254|4487|4838|5396|5663|6496|7291|7474|8195|8557|8928|9368|10253|10265|10653|10660|10736|10804|23314|51384|51645|54345|55897|65009|80199|84189|123872|221908|259236	BMI1|CDKN1C|CEBPB|COL2A1|EN1|EN2|FOXF2|GATA4|GBX2|HOXB2|HOXB3|HOXB4|HOXD3|HOXD4|KITLG|MSX1|NODAL|PRRX1|PSEN1|SIX3|TWIST1|WNT5A|MKKS|TCAP|FOXH1|NHERF1|SPRY2|IRX5|SPINT2|LBX1|SIX2|GJB6|SATB2|WNT16|PPIL1|SOX18|MESP1|NDRG4|FUZ|SLITRK6|DNAAF1|PPP1R35|TMIE	-1.0669	0	5	0	0	-11.3682	2.547170099860837
1	-2.20544	GO:0035148	M1	1	0	GO Biological Processes	19	tube formation	19_GO:0032502 developmental process	-2.20544	1.9545036939173743	2.911595227580654	30284	143	1842	17	0.9229098805646037	0.22280321652680132	2648|4838|6423|7291|7474|8557|10522|10653|11146|56963|79192|80199|84913|131405|153090|153572|221074	KAT2A|NODAL|SFRP2|TWIST1|WNT5A|TCAP|DEAF1|SPINT2|GLMN|RGMA|IRX1|FUZ|ATOH8|TRIM71|DAB2IP|IRX2|SLC39A12	-0.83615	0	5	0	0	-11.3682	2.547170099860837
1	-11.2129	GO:0090407	M1	1	0	GO Biological Processes	19	organophosphate biosynthetic process	19_GO:0009987 cellular process	-11.2129	2.2826453251508925	7.860298585334513	30284	569	1842	79	4.288816503800217	0.4720687620006951	203|335|353|513|516|1040|1158|1738|3931|3988|4508|4535|4536|4537|4538|4695|4698|4700|4705|4710|4711|4715|4718|4719|4880|5283|5288|5636|6392|7084|7372|8395|8503|8790|8821|9091|9487|9791|9807|9896|10020|10026|10351|11145|22845|23417|25979|50808|51099|51227|54539|54872|54965|54981|56894|56994|57515|64802|79575|79717|81490|83549|83594|83666|84532|84869|94101|122481|129303|132001|132789|133686|139189|…	AK1|APOA1|APRT|ATP5F1D|ATP5MC1|CDS1|CKM|DLD|LCAT|LIPA|ATP6|ND1|ND2|ND3|ND4|NDUFA2|NDUFA5|NDUFA6|NDUFA10|NDUFB4|NDUFB5|NDUFB9|NDUFC2|NDUFS1|NPPC|PIGH|PIK3C2G|PRPSAP2|SDHD|TK2|UMPS|PIP5K1B|PIK3R3|FPGT|INPP4B|PIGQ|PIGL|PTDSS1|IP6K1|FIG4|GNE|PIGK|ABCA8|PLAAT3|DOLK|MLYCD|DHRS7B|AK3|ABHD5|PIGP|NDUFB11|PIGG|PIGX|NMRK1|AGPAT3|CHPT1|SERINC1|NMNAT1|ABHD8|PPCS|PTDSS2|UCK1|NUDT12|PARP9|ACSS1|CBR4|ORMDL1|AK7|…	-8.2561	0	6	1	1	-11.2129	4.110206297502715
1	-7.42748	GO:0006644	M1	1	0	GO Biological Processes	19	phospholipid metabolic process	19_GO:0009987 cellular process	-7.42748	2.2962046354763768	6.278486184196321	30284	358	1842	50	2.7144408251900107	0.37863396211493333	335|1040|3931|5283|5288|6609|6610|8395|8503|8611|8613|8821|9091|9487|9791|9807|9896|10026|10062|10351|11145|22845|23236|25979|26090|51099|51227|51573|54872|54905|54965|56894|56994|57406|57515|79575|81490|81537|81579|94101|129303|132001|133121|139189|171586|204962|222236|284098|374462|403313	APOA1|CDS1|LCAT|PIGH|PIK3C2G|SMPD1|SMPD2|PIP5K1B|PIK3R3|PLPP1|PLPP3|INPP4B|PIGQ|PIGL|PTDSS1|IP6K1|FIG4|PIGK|NR1H3|ABCA8|PLAAT3|DOLK|PLCB1|DHRS7B|ABHD12|ABHD5|PIGP|GDE1|PIGG|CYP2W1|PIGX|AGPAT3|CHPT1|ABHD6|SERINC1|ABHD8|PTDSS2|SGPP1|PLA2G12A|ORMDL1|TMEM150A|TAMM41|ENPP6|DGKK|ABHD3|SLC44A5|NAPEPLD|PIGW|PTPRQ|PLPP6	-5.11273	0	6	0	0	-11.2129	4.110206297502715
1	-7.12245	GO:0008610	M1	1	0	GO Biological Processes	19	lipid biosynthetic process	19_GO:0009987 cellular process	-7.12245	1.9390342001507819	5.922393643137649	30284	602	1842	71	3.8545059717698154	0.44854293052829647	215|335|1040|1571|3931|3988|5066|5283|5288|5730|6296|6489|6609|6610|7903|8395|8503|8821|8877|9091|9420|9487|9791|9807|9896|10026|10351|10715|10858|10998|11145|22845|23417|25979|26031|27235|27349|29906|51099|51102|51227|51302|51495|54872|54965|56894|56994|57515|64577|64801|79575|81490|84002|84532|84696|84869|94101|129303|132001|139189|171586|197322|204219|204962|253017|284098|374462|392636|403313|…	ABCD1|APOA1|CDS1|CYP2E1|LCAT|LIPA|PAM|PIGH|PIK3C2G|PTGDS|ACSM3|ST8SIA1|SMPD1|SMPD2|ST8SIA4|PIP5K1B|PIK3R3|INPP4B|SPHK1|PIGQ|CYP7B1|PIGL|PTDSS1|IP6K1|FIG4|PIGK|ABCA8|CERS1|CYP46A1|SLC27A5|PLAAT3|DOLK|MLYCD|DHRS7B|OSBPL3|COQ2|MCAT|ST8SIA5|ABHD5|MECR|PIGP|CYP39A1|HACD3|PIGG|PIGX|AGPAT3|CHPT1|SERINC1|ALDH8A1|ARV1|ABHD8|PTDSS2|B3GNT5|ACSS1|ABHD1|CBR4|ORMDL1|TMEM150A|TAMM41|DGKK|ABHD3|ACSF3|CERS3|SLC44…	-4.83686	0	6	0	0	-11.2129	4.110206297502715
1	-6.05619	GO:0008654	M1	1	0	GO Biological Processes	19	phospholipid biosynthetic process	19_GO:0009987 cellular process	-6.05619	2.448633538937787	5.673377085705928	30284	235	1842	35	1.9001085776330076	0.3181109800577189	335|1040|3931|5283|5288|8395|8503|8821|9091|9487|9791|9807|9896|10026|10351|11145|22845|25979|51099|51227|54872|54965|56894|56994|57515|79575|81490|94101|129303|132001|139189|171586|204962|284098|374462	APOA1|CDS1|LCAT|PIGH|PIK3C2G|PIP5K1B|PIK3R3|INPP4B|PIGQ|PIGL|PTDSS1|IP6K1|FIG4|PIGK|ABCA8|PLAAT3|DOLK|DHRS7B|ABHD5|PIGP|PIGG|PIGX|AGPAT3|CHPT1|SERINC1|ABHD8|PTDSS2|ORMDL1|TMEM150A|TAMM41|DGKK|ABHD3|SLC44A5|PIGW|PTPRQ	-3.91349	0	6	0	0	-11.2129	4.110206297502715
1	-6.0509	GO:0046486	M1	1	0	GO Biological Processes	19	glycerolipid metabolic process	19_GO:0009987 cellular process	-6.0509	2.1485169282400554	5.515756168690606	30284	352	1842	46	2.49728555917481	0.36357803926672294	335|348|1040|2166|3931|3988|5283|5288|8395|8503|8821|9091|9487|9791|9807|9896|10026|10062|10998|11145|23236|23411|25979|26090|51099|51227|51573|54872|54965|56894|56994|57406|57515|64788|79575|81490|129303|132001|133121|139189|171586|204962|222236|284098|374462|392636	APOA1|APOE|CDS1|FAAH|LCAT|LIPA|PIGH|PIK3C2G|PIP5K1B|PIK3R3|INPP4B|PIGQ|PIGL|PTDSS1|IP6K1|FIG4|PIGK|NR1H3|SLC27A5|PLAAT3|PLCB1|SIRT1|DHRS7B|ABHD12|ABHD5|PIGP|GDE1|PIGG|PIGX|AGPAT3|CHPT1|ABHD6|SERINC1|LMF1|ABHD8|PTDSS2|TMEM150A|TAMM41|ENPP6|DGKK|ABHD3|SLC44A5|NAPEPLD|PIGW|PTPRQ|AGMO	-3.91225	0	6	0	0	-11.2129	4.110206297502715
1	-5.72274	GO:0006650	M1	1	0	GO Biological Processes	19	glycerophospholipid metabolic process	19_GO:0009987 cellular process	-5.72274	2.2497971312646436	5.394767837175072	30284	285	1842	39	2.1172638436482085	0.3354252314222976	335|1040|3931|5283|5288|8395|8503|8821|9091|9487|9791|9807|9896|10026|10062|11145|23236|25979|26090|51099|51227|51573|54872|54965|56894|56994|57406|57515|79575|81490|129303|132001|133121|139189|171586|204962|222236|284098|374462	APOA1|CDS1|LCAT|PIGH|PIK3C2G|PIP5K1B|PIK3R3|INPP4B|PIGQ|PIGL|PTDSS1|IP6K1|FIG4|PIGK|NR1H3|PLAAT3|PLCB1|DHRS7B|ABHD12|ABHD5|PIGP|GDE1|PIGG|PIGX|AGPAT3|CHPT1|ABHD6|SERINC1|ABHD8|PTDSS2|TMEM150A|TAMM41|ENPP6|DGKK|ABHD3|SLC44A5|NAPEPLD|PIGW|PTPRQ	-3.61136	0	6	0	0	-11.2129	4.110206297502715
1	-5.67413	GO:0046474	M1	1	0	GO Biological Processes	19	glycerophospholipid biosynthetic process	19_GO:0009987 cellular process	-5.67413	2.555568682385107	5.517136517875455	30284	193	1842	30	1.6286644951140066	0.2949207198293577	335|1040|3931|5283|5288|8395|8503|8821|9091|9487|9791|9807|9896|10026|25979|51099|51227|54872|54965|56894|56994|79575|81490|129303|132001|139189|171586|204962|284098|374462	APOA1|CDS1|LCAT|PIGH|PIK3C2G|PIP5K1B|PIK3R3|INPP4B|PIGQ|PIGL|PTDSS1|IP6K1|FIG4|PIGK|DHRS7B|ABHD5|PIGP|PIGG|PIGX|AGPAT3|CHPT1|ABHD8|PTDSS2|TMEM150A|TAMM41|DGKK|ABHD3|SLC44A5|PIGW|PTPRQ	-3.56855	0	6	0	0	-11.2129	4.110206297502715
1	-5.18916	GO:0045017	M1	1	0	GO Biological Processes	19	glycerolipid biosynthetic process	19_GO:0009987 cellular process	-5.18916	2.3816148639735357	5.161683421404514	30284	214	1842	31	1.6829533116178068	0.2997130362172346	335|1040|3931|5283|5288|8395|8503|8821|9091|9487|9791|9807|9896|10026|25979|51099|51227|54872|54965|56894|56994|79575|81490|129303|132001|139189|171586|204962|284098|374462|392636	APOA1|CDS1|LCAT|PIGH|PIK3C2G|PIP5K1B|PIK3R3|INPP4B|PIGQ|PIGL|PTDSS1|IP6K1|FIG4|PIGK|DHRS7B|ABHD5|PIGP|PIGG|PIGX|AGPAT3|CHPT1|ABHD8|PTDSS2|TMEM150A|TAMM41|DGKK|ABHD3|SLC44A5|PIGW|PTPRQ|AGMO	-3.15697	0	6	0	0	-11.2129	4.110206297502715
1	-5.0054	GO:0006643	M1	1	0	GO Biological Processes	19	membrane lipid metabolic process	19_GO:0009987 cellular process	-5.0054	2.3712728639438736	5.050213127078438	30284	208	1842	30	1.6286644951140066	0.2949207198293577	3073|5283|6489|6609|6610|7903|8611|8613|8877|9091|9487|10026|10351|10715|29906|51102|51227|51495|51542|54872|54965|57515|64801|81537|84002|94101|204219|284098|285362|392636	HEXA|PIGH|ST8SIA1|SMPD1|SMPD2|ST8SIA4|PLPP1|PLPP3|SPHK1|PIGQ|PIGL|PIGK|ABCA8|CERS1|ST8SIA5|MECR|PIGP|HACD3|VPS54|PIGG|PIGX|SERINC1|ARV1|SGPP1|B3GNT5|ORMDL1|CERS3|PIGW|SUMF1|AGMO	-3.00064	0	6	0	0	-11.2129	4.110206297502715
1	-3.7216	GO:0046467	M1	1	0	GO Biological Processes	19	membrane lipid biosynthetic process	19_GO:0009987 cellular process	-3.7216	2.381085027518814	4.242327518267973	30284	145	1842	21	1.1400651465798046	0.2473604039574671	5283|6489|6609|6610|7903|8877|9091|9487|10026|10351|10715|29906|51102|51227|51495|54872|54965|84002|94101|204219|284098	PIGH|ST8SIA1|SMPD1|SMPD2|ST8SIA4|SPHK1|PIGQ|PIGL|PIGK|ABCA8|CERS1|ST8SIA5|MECR|PIGP|HACD3|PIGG|PIGX|B3GNT5|ORMDL1|CERS3|PIGW	-1.93154	0	6	0	0	-11.2129	4.110206297502715
1	-3.28357	GO:0006505	M1	1	0	GO Biological Processes	19	GPI anchor metabolic process	19_GO:0009987 cellular process	-3.28357	4.110206297502715	4.479724797528848	30284	32	1842	8	0.43431053203040176	0.1532181521636622	5283|9091|9487|10026|51227|54872|54965|284098	PIGH|PIGQ|PIGL|PIGK|PIGP|PIGG|PIGX|PIGW	-1.59075	0	6	0	0	-11.2129	4.110206297502715
1	-3.28357	GO:0006506	M1	1	0	GO Biological Processes	19	GPI anchor biosynthetic process	19_GO:0009987 cellular process	-3.28357	4.110206297502715	4.479724797528848	30284	32	1842	8	0.43431053203040176	0.1532181521636622	5283|9091|9487|10026|51227|54872|54965|284098	PIGH|PIGQ|PIGL|PIGK|PIGP|PIGG|PIGX|PIGW	-1.59075	0	6	0	0	-11.2129	4.110206297502715
1	-3.28357	GO:0180046	M1	1	0	GO Biological Processes	19	GPI anchored protein biosynthesis	19_GO:0009987 cellular process	-3.28357	4.110206297502715	4.479724797528848	30284	32	1842	8	0.43431053203040176	0.1532181521636622	5283|9091|9487|10026|51227|54872|54965|284098	PIGH|PIGQ|PIGL|PIGK|PIGP|PIGG|PIGX|PIGW	-1.59075	0	6	0	0	-11.2129	4.110206297502715
1	-3.18704	GO:0006661	M1	1	0	GO Biological Processes	19	phosphatidylinositol biosynthetic process	19_GO:0009987 cellular process	-3.18704	2.4094312778464184	3.8704711544752035	30284	116	1842	17	0.9229098805646037	0.22280321652680132	1040|5283|5288|8395|8503|8821|9091|9487|9807|9896|10026|51227|54872|54965|129303|284098|374462	CDS1|PIGH|PIK3C2G|PIP5K1B|PIK3R3|INPP4B|PIGQ|PIGL|IP6K1|FIG4|PIGK|PIGP|PIGG|PIGX|TMEM150A|PIGW|PTPRQ	-1.50632	0	6	0	0	-11.2129	4.110206297502715
1	-3.06567	GO:0006665	M1	1	0	GO Biological Processes	19	sphingolipid metabolic process	19_GO:0009987 cellular process	-3.06567	2.1312180801865925	3.6738899086722276	30284	162	1842	21	1.1400651465798046	0.2473604039574671	3073|6489|6609|6610|7903|8611|8613|8877|10351|10715|29906|51102|51495|51542|57515|64801|81537|84002|94101|204219|285362	HEXA|ST8SIA1|SMPD1|SMPD2|ST8SIA4|PLPP1|PLPP3|SPHK1|ABCA8|CERS1|ST8SIA5|MECR|HACD3|VPS54|SERINC1|ARV1|SGPP1|B3GNT5|ORMDL1|CERS3|SUMF1	-1.43141	0	6	0	0	-11.2129	4.110206297502715
1	-2.68396	GO:0006664	M1	1	0	GO Biological Processes	19	glycolipid metabolic process	19_GO:0009987 cellular process	-2.68396	2.304788578038905	3.4407902496065517	30284	107	1842	15	0.8143322475570033	0.20940182598664533	3073|5283|6489|6609|7903|9091|9487|10026|29906|51227|54872|54965|84002|284098|285362	HEXA|PIGH|ST8SIA1|SMPD1|ST8SIA4|PIGQ|PIGL|PIGK|ST8SIA5|PIGP|PIGG|PIGX|B3GNT5|PIGW|SUMF1	-1.1573	0	6	0	0	-11.2129	4.110206297502715
1	-2.64361	GO:1903509	M1	1	0	GO Biological Processes	19	liposaccharide metabolic process	19_GO:0009987 cellular process	-2.64361	2.2834479430570633	3.4003490145074795	30284	108	1842	15	0.8143322475570033	0.20940182598664533	3073|5283|6489|6609|7903|9091|9487|10026|29906|51227|54872|54965|84002|284098|285362	HEXA|PIGH|ST8SIA1|SMPD1|ST8SIA4|PIGQ|PIGL|PIGK|ST8SIA5|PIGP|PIGG|PIGX|B3GNT5|PIGW|SUMF1	-1.13404	0	6	0	0	-11.2129	4.110206297502715
1	-2.59256	GO:0009247	M1	1	0	GO Biological Processes	19	glycolipid biosynthetic process	19_GO:0009987 cellular process	-2.59256	2.5293577215401317	3.4417075743509735	30284	78	1842	12	0.6514657980456026	0.18744839625535964	5283|6489|7903|9091|9487|10026|29906|51227|54872|54965|84002|284098	PIGH|ST8SIA1|ST8SIA4|PIGQ|PIGL|PIGK|ST8SIA5|PIGP|PIGG|PIGX|B3GNT5|PIGW	-1.09165	0	6	0	0	-11.2129	4.110206297502715
1	-2.4075	GO:0046488	M1	1	0	GO Biological Processes	19	phosphatidylinositol metabolic process	19_GO:0009987 cellular process	-2.4075	1.9995598204067258	3.1021374708214813	30284	148	1842	18	0.9771986970684039	0.22919979811430818	1040|5283|5288|8395|8503|8821|9091|9487|9807|9896|10026|23236|51227|54872|54965|129303|284098|374462	CDS1|PIGH|PIK3C2G|PIP5K1B|PIK3R3|INPP4B|PIGQ|PIGL|IP6K1|FIG4|PIGK|PLCB1|PIGP|PIGG|PIGX|TMEM150A|PIGW|PTPRQ	-0.976578	0	6	0	0	-11.2129	4.110206297502715
1	-11.1977	GO:0007610	M1	1	0	GO Biological Processes	19	behavior	19_GO:0032501 multicellular organismal process	-11.1977	2.204211579102402	7.798288070899229	30284	634	1842	85	4.614549402823019	0.488833437130582	18|348|353|477|1268|1272|1312|1497|1621|1949|1959|1979|2019|2043|2247|2257|2395|2648|2743|2890|2898|2902|3073|3751|3766|3776|4097|4211|4915|5025|5028|5071|5309|5457|5465|5649|5663|5803|6326|6387|6507|6547|7068|7200|8195|8772|8850|9099|9456|9518|9896|9975|10269|10396|10411|10882|23236|23237|23657|25946|26090|51009|51542|54413|55450|56172|57121|57468|65009|79147|80243|84152|84189|85446|91978|94101|…	ABAT|APOE|APRT|ATP1A2|CNR1|CNTN1|COMT|CTNS|DBH|EFNB3|EGR2|EIF4EBP2|EN1|EPHA4|FGF2|FGF12|FXN|KAT2A|GLRB|GRIA1|GRIK2|GRIN1|HEXA|KCND2|KCNJ10|KCNK2|MAFG|MEIS1|NTRK2|P2RX4|P2RY1|PRKN|PITX3|POU4F1|PPARA|RELN|PSEN1|PTPRZ1|SCN2A|CXCL12|SLC1A3|SLC8A3|THRB|TRH|MKKS|FADD|KAT2B|USP2|HOMER1|GDF15|FIG4|NR1D2|ZMPSTE24|ATP8A1|RAPGEF3|C1QL1|PLCB1|ARC|SLC7A11|ZNF385A|ABHD12|DERL2|VPS54|NLGN3|CAMK2N1|ANKH|LPAR5|SL…	-8.2561	0	7	1	1	-11.1977	3.0285730613177897
1	-3.60053	GO:0007611	M1	1	0	GO Biological Processes	19	learning or memory	19_GO:0032501 multicellular organismal process	-3.60053	1.923926352022547	3.9668976931184687	30284	282	1842	33	1.791530944625407	0.30905929854977926	348|477|1268|1312|1497|1621|1959|1979|2019|2648|2890|2902|3776|4915|5071|5649|5663|5803|6326|6547|8850|10396|10411|10882|23236|23237|23657|25946|54413|55450|57468|65009|84152	APOE|ATP1A2|CNR1|COMT|CTNS|DBH|EGR2|EIF4EBP2|EN1|KAT2A|GRIA1|GRIN1|KCNK2|NTRK2|PRKN|RELN|PSEN1|PTPRZ1|SCN2A|SLC8A3|KAT2B|ATP8A1|RAPGEF3|C1QL1|PLCB1|ARC|SLC7A11|ZNF385A|NLGN3|CAMK2N1|SLC12A5|NDRG4|PPP1R1B	-1.83669	0	7	0	0	-11.1977	3.0285730613177897
1	-3.13643	GO:0007612	M1	1	0	GO Biological Processes	19	learning	19_GO:0032501 multicellular organismal process	-3.13643	2.157858306188925	3.7370015892523107	30284	160	1842	21	1.1400651465798046	0.2473604039574671	477|1312|1497|1621|2019|2890|2902|4915|5071|5649|6547|10396|10411|10882|23236|23237|23657|54413|57468|65009|84152	ATP1A2|COMT|CTNS|DBH|EN1|GRIA1|GRIN1|NTRK2|PRKN|RELN|SLC8A3|ATP8A1|RAPGEF3|C1QL1|PLCB1|ARC|SLC7A11|NLGN3|SLC12A5|NDRG4|PPP1R1B	-1.47757	0	7	0	0	-11.1977	3.0285730613177897
1	-3.01212	GO:0050890	M1	1	0	GO Biological Processes	19	cognition	19_GO:0032501 multicellular organismal process	-3.01212	1.7490239563841334	3.4763475622714726	30284	329	1842	35	1.9001085776330076	0.3181109800577189	348|477|1268|1312|1497|1621|1959|1979|2019|2648|2890|2902|3776|3973|4915|5071|5649|5663|5803|6326|6547|8850|10396|10411|10882|23236|23237|23657|25946|54413|55450|57468|65009|84152|123016	APOE|ATP1A2|CNR1|COMT|CTNS|DBH|EGR2|EIF4EBP2|EN1|KAT2A|GRIA1|GRIN1|KCNK2|LHCGR|NTRK2|PRKN|RELN|PSEN1|PTPRZ1|SCN2A|SLC8A3|KAT2B|ATP8A1|RAPGEF3|C1QL1|PLCB1|ARC|SLC7A11|ZNF385A|NLGN3|CAMK2N1|SLC12A5|NDRG4|PPP1R1B|TTC8	-1.39393	0	7	0	0	-11.1977	3.0285730613177897
1	-2.6691	GO:0007613	M1	1	0	GO Biological Processes	19	memory	19_GO:0032501 multicellular organismal process	-2.6691	2.1666203738773997	3.3791614387045574	30284	129	1842	17	0.9229098805646037	0.22280321652680132	348|1268|1312|1497|1621|1979|2648|2890|3776|5649|5663|6326|6547|8850|23236|23237|55450	APOE|CNR1|COMT|CTNS|DBH|EIF4EBP2|KAT2A|GRIA1|KCNK2|RELN|PSEN1|SCN2A|SLC8A3|KAT2B|PLCB1|ARC|CAMK2N1	-1.15216	0	7	0	0	-11.1977	3.0285730613177897
1	-2.13792	GO:0007616	M1	1	0	GO Biological Processes	19	long-term memory	19_GO:0032501 multicellular organismal process	-2.13792	3.0285730613177897	3.1842904436022295	30284	38	1842	7	0.3800217155266015	0.14336152611728756	348|1497|2648|2890|5649|23237|55450	APOE|CTNS|KAT2A|GRIA1|RELN|ARC|CAMK2N1	-0.788667	0	7	0	0	-11.1977	3.0285730613177897
1	-10.7556	GO:0003012	M1	1	0	GO Biological Processes	19	muscle system process	19_GO:0032501 multicellular organismal process	-10.7556	2.8231720023250966	8.035326958193645	30284	297	1842	51	2.768729641693811	0.3822948452688091	58|477|481|487|1756|1910|2257|2593|2626|2660|3162|3751|3752|3760|3781|4211|4622|4626|4632|4635|4638|4654|4656|5025|5028|5318|6261|6326|6336|6444|7139|7402|7423|8195|8557|8837|9456|9499|10060|10345|23171|23676|23704|28999|29895|51542|51778|56203|79147|126306|442721	ACTA1|ATP1A2|ATP1B1|ATP2A1|DMD|EDNRB|FGF12|GAMT|GATA4|MSTN|HMOX1|KCND2|KCND3|KCNJ3|KCNN2|MEIS1|MYH4|MYH8|MYL1|MYL4|MYLK|MYOD1|MYOG|P2RX4|P2RY1|PKP2|RYR1|SCN2A|SCN10A|SGCD|TNNT2|UTRN|VEGFB|MKKS|TCAP|CFLAR|HOMER1|MYOT|ABCC9|TRDN|GPD1L|SMPX|KCNE4|KLF15|MYL11|VPS54|MYOZ2|LMOD3|FKRP|JSRP1|LMOD2	-7.96369	0	8	1	1	-10.7556	3.9684750458646896
1	-7.85955	GO:0006936	M1	1	0	GO Biological Processes	19	muscle contraction	19_GO:0032501 multicellular organismal process	-7.85955	2.705452246457483	6.707757802552062	30284	237	1842	39	2.1172638436482085	0.3354252314222976	58|477|481|1756|1910|2257|2593|3751|3752|3760|3781|4622|4626|4632|4635|4638|5318|6261|6326|6336|6444|7139|7402|7423|8195|8557|9456|9499|10060|10345|23171|23676|23704|29895|51542|56203|79147|126306|442721	ACTA1|ATP1A2|ATP1B1|DMD|EDNRB|FGF12|GAMT|KCND2|KCND3|KCNJ3|KCNN2|MYH4|MYH8|MYL1|MYL4|MYLK|PKP2|RYR1|SCN2A|SCN10A|SGCD|TNNT2|UTRN|VEGFB|MKKS|TCAP|HOMER1|MYOT|ABCC9|TRDN|GPD1L|SMPX|KCNE4|MYL11|VPS54|LMOD3|FKRP|JSRP1|LMOD2	-5.51355	0	8	0	0	-10.7556	3.9684750458646896
1	-7.21432	GO:0006941	M1	1	0	GO Biological Processes	19	striated muscle contraction	19_GO:0032501 multicellular organismal process	-7.21432	3.3968647086799293	6.723000355050031	30284	121	1842	25	1.3572204125950054	0.2695957423328572	477|481|1756|2257|3752|3760|3781|4626|4635|5318|6261|6326|6336|6444|7139|7423|8557|9456|10060|23171|23676|23704|51542|56203|126306	ATP1A2|ATP1B1|DMD|FGF12|KCND3|KCNJ3|KCNN2|MYH8|MYL4|PKP2|RYR1|SCN2A|SCN10A|SGCD|TNNT2|VEGFB|TCAP|HOMER1|ABCC9|GPD1L|SMPX|KCNE4|VPS54|LMOD3|JSRP1	-4.9173	0	8	0	0	-10.7556	3.9684750458646896
1	-6.07025	GO:0001508	M1	1	0	GO Biological Processes	19	action potential	19_GO:0065007 biological regulation	-6.07025	3.0587581748857406	5.96327339378591	30284	129	1842	24	1.3029315960912051	0.26422148038648624	477|481|1756|2257|2890|2898|3739|3746|3750|3751|3752|3760|3776|3781|4915|5025|5318|6326|6336|10060|10242|23171|23704|57369	ATP1A2|ATP1B1|DMD|FGF12|GRIA1|GRIK2|KCNA4|KCNC1|KCND1|KCND2|KCND3|KCNJ3|KCNK2|KCNN2|NTRK2|P2RX4|PKP2|SCN2A|SCN10A|ABCC9|KCNMB2|GPD1L|KCNE4|GJD2	-3.92348	0	8	0	0	-10.7556	3.9684750458646896
1	-5.61853	GO:0060048	M1	1	0	GO Biological Processes	19	cardiac muscle contraction	19_GO:0032501 multicellular organismal process	-5.61853	3.5230339692880404	5.892823921041667	30284	84	1842	18	0.9771986970684039	0.22919979811430818	477|481|1756|2257|3752|3760|3781|4635|5318|6326|6336|6444|7139|7423|8557|10060|23171|23704	ATP1A2|ATP1B1|DMD|FGF12|KCND3|KCNJ3|KCNN2|MYL4|PKP2|SCN2A|SCN10A|SGCD|TNNT2|VEGFB|TCAP|ABCC9|GPD1L|KCNE4	-3.52563	0	8	0	0	-10.7556	3.9684750458646896
1	-5.38618	GO:0003015	M1	1	0	GO Biological Processes	19	heart process	19_GO:0032501 multicellular organismal process	-5.38618	3.0553745928338762	5.570568874914736	30284	113	1842	21	1.1400651465798046	0.2473604039574671	477|481|1756|2257|3752|3760|3781|4635|5318|6326|6336|6444|7139|7423|8557|10060|10345|23171|23704|25937|79717	ATP1A2|ATP1B1|DMD|FGF12|KCND3|KCNJ3|KCNN2|MYL4|PKP2|SCN2A|SCN10A|SGCD|TNNT2|VEGFB|TCAP|ABCC9|TRDN|GPD1L|KCNE4|WWTR1|PPCS	-3.32131	0	8	0	0	-10.7556	3.9684750458646896
1	-5.07928	GO:0060047	M1	1	0	GO Biological Processes	19	heart contraction	19_GO:0032501 multicellular organismal process	-5.07928	3.1237567861020623	5.41353038418367	30284	100	1842	19	1.0314875135722041	0.23541584809546853	477|481|1756|2257|3752|3760|3781|4635|5318|6326|6336|6444|7139|7423|8557|10060|10345|23171|23704	ATP1A2|ATP1B1|DMD|FGF12|KCND3|KCNJ3|KCNN2|MYL4|PKP2|SCN2A|SCN10A|SGCD|TNNT2|VEGFB|TCAP|ABCC9|TRDN|GPD1L|KCNE4	-3.05949	0	8	0	0	-10.7556	3.9684750458646896
1	-4.80969	GO:0070252	M1	1	0	GO Biological Processes	19	actin-mediated cell contraction	19_GO:0009987 cellular process	-4.80969	3.3724769620535096	5.339085692816102	30284	78	1842	16	0.8686210640608035	0.21621008082801305	2257|3752|3760|3781|4622|4626|4632|5318|6326|6336|6444|7139|10060|23171|23704|29895	FGF12|KCND3|KCNJ3|KCNN2|MYH4|MYH8|MYL1|PKP2|SCN2A|SCN10A|SGCD|TNNT2|ABCC9|GPD1L|KCNE4|MYL11	-2.8498	0	8	0	0	-10.7556	3.9684750458646896
1	-3.86909	GO:0086001	M1	1	0	GO Biological Processes	19	cardiac muscle cell action potential	19_GO:0065007 biological regulation	-3.86909	3.461226355791759	4.733208731811615	30284	57	1842	12	0.6514657980456026	0.18744839625535964	477|481|1756|2257|3752|3760|3781|5318|6326|6336|23171|23704	ATP1A2|ATP1B1|DMD|FGF12|KCND3|KCNJ3|KCNN2|PKP2|SCN2A|SCN10A|GPD1L|KCNE4	-2.0492	0	8	0	0	-10.7556	3.9684750458646896
1	-3.61305	GO:0086003	M1	1	0	GO Biological Processes	19	cardiac muscle cell contraction	19_GO:0032501 multicellular organismal process	-3.61305	3.4778668671176813	4.551037311416273	30284	52	1842	11	0.5971769815418024	0.17951720420412165	2257|3752|3760|3781|5318|6326|6336|6444|10060|23171|23704	FGF12|KCND3|KCNJ3|KCNN2|PKP2|SCN2A|SCN10A|SGCD|ABCC9|GPD1L|KCNE4	-1.84581	0	8	0	0	-10.7556	3.9684750458646896
1	-3.41488	GO:0030048	M1	1	0	GO Biological Processes	19	actin filament-based movement	19_GO:0009987 cellular process	-3.41488	2.6044871588136016	4.110360617551029	30284	101	1842	16	0.8686210640608035	0.21621008082801305	2257|3752|3760|3781|4622|4626|4632|5318|6326|6336|6444|7139|10060|23171|23704|29895	FGF12|KCND3|KCNJ3|KCNN2|MYH4|MYH8|MYL1|PKP2|SCN2A|SCN10A|SGCD|TNNT2|ABCC9|GPD1L|KCNE4|MYL11	-1.67897	0	8	0	0	-10.7556	3.9684750458646896
1	-2.83823	GO:0086009	M1	1	0	GO Biological Processes	19	membrane repolarization	19_GO:0065007 biological regulation	-2.83823	3.9684750458646896	4.070033819008615	30284	29	1842	7	0.3800217155266015	0.14336152611728756	477|481|3751|3752|3760|3781|23704	ATP1A2|ATP1B1|KCND2|KCND3|KCNJ3|KCNN2|KCNE4	-1.27038	0	8	0	0	-10.7556	3.9684750458646896
1	-2.79932	GO:0086002	M1	1	0	GO Biological Processes	19	cardiac muscle cell action potential involved in contraction	19_GO:0032501 multicellular organismal process	-2.79932	3.21668318934995	3.8288663518726964	30284	46	1842	9	0.48859934853420195	0.1624680801023226	2257|3752|3760|3781|5318|6326|6336|23171|23704	FGF12|KCND3|KCNJ3|KCNN2|PKP2|SCN2A|SCN10A|GPD1L|KCNE4	-1.24003	0	8	0	0	-10.7556	3.9684750458646896
1	-2.12944	GO:0086013	M1	1	0	GO Biological Processes	19	membrane repolarization during cardiac muscle cell action potential	19_GO:0065007 biological regulation	-2.12944	3.9144821880978236	3.40000267768558	30284	21	1842	5	0.2714440825190011	0.12122861444763498	481|3752|3760|3781|23704	ATP1B1|KCND3|KCNJ3|KCNN2|KCNE4	-0.785373	0	8	0	0	-10.7556	3.9684750458646896
1	-2.12944	GO:0099622	M1	1	0	GO Biological Processes	19	cardiac muscle cell membrane repolarization	19_GO:0065007 biological regulation	-2.12944	3.9144821880978236	3.40000267768558	30284	21	1842	5	0.2714440825190011	0.12122861444763498	481|3752|3760|3781|23704	ATP1B1|KCND3|KCNJ3|KCNN2|KCNE4	-0.785373	0	8	0	0	-10.7556	3.9684750458646896
1	-2.03939	GO:0086005	M1	1	0	GO Biological Processes	19	ventricular cardiac muscle cell action potential	19_GO:0032501 multicellular organismal process	-2.03939	3.7365511795479223	3.2676106052868836	30284	22	1842	5	0.2714440825190011	0.12122861444763498	3752|3760|5318|23171|23704	KCND3|KCNJ3|PKP2|GPD1L|KCNE4	-0.721015	0	8	0	0	-10.7556	3.9684750458646896
1	-10.5578	GO:0050801	M1	1	0	GO Biological Processes	19	monoatomic ion homeostasis	19_GO:0042592 homeostatic process	-10.5578	2.2991958599057325	7.619790280909075	30284	522	1842	73	3.963083604777416	0.45455967694230487	348|477|481|487|490|533|760|771|794|1268|1312|1534|1910|2395|2512|2890|2896|2898|2902|3077|3162|3766|3954|4880|5028|5166|5663|5745|6261|6387|6444|6507|6547|6560|7474|7779|8031|8804|9104|9217|9914|10345|23545|51102|51218|51310|51542|51606|54664|55858|56172|57419|57468|63933|65082|65266|83636|84679|94107|113235|120892|130733|144811|148738|150684|159371|169026|221074|256764|282679|285175|285195|3928…	APOE|ATP1A2|ATP1B1|ATP2A1|ATP2B1|ATP6V0B|CA2|CA12|CALB2|CNR1|COMT|CYB561|EDNRB|FXN|FTL|GRIA1|GRN|GRIK2|GRIN1|HFE|HMOX1|KCNJ10|LETM1|NPPC|P2RY1|PDK4|PSEN1|PTH1R|RYR1|CXCL12|SGCD|SLC1A3|SLC8A3|SLC12A4|WNT5A|SLC30A1|NCOA4|CREG1|RGN|VAPB|ATP2C2|TRDN|ATP6V0A2|MECR|GLRX5|SLC22A17|VPS54|ATP6V1H|TMEM106B|TMEM165|ANKH|SLC24A3|SLC12A5|MCUR1|VPS33A|WNK4|C19orf12|SLC9A7|TMEM203|SLC46A1|LRRK2|TMEM178A|LACC1|H…	-7.84739	0	9	1	1	-10.5578	2.498360690638905
1	-10.5347	GO:0055080	M1	1	0	GO Biological Processes	19	monoatomic cation homeostasis	19_GO:0042592 homeostatic process	-10.5347	2.3119910423452765	7.61949240307065	30284	512	1842	72	3.9087947882736156	0.45156309664923167	348|477|481|487|490|533|760|794|1268|1312|1534|1910|2395|2512|2890|2896|2898|2902|3077|3162|3766|3954|4880|5028|5166|5663|5745|6261|6387|6444|6507|6547|6560|7474|7779|8031|8804|9104|9217|9914|10345|23545|51102|51218|51310|51542|51606|54664|55858|56172|57419|57468|63933|65082|65266|83636|84679|94107|113235|120892|130733|144811|148738|150684|159371|169026|221074|256764|282679|285175|285195|392862	APOE|ATP1A2|ATP1B1|ATP2A1|ATP2B1|ATP6V0B|CA2|CALB2|CNR1|COMT|CYB561|EDNRB|FXN|FTL|GRIA1|GRN|GRIK2|GRIN1|HFE|HMOX1|KCNJ10|LETM1|NPPC|P2RY1|PDK4|PSEN1|PTH1R|RYR1|CXCL12|SGCD|SLC1A3|SLC8A3|SLC12A4|WNT5A|SLC30A1|NCOA4|CREG1|RGN|VAPB|ATP2C2|TRDN|ATP6V0A2|MECR|GLRX5|SLC22A17|VPS54|ATP6V1H|TMEM106B|TMEM165|ANKH|SLC24A3|SLC12A5|MCUR1|VPS33A|WNK4|C19orf12|SLC9A7|TMEM203|SLC46A1|LRRK2|TMEM178A|LACC1|HJV|CO…	-7.84739	0	9	0	0	-10.5578	2.498360690638905
1	-9.26424	GO:0019725	M1	1	0	GO Biological Processes	19	cellular homeostasis	19_GO:0042592 homeostatic process	-9.26424	2.011253152689806	6.903913168099865	30284	703	1842	86	4.668838219326819	0.4915605739237881	348|477|481|487|490|533|760|794|1268|1534|1728|1756|2021|2395|2512|2621|2626|2660|2730|2890|2896|2898|3077|3162|3954|4753|4880|5028|5052|5071|5296|5663|5745|6261|6387|6507|6547|6560|6659|7474|7779|8031|8804|9104|9217|9368|9914|10345|10804|23411|23545|23657|28999|51102|51218|51310|51542|51606|54664|55858|56172|57419|57468|63933|65082|65266|80201|83636|84282|84679|94101|94107|113235|120892|130733|1…	APOE|ATP1A2|ATP1B1|ATP2A1|ATP2B1|ATP6V0B|CA2|CALB2|CNR1|CYB561|NQO1|DMD|ENDOG|FXN|FTL|GAS6|GATA4|MSTN|GCLM|GRIA1|GRN|GRIK2|HFE|HMOX1|LETM1|NELL2|NPPC|P2RY1|PRDX1|PRKN|PIK3R2|PSEN1|PTH1R|RYR1|CXCL12|SLC1A3|SLC8A3|SLC12A4|SOX4|WNT5A|SLC30A1|NCOA4|CREG1|RGN|VAPB|NHERF1|ATP2C2|TRDN|GJB6|SIRT1|ATP6V0A2|SLC7A11|KLF15|MECR|GLRX5|SLC22A17|VPS54|ATP6V1H|TMEM106B|TMEM165|ANKH|SLC24A3|SLC12A5|MCUR1|VPS33A|W…	-6.73562	0	9	0	0	-10.5578	2.498360690638905
1	-9.16538	GO:0055082	M1	1	0	GO Biological Processes	19	intracellular chemical homeostasis	19_GO:0042592 homeostatic process	-9.16538	2.10708720816328	6.92884684955684	30284	593	1842	76	4.125950054288817	0.46341246028645905	348|477|481|487|490|533|760|794|1268|1534|2021|2395|2512|2621|2626|2730|2890|2896|2898|3077|3162|3954|4880|5028|5296|5663|5745|6261|6387|6507|6547|6659|7474|7779|8031|8804|9104|9217|9368|9914|10345|10804|23411|23545|23657|28999|51102|51218|51310|51542|51606|54664|55858|57419|57468|63933|65082|65266|80201|83636|84679|94101|94107|113235|120892|130733|142680|144811|148738|159371|169026|221074|282679…	APOE|ATP1A2|ATP1B1|ATP2A1|ATP2B1|ATP6V0B|CA2|CALB2|CNR1|CYB561|ENDOG|FXN|FTL|GAS6|GATA4|GCLM|GRIA1|GRN|GRIK2|HFE|HMOX1|LETM1|NPPC|P2RY1|PIK3R2|PSEN1|PTH1R|RYR1|CXCL12|SLC1A3|SLC8A3|SOX4|WNT5A|SLC30A1|NCOA4|CREG1|RGN|VAPB|NHERF1|ATP2C2|TRDN|GJB6|SIRT1|ATP6V0A2|SLC7A11|KLF15|MECR|GLRX5|SLC22A17|VPS54|ATP6V1H|TMEM106B|TMEM165|SLC24A3|SLC12A5|MCUR1|VPS33A|WNK4|HKDC1|C19orf12|SLC9A7|ORMDL1|TMEM203|SLC…	-6.64651	0	9	0	0	-10.5578	2.498360690638905
1	-8.70637	GO:0006873	M1	1	0	GO Biological Processes	19	intracellular monoatomic ion homeostasis	19_GO:0042592 homeostatic process	-8.70637	2.2689826619698246	6.839385057639825	30284	442	1842	61	3.3116178067318134	0.4169293210210813	348|477|481|487|490|533|760|794|1268|1534|2395|2512|2890|2896|2898|3077|3162|3954|4880|5028|5663|5745|6261|6387|6507|6547|7474|7779|8031|8804|9104|9217|9914|10345|23545|51102|51218|51310|51542|51606|54664|55858|57419|57468|63933|65082|65266|83636|84679|94107|113235|120892|130733|144811|148738|159371|169026|221074|282679|285195|392862	APOE|ATP1A2|ATP1B1|ATP2A1|ATP2B1|ATP6V0B|CA2|CALB2|CNR1|CYB561|FXN|FTL|GRIA1|GRN|GRIK2|HFE|HMOX1|LETM1|NPPC|P2RY1|PSEN1|PTH1R|RYR1|CXCL12|SLC1A3|SLC8A3|WNT5A|SLC30A1|NCOA4|CREG1|RGN|VAPB|ATP2C2|TRDN|ATP6V0A2|MECR|GLRX5|SLC22A17|VPS54|ATP6V1H|TMEM106B|TMEM165|SLC24A3|SLC12A5|MCUR1|VPS33A|WNK4|C19orf12|SLC9A7|TMEM203|SLC46A1|LRRK2|TMEM178A|LACC1|HJV|SLC35G1|SLC30A8|SLC39A12|AQP11|SLC9A9|GRID2IP	-6.24979	0	9	0	0	-10.5578	2.498360690638905
1	-8.64245	GO:0030003	M1	1	0	GO Biological Processes	19	intracellular monoatomic cation homeostasis	19_GO:0042592 homeostatic process	-8.64245	2.278174391225523	6.817400578606034	30284	433	1842	60	3.257328990228013	0.4136138151653889	348|477|481|487|490|533|760|794|1268|1534|2395|2512|2890|2896|2898|3077|3162|3954|4880|5028|5663|5745|6261|6387|6507|6547|7474|7779|8031|8804|9104|9217|9914|10345|23545|51102|51218|51310|51542|51606|54664|55858|57419|57468|63933|65082|83636|84679|94107|113235|120892|130733|144811|148738|159371|169026|221074|282679|285195|392862	APOE|ATP1A2|ATP1B1|ATP2A1|ATP2B1|ATP6V0B|CA2|CALB2|CNR1|CYB561|FXN|FTL|GRIA1|GRN|GRIK2|HFE|HMOX1|LETM1|NPPC|P2RY1|PSEN1|PTH1R|RYR1|CXCL12|SLC1A3|SLC8A3|WNT5A|SLC30A1|NCOA4|CREG1|RGN|VAPB|ATP2C2|TRDN|ATP6V0A2|MECR|GLRX5|SLC22A17|VPS54|ATP6V1H|TMEM106B|TMEM165|SLC24A3|SLC12A5|MCUR1|VPS33A|C19orf12|SLC9A7|TMEM203|SLC46A1|LRRK2|TMEM178A|LACC1|HJV|SLC35G1|SLC30A8|SLC39A12|AQP11|SLC9A9|GRID2IP	-6.21074	0	9	0	0	-10.5578	2.498360690638905
1	-8.30066	GO:0098771	M1	1	0	GO Biological Processes	19	inorganic ion homeostasis	19_GO:0042592 homeostatic process	-8.30066	2.2317862248883515	6.638908909622515	30284	442	1842	60	3.257328990228013	0.4136138151653889	348|477|481|487|490|771|794|1268|1312|1534|1910|2264|2395|2512|2890|2898|2902|3077|3162|3766|3954|4880|5028|5663|5745|6261|6387|6444|6507|6547|6560|7474|7779|8031|9104|9217|9368|9914|10345|23545|51102|51218|51310|51542|55858|56172|57419|57468|63933|65266|83636|94107|113235|130733|142680|148738|150684|159371|169026|392862	APOE|ATP1A2|ATP1B1|ATP2A1|ATP2B1|CA12|CALB2|CNR1|COMT|CYB561|EDNRB|FGFR4|FXN|FTL|GRIA1|GRIK2|GRIN1|HFE|HMOX1|KCNJ10|LETM1|NPPC|P2RY1|PSEN1|PTH1R|RYR1|CXCL12|SGCD|SLC1A3|SLC8A3|SLC12A4|WNT5A|SLC30A1|NCOA4|RGN|VAPB|NHERF1|ATP2C2|TRDN|ATP6V0A2|MECR|GLRX5|SLC22A17|VPS54|TMEM165|ANKH|SLC24A3|SLC12A5|MCUR1|WNK4|C19orf12|TMEM203|SLC46A1|TMEM178A|SLC34A3|HJV|COMMD1|SLC35G1|SLC30A8|GRID2IP	-5.90673	0	9	0	0	-10.5578	2.498360690638905
1	-6.18992	GO:0055074	M1	1	0	GO Biological Processes	19	calcium ion homeostasis	19_GO:0042592 homeostatic process	-6.18992	2.4802969036654305	5.759971416265528	30284	232	1842	35	1.9001085776330076	0.3181109800577189	348|481|487|490|794|1268|2890|2898|2902|3954|4880|5028|5663|5745|6261|6387|6444|6547|7474|7779|9104|9217|9914|10345|51542|55858|56172|57419|63933|65266|83636|94107|130733|159371|392862	APOE|ATP1B1|ATP2A1|ATP2B1|CALB2|CNR1|GRIA1|GRIK2|GRIN1|LETM1|NPPC|P2RY1|PSEN1|PTH1R|RYR1|CXCL12|SGCD|SLC8A3|WNT5A|SLC30A1|RGN|VAPB|ATP2C2|TRDN|VPS54|TMEM165|ANKH|SLC24A3|MCUR1|WNK4|C19orf12|TMEM203|TMEM178A|SLC35G1|GRID2IP	-4.02644	0	9	0	0	-10.5578	2.498360690638905
1	-5.62795	GO:0006874	M1	1	0	GO Biological Processes	19	intracellular calcium ion homeostasis	19_GO:0042592 homeostatic process	-5.62795	2.498360690638905	5.464579313679081	30284	204	1842	31	1.6829533116178068	0.2997130362172346	348|481|487|490|794|1268|2890|2898|3954|4880|5028|5663|5745|6261|6387|6547|7474|7779|9104|9217|9914|10345|51542|55858|57419|63933|83636|94107|130733|159371|392862	APOE|ATP1B1|ATP2A1|ATP2B1|CALB2|CNR1|GRIA1|GRIK2|LETM1|NPPC|P2RY1|PSEN1|PTH1R|RYR1|CXCL12|SLC8A3|WNT5A|SLC30A1|RGN|VAPB|ATP2C2|TRDN|VPS54|TMEM165|SLC24A3|MCUR1|C19orf12|TMEM203|TMEM178A|SLC35G1|GRID2IP	-3.52776	0	9	0	0	-10.5578	2.498360690638905
1	-9.12955	GO:0042391	M1	1	0	GO Biological Processes	19	regulation of membrane potential	19_GO:0065007 biological regulation	-9.12955	2.272597866437786	7.022387332526993	30284	463	1842	64	3.474484256243214	0.4266988049302495	18|215|477|481|1029|1268|1497|1738|1756|2257|2537|2565|2702|2730|2743|2890|2892|2897|2898|2902|3739|3746|3750|3751|3752|3760|3766|3776|3781|3988|4718|4915|5025|5071|5318|5649|5663|6326|6336|6547|6910|7314|10060|10242|10269|10345|22930|23171|23416|23704|27068|29119|54413|57369|64208|65018|116444|120892|152404|205251|219736|388135|400916|642938	ABAT|ABCD1|ATP1A2|ATP1B1|CDKN2A|CNR1|CTNS|DLD|DMD|FGF12|IFI6|GABRG1|GJA5|GCLM|GLRB|GRIA1|GRIA3|GRIK1|GRIK2|GRIN1|KCNA4|KCNC1|KCND1|KCND2|KCND3|KCNJ3|KCNJ10|KCNK2|KCNN2|LIPA|NDUFC2|NTRK2|P2RX4|PRKN|PKP2|RELN|PSEN1|SCN2A|SCN10A|SLC8A3|TBX5|UBB|ABCC9|KCNMB2|ZMPSTE24|TRDN|RAB3GAP1|GPD1L|KCNH3|KCNE4|PPA2|CTNNA3|NLGN3|GJD2|POPDC3|PINK1|GRIN3B|LRRK2|IGSF11|MTLN|STOX1|INSYN1|CHCHD10|INSYN2A	-6.62957	0	10	1	1	-9.12955	2.272597866437786
1	-6.52595	GO:0050804	M1	1	0	GO Biological Processes	19	modulation of chemical synaptic transmission	19_GO:0050789 regulation of biological process	-6.52595	1.9678207756383654	5.654103797219816	30284	518	1842	62	3.3659066232356136	0.4202148608467453	150|348|477|575|760|794|1268|1395|1949|1959|1979|2043|2166|2648|2670|2890|2892|2897|2898|2902|3766|3776|4915|5028|5071|5100|5649|5663|6507|6547|6857|7474|7779|8878|8927|9229|9456|9581|10815|10858|22930|23154|23236|23237|23657|23732|27092|30010|54413|57406|57689|64101|65018|85445|91851|116444|120892|127262|128977|152404|392862|440829	ADRA2A|APOE|ATP1A2|ADGRB1|CA2|CALB2|CNR1|CRHR2|EFNB3|EGR2|EIF4EBP2|EPHA4|FAAH|KAT2A|GFAP|GRIA1|GRIA3|GRIK1|GRIK2|GRIN1|KCNJ10|KCNK2|NTRK2|P2RY1|PRKN|PCDH8|RELN|PSEN1|SLC1A3|SLC8A3|SYT1|WNT5A|SLC30A1|SQSTM1|BSN|DLGAP1|HOMER1|PREPL|CPLX1|CYP46A1|RAB3GAP1|NCDN|PLCB1|ARC|SLC7A11|FRRS1L|CACNG4|NXPH1|NLGN3|ABHD6|LRRC4C|LRRC4|PINK1|CNTNAP4|CHRDL1|GRIN3B|LRRK2|TPRG1L|C22orf39|IGSF11|GRID2IP|SHISA8	-4.31766	0	10	0	0	-9.12955	2.272597866437786
1	-6.4967	GO:0099177	M1	1	0	GO Biological Processes	19	regulation of trans-synaptic signaling	19_GO:0050789 regulation of biological process	-6.4967	1.9640292134502375	5.637481443919644	30284	519	1842	62	3.3659066232356136	0.4202148608467453	150|348|477|575|760|794|1268|1395|1949|1959|1979|2043|2166|2648|2670|2890|2892|2897|2898|2902|3766|3776|4915|5028|5071|5100|5649|5663|6507|6547|6857|7474|7779|8878|8927|9229|9456|9581|10815|10858|22930|23154|23236|23237|23657|23732|27092|30010|54413|57406|57689|64101|65018|85445|91851|116444|120892|127262|128977|152404|392862|440829	ADRA2A|APOE|ATP1A2|ADGRB1|CA2|CALB2|CNR1|CRHR2|EFNB3|EGR2|EIF4EBP2|EPHA4|FAAH|KAT2A|GFAP|GRIA1|GRIA3|GRIK1|GRIK2|GRIN1|KCNJ10|KCNK2|NTRK2|P2RY1|PRKN|PCDH8|RELN|PSEN1|SLC1A3|SLC8A3|SYT1|WNT5A|SLC30A1|SQSTM1|BSN|DLGAP1|HOMER1|PREPL|CPLX1|CYP46A1|RAB3GAP1|NCDN|PLCB1|ARC|SLC7A11|FRRS1L|CACNG4|NXPH1|NLGN3|ABHD6|LRRC4C|LRRC4|PINK1|CNTNAP4|CHRDL1|GRIN3B|LRRK2|TPRG1L|C22orf39|IGSF11|GRID2IP|SHISA8	-4.2999	0	10	0	0	-9.12955	2.272597866437786
1	-5.26722	GO:0099536	M1	1	0	GO Biological Processes	19	synaptic signaling	19_GO:0050789 regulation of biological process	-5.26722	1.8929734760353651	4.9598868487346985	30284	469	1842	54	2.9315960912052117	0.39304854990619326	273|348|1268|1312|1621|1728|1756|1949|2257|2565|2743|2890|2892|2897|2898|2902|3751|3752|3776|4915|5025|5071|5100|5663|5816|6507|6560|6857|7402|7915|8927|9229|9456|9568|10815|22930|23236|51542|54413|57369|57468|79608|80758|91851|91978|116444|116841|120892|121551|127262|152404|341359|388135|642938	AMPH|APOE|CNR1|COMT|DBH|NQO1|DMD|EFNB3|FGF12|GABRG1|GLRB|GRIA1|GRIA3|GRIK1|GRIK2|GRIN1|KCND2|KCND3|KCNK2|NTRK2|P2RX4|PRKN|PCDH8|PSEN1|PVALB|SLC1A3|SLC12A4|SYT1|UTRN|ALDH5A1|BSN|DLGAP1|HOMER1|GABBR2|CPLX1|RAB3GAP1|PLCB1|VPS54|NLGN3|GJD2|SLC12A5|RIC3|PRR7|CHRDL1|TPGS1|GRIN3B|SNAP47|LRRK2|ABTB3|TPRG1L|IGSF11|SYT10|INSYN1|INSYN2A	-3.22261	0	10	0	0	-9.12955	2.272597866437786
1	-4.93345	GO:0099537	M1	1	0	GO Biological Processes	19	trans-synaptic signaling	19_GO:0050789 regulation of biological process	-4.93345	1.8941042845634628	4.774468893907797	30284	434	1842	50	2.7144408251900107	0.37863396211493333	273|348|1268|1312|1621|1728|1949|2257|2565|2743|2890|2892|2897|2898|2902|3751|3752|3776|4915|5025|5071|5100|5663|5816|6507|6560|6857|7915|8927|9229|9456|9568|10815|22930|51542|54413|57369|57468|79608|91851|91978|116444|116841|120892|121551|127262|152404|341359|388135|642938	AMPH|APOE|CNR1|COMT|DBH|NQO1|EFNB3|FGF12|GABRG1|GLRB|GRIA1|GRIA3|GRIK1|GRIK2|GRIN1|KCND2|KCND3|KCNK2|NTRK2|P2RX4|PRKN|PCDH8|PSEN1|PVALB|SLC1A3|SLC12A4|SYT1|ALDH5A1|BSN|DLGAP1|HOMER1|GABBR2|CPLX1|RAB3GAP1|VPS54|NLGN3|GJD2|SLC12A5|RIC3|CHRDL1|TPGS1|GRIN3B|SNAP47|LRRK2|ABTB3|TPRG1L|IGSF11|SYT10|INSYN1|INSYN2A	-2.93456	0	10	0	0	-9.12955	2.272597866437786
1	-4.20554	GO:0007268	M1	1	0	GO Biological Processes	19	chemical synaptic transmission	19_GO:0050789 regulation of biological process	-4.20554	1.826758354445651	4.310477143831891	30284	414	1842	46	2.49728555917481	0.36357803926672294	273|348|1312|1621|1728|2257|2565|2743|2890|2892|2897|2898|2902|3751|3752|3776|5025|5071|5100|5663|5816|6507|6560|6857|7915|8927|9229|9456|9568|10815|22930|51542|54413|57369|57468|79608|91851|91978|116444|116841|120892|121551|127262|341359|388135|642938	AMPH|APOE|COMT|DBH|NQO1|FGF12|GABRG1|GLRB|GRIA1|GRIA3|GRIK1|GRIK2|GRIN1|KCND2|KCND3|KCNK2|P2RX4|PRKN|PCDH8|PSEN1|PVALB|SLC1A3|SLC12A4|SYT1|ALDH5A1|BSN|DLGAP1|HOMER1|GABBR2|CPLX1|RAB3GAP1|VPS54|NLGN3|GJD2|SLC12A5|RIC3|CHRDL1|TPGS1|GRIN3B|SNAP47|LRRK2|ABTB3|TPRG1L|SYT10|INSYN1|INSYN2A	-2.33666	0	10	0	0	-9.12955	2.272597866437786
1	-4.20554	GO:0098916	M1	1	0	GO Biological Processes	19	anterograde trans-synaptic signaling	19_GO:0050789 regulation of biological process	-4.20554	1.826758354445651	4.310477143831891	30284	414	1842	46	2.49728555917481	0.36357803926672294	273|348|1312|1621|1728|2257|2565|2743|2890|2892|2897|2898|2902|3751|3752|3776|5025|5071|5100|5663|5816|6507|6560|6857|7915|8927|9229|9456|9568|10815|22930|51542|54413|57369|57468|79608|91851|91978|116444|116841|120892|121551|127262|341359|388135|642938	AMPH|APOE|COMT|DBH|NQO1|FGF12|GABRG1|GLRB|GRIA1|GRIA3|GRIK1|GRIK2|GRIN1|KCND2|KCND3|KCNK2|P2RX4|PRKN|PCDH8|PSEN1|PVALB|SLC1A3|SLC12A4|SYT1|ALDH5A1|BSN|DLGAP1|HOMER1|GABBR2|CPLX1|RAB3GAP1|VPS54|NLGN3|GJD2|SLC12A5|RIC3|CHRDL1|TPGS1|GRIN3B|SNAP47|LRRK2|ABTB3|TPRG1L|SYT10|INSYN1|INSYN2A	-2.33666	0	10	0	0	-9.12955	2.272597866437786
1	-4.02262	GO:0048167	M1	1	0	GO Biological Processes	19	regulation of synaptic plasticity	19_GO:0050789 regulation of biological process	-4.02262	2.1380445314363894	4.3408439256286595	30284	223	1842	29	1.5743756786102063	0.2900437170646828	348|575|794|1395|1959|1979|2043|2648|2670|2890|2892|2898|2902|3766|4915|5649|5663|6547|8878|10858|22930|23154|23237|57406|91851|128977|152404|392862|440829	APOE|ADGRB1|CALB2|CRHR2|EGR2|EIF4EBP2|EPHA4|KAT2A|GFAP|GRIA1|GRIA3|GRIK2|GRIN1|KCNJ10|NTRK2|RELN|PSEN1|SLC8A3|SQSTM1|CYP46A1|RAB3GAP1|NCDN|ARC|ABHD6|CHRDL1|C22orf39|IGSF11|GRID2IP|SHISA8	-2.18298	0	10	0	0	-9.12955	2.272597866437786
1	-2.88844	GO:0050806	M1	1	0	GO Biological Processes	19	positive regulation of synaptic transmission	19_GO:0048518 positive regulation of biological process	-2.88844	2.1077981012834432	3.5302215314155125	30284	156	1842	20	1.0857763300760044	0.2414653091673749	760|1395|1949|2670|2890|2892|2898|2902|4915|5649|6507|6547|6857|8878|22930|23237|27092|54413|65018|152404	CA2|CRHR2|EFNB3|GFAP|GRIA1|GRIA3|GRIK2|GRIN1|NTRK2|RELN|SLC1A3|SLC8A3|SYT1|SQSTM1|RAB3GAP1|ARC|CACNG4|NLGN3|PINK1|IGSF11	-1.30084	0	10	0	0	-9.12955	2.272597866437786
1	-8.70586	GO:1901137	M1	1	0	GO Biological Processes	19	carbohydrate derivative biosynthetic process	19_GO:0009987 cellular process	-8.70586	2.1185092350104733	6.743109363684643	30284	551	1842	71	3.8545059717698154	0.44854293052829647	203|353|513|516|658|1603|3073|3988|4124|4508|4535|4536|4537|4538|4695|4698|4700|4705|4710|4711|4715|4718|4719|4880|5283|5636|5663|6392|6489|7084|7372|7423|7903|8790|9091|9435|9487|10020|10026|10329|22845|29906|50808|51172|51227|54539|54872|54965|55501|55858|56548|56983|57134|64377|64409|79147|83549|84002|84750|85365|92370|124583|126792|127253|132789|282679|284098|347734|442117|729920|790955	AK1|APRT|ATP5F1D|ATP5MC1|BMPR1B|DAD1|HEXA|LIPA|MAN2A1|ATP6|ND1|ND2|ND3|ND4|NDUFA2|NDUFA5|NDUFA6|NDUFA10|NDUFB4|NDUFB5|NDUFB9|NDUFC2|NDUFS1|NPPC|PIGH|PRPSAP2|PSEN1|SDHD|ST8SIA1|TK2|UMPS|VEGFB|ST8SIA4|FPGT|PIGQ|CHST2|PIGL|GNE|PIGK|RXYLT1|DOLK|ST8SIA5|AK3|NAGPA|PIGP|NDUFB11|PIGG|PIGX|CHST12|TMEM165|CHST7|POGLUT1|MAN1C1|CHST8|GALNT17|FKRP|UCK1|B3GNT5|FUT10|ALG2|PXYLP1|CANT1|B3GALT6|TYW3|GNPDA2|AQP11|…	-6.24979	0	11	1	1	-8.70586	2.1185092350104733
1	-2.58942	GO:0009101	M1	1	0	GO Biological Processes	19	glycoprotein biosynthetic process	19_GO:0009987 cellular process	-2.58942	1.7464612839205673	3.152917250828384	30284	273	1842	29	1.5743756786102063	0.2900437170646828	658|1603|4124|5663|6489|7423|7903|10329|22845|29906|51172|55501|55858|56548|56983|57134|64377|64409|79147|84002|84750|85365|92370|124583|126792|282679|347734|442117|729920	BMPR1B|DAD1|MAN2A1|PSEN1|ST8SIA1|VEGFB|ST8SIA4|RXYLT1|DOLK|ST8SIA5|NAGPA|CHST12|TMEM165|CHST7|POGLUT1|MAN1C1|CHST8|GALNT17|FKRP|B3GNT5|FUT10|ALG2|PXYLP1|CANT1|B3GALT6|AQP11|SLC35B2|GALNTL6|CRPPA	-1.08944	0	11	0	0	-8.70586	2.1185092350104733
1	-2.28652	GO:0009100	M1	1	0	GO Biological Processes	19	glycoprotein metabolic process	19_GO:0009987 cellular process	-2.28652	1.6051693232850834	2.847279099676191	30284	338	1842	33	1.791530944625407	0.30905929854977926	658|1280|1603|3073|3425|4124|5663|6489|7423|7903|10329|22845|29906|51172|55501|55858|56548|56983|57134|64377|64409|64772|79147|84002|84750|85365|92370|124583|126792|282679|347734|442117|729920	BMPR1B|COL2A1|DAD1|HEXA|IDUA|MAN2A1|PSEN1|ST8SIA1|VEGFB|ST8SIA4|RXYLT1|DOLK|ST8SIA5|NAGPA|CHST12|TMEM165|CHST7|POGLUT1|MAN1C1|CHST8|GALNT17|ENGASE|FKRP|B3GNT5|FUT10|ALG2|PXYLP1|CANT1|B3GALT6|AQP11|SLC35B2|GALNTL6|CRPPA	-0.891144	0	11	0	0	-8.70586	2.1185092350104733
1	-2.03709	GO:0070085	M1	1	0	GO Biological Processes	19	glycosylation	19_GO:0009987 cellular process	-2.03709	1.6790629981287681	2.659458275527317	30284	235	1842	24	1.3029315960912051	0.26422148038648624	1603|4124|5663|6489|7423|7903|10020|10329|22845|29906|51172|55858|56983|57134|64409|79147|84002|84342|84750|85365|126792|282679|442117|729920	DAD1|MAN2A1|PSEN1|ST8SIA1|VEGFB|ST8SIA4|GNE|RXYLT1|DOLK|ST8SIA5|NAGPA|TMEM165|POGLUT1|MAN1C1|GALNT17|FKRP|B3GNT5|COG8|FUT10|ALG2|B3GALT6|AQP11|GALNTL6|CRPPA	-0.719322	0	11	0	0	-8.70586	2.1185092350104733
1	-8.63458	GO:0030534	M1	1	0	GO Biological Processes	19	adult behavior	19_GO:0032501 multicellular organismal process	-8.63458	3.3530630321732673	7.401258462510177	30284	152	1842	31	1.6829533116178068	0.2997130362172346	18|477|1497|1621|1949|2019|2043|2247|2257|2395|2743|3073|3766|4097|5071|5465|6387|7200|8772|9456|10269|23657|26090|54413|79147|80243|84152|84189|85446|91978|221935	ABAT|ATP1A2|CTNS|DBH|EFNB3|EN1|EPHA4|FGF2|FGF12|FXN|GLRB|HEXA|KCNJ10|MAFG|PRKN|PPARA|CXCL12|TRH|FADD|HOMER1|ZMPSTE24|SLC7A11|ABHD12|NLGN3|FKRP|PREX2|PPP1R1B|SLITRK6|ZFHX2|TPGS1|SDK1	-6.21069	0	12	1	1	-8.63458	5.319090502650572
1	-7.42833	GO:0007626	M1	1	0	GO Biological Processes	19	locomotory behavior	19_GO:0032501 multicellular organismal process	-7.42833	2.779849669808599	6.539061656622124	30284	207	1842	35	1.9001085776330076	0.3181109800577189	18|348|477|1272|1497|1621|1949|2019|2043|2257|2395|2743|3073|3751|3766|4211|5071|5309|5649|6387|7200|9099|9896|10269|10882|25946|26090|56172|79147|80243|84152|84189|120892|162282|257194	ABAT|APOE|ATP1A2|CNTN1|CTNS|DBH|EFNB3|EN1|EPHA4|FGF12|FXN|GLRB|HEXA|KCND2|KCNJ10|MEIS1|PRKN|PITX3|RELN|CXCL12|TRH|USP2|FIG4|ZMPSTE24|C1QL1|ZNF385A|ABHD12|ANKH|FKRP|PREX2|PPP1R1B|SLITRK6|LRRK2|ANKFN1|NEGR1	-5.11273	0	12	0	0	-8.63458	5.319090502650572
1	-5.61853	GO:0008344	M1	1	0	GO Biological Processes	19	adult locomotory behavior	19_GO:0032501 multicellular organismal process	-5.61853	3.5230339692880404	5.892823921041667	30284	84	1842	18	0.9771986970684039	0.22919979811430818	477|1497|1949|2019|2043|2257|2395|2743|3073|3766|5071|6387|7200|10269|26090|79147|80243|84189	ATP1A2|CTNS|EFNB3|EN1|EPHA4|FGF12|FXN|GLRB|HEXA|KCNJ10|PRKN|CXCL12|TRH|ZMPSTE24|ABHD12|FKRP|PREX2|SLITRK6	-3.52563	0	12	0	0	-8.63458	5.319090502650572
1	-5.498	GO:0007628	M1	1	0	GO Biological Processes	19	adult walking behavior	19_GO:0032501 multicellular organismal process	-5.498	5.319090502650572	6.412586975191664	30284	34	1842	11	0.5971769815418024	0.17951720420412165	1497|1949|2043|2395|2743|3073|3766|7200|10269|26090|79147	CTNS|EFNB3|EPHA4|FXN|GLRB|HEXA|KCNJ10|TRH|ZMPSTE24|ABHD12|FKRP	-3.42629	0	12	0	0	-8.63458	5.319090502650572
1	-4.73754	GO:0090659	M1	1	0	GO Biological Processes	19	walking behavior	19_GO:0032501 multicellular organismal process	-4.73754	4.521226927252986	5.671116780441651	30284	40	1842	11	0.5971769815418024	0.17951720420412165	1497|1949|2043|2395|2743|3073|3766|7200|10269|26090|79147	CTNS|EFNB3|EPHA4|FXN|GLRB|HEXA|KCNJ10|TRH|ZMPSTE24|ABHD12|FKRP	-2.79078	0	12	0	0	-8.63458	5.319090502650572
1	-2.08537	GO:0050905	M1	1	0	GO Biological Processes	19	neuromuscular process	19_GO:0032501 multicellular organismal process	-2.08537	1.8612254932087762	2.7708697183336457	30284	159	1842	18	0.9771986970684039	0.22919979811430818	1312|2257|2395|2743|3073|4626|5071|5457|5458|6507|8557|9456|10269|51542|79147|84189|126306|162282	COMT|FGF12|FXN|GLRB|HEXA|MYH8|PRKN|POU4F1|POU4F2|SLC1A3|TCAP|HOMER1|ZMPSTE24|VPS54|FKRP|SLITRK6|JSRP1|ANKFN1	-0.748987	0	12	0	0	-8.63458	5.319090502650572
1	-8.28843	GO:0070286	M1	1	0	GO Biological Processes	19	axonemal dynein complex assembly	19_GO:0009987 cellular process	-8.28843	6.165309446254072	8.318996100509102	30284	40	1842	15	0.8143322475570033	0.20940182598664533	1767|23639|51364|56171|65999|79819|83544|85478|92749|123872|126820|146562|146754|149465|387885	DNAH5|DNAAF11|ZMYND10|DNAH7|LRRC61|DNAI4|DNAL1|CCDC65|DRC1|DNAAF1|DNAI3|DNAAF8|DNAH2|CFAP57|CFAP73	-5.90168	0	13	1	1	-8.28843	6.76975
1	-4.46292	GO:0036159	M1	1	0	GO Biological Processes	19	inner dynein arm assembly	19_GO:0009987 cellular process	-4.46292	6.76975	6.055654374145128	30284	17	1842	7	0.3800217155266015	0.14336152611728756	23639|51364|56171|123872|126820|146754|387885	DNAAF11|ZMYND10|DNAH7|DNAAF1|DNAI3|DNAH2|CFAP73	-2.55998	0	13	0	0	-8.28843	6.76975
1	-3.50268	GO:0036158	M1	1	0	GO Biological Processes	19	outer dynein arm assembly	19_GO:0009987 cellular process	-3.50268	5.003729405655478	4.88822505999117	30284	23	1842	7	0.3800217155266015	0.14336152611728756	1767|23639|51364|65999|83544|123872|146562	DNAH5|DNAAF11|ZMYND10|LRRC61|DNAL1|DNAAF1|DNAAF8	-1.75385	0	13	0	0	-8.28843	6.76975
1	-8.20541	GO:0046320	M1	1	0	GO Biological Processes	19	regulation of fatty acid oxidation	19_GO:0050789 regulation of biological process	-8.20541	6.576330076004343	8.400230035661911	30284	35	1842	14	0.760043431053203	0.20235674023700032	33|215|225|1268|2329|5166|5465|7291|9518|23409|23417|64410|205251|440503	ACADL|ABCD1|ABCD2|CNR1|FMO4|PDK4|PPARA|TWIST1|GDF15|SIRT4|MLYCD|KLHL25|MTLN|PLIN5	-5.83951	0	14	1	1	-8.20541	9.247964169381106
1	-7.06292	GO:0046321	M1	1	0	GO Biological Processes	19	positive regulation of fatty acid oxidation	19_GO:0048518 positive regulation of biological process	-7.06292	9.247964169381106	8.398062249643594	30284	16	1842	9	0.48859934853420195	0.1624680801023226	215|225|5465|7291|9518|23417|64410|205251|440503	ABCD1|ABCD2|PPARA|TWIST1|GDF15|MLYCD|KLHL25|MTLN|PLIN5	-4.78293	0	14	0	0	-8.20541	9.247964169381106
1	-6.03634	GO:0062013	M1	1	0	GO Biological Processes	19	positive regulation of small molecule metabolic process	19_GO:0048518 positive regulation of biological process	-6.03634	2.8274030581547334	5.842119349694895	30284	157	1842	27	1.4657980456026058	0.2800178765909683	117|215|225|335|348|1601|2246|2648|3973|4718|5028|5465|5663|5745|7291|8850|9104|9518|9619|10062|23411|23417|57223|64410|65018|205251|440503	ADCYAP1R1|ABCD1|ABCD2|APOA1|APOE|DAB2|FGF1|KAT2A|LHCGR|NDUFC2|P2RY1|PPARA|PSEN1|PTH1R|TWIST1|KAT2B|RGN|GDF15|ABCG1|NR1H3|SIRT1|MLYCD|PPP4R3B|KLHL25|PINK1|MTLN|PLIN5	-3.90566	0	14	0	0	-8.20541	9.247964169381106
1	-5.55345	GO:0045923	M1	1	0	GO Biological Processes	19	positive regulation of fatty acid metabolic process	19_GO:0048518 positive regulation of biological process	-5.55345	4.932247557003256	6.333086610458514	30284	40	1842	12	0.6514657980456026	0.18744839625535964	215|225|5465|7291|8850|9104|9518|10062|23417|64410|205251|440503	ABCD1|ABCD2|PPARA|TWIST1|KAT2B|RGN|GDF15|NR1H3|MLYCD|KLHL25|MTLN|PLIN5	-3.47127	0	14	0	0	-8.20541	9.247964169381106
1	-5.37046	GO:0062012	M1	1	0	GO Biological Processes	19	regulation of small molecule metabolic process	19_GO:0050789 regulation of biological process	-5.37046	2.0668465953156505	5.108787231342783	30284	350	1842	44	2.3887079261672097	0.35578427007055075	33|34|117|215|225|335|348|1268|1601|2053|2246|2264|2329|2648|3973|4200|4718|5028|5071|5166|5465|5663|5745|7291|8850|9104|9518|9619|10062|10269|23409|23411|23417|23657|51341|57223|64410|64801|65018|84310|144811|205251|339123|440503	ACADL|ACADM|ADCYAP1R1|ABCD1|ABCD2|APOA1|APOE|CNR1|DAB2|EPHX2|FGF1|FGFR4|FMO4|KAT2A|LHCGR|ME2|NDUFC2|P2RY1|PRKN|PDK4|PPARA|PSEN1|PTH1R|TWIST1|KAT2B|RGN|GDF15|ABCG1|NR1H3|ZMPSTE24|SIRT4|SIRT1|MLYCD|SLC7A11|ZBTB7A|PPP4R3B|KLHL25|ARV1|PINK1|CHLSN|LACC1|MTLN|JMJD8|PLIN5	-3.30898	0	14	0	0	-8.20541	9.247964169381106
1	-4.92064	GO:0031998	M1	1	0	GO Biological Processes	19	regulation of fatty acid beta-oxidation	19_GO:0050789 regulation of biological process	-4.92064	6.576330076004344	6.348403195959305	30284	20	1842	8	0.43431053203040176	0.1532181521636622	215|225|1268|5465|7291|23417|205251|440503	ABCD1|ABCD2|CNR1|PPARA|TWIST1|MLYCD|MTLN|PLIN5	-2.9304	0	14	0	0	-8.20541	9.247964169381106
1	-4.74986	GO:0032000	M1	1	0	GO Biological Processes	19	positive regulation of fatty acid beta-oxidation	19_GO:0048518 positive regulation of biological process	-4.74986	8.967722830915012	6.72615738907869	30284	11	1842	6	0.3257328990228013	0.132763142877933	215|225|5465|7291|205251|440503	ABCD1|ABCD2|PPARA|TWIST1|MTLN|PLIN5	-2.8005	0	14	0	0	-8.20541	9.247964169381106
1	-4.52918	GO:0019216	M1	1	0	GO Biological Processes	19	regulation of lipid metabolic process	19_GO:0050789 regulation of biological process	-4.52918	1.965229833208295	4.575186911414312	30284	343	1842	41	2.225841476655809	0.3437275527258769	33|150|215|225|335|348|1268|1601|2053|2246|2264|2329|2516|3973|5166|5465|6653|7069|7291|8611|8850|8877|9104|9518|9619|9975|10062|10269|23409|23411|23417|51099|57406|64410|64801|79798|84310|94101|114294|205251|440503	ACADL|ADRA2A|ABCD1|ABCD2|APOA1|APOE|CNR1|DAB2|EPHX2|FGF1|FGFR4|FMO4|NR5A1|LHCGR|PDK4|PPARA|SORL1|THRSP|TWIST1|PLPP1|KAT2B|SPHK1|RGN|GDF15|ABCG1|NR1D2|NR1H3|ZMPSTE24|SIRT4|SIRT1|MLYCD|ABHD5|ABHD6|KLHL25|ARV1|ARMC5|CHLSN|ORMDL1|LACTB|MTLN|PLIN5	-2.61956	0	14	0	0	-8.20541	9.247964169381106
1	-4.00346	GO:0019217	M1	1	0	GO Biological Processes	19	regulation of fatty acid metabolic process	19_GO:0050789 regulation of biological process	-4.00346	2.7149986552311502	4.564756214932411	30284	109	1842	18	0.9771986970684039	0.22919979811430818	33|215|225|1268|2329|5166|5465|7291|8850|9104|9518|10062|23409|23411|23417|64410|205251|440503	ACADL|ABCD1|ABCD2|CNR1|FMO4|PDK4|PPARA|TWIST1|KAT2B|RGN|GDF15|NR1H3|SIRT4|SIRT1|MLYCD|KLHL25|MTLN|PLIN5	-2.16984	0	14	0	0	-8.20541	9.247964169381106
1	-3.79739	GO:0045834	M1	1	0	GO Biological Processes	19	positive regulation of lipid metabolic process	19_GO:0048518 positive regulation of biological process	-3.79739	2.472304539851257	4.330487671418588	30284	133	1842	20	1.0857763300760044	0.2414653091673749	215|225|335|348|1601|2246|5465|7291|8850|9104|9518|9619|10062|23409|23417|51099|57406|64410|205251|440503	ABCD1|ABCD2|APOA1|APOE|DAB2|FGF1|PPARA|TWIST1|KAT2B|RGN|GDF15|ABCG1|NR1H3|SIRT4|MLYCD|ABHD5|ABHD6|KLHL25|MTLN|PLIN5	-1.99453	0	14	0	0	-8.20541	9.247964169381106
1	-3.37112	GO:0010565	M1	1	0	GO Biological Processes	19	regulation of ketone metabolic process	19_GO:0050789 regulation of biological process	-3.37112	2.299416110491029	3.9637078096783127	30284	143	1842	20	1.0857763300760044	0.2414653091673749	33|215|225|1268|1601|2264|2329|5166|5465|7291|8850|9104|9518|10062|23409|23411|23417|64410|205251|440503	ACADL|ABCD1|ABCD2|CNR1|DAB2|FGFR4|FMO4|PDK4|PPARA|TWIST1|KAT2B|RGN|GDF15|NR1H3|SIRT4|SIRT1|MLYCD|KLHL25|MTLN|PLIN5	-1.65236	0	14	0	0	-8.20541	9.247964169381106
1	-3.32598	GO:0046890	M1	1	0	GO Biological Processes	19	regulation of lipid biosynthetic process	19_GO:0050789 regulation of biological process	-3.32598	2.06543030025262	3.8374326750664745	30284	199	1842	25	1.3572204125950054	0.2695957423328572	33|215|225|348|1601|2246|2264|2516|3973|5166|5465|7069|8850|8877|9104|9619|10062|23409|23411|57406|64410|79798|84310|94101|440503	ACADL|ABCD1|ABCD2|APOE|DAB2|FGF1|FGFR4|NR5A1|LHCGR|PDK4|PPARA|THRSP|KAT2B|SPHK1|RGN|ABCG1|NR1H3|SIRT4|SIRT1|ABHD6|KLHL25|ARMC5|CHLSN|ORMDL1|PLIN5	-1.61928	0	14	0	0	-8.20541	9.247964169381106
1	-2.93503	GO:0050996	M1	1	0	GO Biological Processes	19	positive regulation of lipid catabolic process	19_GO:0048518 positive regulation of biological process	-2.93503	4.110206297502715	4.190121839469469	30284	28	1842	7	0.3800217155266015	0.14336152611728756	215|225|5465|7291|51099|205251|440503	ABCD1|ABCD2|PPARA|TWIST1|ABHD5|MTLN|PLIN5	-1.34159	0	14	0	0	-8.20541	9.247964169381106
1	-2.64819	GO:0050994	M1	1	0	GO Biological Processes	19	regulation of lipid catabolic process	19_GO:0050789 regulation of biological process	-2.64819	2.6992399565689467	3.5434853037583625	30284	67	1842	11	0.5971769815418024	0.17951720420412165	150|215|225|1268|5465|6653|7291|23417|51099|205251|440503	ADRA2A|ABCD1|ABCD2|CNR1|PPARA|SORL1|TWIST1|MLYCD|ABHD5|MTLN|PLIN5	-1.13697	0	14	0	0	-8.20541	9.247964169381106
1	-2.30493	GO:0042304	M1	1	0	GO Biological Processes	19	regulation of fatty acid biosynthetic process	19_GO:0050789 regulation of biological process	-2.30493	2.7401375316684757	3.257058624263037	30284	54	1842	9	0.48859934853420195	0.1624680801023226	33|215|225|5166|8850|9104|10062|23411|64410	ACADL|ABCD1|ABCD2|PDK4|KAT2B|RGN|NR1H3|SIRT1|KLHL25	-0.908097	0	14	0	0	-8.20541	9.247964169381106
1	-2.23128	GO:0046889	M1	1	0	GO Biological Processes	19	positive regulation of lipid biosynthetic process	19_GO:0048518 positive regulation of biological process	-2.23128	2.203409561547847	3.0210195985611037	30284	97	1842	13	0.7057546145494028	0.19504916259770638	215|225|348|1601|2246|5465|8850|9104|9619|10062|23409|57406|440503	ABCD1|ABCD2|APOE|DAB2|FGF1|PPARA|KAT2B|RGN|ABCG1|NR1H3|SIRT4|ABHD6|PLIN5	-0.852295	0	14	0	0	-8.20541	9.247964169381106
1	-7.57425	GO:0007517	M1	1	0	GO Biological Processes	19	muscle organ development	19_GO:0032502 developmental process	-7.57425	2.3923182165031274	6.402149469980869	30284	323	1842	47	2.55157437567861	0.36740639953274085	58|575|1310|1756|1901|1959|2660|3679|4487|4638|4654|4656|4703|5318|5457|6261|6444|7049|7139|7291|7402|8321|8557|8837|8928|9099|9456|10060|10660|22989|23411|29895|51542|51778|56203|56704|64208|79147|84466|129446|131377|150572|163126|257194|100128927|100271849|101929726	ACTA1|ADGRB1|COL19A1|DMD|S1PR1|EGR2|MSTN|ITGA7|MSX1|MYLK|MYOD1|MYOG|NEB|PKP2|POU4F1|RYR1|SGCD|TGFBR3|TNNT2|TWIST1|UTRN|FZD1|TCAP|CFLAR|FOXH1|USP2|HOMER1|ABCC9|LBX1|MYH15|SIRT1|MYL11|VPS54|MYOZ2|LMOD3|JPH1|POPDC3|FKRP|MEGF10|XIRP2|KLHL40|SMYD1|EID2|NEGR1|ZBTB42|MEF2B|MYMX	-5.24102	0	15	1	1	-7.57425	2.9013220923548566
1	-7.23241	GO:0061061	M1	1	0	GO Biological Processes	19	muscle structure development	19_GO:0032502 developmental process	-7.23241	2.0201392010410313	6.02381312575321	30284	529	1842	65	3.528773072747014	0.4298985234122199	34|58|575|1310|1756|1901|1910|1959|2626|2660|3679|4211|4487|4604|4608|4638|4654|4656|4703|5239|5318|5457|6261|6444|6604|6910|7049|7139|7291|7402|8321|8557|8837|8928|9099|9456|10060|10269|10660|11146|22989|23411|23646|29895|51542|51778|55897|56203|56704|64208|79147|84466|84665|84700|129446|131377|150572|163126|205251|255743|257194|442721|100128927|100271849|101929726	ACADM|ACTA1|ADGRB1|COL19A1|DMD|S1PR1|EDNRB|EGR2|GATA4|MSTN|ITGA7|MEIS1|MSX1|MYBPC1|MYBPH|MYLK|MYOD1|MYOG|NEB|PGM5|PKP2|POU4F1|RYR1|SGCD|SMARCD3|TBX5|TGFBR3|TNNT2|TWIST1|UTRN|FZD1|TCAP|CFLAR|FOXH1|USP2|HOMER1|ABCC9|ZMPSTE24|LBX1|GLMN|MYH15|SIRT1|PLD3|MYL11|VPS54|MYOZ2|MESP1|LMOD3|JPH1|POPDC3|FKRP|MEGF10|MYPN|MYO18B|XIRP2|KLHL40|SMYD1|EID2|MTLN|NPNT|NEGR1|LMOD2|ZBTB42|MEF2B|MYMX	-4.92956	0	15	0	0	-7.57425	2.9013220923548566
1	-6.68921	GO:0060537	M1	1	0	GO Biological Processes	19	muscle tissue development	19_GO:0032502 developmental process	-6.68921	2.2167404750576436	5.876900010809846	30284	356	1842	48	2.6058631921824102	0.37119096718011263	34|58|1310|1756|1901|1959|2626|2660|2702|4211|4487|4488|4638|4654|4656|4703|5239|5318|5457|6261|6444|6910|7049|7139|7763|8557|8837|8928|9456|10060|10269|10804|22989|29895|51542|51778|55897|56203|56983|56999|64208|65009|79147|84466|84700|129446|131377|150572	ACADM|ACTA1|COL19A1|DMD|S1PR1|EGR2|GATA4|MSTN|GJA5|MEIS1|MSX1|MSX2|MYLK|MYOD1|MYOG|NEB|PGM5|PKP2|POU4F1|RYR1|SGCD|TBX5|TGFBR3|TNNT2|ZFAND5|TCAP|CFLAR|FOXH1|HOMER1|ABCC9|ZMPSTE24|GJB6|MYH15|MYL11|VPS54|MYOZ2|MESP1|LMOD3|POGLUT1|ADAMTS9|POPDC3|NDRG4|FKRP|MEGF10|MYO18B|XIRP2|KLHL40|SMYD1	-4.45163	0	15	0	0	-7.57425	2.9013220923548566
1	-6.26822	GO:0014706	M1	1	0	GO Biological Processes	19	striated muscle tissue development	19_GO:0032502 developmental process	-6.26822	2.208469055374593	5.66018948088156	30284	335	1842	45	2.44299674267101	0.35970448812097905	34|58|1310|1756|1901|1959|2626|2660|2702|4211|4487|4488|4654|4656|4703|5239|5318|5457|6261|6444|6910|7049|7139|8557|8837|8928|9456|10060|10269|10804|22989|29895|51542|51778|55897|56203|56999|64208|65009|79147|84466|84700|129446|131377|150572	ACADM|ACTA1|COL19A1|DMD|S1PR1|EGR2|GATA4|MSTN|GJA5|MEIS1|MSX1|MSX2|MYOD1|MYOG|NEB|PGM5|PKP2|POU4F1|RYR1|SGCD|TBX5|TGFBR3|TNNT2|TCAP|CFLAR|FOXH1|HOMER1|ABCC9|ZMPSTE24|GJB6|MYH15|MYL11|VPS54|MYOZ2|MESP1|LMOD3|ADAMTS9|POPDC3|NDRG4|FKRP|MEGF10|MYO18B|XIRP2|KLHL40|SMYD1	-4.09615	0	15	0	0	-7.57425	2.9013220923548566
1	-4.6977	GO:0055002	M1	1	0	GO Biological Processes	19	striated muscle cell development	19_GO:0032502 developmental process	-4.6977	2.625965134515623	4.977199467930484	30284	144	1842	23	1.248642779587405	0.25872942822409384	58|2626|4211|4604|4608|4654|4656|4703|5239|6261|6444|6910|7139|8557|8837|9456|10269|51778|56203|84665|84700|131377|442721	ACTA1|GATA4|MEIS1|MYBPC1|MYBPH|MYOD1|MYOG|NEB|PGM5|RYR1|SGCD|TBX5|TNNT2|TCAP|CFLAR|HOMER1|ZMPSTE24|MYOZ2|LMOD3|MYPN|MYO18B|KLHL40|LMOD2	-2.75862	0	15	0	0	-7.57425	2.9013220923548566
1	-4.46255	GO:0042692	M1	1	0	GO Biological Processes	19	muscle cell differentiation	19_GO:0032502 developmental process	-4.46255	2.055103148751357	4.5785049250058325	30284	288	1842	36	1.9543973941368078	0.3225341351186879	34|58|1756|1910|2626|4211|4604|4608|4654|4656|4703|5239|6261|6444|6604|6910|7139|8557|8837|9456|10269|11146|23646|51778|55897|56203|64208|79147|84466|84665|84700|131377|205251|255743|442721|101929726	ACADM|ACTA1|DMD|EDNRB|GATA4|MEIS1|MYBPC1|MYBPH|MYOD1|MYOG|NEB|PGM5|RYR1|SGCD|SMARCD3|TBX5|TNNT2|TCAP|CFLAR|HOMER1|ZMPSTE24|GLMN|PLD3|MYOZ2|MESP1|LMOD3|POPDC3|FKRP|MEGF10|MYPN|MYO18B|KLHL40|MTLN|NPNT|LMOD2|MYMX	-2.55998	0	15	0	0	-7.57425	2.9013220923548566
1	-4.3782	GO:0051146	M1	1	0	GO Biological Processes	19	striated muscle cell differentiation	19_GO:0032502 developmental process	-4.3782	2.2018962308050254	4.594737335800453	30284	224	1842	30	1.6286644951140066	0.2949207198293577	34|58|2626|4211|4604|4608|4654|4656|4703|5239|6261|6444|6910|7139|8557|8837|9456|10269|23646|51778|55897|56203|64208|79147|84665|84700|131377|205251|442721|101929726	ACADM|ACTA1|GATA4|MEIS1|MYBPC1|MYBPH|MYOD1|MYOG|NEB|PGM5|RYR1|SGCD|TBX5|TNNT2|TCAP|CFLAR|HOMER1|ZMPSTE24|PLD3|MYOZ2|MESP1|LMOD3|POPDC3|FKRP|MYPN|MYO18B|KLHL40|MTLN|LMOD2|MYMX	-2.48488	0	15	0	0	-7.57425	2.9013220923548566
1	-4.29423	GO:0055001	M1	1	0	GO Biological Processes	19	muscle cell development	19_GO:0032502 developmental process	-4.29423	2.375841790463997	4.618417116724395	30284	173	1842	25	1.3572204125950054	0.2695957423328572	58|1756|2626|4211|4604|4608|4654|4656|4703|5239|6261|6444|6910|7139|8557|8837|9456|10269|51778|56203|84466|84665|84700|131377|442721	ACTA1|DMD|GATA4|MEIS1|MYBPC1|MYBPH|MYOD1|MYOG|NEB|PGM5|RYR1|SGCD|TBX5|TNNT2|TCAP|CFLAR|HOMER1|ZMPSTE24|MYOZ2|LMOD3|MEGF10|MYPN|MYO18B|KLHL40|LMOD2	-2.40771	0	15	0	0	-7.57425	2.9013220923548566
1	-3.96636	GO:0060538	M1	1	0	GO Biological Processes	19	skeletal muscle organ development	19_GO:0032502 developmental process	-3.96636	2.363368621064061	4.400288598717192	30284	160	1842	23	1.248642779587405	0.25872942822409384	58|1310|1756|1959|2660|4654|4656|6261|8837|9456|10060|22989|29895|51542|51778|56203|64208|79147|84466|131377|150572|257194|101929726	ACTA1|COL19A1|DMD|EGR2|MSTN|MYOD1|MYOG|RYR1|CFLAR|HOMER1|ABCC9|MYH15|MYL11|VPS54|MYOZ2|LMOD3|POPDC3|FKRP|MEGF10|KLHL40|SMYD1|NEGR1|MYMX	-2.14064	0	15	0	0	-7.57425	2.9013220923548566
1	-3.67936	GO:0007519	M1	1	0	GO Biological Processes	19	skeletal muscle tissue development	19_GO:0032502 developmental process	-3.67936	2.364776225960466	4.206732118721176	30284	146	1842	21	1.1400651465798046	0.2473604039574671	58|1310|1756|1959|2660|4654|4656|6261|8837|9456|10060|22989|29895|51542|51778|56203|64208|79147|84466|131377|150572	ACTA1|COL19A1|DMD|EGR2|MSTN|MYOD1|MYOG|RYR1|CFLAR|HOMER1|ABCC9|MYH15|MYL11|VPS54|MYOZ2|LMOD3|POPDC3|FKRP|MEGF10|KLHL40|SMYD1	-1.89458	0	15	0	0	-7.57425	2.9013220923548566
1	-3.12516	GO:0030239	M1	1	0	GO Biological Processes	19	myofibril assembly	19_GO:0032502 developmental process	-3.12516	2.9013220923548566	3.994439614140228	30284	68	1842	12	0.6514657980456026	0.18744839625535964	58|4604|4608|4703|5239|7139|8557|8837|51778|56203|84665|442721	ACTA1|MYBPC1|MYBPH|NEB|PGM5|TNNT2|TCAP|CFLAR|MYOZ2|LMOD3|MYPN|LMOD2	-1.46896	0	15	0	0	-7.57425	2.9013220923548566
1	-2.6691	GO:0010927	M1	1	0	GO Biological Processes	19	cellular component assembly involved in morphogenesis	19_GO:0032502 developmental process	-2.6691	2.1666203738773997	3.3791614387045574	30284	129	1842	17	0.9229098805646037	0.22280321652680132	58|1272|4604|4608|4703|5239|5990|7139|8557|8837|9896|51090|51778|56203|64398|84665|442721	ACTA1|CNTN1|MYBPC1|MYBPH|NEB|PGM5|RFX2|TNNT2|TCAP|CFLAR|FIG4|PLLP|MYOZ2|LMOD3|PALS1|MYPN|LMOD2	-1.15216	0	15	0	0	-7.57425	2.9013220923548566
1	-2.6691	GO:0032989	M1	1	0	GO Biological Processes	19	cellular anatomical entity morphogenesis	19_GO:0009987 cellular process	-2.6691	2.1666203738773997	3.3791614387045574	30284	129	1842	17	0.9229098805646037	0.22280321652680132	58|1272|4604|4608|4703|5239|5990|7139|8557|8837|9896|51090|51778|56203|64398|84665|442721	ACTA1|CNTN1|MYBPC1|MYBPH|NEB|PGM5|RFX2|TNNT2|TCAP|CFLAR|FIG4|PLLP|MYOZ2|LMOD3|PALS1|MYPN|LMOD2	-1.15216	0	15	0	0	-7.57425	2.9013220923548566
1	-6.64065	GO:0044057	M1	1	0	GO Biological Processes	19	regulation of system process	19_GO:0032501 multicellular organismal process	-6.64065	1.914342659110853	5.678078292511569	30284	584	1842	68	3.6916395222584146	0.4393360340887462	18|120|150|185|335|348|477|481|487|490|1193|1601|1621|1756|1910|1959|2166|2257|2621|2626|2660|2702|2890|2902|3623|3751|3752|3760|3781|4608|4635|4656|5025|5144|5318|5465|5649|5756|6336|6547|6910|7068|7139|8877|9368|9896|10060|10062|10242|10269|10391|23171|23704|26022|29119|30012|51762|54413|58494|65266|85446|90523|114907|120892|152404|255743|257194|440829	ABAT|ADD3|ADRA2A|AGTR1|APOA1|APOE|ATP1A2|ATP1B1|ATP2A1|ATP2B1|CLIC2|DAB2|DBH|DMD|EDNRB|EGR2|FAAH|FGF12|GAS6|GATA4|MSTN|GJA5|GRIA1|GRIN1|INHA|KCND2|KCND3|KCNJ3|KCNN2|MYBPH|MYL4|MYOG|P2RX4|PDE4D|PKP2|PPARA|RELN|TWF1|SCN10A|SLC8A3|TBX5|THRB|TNNT2|SPHK1|NHERF1|FIG4|ABCC9|NR1H3|KCNMB2|ZMPSTE24|CORO2B|GPD1L|KCNE4|TMEM98|CTNNA3|TLX3|RAB8B|NLGN3|JAM2|WNK4|ZFHX2|MLIP|FBXO32|LRRK2|IGSF11|NPNT|NEGR1|SHISA8	-4.40809	0	16	1	1	-6.64065	6.057146122635579
1	-4.11302	GO:1903522	M1	1	0	GO Biological Processes	19	regulation of blood circulation	19_GO:0032501 multicellular organismal process	-4.11302	2.0473480425296535	4.357927963389699	30284	265	1842	33	1.791530944625407	0.30905929854977926	120|150|185|477|481|487|490|1193|1621|1756|1910|2166|2626|2702|3751|3752|3760|3781|4635|5025|5144|5318|6336|6547|6910|7068|7139|10060|10242|10269|23171|23704|29119	ADD3|ADRA2A|AGTR1|ATP1A2|ATP1B1|ATP2A1|ATP2B1|CLIC2|DBH|DMD|EDNRB|FAAH|GATA4|GJA5|KCND2|KCND3|KCNJ3|KCNN2|MYL4|P2RX4|PDE4D|PKP2|SCN10A|SLC8A3|TBX5|THRB|TNNT2|ABCC9|KCNMB2|ZMPSTE24|GPD1L|KCNE4|CTNNA3	-2.25058	0	16	0	0	-6.64065	6.057146122635579
1	-4.09634	GO:0010644	M1	1	0	GO Biological Processes	19	cell communication by electrical coupling	19_GO:0009987 cellular process	-4.09634	6.057146122635579	5.611463714256323	30284	19	1842	7	0.3800217155266015	0.14336152611728756	477|481|2702|2706|5318|6910|10804	ATP1A2|ATP1B1|GJA5|GJB2|PKP2|TBX5|GJB6	-2.23813	0	16	0	0	-6.64065	6.057146122635579
1	-3.83151	GO:0061337	M1	1	0	GO Biological Processes	19	cardiac conduction	19_GO:0032501 multicellular organismal process	-3.83151	3.238344355608199	4.63265762912299	30284	66	1842	13	0.7057546145494028	0.19504916259770638	477|481|2702|3752|3760|3781|5318|6336|6910|10060|10269|23704|29119	ATP1A2|ATP1B1|GJA5|KCND3|KCNJ3|KCNN2|PKP2|SCN10A|TBX5|ABCC9|ZMPSTE24|KCNE4|CTNNA3	-2.01926	0	16	0	0	-6.64065	6.057146122635579
1	-3.70701	GO:0008016	M1	1	0	GO Biological Processes	19	regulation of heart contraction	19_GO:0032501 multicellular organismal process	-3.70701	2.1138203815728245	4.121861601634207	30284	210	1842	27	1.4657980456026058	0.2800178765909683	477|481|487|490|1193|1756|1910|2626|2702|3751|3752|3760|3781|4635|5025|5144|5318|6336|6547|6910|7068|7139|10060|10269|23171|23704|29119	ATP1A2|ATP1B1|ATP2A1|ATP2B1|CLIC2|DMD|EDNRB|GATA4|GJA5|KCND2|KCND3|KCNJ3|KCNN2|MYL4|P2RX4|PDE4D|PKP2|SCN10A|SLC8A3|TBX5|THRB|TNNT2|ABCC9|ZMPSTE24|GPD1L|KCNE4|CTNNA3	-1.91875	0	16	0	0	-6.64065	6.057146122635579
1	-3.17797	GO:0086065	M1	1	0	GO Biological Processes	19	cell communication involved in cardiac conduction	19_GO:0032501 multicellular organismal process	-3.17797	3.6089616270755536	4.254136103658599	30284	41	1842	9	0.48859934853420195	0.1624680801023226	477|481|2702|3760|3781|5318|6336|6910|29119	ATP1A2|ATP1B1|GJA5|KCNJ3|KCNN2|PKP2|SCN10A|TBX5|CTNNA3	-1.50282	0	16	0	0	-6.64065	6.057146122635579
1	-2.98188	GO:0086064	M1	1	0	GO Biological Processes	19	cell communication by electrical coupling involved in cardiac conduction	19_GO:0032501 multicellular organismal process	-2.98188	5.871723282146735	4.639857200067998	30284	14	1842	5	0.2714440825190011	0.12122861444763498	477|481|2702|5318|6910	ATP1A2|ATP1B1|GJA5|PKP2|TBX5	-1.37447	0	16	0	0	-6.64065	6.057146122635579
1	-2.98188	GO:0086069	M1	1	0	GO Biological Processes	19	bundle of His cell to Purkinje myocyte communication	19_GO:0032501 multicellular organismal process	-2.98188	5.871723282146735	4.639857200067998	30284	14	1842	5	0.2714440825190011	0.12122861444763498	2702|5318|6336|6910|29119	GJA5|PKP2|SCN10A|TBX5|CTNNA3	-1.37447	0	16	0	0	-6.64065	6.057146122635579
1	-2.54523	GO:0055117	M1	1	0	GO Biological Processes	19	regulation of cardiac muscle contraction	19_GO:0032501 multicellular organismal process	-2.54523	2.497340535191522	3.39124293892949	30284	79	1842	12	0.6514657980456026	0.18744839625535964	477|481|487|1193|1756|2626|2702|5025|5144|5318|6336|29119	ATP1A2|ATP1B1|ATP2A1|CLIC2|DMD|GATA4|GJA5|P2RX4|PDE4D|PKP2|SCN10A|CTNNA3	-1.0624	0	16	0	0	-6.64065	6.057146122635579
1	-2.49627	GO:0006942	M1	1	0	GO Biological Processes	19	regulation of striated muscle contraction	19_GO:0032501 multicellular organismal process	-2.49627	2.278926263961901	3.2763416766935785	30284	101	1842	14	0.760043431053203	0.20235674023700032	477|481|487|1193|1756|2626|2702|4608|5025|5144|5318|6336|6547|29119	ATP1A2|ATP1B1|ATP2A1|CLIC2|DMD|GATA4|GJA5|MYBPH|P2RX4|PDE4D|PKP2|SCN10A|SLC8A3|CTNNA3	-1.0348	0	16	0	0	-6.64065	6.057146122635579
1	-2.30179	GO:0006937	M1	1	0	GO Biological Processes	19	regulation of muscle contraction	19_GO:0032501 multicellular organismal process	-2.30179	1.8789514502869553	2.9675629531328576	30284	175	1842	20	1.0857763300760044	0.2414653091673749	18|150|477|481|487|490|1193|1756|2626|2702|4608|5025|5144|5318|6336|6547|7139|8877|29119|255743	ABAT|ADRA2A|ATP1A2|ATP1B1|ATP2A1|ATP2B1|CLIC2|DMD|GATA4|GJA5|MYBPH|P2RX4|PDE4D|PKP2|SCN10A|SLC8A3|TNNT2|SPHK1|CTNNA3|NPNT	-0.905683	0	16	0	0	-6.64065	6.057146122635579
1	-2.27152	GO:0086004	M1	1	0	GO Biological Processes	19	regulation of cardiac muscle cell contraction	19_GO:0032501 multicellular organismal process	-2.27152	3.196827120279889	3.3563171706177966	30284	36	1842	7	0.3800217155266015	0.14336152611728756	477|487|2626|2702|5144|5318|29119	ATP1A2|ATP2A1|GATA4|GJA5|PDE4D|PKP2|CTNNA3	-0.882633	0	16	0	0	-6.64065	6.057146122635579
1	-2.13017	GO:0090257	M1	1	0	GO Biological Processes	19	regulation of muscle system process	19_GO:0032501 multicellular organismal process	-2.13017	1.6697713083604777	2.7387192445814614	30284	256	1842	26	1.4115092290988056	0.27485912353112907	18|150|477|481|487|490|1193|1756|2626|2660|2702|4608|4656|5025|5144|5318|5465|5756|6336|6547|7139|8877|29119|90523|114907|255743	ABAT|ADRA2A|ATP1A2|ATP1B1|ATP2A1|ATP2B1|CLIC2|DMD|GATA4|MSTN|GJA5|MYBPH|MYOG|P2RX4|PDE4D|PKP2|PPARA|TWF1|SCN10A|SLC8A3|TNNT2|SPHK1|CTNNA3|MLIP|FBXO32|NPNT	-0.785373	0	16	0	0	-6.64065	6.057146122635579
1	-6.51407	GO:0007420	M1	1	0	GO Biological Processes	19	brain development	19_GO:0032502 developmental process	-6.51407	1.7875259602562141	5.538718792525063	30284	745	1842	81	4.397394136807818	0.4777357576302402	18|401|477|648|1272|1312|1398|1497|1767|1901|1943|1952|1959|2019|2020|2247|2302|2637|2648|2662|2746|2890|2902|3014|3065|3212|3213|3400|3746|4211|4487|4512|4538|4838|4915|5309|5453|5455|5457|5649|5663|5992|6326|6387|6496|6656|6657|6659|6666|7314|7474|8195|8321|8655|8877|9723|11166|22930|23017|23236|23657|27089|51075|51434|54510|55122|57050|57463|64398|79147|80031|84750|93986|120892|123016|153090|2…	ABAT|PHOX2A|ATP1A2|BMI1|CNTN1|COMT|CRK|CTNS|DNAH5|S1PR1|EFNA2|CELSR2|EGR2|EN1|EN2|FGF2|FOXJ1|GBX2|KAT2A|GDF10|GLUD1|GRIA1|GRIN1|H2AX|HDAC1|HOXB2|HOXB3|ID4|KCNC1|MEIS1|MSX1|COX1|ND4|NODAL|NTRK2|PITX3|POU3F1|POU3F3|POU4F1|RELN|PSEN1|RFX4|SCN2A|CXCL12|SIX3|SOX1|SOX2|SOX4|SOX12|UBB|WNT5A|MKKS|FZD1|DYNLL1|SPHK1|SEMA3E|SOX21|RAB3GAP1|FAIM2|PLCB1|SLC7A11|UQCRQ|TMX2|ANAPC7|PCDH18|AKIRIN2|UTP3|AMIGO1|PALS…	-4.31047	0	17	1	1	-6.51407	1.820234217465488
1	-6.49425	GO:0060322	M1	1	0	GO Biological Processes	19	head development	19_GO:0032502 developmental process	-6.49425	1.7578240769194	5.510438197879239	30284	795	1842	85	4.614549402823019	0.488833437130582	18|401|477|648|1272|1280|1312|1398|1497|1767|1901|1943|1952|1959|2019|2020|2247|2302|2637|2648|2662|2746|2890|2902|3014|3065|3212|3213|3400|3746|4211|4487|4512|4538|4838|4915|5083|5309|5453|5455|5457|5649|5663|5992|6326|6387|6496|6656|6657|6659|6666|7314|7474|7763|8195|8321|8655|8877|9723|11166|22930|23017|23236|23657|27089|51075|51434|54510|55122|57050|57463|64398|79147|80031|83690|84750|93986|1…	ABAT|PHOX2A|ATP1A2|BMI1|CNTN1|COL2A1|COMT|CRK|CTNS|DNAH5|S1PR1|EFNA2|CELSR2|EGR2|EN1|EN2|FGF2|FOXJ1|GBX2|KAT2A|GDF10|GLUD1|GRIA1|GRIN1|H2AX|HDAC1|HOXB2|HOXB3|ID4|KCNC1|MEIS1|MSX1|COX1|ND4|NODAL|NTRK2|PAX9|PITX3|POU3F1|POU3F3|POU4F1|RELN|PSEN1|RFX4|SCN2A|CXCL12|SIX3|SOX1|SOX2|SOX4|SOX12|UBB|WNT5A|ZFAND5|MKKS|FZD1|DYNLL1|SPHK1|SEMA3E|SOX21|RAB3GAP1|FAIM2|PLCB1|SLC7A11|UQCRQ|TMX2|ANAPC7|PCDH18|AKIRI…	-4.2999	0	17	0	0	-6.51407	1.820234217465488
1	-3.01476	GO:0021537	M1	1	0	GO Biological Processes	19	telencephalon development	19_GO:0032502 developmental process	-3.01476	1.820234217465488	3.5090658255884817	30284	280	1842	31	1.6829533116178068	0.2997130362172346	477|1398|1767|1943|2648|2890|3014|3065|3400|3746|4915|5455|5649|5663|5992|6326|6387|6496|7474|8195|23236|23657|27089|55122|64398|84750|93986|120892|123016|153090|340260	ATP1A2|CRK|DNAH5|EFNA2|KAT2A|GRIA1|H2AX|HDAC1|ID4|KCNC1|NTRK2|POU3F3|RELN|PSEN1|RFX4|SCN2A|CXCL12|SIX3|WNT5A|MKKS|PLCB1|SLC7A11|UQCRQ|AKIRIN2|PALS1|FUT10|FOXP2|LRRK2|TTC8|DAB2IP|UNCX	-1.39535	0	17	0	0	-6.51407	1.820234217465488
1	-2.85229	GO:0030900	M1	1	0	GO Biological Processes	19	forebrain development	19_GO:0032502 developmental process	-2.85229	1.6361015358991389	3.308316851411471	30284	412	1842	41	2.225841476655809	0.3437275527258769	477|1398|1767|1943|2247|2637|2648|2890|3014|3065|3400|3746|4487|4915|5453|5455|5457|5649|5663|5992|6326|6387|6496|6656|6657|7314|7474|8195|9723|22930|23236|23657|27089|55122|64398|84750|93986|120892|123016|153090|340260	ATP1A2|CRK|DNAH5|EFNA2|FGF2|GBX2|KAT2A|GRIA1|H2AX|HDAC1|ID4|KCNC1|MSX1|NTRK2|POU3F1|POU3F3|POU4F1|RELN|PSEN1|RFX4|SCN2A|CXCL12|SIX3|SOX1|SOX2|UBB|WNT5A|MKKS|SEMA3E|RAB3GAP1|PLCB1|SLC7A11|UQCRQ|AKIRIN2|PALS1|FUT10|FOXP2|LRRK2|TTC8|DAB2IP|UNCX	-1.2819	0	17	0	0	-6.51407	1.820234217465488
1	-6.44305	GO:0140053	M1	1	0	GO Biological Processes	19	mitochondrial gene expression	19_GO:0009987 cellular process	-6.44305	2.9593485342019545	6.121997234317694	30284	150	1842	27	1.4657980456026058	0.2800178765909683	7978|9617|9692|10102|11222|22868|29088|51001|51116|54148|54534|54931|54998|55052|55278|57570|60493|64216|64949|64976|64979|64981|78988|79072|79736|90480|118487	MTERF1|MTRF1|PRORP|TSFM|MRPL3|FASTKD2|MRPL15|MTERF3|MRPS2|MRPL39|MRPL50|TRMT10C|AURKAIP1|MRPL20|QRSL1|TRMT5|FASTKD5|TFB2M|MRPS26|MRPL40|MRPL36|MRPL34|MRPL57|FASTKD3|TEFM|GADD45GIP1|CHCHD1	-4.26219	0	18	1	1	-6.44305	2.9593485342019545
1	-4.00346	GO:0032543	M1	1	0	GO Biological Processes	19	mitochondrial translation	19_GO:0009987 cellular process	-4.00346	2.7149986552311502	4.564756214932411	30284	109	1842	18	0.9771986970684039	0.22919979811430818	9617|10102|11222|22868|29088|51116|54148|54534|54998|55052|55278|64949|64976|64979|64981|78988|90480|118487	MTRF1|TSFM|MRPL3|FASTKD2|MRPL15|MRPS2|MRPL39|MRPL50|AURKAIP1|MRPL20|QRSL1|MRPS26|MRPL40|MRPL36|MRPL34|MRPL57|GADD45GIP1|CHCHD1	-2.16984	0	18	0	0	-6.44305	2.9593485342019545
1	-6.16134	GO:0007507	M1	1	0	GO Biological Processes	19	heart development	19_GO:0032502 developmental process	-6.16134	1.877326059759025	5.419597773495865	30284	578	1842	66	3.583061889250814	0.4330709071884525	34|1280|1363|1767|1901|2065|2247|2257|2302|2626|2648|2702|3776|4211|4487|4488|4703|4838|5318|5457|5458|5465|5663|6261|6423|6444|6604|6659|6910|7029|7049|7139|7291|7423|7474|8195|8321|8557|8850|8928|10060|10203|10252|10269|10614|10660|10804|11174|51384|54345|55897|56950|56999|64208|65009|79147|80173|84700|92749|123872|129446|145873|150572|171019|221322|100271849	ACADM|COL2A1|CPE|DNAH5|S1PR1|ERBB3|FGF2|FGF12|FOXJ1|GATA4|KAT2A|GJA5|KCNK2|MEIS1|MSX1|MSX2|NEB|NODAL|PKP2|POU4F1|POU4F2|PPARA|PSEN1|RYR1|SFRP2|SGCD|SMARCD3|SOX4|TBX5|TFDP2|TGFBR3|TNNT2|TWIST1|VEGFB|WNT5A|MKKS|FZD1|TCAP|KAT2B|FOXH1|ABCC9|CALCRL|SPRY1|ZMPSTE24|HEXIM1|LBX1|GJB6|ADAMTS6|WNT16|SOX18|MESP1|SMYD2|ADAMTS9|POPDC3|NDRG4|FKRP|IFT74|MYO18B|DRC1|DNAAF1|XIRP2|MESP2|SMYD1|ADAMTS19|TBC1D32|MEF2B	-4.0021	0	19	1	1	-6.16134	2.7787310180300038
1	-5.67244	GO:0003007	M1	1	0	GO Biological Processes	19	heart morphogenesis	19_GO:0032502 developmental process	-5.67244	2.295511441624157	5.390515195606877	30284	265	1842	37	2.008686210640608	0.3268925525584146	1280|1363|1901|2626|2702|4487|4488|4838|5318|5457|5663|6261|6423|6604|6659|6910|7049|7139|7291|7474|8195|8321|8557|8928|10060|10252|10269|10660|51384|54345|55897|65009|79147|123872|129446|145873|171019	COL2A1|CPE|S1PR1|GATA4|GJA5|MSX1|MSX2|NODAL|PKP2|POU4F1|PSEN1|RYR1|SFRP2|SMARCD3|SOX4|TBX5|TGFBR3|TNNT2|TWIST1|WNT5A|MKKS|FZD1|TCAP|FOXH1|ABCC9|SPRY1|ZMPSTE24|LBX1|WNT16|SOX18|MESP1|NDRG4|FKRP|DNAAF1|XIRP2|MESP2|ADAMTS19	-3.56855	0	19	0	0	-6.16134	2.7787310180300038
1	-3.52002	GO:0003231	M1	1	0	GO Biological Processes	19	cardiac ventricle development	19_GO:0032502 developmental process	-3.52002	2.4215168884512113	4.117479140156372	30284	129	1842	19	1.0314875135722041	0.23541584809546853	1363|2626|2702|3776|5318|5457|6423|6604|6659|6910|7049|7139|7474|8321|8928|10269|55897|129446|171019	CPE|GATA4|GJA5|KCNK2|PKP2|POU4F1|SFRP2|SMARCD3|SOX4|TBX5|TGFBR3|TNNT2|WNT5A|FZD1|FOXH1|ZMPSTE24|MESP1|XIRP2|ADAMTS19	-1.76954	0	19	0	0	-6.16134	2.7787310180300038
1	-2.95314	GO:0003208	M1	1	0	GO Biological Processes	19	cardiac ventricle morphogenesis	19_GO:0032502 developmental process	-2.95314	2.7787310180300038	3.8186224603837062	30284	71	1842	12	0.6514657980456026	0.18744839625535964	1363|2626|5318|5457|6423|6604|6659|6910|7049|7139|8928|55897	CPE|GATA4|PKP2|POU4F1|SFRP2|SMARCD3|SOX4|TBX5|TGFBR3|TNNT2|FOXH1|MESP1	-1.35509	0	19	0	0	-6.16134	2.7787310180300038
1	-2.73444	GO:0003205	M1	1	0	GO Biological Processes	19	cardiac chamber development	19_GO:0032502 developmental process	-2.73444	2.0073100522687675	3.3714892997835237	30284	172	1842	21	1.1400651465798046	0.2473604039574671	1363|2626|2702|3776|4488|5318|5457|6423|6604|6659|6910|7049|7139|7474|8321|8928|10269|11174|55897|129446|171019	CPE|GATA4|GJA5|KCNK2|MSX2|PKP2|POU4F1|SFRP2|SMARCD3|SOX4|TBX5|TGFBR3|TNNT2|WNT5A|FZD1|FOXH1|ZMPSTE24|ADAMTS6|MESP1|XIRP2|ADAMTS19	-1.18767	0	19	0	0	-6.16134	2.7787310180300038
1	-2.6809	GO:0048738	M1	1	0	GO Biological Processes	19	cardiac muscle tissue development	19_GO:0032502 developmental process	-2.6809	1.9194872049251255	3.2949858617153707	30284	197	1842	23	1.248642779587405	0.25872942822409384	34|1901|2626|2702|4211|4487|4488|4703|5318|5457|6444|6910|7049|7139|8557|8928|10269|10804|55897|56999|65009|84700|129446	ACADM|S1PR1|GATA4|GJA5|MEIS1|MSX1|MSX2|NEB|PKP2|POU4F1|SGCD|TBX5|TGFBR3|TNNT2|TCAP|FOXH1|ZMPSTE24|GJB6|MESP1|ADAMTS9|NDRG4|MYO18B|XIRP2	-1.15523	0	19	0	0	-6.16134	2.7787310180300038
1	-2.35009	GO:0060415	M1	1	0	GO Biological Processes	19	muscle tissue morphogenesis	19_GO:0032502 developmental process	-2.35009	2.477384617672869	3.2161526052163243	30284	73	1842	11	0.5971769815418024	0.17951720420412165	1901|4638|5318|5457|7049|7139|8321|8557|8928|29895|129446	S1PR1|MYLK|PKP2|POU4F1|TGFBR3|TNNT2|FZD1|TCAP|FOXH1|MYL11|XIRP2	-0.937115	0	19	0	0	-6.16134	2.7787310180300038
1	-2.00912	GO:0048644	M1	1	0	GO Biological Processes	19	muscle organ morphogenesis	19_GO:0032502 developmental process	-2.00912	2.232704655433573	2.8270969327950772	30284	81	1842	11	0.5971769815418024	0.17951720420412165	1901|4638|5318|5457|7049|7139|8321|8557|8928|29895|129446	S1PR1|MYLK|PKP2|POU4F1|TGFBR3|TNNT2|FZD1|TCAP|FOXH1|MYL11|XIRP2	-0.706687	0	19	0	0	-6.16134	2.7787310180300038
1	-5.55703	GO:0042326	M1	1	0	GO Biological Processes	19	negative regulation of phosphorylation	19_GO:0048519 negative regulation of biological process	-5.55703	2.4006514657980453	5.378590182126883	30284	226	1842	33	1.791530944625407	0.30905929854977926	348|1028|1029|1756|3301|3315|3623|3642|4690|5071|5144|5753|6423|6456|6547|7498|8613|8651|8655|9479|9770|10253|22843|23411|25937|55861|58533|79643|80243|84619|142679|153090|401265	APOE|CDKN1C|CDKN2A|DMD|DNAJA1|HSPB1|INHA|INSM1|NCK1|PRKN|PDE4D|PTK6|SFRP2|SH3GL2|SLC8A3|XDH|PLPP3|SOCS1|DYNLL1|MAPK8IP1|RASSF2|SPRY2|PPM1E|SIRT1|WWTR1|DBNDD2|SNX6|CHMP6|PREX2|ZGPAT|DUSP19|DAB2IP|KLHL31	-3.47132	0	20	1	1	-5.55703	2.4006514657980453
1	-5.21932	GO:0031400	M1	1	0	GO Biological Processes	19	negative regulation of protein modification process	19_GO:0048519 negative regulation of biological process	-5.21932	2.099918482213225	5.041787810007897	30284	321	1842	41	2.225841476655809	0.3437275527258769	348|575|819|1028|1029|1756|3301|3315|3642|4690|5071|5144|5753|6423|6456|6547|6659|6737|7498|8613|8651|8878|9479|9770|10253|22843|23411|25937|28999|54765|55861|56271|58533|79643|80243|84101|84619|131377|142679|153090|401265	APOE|ADGRB1|CAMLG|CDKN1C|CDKN2A|DMD|DNAJA1|HSPB1|INSM1|NCK1|PRKN|PDE4D|PTK6|SFRP2|SH3GL2|SLC8A3|SOX4|TRIM21|XDH|PLPP3|SOCS1|SQSTM1|MAPK8IP1|RASSF2|SPRY2|PPM1E|SIRT1|WWTR1|KLF15|TRIM44|DBNDD2|BEX4|SNX6|CHMP6|PREX2|USP44|ZGPAT|KLHL40|DUSP19|DAB2IP|KLHL31	-3.18397	0	20	0	0	-5.55703	2.4006514657980453
1	-4.92243	GO:0001933	M1	1	0	GO Biological Processes	19	negative regulation of protein phosphorylation	19_GO:0048519 negative regulation of biological process	-4.92243	2.348689312858694	4.9910297774912875	30284	210	1842	30	1.6286644951140066	0.2949207198293577	348|1028|1029|1756|3301|3315|3642|4690|5071|5144|5753|6423|6456|6547|7498|8613|8651|9479|9770|10253|22843|25937|55861|58533|79643|80243|84619|142679|153090|401265	APOE|CDKN1C|CDKN2A|DMD|DNAJA1|HSPB1|INSM1|NCK1|PRKN|PDE4D|PTK6|SFRP2|SH3GL2|SLC8A3|XDH|PLPP3|SOCS1|MAPK8IP1|RASSF2|SPRY2|PPM1E|WWTR1|DBNDD2|SNX6|CHMP6|PREX2|ZGPAT|DUSP19|DAB2IP|KLHL31	-2.9304	0	20	0	0	-5.55703	2.4006514657980453
1	-4.61336	GO:0042325	M1	1	0	GO Biological Processes	19	regulation of phosphorylation	19_GO:0050789 regulation of biological process	-4.61336	1.6582964889059941	4.464707239725379	30284	694	1842	70	3.800217155266015	0.44549869889405885	150|348|1028|1029|1601|1756|2043|2246|2247|2621|3059|3301|3315|3623|3642|4254|4690|4915|4921|5028|5071|5144|5649|5663|5753|5912|6423|6456|6547|6773|7423|7474|7498|8099|8503|8613|8651|8655|8877|9368|9479|9618|9770|10253|10333|10457|10899|11146|22843|23411|23568|25937|28984|29950|51378|55861|57091|58533|65018|79643|80243|83666|83853|84619|120892|133396|142679|153090|219736|401265	ADRA2A|APOE|CDKN1C|CDKN2A|DAB2|DMD|EPHA4|FGF1|FGF2|GAS6|HCLS1|DNAJA1|HSPB1|INHA|INSM1|KITLG|NCK1|NTRK2|DDR2|P2RY1|PRKN|PDE4D|RELN|PSEN1|PTK6|RAP2B|SFRP2|SH3GL2|SLC8A3|STAT2|VEGFB|WNT5A|XDH|CDK2AP1|PIK3R3|PLPP3|SOCS1|DYNLL1|SPHK1|NHERF1|MAPK8IP1|TRAF4|RASSF2|SPRY2|TLR6|GPNMB|JTB|GLMN|PPM1E|SIRT1|ARL2BP|WWTR1|RGCC|SERTAD1|ANGPT4|DBNDD2|CASS4|SNX6|PINK1|CHMP6|PREX2|PARP9|ROPN1L|ZGPAT|LRRK2|IL31RA|DU…	-2.69413	0	20	0	0	-5.55703	2.4006514657980453
1	-4.59905	GO:0001932	M1	1	0	GO Biological Processes	19	regulation of protein phosphorylation	19_GO:0050789 regulation of biological process	-4.59905	1.6849292896594976	4.471093660313895	30284	644	1842	66	3.583061889250814	0.4330709071884525	150|348|1028|1029|1601|1756|2043|2246|2247|2621|3059|3301|3315|3642|4254|4690|4915|4921|5028|5071|5144|5649|5753|5912|6423|6456|6547|6773|7423|7474|7498|8099|8503|8613|8651|8877|9368|9479|9618|9770|10253|10333|10457|10899|22843|23411|23568|25937|28984|29950|51378|55861|57091|58533|65018|79643|80243|83666|83853|84619|120892|133396|142679|153090|219736|401265	ADRA2A|APOE|CDKN1C|CDKN2A|DAB2|DMD|EPHA4|FGF1|FGF2|GAS6|HCLS1|DNAJA1|HSPB1|INSM1|KITLG|NCK1|NTRK2|DDR2|P2RY1|PRKN|PDE4D|RELN|PTK6|RAP2B|SFRP2|SH3GL2|SLC8A3|STAT2|VEGFB|WNT5A|XDH|CDK2AP1|PIK3R3|PLPP3|SOCS1|SPHK1|NHERF1|MAPK8IP1|TRAF4|RASSF2|SPRY2|TLR6|GPNMB|JTB|PPM1E|SIRT1|ARL2BP|WWTR1|RGCC|SERTAD1|ANGPT4|DBNDD2|CASS4|SNX6|PINK1|CHMP6|PREX2|PARP9|ROPN1L|ZGPAT|LRRK2|IL31RA|DUSP19|DAB2IP|STOX1|KLHL31	-2.68225	0	20	0	0	-5.55703	2.4006514657980453
1	-4.28337	GO:0010563	M1	1	0	GO Biological Processes	19	negative regulation of phosphorus metabolic process	19_GO:0048519 negative regulation of biological process	-4.28337	2.062686555204314	4.471974541931314	30284	271	1842	34	1.8458197611292073	0.3136203482998559	348|1028|1029|1756|3301|3315|3623|3642|4690|5071|5144|5465|5753|6423|6456|6547|7498|8613|8651|8655|9479|9770|10253|22843|23411|25937|55861|58533|79643|80243|84619|142679|153090|401265	APOE|CDKN1C|CDKN2A|DMD|DNAJA1|HSPB1|INHA|INSM1|NCK1|PRKN|PDE4D|PPARA|PTK6|SFRP2|SH3GL2|SLC8A3|XDH|PLPP3|SOCS1|DYNLL1|MAPK8IP1|RASSF2|SPRY2|PPM1E|SIRT1|WWTR1|DBNDD2|SNX6|CHMP6|PREX2|ZGPAT|DUSP19|DAB2IP|KLHL31	-2.40132	0	20	0	0	-5.55703	2.4006514657980453
1	-4.28337	GO:0045936	M1	1	0	GO Biological Processes	19	negative regulation of phosphate metabolic process	19_GO:0048519 negative regulation of biological process	-4.28337	2.062686555204314	4.471974541931314	30284	271	1842	34	1.8458197611292073	0.3136203482998559	348|1028|1029|1756|3301|3315|3623|3642|4690|5071|5144|5465|5753|6423|6456|6547|7498|8613|8651|8655|9479|9770|10253|22843|23411|25937|55861|58533|79643|80243|84619|142679|153090|401265	APOE|CDKN1C|CDKN2A|DMD|DNAJA1|HSPB1|INHA|INSM1|NCK1|PRKN|PDE4D|PPARA|PTK6|SFRP2|SH3GL2|SLC8A3|XDH|PLPP3|SOCS1|DYNLL1|MAPK8IP1|RASSF2|SPRY2|PPM1E|SIRT1|WWTR1|DBNDD2|SNX6|CHMP6|PREX2|ZGPAT|DUSP19|DAB2IP|KLHL31	-2.40132	0	20	0	0	-5.55703	2.4006514657980453
1	-3.9401	GO:0051248	M1	1	0	GO Biological Processes	19	negative regulation of protein metabolic process	19_GO:0048519 negative regulation of biological process	-3.9401	1.5557814118424595	4.007244670919563	30284	782	1842	74	4.017372421281216	0.45753313482879016	348|575|819|1028|1029|1191|1656|1728|1756|1910|1965|1979|2043|2619|2621|3077|3301|3315|3642|4690|4915|5071|5144|5610|5663|5753|5806|5813|5814|6423|6456|6547|6653|6659|6737|7079|7498|8613|8651|8724|8878|9479|9770|10062|10253|22843|23409|23411|25937|26022|28999|51374|54765|55170|55861|56271|58533|79643|79886|80243|84101|84619|92196|115416|120892|131377|131405|132864|142679|153090|258010|282679|3407…	APOE|ADGRB1|CAMLG|CDKN1C|CDKN2A|CLU|DDX6|NQO1|DMD|EDNRB|EIF2S1|EIF4EBP2|EPHA4|GAS1|GAS6|HFE|DNAJA1|HSPB1|INSM1|NCK1|NTRK2|PRKN|PDE4D|EIF2AK2|PSEN1|PTK6|PTX3|PURA|PURB|SFRP2|SH3GL2|SLC8A3|SORL1|SOX4|TRIM21|TIMP4|XDH|PLPP3|SOCS1|SNX3|SQSTM1|MAPK8IP1|RASSF2|NR1H3|SPRY2|PPM1E|SIRT4|SIRT1|WWTR1|TMEM98|KLF15|ATRAID|TRIM44|PRMT6|DBNDD2|BEX4|SNX6|CHMP6|CAAP1|PREX2|USP44|ZGPAT|DAPL1|MALSU1|LRRK2|KLHL40|TR…	-2.11827	0	20	0	0	-5.55703	2.4006514657980453
1	-3.09085	GO:0051338	M1	1	0	GO Biological Processes	19	regulation of transferase activity	19_GO:0065007 biological regulation	-3.09085	1.6299093938372833	3.4797452518660545	30284	464	1842	46	2.49728555917481	0.36357803926672294	150|185|335|348|648|1028|1029|2043|2246|2247|2621|3301|3315|4921|5071|5649|5753|5912|6547|7474|8850|9368|9479|9618|9770|10333|10899|22843|23411|25937|28984|29950|55527|55861|57091|58533|65018|79643|80243|84101|84619|120892|142679|153090|219736|339123	ADRA2A|AGTR1|APOA1|APOE|BMI1|CDKN1C|CDKN2A|EPHA4|FGF1|FGF2|GAS6|DNAJA1|HSPB1|DDR2|PRKN|RELN|PTK6|RAP2B|SLC8A3|WNT5A|KAT2B|NHERF1|MAPK8IP1|TRAF4|RASSF2|TLR6|JTB|PPM1E|SIRT1|WWTR1|RGCC|SERTAD1|FEM1A|DBNDD2|CASS4|SNX6|PINK1|CHMP6|PREX2|USP44|ZGPAT|LRRK2|DUSP19|DAB2IP|STOX1|JMJD8	-1.4464	0	20	0	0	-5.55703	2.4006514657980453
1	-2.9539	GO:0045859	M1	1	0	GO Biological Processes	19	regulation of protein kinase activity	19_GO:0050789 regulation of biological process	-2.9539	1.6930931089984078	3.408980018089278	30284	369	1842	38	2.0629750271444083	0.33118878821220654	150|348|1028|1029|2043|2246|2247|2621|3301|3315|4921|5649|5753|5912|6547|7474|9368|9479|9618|9770|10333|10899|22843|23411|25937|28984|29950|55861|57091|58533|65018|79643|80243|84619|120892|142679|153090|219736	ADRA2A|APOE|CDKN1C|CDKN2A|EPHA4|FGF1|FGF2|GAS6|DNAJA1|HSPB1|DDR2|RELN|PTK6|RAP2B|SLC8A3|WNT5A|NHERF1|MAPK8IP1|TRAF4|RASSF2|TLR6|JTB|PPM1E|SIRT1|WWTR1|RGCC|SERTAD1|DBNDD2|CASS4|SNX6|PINK1|CHMP6|PREX2|ZGPAT|LRRK2|DUSP19|DAB2IP|STOX1	-1.35509	0	20	0	0	-5.55703	2.4006514657980453
1	-2.64286	GO:0043549	M1	1	0	GO Biological Processes	19	regulation of kinase activity	19_GO:0050789 regulation of biological process	-2.64286	1.6150936584645428	3.139493124460645	30284	397	1842	39	2.1172638436482085	0.3354252314222976	150|348|1028|1029|2043|2246|2247|2621|3301|3315|4921|5071|5649|5753|5912|6547|7474|9368|9479|9618|9770|10333|10899|22843|23411|25937|28984|29950|55861|57091|58533|65018|79643|80243|84619|120892|142679|153090|219736	ADRA2A|APOE|CDKN1C|CDKN2A|EPHA4|FGF1|FGF2|GAS6|DNAJA1|HSPB1|DDR2|PRKN|RELN|PTK6|RAP2B|SLC8A3|WNT5A|NHERF1|MAPK8IP1|TRAF4|RASSF2|TLR6|JTB|PPM1E|SIRT1|WWTR1|RGCC|SERTAD1|DBNDD2|CASS4|SNX6|PINK1|CHMP6|PREX2|ZGPAT|LRRK2|DUSP19|DAB2IP|STOX1	-1.13404	0	20	0	0	-5.55703	2.4006514657980453
1	-2.53609	GO:0033673	M1	1	0	GO Biological Processes	19	negative regulation of kinase activity	19_GO:0048519 negative regulation of biological process	-2.53609	2.055103148751357	3.229748731445862	30284	144	1842	18	0.9771986970684039	0.22919979811430818	348|1028|1029|3301|3315|5071|5753|6547|9479|22843|25937|55861|58533|79643|80243|84619|142679|153090	APOE|CDKN1C|CDKN2A|DNAJA1|HSPB1|PRKN|PTK6|SLC8A3|MAPK8IP1|PPM1E|WWTR1|DBNDD2|SNX6|CHMP6|PREX2|ZGPAT|DUSP19|DAB2IP	-1.06037	0	20	0	0	-5.55703	2.4006514657980453
1	-2.4264	GO:0006469	M1	1	0	GO Biological Processes	19	negative regulation of protein kinase activity	19_GO:0048519 negative regulation of biological process	-2.4264	2.055103148751357	3.1383351075408723	30284	136	1842	17	0.9229098805646037	0.22280321652680132	348|1028|1029|3301|3315|5753|6547|9479|22843|25937|55861|58533|79643|80243|84619|142679|153090	APOE|CDKN1C|CDKN2A|DNAJA1|HSPB1|PTK6|SLC8A3|MAPK8IP1|PPM1E|WWTR1|DBNDD2|SNX6|CHMP6|PREX2|ZGPAT|DUSP19|DAB2IP	-0.976952	0	20	0	0	-5.55703	2.4006514657980453
1	-2.34565	GO:0010562	M1	1	0	GO Biological Processes	19	positive regulation of phosphorus metabolic process	19_GO:0048518 positive regulation of biological process	-2.34565	1.500683840873202	2.8523885812811636	30284	493	1842	45	2.44299674267101	0.35970448812097905	117|150|1601|2043|2246|2247|2621|3059|3973|4254|4718|4915|4921|5028|5465|5649|5663|5745|6423|7423|7474|8099|8503|8613|8850|8877|9618|9770|10253|10333|10457|10899|11146|23411|23568|28984|51378|57091|65018|83666|120892|133396|142679|153090|219736	ADCYAP1R1|ADRA2A|DAB2|EPHA4|FGF1|FGF2|GAS6|HCLS1|LHCGR|KITLG|NDUFC2|NTRK2|DDR2|P2RY1|PPARA|RELN|PSEN1|PTH1R|SFRP2|VEGFB|WNT5A|CDK2AP1|PIK3R3|PLPP3|KAT2B|SPHK1|TRAF4|RASSF2|SPRY2|TLR6|GPNMB|JTB|GLMN|SIRT1|ARL2BP|RGCC|ANGPT4|CASS4|PINK1|PARP9|LRRK2|IL31RA|DUSP19|DAB2IP|STOX1	-0.937115	0	20	0	0	-5.55703	2.4006514657980453
1	-2.34565	GO:0045937	M1	1	0	GO Biological Processes	19	positive regulation of phosphate metabolic process	19_GO:0048518 positive regulation of biological process	-2.34565	1.500683840873202	2.8523885812811636	30284	493	1842	45	2.44299674267101	0.35970448812097905	117|150|1601|2043|2246|2247|2621|3059|3973|4254|4718|4915|4921|5028|5465|5649|5663|5745|6423|7423|7474|8099|8503|8613|8850|8877|9618|9770|10253|10333|10457|10899|11146|23411|23568|28984|51378|57091|65018|83666|120892|133396|142679|153090|219736	ADCYAP1R1|ADRA2A|DAB2|EPHA4|FGF1|FGF2|GAS6|HCLS1|LHCGR|KITLG|NDUFC2|NTRK2|DDR2|P2RY1|PPARA|RELN|PSEN1|PTH1R|SFRP2|VEGFB|WNT5A|CDK2AP1|PIK3R3|PLPP3|KAT2B|SPHK1|TRAF4|RASSF2|SPRY2|TLR6|GPNMB|JTB|GLMN|SIRT1|ARL2BP|RGCC|ANGPT4|CASS4|PINK1|PARP9|LRRK2|IL31RA|DUSP19|DAB2IP|STOX1	-0.937115	0	20	0	0	-5.55703	2.4006514657980453
1	-2.19375	GO:0051348	M1	1	0	GO Biological Processes	19	negative regulation of transferase activity	19_GO:0065007 biological regulation	-2.19375	1.8705130455700973	2.870726776229824	30284	167	1842	19	1.0314875135722041	0.23541584809546853	348|1028|1029|3301|3315|5071|5753|6547|9479|22843|25937|55861|58533|79643|80243|84101|84619|142679|153090	APOE|CDKN1C|CDKN2A|DNAJA1|HSPB1|PRKN|PTK6|SLC8A3|MAPK8IP1|PPM1E|WWTR1|DBNDD2|SNX6|CHMP6|PREX2|USP44|ZGPAT|DUSP19|DAB2IP	-0.829882	0	20	0	0	-5.55703	2.4006514657980453
1	-5.50409	GO:0048880	M1	1	0	GO Biological Processes	19	sensory system development	19_GO:0032502 developmental process	-5.50409	1.9856069070061422	5.138667208632485	30284	414	1842	50	2.7144408251900107	0.37863396211493333	362|658|712|1028|1415|1417|1497|2295|3065|4124|4211|4915|5146|5309|5316|5457|5458|5663|6096|6297|6496|6604|6656|6657|6659|6666|7068|7291|7474|9706|10220|11145|22930|22989|23424|23657|30813|51384|56999|57381|64093|79147|84189|84465|91851|123016|130557|196740|221322|221935	AQP5|BMPR1B|C1QA|CDKN1C|CRYBB2|CRYBB3|CTNS|FOXF2|HDAC1|MAN2A1|MEIS1|NTRK2|PDE6C|PITX3|PKNOX1|POU4F1|POU4F2|PSEN1|RORB|SALL2|SIX3|SMARCD3|SOX1|SOX2|SOX4|SOX12|THRB|TWIST1|WNT5A|ULK2|GDF11|PLAAT3|RAB3GAP1|MYH15|TDRD7|SLC7A11|VSX1|WNT16|ADAMTS9|RHOJ|SMOC1|FKRP|SLITRK6|MEGF11|CHRDL1|TTC8|ZNF513|VSTM4|TBC1D32|SDK1	-3.42782	0	21	1	1	-5.50409	2.760138535549268
1	-5.09355	GO:0007423	M1	1	0	GO Biological Processes	19	sensory organ development	19_GO:0032502 developmental process	-5.09355	1.7547678774231619	4.7884051164388906	30284	609	1842	65	3.528773072747014	0.4298985234122199	362|658|1028|1280|1415|1417|1497|2043|2247|2295|2637|2706|3065|3229|3776|4124|4211|4487|4915|5146|5309|5316|5396|5458|5663|6096|6297|6496|6604|6656|6657|6659|6666|7068|7291|7474|8557|9368|10220|10253|10736|10804|11145|22930|22989|23424|23657|27319|30813|51384|56999|57381|64093|79147|84189|84465|91851|123016|130557|196740|219736|221322|221935|259236|389207	AQP5|BMPR1B|CDKN1C|COL2A1|CRYBB2|CRYBB3|CTNS|EPHA4|FGF2|FOXF2|GBX2|GJB2|HDAC1|HOXC13|KCNK2|MAN2A1|MEIS1|MSX1|NTRK2|PDE6C|PITX3|PKNOX1|PRRX1|POU4F2|PSEN1|RORB|SALL2|SIX3|SMARCD3|SOX1|SOX2|SOX4|SOX12|THRB|TWIST1|WNT5A|TCAP|NHERF1|GDF11|SPRY2|SIX2|GJB6|PLAAT3|RAB3GAP1|MYH15|TDRD7|SLC7A11|BHLHE22|VSX1|WNT16|ADAMTS9|RHOJ|SMOC1|FKRP|SLITRK6|MEGF11|CHRDL1|TTC8|ZNF513|VSTM4|STOX1|TBC1D32|SDK1|TMIE|GRXCR1	-3.07069	0	21	0	0	-5.50409	2.760138535549268
1	-5.06126	GO:0048593	M1	1	0	GO Biological Processes	19	camera-type eye morphogenesis	19_GO:0032502 developmental process	-5.06126	2.760138535549268	5.254716371504524	30284	137	1842	23	1.248642779587405	0.25872942822409384	362|2295|4124|4211|4915|5146|5309|6096|6496|6656|6659|6666|7068|7291|7474|10220|23424|30813|51384|56999|84465|123016|221935	AQP5|FOXF2|MAN2A1|MEIS1|NTRK2|PDE6C|PITX3|RORB|SIX3|SOX1|SOX4|SOX12|THRB|TWIST1|WNT5A|GDF11|TDRD7|VSX1|WNT16|ADAMTS9|MEGF11|TTC8|SDK1	-3.04452	0	21	0	0	-5.50409	2.760138535549268
1	-5.03141	GO:0150063	M1	1	0	GO Biological Processes	19	visual system development	19_GO:0032502 developmental process	-5.03141	1.9389670985762189	4.853368656289152	30284	407	1842	48	2.6058631921824102	0.37119096718011263	362|658|712|1028|1415|1417|1497|2295|3065|4124|4211|4915|5146|5309|5316|5458|5663|6096|6297|6496|6604|6656|6657|6659|6666|7068|7291|7474|10220|11145|22930|22989|23424|23657|30813|51384|56999|57381|64093|79147|84189|84465|91851|123016|130557|196740|221322|221935	AQP5|BMPR1B|C1QA|CDKN1C|CRYBB2|CRYBB3|CTNS|FOXF2|HDAC1|MAN2A1|MEIS1|NTRK2|PDE6C|PITX3|PKNOX1|POU4F2|PSEN1|RORB|SALL2|SIX3|SMARCD3|SOX1|SOX2|SOX4|SOX12|THRB|TWIST1|WNT5A|GDF11|PLAAT3|RAB3GAP1|MYH15|TDRD7|SLC7A11|VSX1|WNT16|ADAMTS9|RHOJ|SMOC1|FKRP|SLITRK6|MEGF11|CHRDL1|TTC8|ZNF513|VSTM4|TBC1D32|SDK1	-3.01769	0	21	0	0	-5.50409	2.760138535549268
1	-4.85868	GO:0043010	M1	1	0	GO Biological Processes	19	camera-type eye development	19_GO:0032502 developmental process	-4.85868	1.9914238962548363	4.781802679502483	30284	355	1842	43	2.3344191096634095	0.3518158251170799	362|658|1028|1415|1417|1497|2295|3065|4124|4211|4915|5146|5309|5316|5458|5663|6096|6496|6604|6656|6659|6666|7068|7291|7474|10220|11145|22930|22989|23424|23657|30813|51384|56999|57381|79147|84189|84465|123016|130557|196740|221322|221935	AQP5|BMPR1B|CDKN1C|CRYBB2|CRYBB3|CTNS|FOXF2|HDAC1|MAN2A1|MEIS1|NTRK2|PDE6C|PITX3|PKNOX1|POU4F2|PSEN1|RORB|SIX3|SMARCD3|SOX1|SOX4|SOX12|THRB|TWIST1|WNT5A|GDF11|PLAAT3|RAB3GAP1|MYH15|TDRD7|SLC7A11|VSX1|WNT16|ADAMTS9|RHOJ|FKRP|SLITRK6|MEGF11|TTC8|ZNF513|VSTM4|TBC1D32|SDK1	-2.87972	0	21	0	0	-5.50409	2.760138535549268
1	-4.81401	GO:0001654	M1	1	0	GO Biological Processes	19	eye development	19_GO:0032502 developmental process	-4.81401	1.9174163372965514	4.7183007973571796	30284	403	1842	47	2.55157437567861	0.36740639953274085	362|658|1028|1415|1417|1497|2295|3065|4124|4211|4915|5146|5309|5316|5458|5663|6096|6297|6496|6604|6656|6657|6659|6666|7068|7291|7474|10220|11145|22930|22989|23424|23657|30813|51384|56999|57381|64093|79147|84189|84465|91851|123016|130557|196740|221322|221935	AQP5|BMPR1B|CDKN1C|CRYBB2|CRYBB3|CTNS|FOXF2|HDAC1|MAN2A1|MEIS1|NTRK2|PDE6C|PITX3|PKNOX1|POU4F2|PSEN1|RORB|SALL2|SIX3|SMARCD3|SOX1|SOX2|SOX4|SOX12|THRB|TWIST1|WNT5A|GDF11|PLAAT3|RAB3GAP1|MYH15|TDRD7|SLC7A11|VSX1|WNT16|ADAMTS9|RHOJ|SMOC1|FKRP|SLITRK6|MEGF11|CHRDL1|TTC8|ZNF513|VSTM4|TBC1D32|SDK1	-2.85009	0	21	0	0	-5.50409	2.760138535549268
1	-4.62609	GO:0090596	M1	1	0	GO Biological Processes	19	sensory organ morphogenesis	19_GO:0032502 developmental process	-4.62609	2.0914123916621583	4.694382009571605	30284	283	1842	36	1.9543973941368078	0.3225341351186879	362|1280|2295|2637|3065|3229|4124|4211|4487|4915|5146|5309|5396|6096|6496|6656|6659|6666|7068|7291|7474|8557|9368|10220|10253|10736|10804|23424|30813|51384|56999|84189|84465|123016|221935|259236	AQP5|COL2A1|FOXF2|GBX2|HDAC1|HOXC13|MAN2A1|MEIS1|MSX1|NTRK2|PDE6C|PITX3|PRRX1|RORB|SIX3|SOX1|SOX4|SOX12|THRB|TWIST1|WNT5A|TCAP|NHERF1|GDF11|SPRY2|SIX2|GJB6|TDRD7|VSX1|WNT16|ADAMTS9|SLITRK6|MEGF11|TTC8|SDK1|TMIE	-2.70199	0	21	0	0	-5.50409	2.760138535549268
1	-3.72316	GO:0048592	M1	1	0	GO Biological Processes	19	eye morphogenesis	19_GO:0032502 developmental process	-3.72316	2.2779456588569262	4.201627643406505	30284	166	1842	23	1.248642779587405	0.25872942822409384	362|2295|4124|4211|4915|5146|5309|6096|6496|6656|6659|6666|7068|7291|7474|10220|23424|30813|51384|56999|84465|123016|221935	AQP5|FOXF2|MAN2A1|MEIS1|NTRK2|PDE6C|PITX3|RORB|SIX3|SOX1|SOX4|SOX12|THRB|TWIST1|WNT5A|GDF11|TDRD7|VSX1|WNT16|ADAMTS9|MEGF11|TTC8|SDK1	-1.93154	0	21	0	0	-5.50409	2.760138535549268
1	-3.28755	GO:0002088	M1	1	0	GO Biological Processes	19	lens development in camera-type eye	19_GO:0032502 developmental process	-3.28755	2.740137531668476	4.064283001077469	30284	84	1842	14	0.760043431053203	0.20235674023700032	1415|1417|1497|4211|5309|6496|6656|7474|11145|23424|23657|56999|84189|221322	CRYBB2|CRYBB3|CTNS|MEIS1|PITX3|SIX3|SOX1|WNT5A|PLAAT3|TDRD7|SLC7A11|ADAMTS9|SLITRK6|TBC1D32	-1.59075	0	21	0	0	-5.50409	2.760138535549268
1	-5.30391	GO:0043524	M1	1	0	GO Biological Processes	19	negative regulation of neuron apoptotic process	19_GO:0048519 negative regulation of biological process	-5.30391	2.5959197668438194	5.325940277454959	30284	171	1842	27	1.4657980456026058	0.2800178765909683	1051|1191|2019|2020|2043|2065|2247|2730|2896|2898|4880|4915|5071|5457|5663|5803|7423|8321|9723|23017|23411|51542|54463|57215|58533|64802|65018	CEBPB|CLU|EN1|EN2|EPHA4|ERBB3|FGF2|GCLM|GRN|GRIK2|NPPC|NTRK2|PRKN|POU4F1|PSEN1|PTPRZ1|VEGFB|FZD1|SEMA3E|FAIM2|SIRT1|VPS54|RETREG1|THAP11|SNX6|NMNAT1|PINK1	-3.2514	0	22	1	1	-5.30391	2.5959197668438194
1	-4.07154	GO:0043523	M1	1	0	GO Biological Processes	19	regulation of neuron apoptotic process	19_GO:0050789 regulation of biological process	-4.07154	2.0631623767856766	4.338738242535705	30284	255	1842	32	1.737242128121607	0.30442466570624405	1051|1191|1728|2019|2020|2043|2065|2247|2730|2896|2898|4880|4915|5071|5309|5457|5663|5803|7314|7423|8321|8837|9723|23017|23411|27113|51542|54463|57215|58533|64802|65018	CEBPB|CLU|NQO1|EN1|EN2|EPHA4|ERBB3|FGF2|GCLM|GRN|GRIK2|NPPC|NTRK2|PRKN|PITX3|POU4F1|PSEN1|PTPRZ1|UBB|VEGFB|FZD1|CFLAR|SEMA3E|FAIM2|SIRT1|BBC3|VPS54|RETREG1|THAP11|SNX6|NMNAT1|PINK1	-2.22168	0	22	0	0	-5.30391	2.5959197668438194
1	-5.3029	GO:0044273	M1	1	0	GO Biological Processes	19	sulfur compound catabolic process	19_GO:0009987 cellular process	-5.3029	4.361851581023289	5.993572803026952	30284	49	1842	13	0.7057546145494028	0.19504916259770638	189|215|2799|3073|3425|4357|7263|8803|23417|64174|283927|390916|494143	AGXT|ABCD1|GNS|HEXA|IDUA|MPST|TST|SUCLA2|MLYCD|DPEP2|NUDT7|NUDT19|CHAC2	-3.2514	0	23	1	1	-5.3029	4.361851581023289
1	-5.14673	GO:0043603	M1	1	0	GO Biological Processes	19	amide metabolic process	19_GO:0009987 cellular process	-5.14673	1.9582124295794567	4.9281163706384605	30284	403	1842	48	2.6058631921824102	0.37119096718011263	215|1363|1497|1738|2730|2941|3073|3141|3295|5066|5663|6296|6609|6610|7498|7903|8611|8613|8803|10020|10351|10715|11145|23417|23657|25974|27344|51102|56922|64087|64174|79717|83464|84532|84693|84869|94101|113235|132789|138199|169026|197322|204219|222236|283927|284439|390916|494143	ABCD1|CPE|CTNS|DLD|GCLM|GSTA4|HEXA|HLCS|HSD17B4|PAM|PSEN1|ACSM3|SMPD1|SMPD2|XDH|ST8SIA4|PLPP1|PLPP3|SUCLA2|GNE|ABCA8|CERS1|PLAAT3|MLYCD|SLC7A11|MMACHC|PCSK1N|MECR|MCCC1|MCCC2|DPEP2|PPCS|APH1B|ACSS1|MCEE|CBR4|ORMDL1|SLC46A1|GNPDA2|CARNMT1|SLC30A8|ACSF3|CERS3|NAPEPLD|NUDT7|SLC25A42|NUDT19|CHAC2	-3.12078	0	23	0	0	-5.3029	4.361851581023289
1	-4.66462	GO:0006790	M1	1	0	GO Biological Processes	19	sulfur compound metabolic process	19_GO:0009987 cellular process	-4.66462	2.0111101149860375	4.678292448008854	30284	327	1842	40	2.1715526601520088	0.33960411986584044	189|215|1497|1738|1910|2730|2799|2941|3073|3141|3295|3425|4357|4482|6296|6821|7263|8803|9435|23382|23417|23657|25974|55256|55501|56548|56922|64087|64174|64377|79717|84532|84693|84869|126792|197322|283927|347734|390916|494143	AGXT|ABCD1|CTNS|DLD|EDNRB|GCLM|GNS|GSTA4|HEXA|HLCS|HSD17B4|IDUA|MPST|MSRA|ACSM3|SUOX|TST|SUCLA2|CHST2|AHCYL2|MLYCD|SLC7A11|MMACHC|ADI1|CHST12|CHST7|MCCC1|MCCC2|DPEP2|CHST8|PPCS|ACSS1|MCEE|CBR4|B3GALT6|ACSF3|NUDT7|SLC35B2|NUDT19|CHAC2	-2.73059	0	23	0	0	-5.3029	4.361851581023289
1	-2.42953	GO:0006637	M1	1	0	GO Biological Processes	19	acyl-CoA metabolic process	19_GO:0009987 cellular process	-2.42953	2.3231600811971864	3.2346296076552528	30284	92	1842	13	0.7057546145494028	0.19504916259770638	215|1738|3295|6296|8803|23417|79717|84532|84693|84869|197322|283927|390916	ABCD1|DLD|HSD17B4|ACSM3|SUCLA2|MLYCD|PPCS|ACSS1|MCEE|CBR4|ACSF3|NUDT7|NUDT19	-0.979265	0	23	0	0	-5.3029	4.361851581023289
1	-2.42953	GO:0035383	M1	1	0	GO Biological Processes	19	thioester metabolic process	19_GO:0009987 cellular process	-2.42953	2.3231600811971864	3.2346296076552528	30284	92	1842	13	0.7057546145494028	0.19504916259770638	215|1738|3295|6296|8803|23417|79717|84532|84693|84869|197322|283927|390916	ABCD1|DLD|HSD17B4|ACSM3|SUCLA2|MLYCD|PPCS|ACSS1|MCEE|CBR4|ACSF3|NUDT7|NUDT19	-0.979265	0	23	0	0	-5.3029	4.361851581023289
1	-2.19745	GO:0043604	M1	1	0	GO Biological Processes	19	amide biosynthetic process	19_GO:0009987 cellular process	-2.19745	1.9092571188399703	2.8881809259237636	30284	155	1842	18	0.9771986970684039	0.22919979811430818	1738|2730|5066|6609|6610|7903|10020|10351|10715|23417|51102|79717|84532|84869|94101|197322|204219|494143	DLD|GCLM|PAM|SMPD1|SMPD2|ST8SIA4|GNE|ABCA8|CERS1|MLYCD|MECR|PPCS|ACSS1|CBR4|ORMDL1|ACSF3|CERS3|CHAC2	-0.832231	0	23	0	0	-5.3029	4.361851581023289
1	-5.28116	GO:0035282	M1	1	0	GO Biological Processes	19	segmentation	19_GO:0032502 developmental process	-5.28116	3.2203678207237756	5.573974909916185	30284	97	1842	19	1.0314875135722041	0.23541584809546853	648|1959|2648|3234|5100|5663|6423|7474|8557|23424|55897|56983|79192|92129|134701|145873|153572|163589|201164	BMI1|EGR2|KAT2A|HOXD8|PCDH8|PSEN1|SFRP2|WNT5A|TCAP|TDRD7|MESP1|POGLUT1|IRX1|RIPPLY1|RIPPLY2|MESP2|IRX2|TDRD5|PLD6	-3.23293	0	24	1	1	-5.28116	5.978481887276676
1	-3.78161	GO:0000578	M1	1	0	GO Biological Processes	19	embryonic axis specification	19_GO:0032502 developmental process	-3.78161	3.9144821880978236	4.809999057752115	30284	42	1842	10	0.5428881650380022	0.17120967224354014	3234|7474|23424|55897|91851|92129|134701|145873|163589|201164	HOXD8|WNT5A|TDRD7|MESP1|CHRDL1|RIPPLY1|RIPPLY2|MESP2|TDRD5|PLD6	-1.98244	0	24	0	0	-5.28116	5.978481887276676
1	-3.14809	GO:0009880	M1	1	0	GO Biological Processes	19	embryonic pattern specification	19_GO:0032502 developmental process	-3.14809	2.7757237333784563	3.970371632369528	30284	77	1842	13	0.7057546145494028	0.19504916259770638	3234|4211|4838|7474|23314|23424|55897|91851|92129|134701|145873|163589|201164	HOXD8|MEIS1|NODAL|WNT5A|SATB2|TDRD7|MESP1|CHRDL1|RIPPLY1|RIPPLY2|MESP2|TDRD5|PLD6	-1.48252	0	24	0	0	-5.28116	5.978481887276676
1	-3.11696	GO:0009948	M1	1	0	GO Biological Processes	19	anterior/posterior axis specification	19_GO:0032502 developmental process	-3.11696	3.065238594747787	4.040892329054388	30284	59	1842	11	0.5971769815418024	0.17951720420412165	3234|4838|7474|10736|23424|55897|92129|134701|145873|163589|201164	HOXD8|NODAL|WNT5A|SIX2|TDRD7|MESP1|RIPPLY1|RIPPLY2|MESP2|TDRD5|PLD6	-1.46339	0	24	0	0	-5.28116	5.978481887276676
1	-3.0532	GO:0001756	M1	1	0	GO Biological Processes	19	somitogenesis	19_GO:0032502 developmental process	-3.0532	3.014151284835324	3.9742569079283916	30284	60	1842	11	0.5971769815418024	0.17951720420412165	2648|5100|5663|6423|7474|8557|55897|56983|92129|134701|145873	KAT2A|PCDH8|PSEN1|SFRP2|WNT5A|TCAP|MESP1|POGLUT1|RIPPLY1|RIPPLY2|MESP2	-1.4202	0	24	0	0	-5.28116	5.978481887276676
1	-2.64088	GO:0061053	M1	1	0	GO Biological Processes	19	somite development	19_GO:0032502 developmental process	-2.64088	2.562206523118575	3.4929647820225913	30284	77	1842	12	0.6514657980456026	0.18744839625535964	2648|5100|5663|6423|7474|8557|10655|55897|56983|92129|134701|145873	KAT2A|PCDH8|PSEN1|SFRP2|WNT5A|TCAP|DMRT2|MESP1|POGLUT1|RIPPLY1|RIPPLY2|MESP2	-1.13344	0	24	0	0	-5.28116	5.978481887276676
1	-2.57765	GO:0009798	M1	1	0	GO Biological Processes	19	axis specification	19_GO:0032502 developmental process	-2.57765	2.3249651783853738	3.360397609023325	30284	99	1842	14	0.760043431053203	0.20235674023700032	3234|4838|6496|7474|10736|23424|55897|91851|92129|123016|134701|145873|163589|201164	HOXD8|NODAL|SIX3|WNT5A|SIX2|TDRD7|MESP1|CHRDL1|RIPPLY1|TTC8|RIPPLY2|MESP2|TDRD5|PLD6	-1.08136	0	24	0	0	-5.28116	5.978481887276676
1	-2.49685	GO:0032525	M1	1	0	GO Biological Processes	19	somite rostral/caudal axis specification	19_GO:0032502 developmental process	-2.49685	5.978481887276676	4.2027130515350635	30284	11	1842	4	0.21715526601520088	0.10845967791247756	55897|92129|134701|145873	MESP1|RIPPLY1|RIPPLY2|MESP2	-1.0348	0	24	0	0	-5.28116	5.978481887276676
1	-5.26435	GO:2001233	M1	1	0	GO Biological Processes	19	regulation of apoptotic signaling pathway	19_GO:0050896 response to stimulus	-5.26435	1.977843631881005	5.003724901604575	30284	399	1842	48	2.6058631921824102	0.37119096718011263	648|658|1191|1280|1621|2247|2395|2537|2626|2730|3065|3162|3301|3315|4487|4690|5071|5663|6387|6421|6423|7185|7314|7474|8321|8626|8772|8837|9368|9479|10333|23017|23411|25946|27069|27113|50486|51384|51657|55179|65018|79370|83787|120892|138065|138151|153090|162989	BMI1|BMPR1B|CLU|COL2A1|DBH|FGF2|FXN|IFI6|GATA4|GCLM|HDAC1|HMOX1|DNAJA1|HSPB1|MSX1|NCK1|PRKN|PSEN1|CXCL12|SFPQ|SFRP2|TRAF1|UBB|WNT5A|FZD1|TP63|FADD|CFLAR|NHERF1|MAPK8IP1|TLR6|FAIM2|SIRT1|ZNF385A|GHITM|BBC3|G0S2|WNT16|STYXL1|FAIM|PINK1|BCL2L14|ARMC10|LRRK2|RNF183|NACC2|DAB2IP|DEDD2	-3.22261	0	25	1	1	-5.26435	2.3486893128586943
1	-3.67015	GO:2001242	M1	1	0	GO Biological Processes	19	regulation of intrinsic apoptotic signaling pathway	19_GO:0050896 response to stimulus	-3.67015	2.174712326721013	4.1226783196971235	30284	189	1842	25	1.3572204125950054	0.2695957423328572	1191|2247|2626|3065|3301|3315|4487|4690|5071|6387|6421|6423|7314|8321|9368|9479|23411|25946|27113|51657|65018|83787|120892|138065|138151	CLU|FGF2|GATA4|HDAC1|DNAJA1|HSPB1|MSX1|NCK1|PRKN|CXCL12|SFPQ|SFRP2|UBB|FZD1|NHERF1|MAPK8IP1|SIRT1|ZNF385A|BBC3|STYXL1|PINK1|ARMC10|LRRK2|RNF183|NACC2	-1.89077	0	25	0	0	-5.26435	2.3486893128586943
1	-3.04464	GO:2001234	M1	1	0	GO Biological Processes	19	negative regulation of apoptotic signaling pathway	19_GO:0048519 negative regulation of biological process	-3.04464	1.8944160712769713	3.5624578412278733	30284	243	1842	28	1.520086862106406	0.28507768160739483	648|1191|1280|2247|2395|2537|2626|2730|3065|3162|3301|3315|5071|5663|6387|6423|8321|8837|9479|23017|23411|25946|27069|51384|55179|65018|83787|120892	BMI1|CLU|COL2A1|FGF2|FXN|IFI6|GATA4|GCLM|HDAC1|HMOX1|DNAJA1|HSPB1|PRKN|PSEN1|CXCL12|SFRP2|FZD1|CFLAR|MAPK8IP1|FAIM2|SIRT1|ZNF385A|GHITM|WNT16|FAIM|PINK1|ARMC10|LRRK2	-1.41415	0	25	0	0	-5.26435	2.3486893128586943
1	-2.91308	GO:2001243	M1	1	0	GO Biological Processes	19	negative regulation of intrinsic apoptotic signaling pathway	19_GO:0048519 negative regulation of biological process	-2.91308	2.3486893128586943	3.6390085258970366	30284	112	1842	16	0.8686210640608035	0.21621008082801305	1191|2247|2626|3065|3301|3315|5071|6387|6423|8321|9479|23411|25946|65018|83787|120892	CLU|FGF2|GATA4|HDAC1|DNAJA1|HSPB1|PRKN|CXCL12|SFRP2|FZD1|MAPK8IP1|SIRT1|ZNF385A|PINK1|ARMC10|LRRK2	-1.32193	0	25	0	0	-5.26435	2.3486893128586943
1	-5.2342	GO:0042220	M1	1	0	GO Biological Processes	19	response to cocaine	19_GO:0050896 response to stimulus	-5.2342	4.038097415090386	5.842595167795602	30284	57	1842	14	0.760043431053203	0.20235674023700032	18|1268|1312|2019|2890|5309|6507|6609|8772|9456|23237|27092|84152|221935	ABAT|CNR1|COMT|EN1|GRIA1|PITX3|SLC1A3|SMPD1|FADD|HOMER1|ARC|CACNG4|PPP1R1B|SDK1	-3.19567	0	26	1	1	-5.2342	5.137757871878393
1	-3.86537	GO:0043279	M1	1	0	GO Biological Processes	19	response to alkaloid	19_GO:0050896 response to stimulus	-3.86537	2.7401375316684757	4.479957022801924	30284	102	1842	17	0.9229098805646037	0.22280321652680132	18|150|1268|1312|1728|2019|2890|5309|6261|6507|6609|8772|9456|23237|27092|84152|221935	ABAT|ADRA2A|CNR1|COMT|NQO1|EN1|GRIA1|PITX3|RYR1|SLC1A3|SMPD1|FADD|HOMER1|ARC|CACNG4|PPP1R1B|SDK1	-2.0474	0	26	0	0	-5.2342	5.137757871878393
1	-2.68744	GO:0048148	M1	1	0	GO Biological Processes	19	behavioral response to cocaine	19_GO:0032501 multicellular organismal process	-2.68744	5.137757871878393	4.2130576065044885	30284	16	1842	5	0.2714440825190011	0.12122861444763498	18|8772|9456|84152|221935	ABAT|FADD|HOMER1|PPP1R1B|SDK1	-1.1574	0	26	0	0	-5.2342	5.137757871878393
1	-5.15955	GO:0015850	M1	1	0	GO Biological Processes	19	organic hydroxy compound transport	19_GO:0051179 localization	-5.15955	2.5511625294844436	5.222046644855941	30284	174	1842	27	1.4657980456026058	0.2800178765909683	335|348|366|1191|1312|3931|3988|5071|5360|6570|6579|7432|8273|9217|9619|10351|10998|11309|26031|51542|64801|65018|65266|84925|225689|282679|345274	APOA1|APOE|AQP9|CLU|COMT|LCAT|LIPA|PRKN|PLTP|SLC18A1|SLCO1A2|VIP|SLC10A3|VAPB|ABCG1|ABCA8|SLC27A5|SLCO2B1|OSBPL3|VPS54|ARV1|PINK1|WNK4|SLC49A4|MAPK15|AQP11|SLC10A6	-3.13049	0	27	1	1	-5.15955	2.5511625294844436
1	-3.38522	GO:0010876	M1	1	0	GO Biological Processes	19	lipid localization	19_GO:0051179 localization	-3.38522	1.7417928495877137	3.7375629382208184	30284	387	1842	41	2.225841476655809	0.3437275527258769	215|225|335|348|366|1040|1191|1312|1381|2173|2867|3073|3931|3973|3988|5306|5360|5375|6579|8273|9217|9619|10350|10351|10396|10998|11309|26031|51228|51542|57205|64801|65266|79895|81537|81579|89874|128240|257194|345274|440503	ABCD1|ABCD2|APOA1|APOE|AQP9|CDS1|CLU|COMT|CRABP1|FABP7|FFAR2|HEXA|LCAT|LHCGR|LIPA|PITPNA|PLTP|PMP2|SLCO1A2|SLC10A3|VAPB|ABCG1|ABCA9|ABCA8|ATP8A1|SLC27A5|SLCO2B1|OSBPL3|GLTP|VPS54|ATP10D|ARV1|WNK4|ATP8B4|SGPP1|PLA2G12A|SLC25A21|NAXE|NEGR1|SLC10A6|PLIN5	-1.66153	0	27	0	0	-5.15955	2.5511625294844436
1	-3.32612	GO:0046942	M1	1	0	GO Biological Processes	19	carboxylic acid transport	19_GO:0051179 localization	-3.32612	1.838776501514372	3.7405152339701213	30284	304	1842	34	1.8458197611292073	0.3136203482998559	189|215|225|348|366|1381|1497|2173|2670|3766|3776|3973|4915|5375|5663|6507|6539|6567|6579|8273|9368|9673|10861|10998|11309|23169|23657|51542|55238|81579|89874|94097|113235|345274	AGXT|ABCD1|ABCD2|APOE|AQP9|CRABP1|CTNS|FABP7|GFAP|KCNJ10|KCNK2|LHCGR|NTRK2|PMP2|PSEN1|SLC1A3|SLC6A12|SLC16A2|SLCO1A2|SLC10A3|NHERF1|SLC25A44|SLC26A1|SLC27A5|SLCO2B1|SLC35D1|SLC7A11|VPS54|SLC38A7|PLA2G12A|SLC25A21|SFXN5|SLC46A1|SLC10A6	-1.61928	0	27	0	0	-5.15955	2.5511625294844436
1	-3.30036	GO:0015849	M1	1	0	GO Biological Processes	19	organic acid transport	19_GO:0051179 localization	-3.30036	1.8327477260995708	3.7197949393928127	30284	305	1842	34	1.8458197611292073	0.3136203482998559	189|215|225|348|366|1381|1497|2173|2670|3766|3776|3973|4915|5375|5663|6507|6539|6567|6579|8273|9368|9673|10861|10998|11309|23169|23657|51542|55238|81579|89874|94097|113235|345274	AGXT|ABCD1|ABCD2|APOE|AQP9|CRABP1|CTNS|FABP7|GFAP|KCNJ10|KCNK2|LHCGR|NTRK2|PMP2|PSEN1|SLC1A3|SLC6A12|SLC16A2|SLCO1A2|SLC10A3|NHERF1|SLC25A44|SLC26A1|SLC27A5|SLCO2B1|SLC35D1|SLC7A11|VPS54|SLC38A7|PLA2G12A|SLC25A21|SFXN5|SLC46A1|SLC10A6	-1.5981	0	27	0	0	-5.15955	2.5511625294844436
1	-2.83251	GO:0015711	M1	1	0	GO Biological Processes	19	organic anion transport	19_GO:0051179 localization	-2.83251	1.632140030969601	3.291755981845726	30284	413	1842	41	2.225841476655809	0.3437275527258769	189|215|225|348|366|1381|1497|2173|2670|3766|3776|3973|4257|4915|5375|5663|6507|6539|6567|6579|8273|9368|9673|10861|10998|11309|23169|23657|51228|51542|55238|56172|81579|89874|94097|113235|221074|266675|284439|345274|347734	AGXT|ABCD1|ABCD2|APOE|AQP9|CRABP1|CTNS|FABP7|GFAP|KCNJ10|KCNK2|LHCGR|MGST1|NTRK2|PMP2|PSEN1|SLC1A3|SLC6A12|SLC16A2|SLCO1A2|SLC10A3|NHERF1|SLC25A44|SLC26A1|SLC27A5|SLCO2B1|SLC35D1|SLC7A11|GLTP|VPS54|SLC38A7|ANKH|PLA2G12A|SLC25A21|SFXN5|SLC46A1|SLC39A12|BEST4|SLC25A42|SLC10A6|SLC35B2	-1.26682	0	27	0	0	-5.15955	2.5511625294844436
1	-2.82137	GO:0006869	M1	1	0	GO Biological Processes	19	lipid transport	19_GO:0051179 localization	-2.82137	1.6910563052582595	3.309247687478208	30284	350	1842	36	1.9543973941368078	0.3225341351186879	215|225|335|348|366|1191|1312|1381|2173|3931|3973|3988|5306|5360|5375|6579|8273|9217|9619|10350|10351|10396|10998|11309|26031|51228|51542|57205|64801|65266|79895|81537|81579|89874|128240|345274	ABCD1|ABCD2|APOA1|APOE|AQP9|CLU|COMT|CRABP1|FABP7|LCAT|LHCGR|LIPA|PITPNA|PLTP|PMP2|SLCO1A2|SLC10A3|VAPB|ABCG1|ABCA9|ABCA8|ATP8A1|SLC27A5|SLCO2B1|OSBPL3|GLTP|VPS54|ATP10D|ARV1|WNK4|ATP8B4|SGPP1|PLA2G12A|SLC25A21|NAXE|SLC10A6	-1.25996	0	27	0	0	-5.15955	2.5511625294844436
1	-5.01941	GO:0071805	M1	1	0	GO Biological Processes	19	potassium ion transmembrane transport	19_GO:0051179 localization	-5.01941	2.5596494307801336	5.143320258388475	30284	167	1842	26	1.4115092290988056	0.27485912353112907	477|481|3739|3746|3750|3751|3752|3760|3766|3776|3781|3782|3954|6507|6560|10060|10242|23416|23704|27069|57419|57468|65266|84679|285195|389816	ATP1A2|ATP1B1|KCNA4|KCNC1|KCND1|KCND2|KCND3|KCNJ3|KCNJ10|KCNK2|KCNN2|KCNN3|LETM1|SLC1A3|SLC12A4|ABCC9|KCNMB2|KCNH3|KCNE4|GHITM|SLC24A3|SLC12A5|WNK4|SLC9A7|SLC9A9|LRRC26	-3.0087	0	28	1	1	-5.01941	2.5596494307801336
1	-4.70694	GO:0006813	M1	1	0	GO Biological Processes	19	potassium ion transport	19_GO:0051179 localization	-4.70694	2.412512392012463	4.890825022208923	30284	184	1842	27	1.4657980456026058	0.2800178765909683	477|481|2702|3739|3746|3750|3751|3752|3760|3766|3776|3781|3782|3954|6507|6560|10060|10242|23416|23704|27069|57419|57468|65266|84679|285195|389816	ATP1A2|ATP1B1|GJA5|KCNA4|KCNC1|KCND1|KCND2|KCND3|KCNJ3|KCNJ10|KCNK2|KCNN2|KCNN3|LETM1|SLC1A3|SLC12A4|ABCC9|KCNMB2|KCNH3|KCNE4|GHITM|SLC24A3|SLC12A5|WNK4|SLC9A7|SLC9A9|LRRC26	-2.76531	0	28	0	0	-5.01941	2.5596494307801336
1	-2.96243	GO:0098739	M1	1	0	GO Biological Processes	19	import across plasma membrane	19_GO:0051179 localization	-2.96243	2.0924686605468366	3.580922157096335	30284	165	1842	21	1.1400651465798046	0.2473604039574671	477|481|2670|3760|3766|5663|6507|6547|6560|6565|6567|9368|10060|10998|23657|57468|84679|113235|169026|221074|285195	ATP1A2|ATP1B1|GFAP|KCNJ3|KCNJ10|PSEN1|SLC1A3|SLC8A3|SLC12A4|SLC15A2|SLC16A2|NHERF1|ABCC9|SLC27A5|SLC7A11|SLC12A5|SLC9A7|SLC46A1|SLC30A8|SLC39A12|SLC9A9	-1.3609	0	28	0	0	-5.01941	2.5596494307801336
1	-5.01185	GO:1901796	M1	1	0	GO Biological Processes	19	regulation of signal transduction by p53 class mediator	19_GO:0050896 response to stimulus	-5.01185	2.989240943638338	5.319018297187347	30284	110	1842	20	1.0857763300760044	0.2414653091673749	1029|1263|3090|4291|4487|5071|6659|7291|7314|9099|10269|10614|23212|23411|25946|55170|56950|83787|112858|133383	CDKN2A|PLK3|HIC1|MLF1|MSX1|PRKN|SOX4|TWIST1|UBB|USP2|ZMPSTE24|HEXIM1|RRS1|SIRT1|ZNF385A|PRMT6|SMYD2|ARMC10|TP53RK|SETD9	-3.00413	0	29	1	1	-5.01185	3.893879650265729
1	-3.43867	GO:0043516	M1	1	0	GO Biological Processes	19	regulation of DNA damage response, signal transduction by p53 class mediator	19_GO:0050896 response to stimulus	-3.43867	3.893879650265729	4.542578963998447	30284	38	1842	9	0.48859934853420195	0.1624680801023226	1029|3090|4487|6659|7291|10269|23411|25946|56950	CDKN2A|HIC1|MSX1|SOX4|TWIST1|ZMPSTE24|SIRT1|ZNF385A|SMYD2	-1.69956	0	29	0	0	-5.01185	3.893879650265729
1	-2.00271	GO:1901798	M1	1	0	GO Biological Processes	19	positive regulation of signal transduction by p53 class mediator	19_GO:0048518 positive regulation of biological process	-2.00271	3.1820951980666172	3.09338882280945	30284	31	1842	6	0.3257328990228013	0.132763142877933	1029|3090|4487|7314|10614|25946	CDKN2A|HIC1|MSX1|UBB|HEXIM1|ZNF385A	-0.706687	0	29	0	0	-5.01185	3.893879650265729
1	-4.98997	GO:0045596	M1	1	0	GO Biological Processes	19	negative regulation of cell differentiation	19_GO:0032502 developmental process	-4.98997	1.6685546539253235	4.682538248861259	30284	739	1842	75	4.071661237785016	0.46048391823009993	1029|1656|1910|1949|2043|2302|2551|2660|3169|3400|3623|4054|4168|4211|4487|4488|4838|4880|5047|5309|5318|5458|5465|5663|6049|6096|6423|6431|6496|6653|6657|6659|6910|7107|7291|7474|7498|8626|8651|9274|9275|9283|9619|9646|9706|9856|10062|10220|10252|10253|10660|10736|10766|11007|23411|23500|25937|26022|27257|30012|54756|54949|55897|56963|79639|80031|80199|84524|84814|93166|94241|130733|140685|15309…	CDKN2A|DDX6|EDNRB|EFNB3|EPHA4|FOXJ1|GABPA|MSTN|FOXA1|ID4|INHA|LTBP3|MCF2|MEIS1|MSX1|MSX2|NODAL|NPPC|PAEP|PITX3|PKP2|POU4F2|PPARA|PSEN1|RNF6|RORB|SFRP2|SRSF6|SIX3|SORL1|SOX2|SOX4|TBX5|GPR137B|TWIST1|WNT5A|XDH|TP63|SOCS1|BCL7C|BCL7B|GPR37L1|ABCG1|CTR9|ULK2|KIAA0319|NR1H3|GDF11|SPRY1|SPRY2|LBX1|SIX2|TOB2|CCDC85B|SIRT1|DAAM2|WWTR1|TMEM98|LSM1|TLX3|IL17RD|SDHAF2|MESP1|RGMA|TMEM53|SEMA6D|FUZ|ZC3H8|PLPP…	-2.98815	0	30	1	1	-4.98997	1.6685546539253235
1	-2.06054	GO:0010721	M1	1	0	GO Biological Processes	19	negative regulation of cell development	19_GO:0032502 developmental process	-2.06054	1.6152389660361544	2.6556881137902706	30284	285	1842	28	1.520086862106406	0.28507768160739483	1029|1910|1949|2302|3400|3623|4168|4838|4880|5047|5309|5663|6049|6653|7107|7474|8651|9283|9706|9856|10766|23500|26022|56963|80031|84524|130733|140685	CDKN2A|EDNRB|EFNB3|FOXJ1|ID4|INHA|MCF2|NODAL|NPPC|PAEP|PITX3|PSEN1|RNF6|SORL1|GPR137B|WNT5A|SOCS1|GPR37L1|ULK2|KIAA0319|TOB2|DAAM2|TMEM98|RGMA|SEMA6D|ZC3H8|TMEM178A|ZBTB46	-0.733785	0	30	0	0	-4.98997	1.6685546539253235
1	-4.9263	GO:0042552	M1	1	0	GO Biological Processes	19	myelination	19_GO:0032502 developmental process	-4.9263	2.7822934936941452	5.18253958238788	30284	130	1842	22	1.1943539630836049	0.2531119184839482	215|225|1191|1272|1959|2065|3073|3400|3766|4915|5453|6326|6547|7572|8537|9896|51090|57463|64398|83742|94101|152189	ABCD1|ABCD2|CLU|CNTN1|EGR2|ERBB3|HEXA|ID4|KCNJ10|NTRK2|POU3F1|SCN2A|SLC8A3|ZNF24|BCAS1|FIG4|PLLP|AMIGO1|PALS1|MARVELD1|ORMDL1|CMTM8	-2.9304	0	31	1	1	-4.9263	2.7822934936941452
1	-4.81804	GO:0007272	M1	1	0	GO Biological Processes	19	ensheathment of neurons	19_GO:0032502 developmental process	-4.81804	2.740137531668476	5.0989020896876145	30284	132	1842	22	1.1943539630836049	0.2531119184839482	215|225|1191|1272|1959|2065|3073|3400|3766|4915|5453|6326|6547|7572|8537|9896|51090|57463|64398|83742|94101|152189	ABCD1|ABCD2|CLU|CNTN1|EGR2|ERBB3|HEXA|ID4|KCNJ10|NTRK2|POU3F1|SCN2A|SLC8A3|ZNF24|BCAS1|FIG4|PLLP|AMIGO1|PALS1|MARVELD1|ORMDL1|CMTM8	-2.85009	0	31	0	0	-4.9263	2.7822934936941452
1	-4.81804	GO:0008366	M1	1	0	GO Biological Processes	19	axon ensheathment	19_GO:0032502 developmental process	-4.81804	2.740137531668476	5.0989020896876145	30284	132	1842	22	1.1943539630836049	0.2531119184839482	215|225|1191|1272|1959|2065|3073|3400|3766|4915|5453|6326|6547|7572|8537|9896|51090|57463|64398|83742|94101|152189	ABCD1|ABCD2|CLU|CNTN1|EGR2|ERBB3|HEXA|ID4|KCNJ10|NTRK2|POU3F1|SCN2A|SLC8A3|ZNF24|BCAS1|FIG4|PLLP|AMIGO1|PALS1|MARVELD1|ORMDL1|CMTM8	-2.85009	0	31	0	0	-4.9263	2.7822934936941452
1	-3.14968	GO:0010001	M1	1	0	GO Biological Processes	19	glial cell differentiation	19_GO:0032502 developmental process	-3.14968	1.9789882173161217	3.674652409171714	30284	216	1842	26	1.4115092290988056	0.27485912353112907	712|1191|1272|1959|2065|2247|2670|2896|3065|3400|3766|4915|5453|5649|5663|5803|6547|6657|6659|8613|9283|28999|51542|54587|64398|79147	C1QA|CLU|CNTN1|EGR2|ERBB3|FGF2|GFAP|GRN|HDAC1|ID4|KCNJ10|NTRK2|POU3F1|RELN|PSEN1|PTPRZ1|SLC8A3|SOX2|SOX4|PLPP3|GPR37L1|KLF15|VPS54|MXRA8|PALS1|FKRP	-1.48275	0	31	0	0	-4.9263	2.7822934936941452
1	-2.54309	GO:0042063	M1	1	0	GO Biological Processes	19	gliogenesis	19_GO:0032502 developmental process	-2.54309	1.733759747310236	3.1107038292086897	30284	275	1842	29	1.5743756786102063	0.2900437170646828	712|1191|1272|1959|2043|2065|2247|2670|2896|3065|3400|3766|4915|5028|5453|5649|5663|5803|6547|6657|6659|8613|9283|28999|51542|54587|64398|79147|153090	C1QA|CLU|CNTN1|EGR2|EPHA4|ERBB3|FGF2|GFAP|GRN|HDAC1|ID4|KCNJ10|NTRK2|P2RY1|POU3F1|RELN|PSEN1|PTPRZ1|SLC8A3|SOX2|SOX4|PLPP3|GPR37L1|KLF15|VPS54|MXRA8|PALS1|FKRP|DAB2IP	-1.06212	0	31	0	0	-4.9263	2.7822934936941452
1	-4.90493	GO:0003013	M1	1	0	GO Biological Processes	19	circulatory system process	19_GO:0032501 multicellular organismal process	-4.90493	1.8056397607526375	4.711246441870717	30284	519	1842	57	3.0944625407166124	0.40348008093198756	18|120|150|185|348|477|481|490|1268|1312|1621|1756|1910|2166|2257|2621|2702|2730|3291|3752|3760|3781|4635|4880|5025|5028|5318|5465|6296|6326|6336|6387|6444|6456|6507|6565|6567|7139|7423|8195|8557|8850|9283|9368|10060|10242|10345|10391|10396|11309|23171|23704|25937|57419|65266|79717|196740	ABAT|ADD3|ADRA2A|AGTR1|APOE|ATP1A2|ATP1B1|ATP2B1|CNR1|COMT|DBH|DMD|EDNRB|FAAH|FGF12|GAS6|GJA5|GCLM|HSD11B2|KCND3|KCNJ3|KCNN2|MYL4|NPPC|P2RX4|P2RY1|PKP2|PPARA|ACSM3|SCN2A|SCN10A|CXCL12|SGCD|SH3GL2|SLC1A3|SLC15A2|SLC16A2|TNNT2|VEGFB|MKKS|TCAP|KAT2B|GPR37L1|NHERF1|ABCC9|KCNMB2|TRDN|CORO2B|ATP8A1|SLCO2B1|GPD1L|KCNE4|WWTR1|SLC24A3|WNK4|PPCS|VSTM4	-2.91794	0	32	1	1	-4.90493	1.8970182911550988
1	-4.43626	GO:0008015	M1	1	0	GO Biological Processes	19	blood circulation	19_GO:0032501 multicellular organismal process	-4.43626	1.839532888392823	4.4567884261360735	30284	429	1842	48	2.6058631921824102	0.37119096718011263	18|120|150|185|348|477|481|490|1268|1312|1621|1756|1910|2166|2257|2621|2702|2730|3291|3752|3760|3781|4635|4880|5025|5028|5318|5465|6296|6326|6336|6387|6444|6456|7139|7423|8195|8557|8850|9283|10060|10242|10345|10391|23171|23704|65266|196740	ABAT|ADD3|ADRA2A|AGTR1|APOE|ATP1A2|ATP1B1|ATP2B1|CNR1|COMT|DBH|DMD|EDNRB|FAAH|FGF12|GAS6|GJA5|GCLM|HSD11B2|KCND3|KCNJ3|KCNN2|MYL4|NPPC|P2RX4|P2RY1|PKP2|PPARA|ACSM3|SCN2A|SCN10A|CXCL12|SGCD|SH3GL2|TNNT2|VEGFB|MKKS|TCAP|KAT2B|GPR37L1|ABCC9|KCNMB2|TRDN|CORO2B|GPD1L|KCNE4|WNK4|VSTM4	-2.53835	0	32	0	0	-4.90493	1.8970182911550988
1	-2.75945	GO:0090066	M1	1	0	GO Biological Processes	19	regulation of anatomical structure size	19_GO:0065007 biological regulation	-2.75945	1.5534637974813406	3.201489575206158	30284	508	1842	48	2.6058631921824102	0.37119096718011263	120|150|185|348|477|490|1621|1910|2166|2702|2730|3059|4690|4703|4880|5028|5296|5458|5756|6049|6387|6560|7474|8195|8799|8800|8850|9368|9706|9856|10060|10242|10435|23108|23500|23580|51334|56203|56963|57468|80031|81873|90952|120892|196740|282679|442721|643338	ADD3|ADRA2A|AGTR1|APOE|ATP1A2|ATP2B1|DBH|EDNRB|FAAH|GJA5|GCLM|HCLS1|NCK1|NEB|NPPC|P2RY1|PIK3R2|POU4F2|TWF1|RNF6|CXCL12|SLC12A4|WNT5A|MKKS|PEX11B|PEX11A|KAT2B|NHERF1|ULK2|KIAA0319|ABCC9|KCNMB2|CDC42EP2|RAP1GAP2|DAAM2|CDC42EP4|PRR16|LMOD3|RGMA|SLC12A5|SEMA6D|ARPC5L|ESAM|LRRK2|VSTM4|AQP11|LMOD2|C15orf62	-1.20751	0	32	0	0	-4.90493	1.8970182911550988
1	-2.16891	GO:0035296	M1	1	0	GO Biological Processes	19	regulation of tube diameter	19_GO:0065007 biological regulation	-2.16891	1.8970182911550988	2.8585292589331206	30284	156	1842	18	0.9771986970684039	0.22919979811430818	120|150|185|348|477|490|1621|1910|2166|2702|2730|4880|5028|8195|8850|10060|10242|196740	ADD3|ADRA2A|AGTR1|APOE|ATP1A2|ATP2B1|DBH|EDNRB|FAAH|GJA5|GCLM|NPPC|P2RY1|MKKS|KAT2B|ABCC9|KCNMB2|VSTM4	-0.811079	0	32	0	0	-4.90493	1.8970182911550988
1	-2.16891	GO:0097746	M1	1	0	GO Biological Processes	19	blood vessel diameter maintenance	19_GO:0032501 multicellular organismal process	-2.16891	1.8970182911550988	2.8585292589331206	30284	156	1842	18	0.9771986970684039	0.22919979811430818	120|150|185|348|477|490|1621|1910|2166|2702|2730|4880|5028|8195|8850|10060|10242|196740	ADD3|ADRA2A|AGTR1|APOE|ATP1A2|ATP2B1|DBH|EDNRB|FAAH|GJA5|GCLM|NPPC|P2RY1|MKKS|KAT2B|ABCC9|KCNMB2|VSTM4	-0.811079	0	32	0	0	-4.90493	1.8970182911550988
1	-2.14072	GO:0035150	M1	1	0	GO Biological Processes	19	regulation of tube size	19_GO:0065007 biological regulation	-2.14072	1.8849353721031554	2.8290956598341985	30284	157	1842	18	0.9771986970684039	0.22919979811430818	120|150|185|348|477|490|1621|1910|2166|2702|2730|4880|5028|8195|8850|10060|10242|196740	ADD3|ADRA2A|AGTR1|APOE|ATP1A2|ATP2B1|DBH|EDNRB|FAAH|GJA5|GCLM|NPPC|P2RY1|MKKS|KAT2B|ABCC9|KCNMB2|VSTM4	-0.7895	0	32	0	0	-4.90493	1.8970182911550988
1	-4.88436	GO:0045669	M1	1	0	GO Biological Processes	19	positive regulation of osteoblast differentiation	19_GO:0032502 developmental process	-4.88436	3.4162753641581007	5.402592183410339	30284	77	1842	16	0.8686210640608035	0.21621008082801305	658|1051|2247|2662|4488|4880|4921|6423|8321|8626|25937|51374|54857|55603|126820|255743	BMPR1B|CEBPB|FGF2|GDF10|MSX2|NPPC|DDR2|SFRP2|FZD1|TP63|WWTR1|ATRAID|GDPD2|TENT5A|DNAI3|NPNT	-2.90261	0	33	1	1	-4.88436	3.4162753641581007
1	-3.28282	GO:0045667	M1	1	0	GO Biological Processes	19	regulation of osteoblast differentiation	19_GO:0032502 developmental process	-3.28282	2.2131880063476155	3.8660676676567083	30284	156	1842	21	1.1400651465798046	0.2473604039574671	658|1051|2247|2662|4488|4880|4921|6096|6423|7291|8321|8626|9770|25937|51374|54857|55603|64093|79639|126820|255743	BMPR1B|CEBPB|FGF2|GDF10|MSX2|NPPC|DDR2|RORB|SFRP2|TWIST1|FZD1|TP63|RASSF2|WWTR1|ATRAID|GDPD2|TENT5A|SMOC1|TMEM53|DNAI3|NPNT	-1.59075	0	33	0	0	-4.88436	3.4162753641581007
1	-3.12199	GO:0030278	M1	1	0	GO Biological Processes	19	regulation of ossification	19_GO:0032501 multicellular organismal process	-3.12199	2.3119910423452765	3.785412244278355	30284	128	1842	18	0.9771986970684039	0.22919979811430818	490|651|658|1901|1959|2662|4054|4921|7291|7474|10269|10736|10766|51374|55603|56172|64096|79639	ATP2B1|BMP3|BMPR1B|S1PR1|EGR2|GDF10|LTBP3|DDR2|TWIST1|WNT5A|ZMPSTE24|SIX2|TOB2|ATRAID|TENT5A|ANKH|GFRA4|TMEM53	-1.46711	0	33	0	0	-4.88436	3.4162753641581007
1	-2.96845	GO:0001503	M1	1	0	GO Biological Processes	19	ossification	19_GO:0032501 multicellular organismal process	-2.96845	1.7894775717018623	3.461699968506668	30284	294	1842	32	1.737242128121607	0.30442466570624405	651|658|1280|2247|2662|3295|3400|4054|4330|4488|4656|4880|4921|5745|6261|6657|7291|9770|9902|9923|10269|23314|25937|55973|56172|57419|57665|64096|79147|79176|91851|134701	BMP3|BMPR1B|COL2A1|FGF2|GDF10|HSD17B4|ID4|LTBP3|MN1|MSX2|MYOG|NPPC|DDR2|PTH1R|RYR1|SOX2|TWIST1|RASSF2|MRC2|ZBTB40|ZMPSTE24|SATB2|WWTR1|BCAP29|ANKH|SLC24A3|RDH14|GFRA4|FKRP|FBXL15|CHRDL1|RIPPLY2	-1.36575	0	33	0	0	-4.88436	3.4162753641581007
1	-4.84892	GO:0007178	M1	1	0	GO Biological Processes	19	cell surface receptor protein serine/threonine kinase signaling pathway	19_GO:0050896 response to stimulus	-4.84892	2.410173326284314	4.975315568421155	30284	191	1842	28	1.520086862106406	0.28507768160739483	658|1601|2339|2660|2662|3077|4054|4487|4488|4838|6423|7049|7474|7554|8287|8928|9518|10220|10566|23411|25937|56963|84557|91851|148738|163126|255743|644815	BMPR1B|DAB2|FNTA|MSTN|GDF10|HFE|LTBP3|MSX1|MSX2|NODAL|SFRP2|TGFBR3|WNT5A|ZNF8|USP9Y|FOXH1|GDF15|GDF11|AKAP3|SIRT1|WWTR1|RGMA|MAP1LC3A|CHRDL1|HJV|EID2|NPNT|FAM83G	-2.87274	0	34	1	1	-4.84892	2.7401375316684766
1	-4.20312	GO:0070848	M1	1	0	GO Biological Processes	19	response to growth factor	19_GO:0050896 response to stimulus	-4.20312	1.6967399662288785	4.242912359345934	30284	562	1842	58	3.1487513572204127	0.4068899686482332	658|1280|1398|1601|2043|2246|2247|2264|2339|2619|2621|2648|2660|2662|2730|2890|3065|3077|3315|3746|4054|4487|4488|4656|4838|4915|4921|5028|5083|5309|6423|6456|6657|7049|7291|7423|7474|7554|8287|8837|8877|8928|9518|10253|10653|23411|56963|57556|58533|64332|91851|131405|148738|153090|163126|222008|255743|644815	BMPR1B|COL2A1|CRK|DAB2|EPHA4|FGF1|FGF2|FGFR4|FNTA|GAS1|GAS6|KAT2A|MSTN|GDF10|GCLM|GRIA1|HDAC1|HFE|HSPB1|KCNC1|LTBP3|MSX1|MSX2|MYOG|NODAL|NTRK2|DDR2|P2RY1|PAX9|PITX3|SFRP2|SH3GL2|SOX2|TGFBR3|TWIST1|VEGFB|WNT5A|ZNF8|USP9Y|CFLAR|SPHK1|FOXH1|GDF15|SPRY2|SPINT2|SIRT1|RGMA|SEMA6A|SNX6|NFKBIZ|CHRDL1|TRIM71|HJV|DAB2IP|EID2|VSTM2A|NPNT|FAM83G	-2.3364	0	34	0	0	-4.84892	2.7401375316684766
1	-4.08207	GO:0071363	M1	1	0	GO Biological Processes	19	cellular response to growth factor stimulus	19_GO:0050896 response to stimulus	-4.08207	1.7061233687747117	4.173592421385615	30284	530	1842	55	2.985884907709012	0.3965602523038381	658|1280|1398|1601|2043|2246|2247|2264|2339|2619|2621|2648|2660|2662|2730|2890|3065|3077|3315|4054|4487|4488|4656|4838|4915|4921|5083|5309|6423|6456|7049|7291|7423|7474|7554|8287|8837|8877|8928|9518|10253|10653|23411|56963|57556|58533|64332|91851|131405|148738|153090|163126|222008|255743|644815	BMPR1B|COL2A1|CRK|DAB2|EPHA4|FGF1|FGF2|FGFR4|FNTA|GAS1|GAS6|KAT2A|MSTN|GDF10|GCLM|GRIA1|HDAC1|HFE|HSPB1|LTBP3|MSX1|MSX2|MYOG|NODAL|NTRK2|DDR2|PAX9|PITX3|SFRP2|SH3GL2|TGFBR3|TWIST1|VEGFB|WNT5A|ZNF8|USP9Y|CFLAR|SPHK1|FOXH1|GDF15|SPRY2|SPINT2|SIRT1|RGMA|SEMA6A|SNX6|NFKBIZ|CHRDL1|TRIM71|HJV|DAB2IP|EID2|VSTM2A|NPNT|FAM83G	-2.22806	0	34	0	0	-4.84892	2.7401375316684766
1	-4.04876	GO:0141091	M1	1	0	GO Biological Processes	19	transforming growth factor beta receptor superfamily signaling pathway	19_GO:0050896 response to stimulus	-4.04876	2.2962046354763768	4.426341985727855	30284	179	1842	25	1.3572204125950054	0.2695957423328572	658|1601|2339|2660|2662|3077|4054|4487|4488|4838|6423|7049|7474|7554|8287|8928|9518|10220|23411|56963|91851|148738|163126|255743|644815	BMPR1B|DAB2|FNTA|MSTN|GDF10|HFE|LTBP3|MSX1|MSX2|NODAL|SFRP2|TGFBR3|WNT5A|ZNF8|USP9Y|FOXH1|GDF15|GDF11|SIRT1|RGMA|CHRDL1|HJV|EID2|NPNT|FAM83G	-2.20301	0	34	0	0	-4.84892	2.7401375316684766
1	-3.67343	GO:0071772	M1	1	0	GO Biological Processes	19	response to BMP	19_GO:0050896 response to stimulus	-3.67343	2.7401375316684766	4.345764772165636	30284	96	1842	16	0.8686210640608035	0.21621008082801305	658|1280|3077|4487|4488|6423|7049|7474|7554|8287|10653|56963|91851|148738|222008|644815	BMPR1B|COL2A1|HFE|MSX1|MSX2|SFRP2|TGFBR3|WNT5A|ZNF8|USP9Y|SPINT2|RGMA|CHRDL1|HJV|VSTM2A|FAM83G	-1.89229	0	34	0	0	-4.84892	2.7401375316684766
1	-3.67343	GO:0071773	M1	1	0	GO Biological Processes	19	cellular response to BMP stimulus	19_GO:0050896 response to stimulus	-3.67343	2.7401375316684766	4.345764772165636	30284	96	1842	16	0.8686210640608035	0.21621008082801305	658|1280|3077|4487|4488|6423|7049|7474|7554|8287|10653|56963|91851|148738|222008|644815	BMPR1B|COL2A1|HFE|MSX1|MSX2|SFRP2|TGFBR3|WNT5A|ZNF8|USP9Y|SPINT2|RGMA|CHRDL1|HJV|VSTM2A|FAM83G	-1.89229	0	34	0	0	-4.84892	2.7401375316684766
1	-3.63566	GO:0007167	M1	1	0	GO Biological Processes	19	enzyme-linked receptor protein signaling pathway	19_GO:0050896 response to stimulus	-3.63566	1.5944202489517685	3.833841454141374	30284	629	1842	61	3.3116178067318134	0.4169293210210813	658|819|1398|1601|1943|1949|1979|2043|2065|2246|2247|2264|2339|2621|2660|2662|2888|3077|3315|4054|4487|4488|4690|4838|4880|4915|4921|5166|5296|5753|6423|7049|7423|7474|7554|7763|8065|8287|8503|8928|9518|10220|10253|10566|23236|23411|25937|56963|57091|57727|64096|64397|84557|91851|131405|133396|148738|153090|163126|255743|644815	BMPR1B|CAMLG|CRK|DAB2|EFNA2|EFNB3|EIF4EBP2|EPHA4|ERBB3|FGF1|FGF2|FGFR4|FNTA|GAS6|MSTN|GDF10|GRB14|HFE|HSPB1|LTBP3|MSX1|MSX2|NCK1|NODAL|NPPC|NTRK2|DDR2|PDK4|PIK3R2|PTK6|SFRP2|TGFBR3|VEGFB|WNT5A|ZNF8|ZFAND5|CUL5|USP9Y|PIK3R3|FOXH1|GDF15|GDF11|SPRY2|AKAP3|PLCB1|SIRT1|WWTR1|RGMA|CASS4|NCOA5|GFRA4|ZNF106|MAP1LC3A|CHRDL1|TRIM71|IL31RA|HJV|DAB2IP|EID2|NPNT|FAM83G	-1.86325	0	34	0	0	-4.84892	2.7401375316684766
1	-2.8852	GO:0030509	M1	1	0	GO Biological Processes	19	BMP signaling pathway	19_GO:0050896 response to stimulus	-2.8852	2.6064722862212335	3.7070334728894876	30284	82	1842	13	0.7057546145494028	0.19504916259770638	658|3077|4487|4488|6423|7049|7474|7554|8287|56963|91851|148738|644815	BMPR1B|HFE|MSX1|MSX2|SFRP2|TGFBR3|WNT5A|ZNF8|USP9Y|RGMA|CHRDL1|HJV|FAM83G	-1.30084	0	34	0	0	-4.84892	2.7401375316684766
1	-2.01541	GO:0007179	M1	1	0	GO Biological Processes	19	transforming growth factor beta receptor signaling pathway	19_GO:0050896 response to stimulus	-2.01541	2.0750556065062247	2.7812941559456146	30284	103	1842	13	0.7057546145494028	0.19504916259770638	1601|2339|2660|2662|4054|4838|7049|8287|8928|9518|23411|163126|255743	DAB2|FNTA|MSTN|GDF10|LTBP3|NODAL|TGFBR3|USP9Y|FOXH1|GDF15|SIRT1|EID2|NPNT	-0.706687	0	34	0	0	-4.84892	2.7401375316684766
1	-4.81265	GO:0080135	M1	1	0	GO Biological Processes	19	regulation of cellular response to stress	19_GO:0050896 response to stimulus	-4.81265	1.78236983368342	4.646404305051205	30284	535	1842	58	3.1487513572204127	0.4068899686482332	215|1029|1191|2043|2648|2896|3014|3090|3301|3776|3954|4255|4487|4690|5052|5071|5396|5610|6387|6423|6604|6659|6883|7291|8089|8634|8850|9274|9275|9856|9913|10062|10269|10391|10629|23411|23657|25946|26122|27113|51278|54537|55161|56950|56963|57223|65018|84250|84309|84501|120892|138065|138151|153090|158880|258010|282679|401720	ABCD1|CDKN2A|CLU|EPHA4|KAT2A|GRN|H2AX|HIC1|DNAJA1|KCNK2|LETM1|MGMT|MSX1|NCK1|PRDX1|PRKN|PRRX1|EIF2AK2|CXCL12|SFRP2|SMARCD3|SOX4|TAF12|TWIST1|YEATS4|RTCA|KAT2B|BCL7C|BCL7B|KIAA0319|SUPT7L|NR1H3|ZMPSTE24|CORO2B|TAF6L|SIRT1|SLC7A11|ZNF385A|EPC2|BBC3|IER5|SHLD2|TMEM33|SMYD2|RGMA|PPP4R3B|PINK1|SLF1|NUDT16L1|SPIRE2|LRRK2|RNF183|NACC2|DAB2IP|USP51|SVIP|AQP11|FIGNL2	-2.85009	0	35	1	1	-4.81265	1.78236983368342
1	-2.58534	GO:0051052	M1	1	0	GO Biological Processes	19	regulation of DNA metabolic process	19_GO:0050789 regulation of biological process	-2.58534	1.5301362058029906	3.0573298382070675	30284	505	1842	47	2.55157437567861	0.36740639953274085	2021|2247|2264|2648|3010|3014|3776|4255|4437|4880|5001|5395|5570|5753|6604|6883|7291|8089|8655|8850|8971|9104|9274|9275|9913|10269|10629|23411|26122|27154|28984|51010|54537|55226|56252|56897|57223|64802|84250|84309|84501|118460|158880|219736|225689|253461|100134934	ENDOG|FGF2|FGFR4|KAT2A|H1-6|H2AX|KCNK2|MGMT|MSH3|NPPC|ORC5|PMS2|PKIB|PTK6|SMARCD3|TAF12|TWIST1|YEATS4|DYNLL1|KAT2B|H1-10|RGN|BCL7C|BCL7B|SUPT7L|ZMPSTE24|TAF6L|SIRT1|EPC2|BRPF3|RGCC|EXOSC3|SHLD2|NAT10|YLPM1|WRNIP1|PPP4R3B|NMNAT1|SLF1|NUDT16L1|SPIRE2|EXOSC6|USP51|STOX1|MAPK15|ZBTB38|TEN1	-1.08629	0	35	0	0	-4.81265	1.78236983368342
1	-4.79862	GO:0009799	M1	1	0	GO Biological Processes	19	specification of symmetry	19_GO:0032502 developmental process	-4.79862	2.6629505589454205	5.054773174501515	30284	142	1842	23	1.248642779587405	0.25872942822409384	1767|2302|2626|4681|4838|5663|7474|8195|8928|10660|23500|23639|54345|55897|65009|80173|92749|123872|134701|138162|219670|220136|221322	DNAH5|FOXJ1|GATA4|NBL1|NODAL|PSEN1|WNT5A|MKKS|FOXH1|LBX1|DAAM2|DNAAF11|SOX18|MESP1|NDRG4|IFT74|DRC1|DNAAF1|RIPPLY2|PIERCE1|ENKUR|CFAP53|TBC1D32	-2.84403	0	36	1	1	-4.79862	2.825766829533116
1	-4.79862	GO:0009855	M1	1	0	GO Biological Processes	19	determination of bilateral symmetry	19_GO:0032502 developmental process	-4.79862	2.6629505589454205	5.054773174501515	30284	142	1842	23	1.248642779587405	0.25872942822409384	1767|2302|2626|4681|4838|5663|7474|8195|8928|10660|23500|23639|54345|55897|65009|80173|92749|123872|134701|138162|219670|220136|221322	DNAH5|FOXJ1|GATA4|NBL1|NODAL|PSEN1|WNT5A|MKKS|FOXH1|LBX1|DAAM2|DNAAF11|SOX18|MESP1|NDRG4|IFT74|DRC1|DNAAF1|RIPPLY2|PIERCE1|ENKUR|CFAP53|TBC1D32	-2.84403	0	36	0	0	-4.79862	2.825766829533116
1	-4.66047	GO:0007368	M1	1	0	GO Biological Processes	19	determination of left/right symmetry	19_GO:0032502 developmental process	-4.66047	2.6792455865202878	4.976326180305962	30284	135	1842	22	1.1943539630836049	0.2531119184839482	1767|2302|2626|4838|5663|7474|8195|8928|10660|23500|23639|54345|55897|65009|80173|92749|123872|134701|138162|219670|220136|221322	DNAH5|FOXJ1|GATA4|NODAL|PSEN1|WNT5A|MKKS|FOXH1|LBX1|DAAM2|DNAAF11|SOX18|MESP1|NDRG4|IFT74|DRC1|DNAAF1|RIPPLY2|PIERCE1|ENKUR|CFAP53|TBC1D32	-2.72894	0	36	0	0	-4.79862	2.825766829533116
1	-4.31394	GO:0060972	M1	1	0	GO Biological Processes	19	left/right pattern formation	19_GO:0032502 developmental process	-4.31394	2.5471700998608373	4.702842111028791	30284	142	1842	22	1.1943539630836049	0.2531119184839482	1767|2302|2626|4838|5663|7474|8195|8928|10660|23500|23639|54345|55897|65009|80173|92749|123872|134701|138162|219670|220136|221322	DNAH5|FOXJ1|GATA4|NODAL|PSEN1|WNT5A|MKKS|FOXH1|LBX1|DAAM2|DNAAF11|SOX18|MESP1|NDRG4|IFT74|DRC1|DNAAF1|RIPPLY2|PIERCE1|ENKUR|CFAP53|TBC1D32	-2.42516	0	36	0	0	-4.79862	2.825766829533116
1	-2.81344	GO:0001947	M1	1	0	GO Biological Processes	19	heart looping	19_GO:0032502 developmental process	-2.81344	2.825766829533116	3.720936552516669	30284	64	1842	11	0.5971769815418024	0.17951720420412165	2626|4838|5663|7474|8195|8928|10660|54345|55897|65009|123872	GATA4|NODAL|PSEN1|WNT5A|MKKS|FOXH1|LBX1|SOX18|MESP1|NDRG4|DNAAF1	-1.25308	0	36	0	0	-4.79862	2.825766829533116
1	-2.54428	GO:0061371	M1	1	0	GO Biological Processes	19	determination of heart left/right asymmetry	19_GO:0032502 developmental process	-2.54428	2.621001117248108	3.4305263176995693	30284	69	1842	11	0.5971769815418024	0.17951720420412165	2626|4838|5663|7474|8195|8928|10660|54345|55897|65009|123872	GATA4|NODAL|PSEN1|WNT5A|MKKS|FOXH1|LBX1|SOX18|MESP1|NDRG4|DNAAF1	-1.0624	0	36	0	0	-4.79862	2.825766829533116
1	-2.49408	GO:0003143	M1	1	0	GO Biological Processes	19	embryonic heart tube morphogenesis	19_GO:0032502 developmental process	-2.49408	2.5835582441445633	3.375539110824263	30284	70	1842	11	0.5971769815418024	0.17951720420412165	2626|4838|5663|7474|8195|8928|10660|54345|55897|65009|123872	GATA4|NODAL|PSEN1|WNT5A|MKKS|FOXH1|LBX1|SOX18|MESP1|NDRG4|DNAAF1	-1.0348	0	36	0	0	-4.79862	2.825766829533116
1	-4.75346	GO:0070482	M1	1	0	GO Biological Processes	19	response to oxygen levels	19_GO:0050896 response to stimulus	-4.75346	1.989955786687193	4.719984717839253	30284	347	1842	42	2.2801302931596092	0.3477975024262064	18|1312|2021|2660|3291|3751|3776|4508|4512|4513|4519|4535|4536|4538|4654|4880|4921|5458|5465|6261|6326|6387|6392|6547|6657|6659|7049|7291|7423|8837|10060|23409|23411|23545|27113|28984|51378|65018|84557|84890|132864|221074	ABAT|COMT|ENDOG|MSTN|HSD11B2|KCND2|KCNK2|ATP6|COX1|COX2|CYTB|ND1|ND2|ND4|MYOD1|NPPC|DDR2|POU4F2|PPARA|RYR1|SCN2A|CXCL12|SDHD|SLC8A3|SOX2|SOX4|TGFBR3|TWIST1|VEGFB|CFLAR|ABCC9|SIRT4|SIRT1|ATP6V0A2|BBC3|RGCC|ANGPT4|PINK1|MAP1LC3A|ADO|CPEB2|SLC39A12	-2.80149	0	37	1	1	-4.75346	2.192110025334781
1	-4.21363	GO:0036293	M1	1	0	GO Biological Processes	19	response to decreased oxygen levels	19_GO:0050896 response to stimulus	-4.21363	1.9584682044527038	4.3795562243692086	30284	319	1842	38	2.0629750271444083	0.33118878821220654	18|1312|2021|2660|3291|3751|3776|4512|4513|4519|4535|4536|4538|4880|4921|5465|6261|6326|6387|6392|6547|6657|6659|7049|7291|7423|8837|10060|23409|23411|27113|28984|51378|65018|84557|84890|132864|221074	ABAT|COMT|ENDOG|MSTN|HSD11B2|KCND2|KCNK2|COX1|COX2|CYTB|ND1|ND2|ND4|NPPC|DDR2|PPARA|RYR1|SCN2A|CXCL12|SDHD|SLC8A3|SOX2|SOX4|TGFBR3|TWIST1|VEGFB|CFLAR|ABCC9|SIRT4|SIRT1|BBC3|RGCC|ANGPT4|PINK1|MAP1LC3A|ADO|CPEB2|SLC39A12	-2.3404	0	37	0	0	-4.75346	2.192110025334781
1	-3.6161	GO:0001666	M1	1	0	GO Biological Processes	19	response to hypoxia	19_GO:0050896 response to stimulus	-3.6161	1.8866520709848522	3.9605798770530085	30284	305	1842	35	1.9001085776330076	0.3181109800577189	18|1312|2021|2660|3291|3751|3776|4512|4513|4519|4535|4536|4538|4880|4921|5465|6261|6326|6387|6392|6547|6659|7049|7291|7423|8837|10060|23409|23411|27113|28984|51378|65018|84890|132864	ABAT|COMT|ENDOG|MSTN|HSD11B2|KCND2|KCNK2|COX1|COX2|CYTB|ND1|ND2|ND4|NPPC|DDR2|PPARA|RYR1|SCN2A|CXCL12|SDHD|SLC8A3|SOX4|TGFBR3|TWIST1|VEGFB|CFLAR|ABCC9|SIRT4|SIRT1|BBC3|RGCC|ANGPT4|PINK1|ADO|CPEB2	-1.84714	0	37	0	0	-4.75346	2.192110025334781
1	-3.35195	GO:0071453	M1	1	0	GO Biological Processes	19	cellular response to oxygen levels	19_GO:0050896 response to stimulus	-3.35195	2.192110025334781	3.9075292112097855	30284	165	1842	22	1.1943539630836049	0.2531119184839482	2021|2660|3751|3776|4654|4921|5458|6326|6392|6547|7291|8837|23409|23411|23545|27113|28984|51378|65018|84557|84890|132864	ENDOG|MSTN|KCND2|KCNK2|MYOD1|DDR2|POU4F2|SCN2A|SDHD|SLC8A3|TWIST1|CFLAR|SIRT4|SIRT1|ATP6V0A2|BBC3|RGCC|ANGPT4|PINK1|MAP1LC3A|ADO|CPEB2	-1.63775	0	37	0	0	-4.75346	2.192110025334781
1	-2.74578	GO:0036294	M1	1	0	GO Biological Processes	19	cellular response to decreased oxygen levels	19_GO:0050896 response to stimulus	-2.74578	2.0964810644980285	3.414466589943346	30284	149	1842	19	1.0314875135722041	0.23541584809546853	2021|2660|3751|3776|4921|6326|6392|6547|7291|8837|23409|23411|27113|28984|51378|65018|84557|84890|132864	ENDOG|MSTN|KCND2|KCNK2|DDR2|SCN2A|SDHD|SLC8A3|TWIST1|CFLAR|SIRT4|SIRT1|BBC3|RGCC|ANGPT4|PINK1|MAP1LC3A|ADO|CPEB2	-1.19696	0	37	0	0	-4.75346	2.192110025334781
1	-2.60287	GO:0071456	M1	1	0	GO Biological Processes	19	cellular response to hypoxia	19_GO:0050896 response to stimulus	-2.60287	2.0840482635225026	3.2951178571378947	30284	142	1842	18	0.9771986970684039	0.22919979811430818	2021|2660|3751|3776|4921|6326|6392|6547|7291|8837|23409|23411|27113|28984|51378|65018|84890|132864	ENDOG|MSTN|KCND2|KCNK2|DDR2|SCN2A|SDHD|SLC8A3|TWIST1|CFLAR|SIRT4|SIRT1|BBC3|RGCC|ANGPT4|PINK1|ADO|CPEB2	-1.09731	0	37	0	0	-4.75346	2.192110025334781
1	-4.71236	GO:0008033	M1	1	0	GO Biological Processes	19	tRNA processing	19_GO:0009987 cellular process	-4.71236	2.6992399565689467	5.016809934687856	30284	134	1842	22	1.1943539630836049	0.2531119184839482	4234|9692|10785|11180|26610|26995|27037|54931|55152|55226|57570|64118|79042|79691|79693|79712|80745|112858|112970|127253|152992|285381	METTL1|PRORP|WDR4|WDR6|ELP4|TRUB2|TRMT2A|TRMT10C|DALRD3|NAT10|TRMT5|DUS1L|TSEN34|QTRT2|YRDC|GTDC1|THUMPD2|TP53RK|KTI12|TYW3|TRMT44|DPH3	-2.76817	0	38	1	1	-4.71236	3.7940365823101976
1	-4.44805	GO:0006400	M1	1	0	GO Biological Processes	19	tRNA modification	19_GO:0009987 cellular process	-4.44805	3.037978567719397	4.982092422972371	30284	92	1842	17	0.9229098805646037	0.22280321652680132	4234|10785|11180|26610|54931|55152|55226|57570|64118|79691|79693|79712|80745|112970|127253|152992|285381	METTL1|WDR4|WDR6|ELP4|TRMT10C|DALRD3|NAT10|TRMT5|DUS1L|QTRT2|YRDC|GTDC1|THUMPD2|KTI12|TYW3|TRMT44|DPH3	-2.54782	0	38	0	0	-4.71236	3.7940365823101976
1	-4.0271	GO:0006399	M1	1	0	GO Biological Processes	19	tRNA metabolic process	19_GO:0009987 cellular process	-4.0271	2.208469055374593	4.374588290684212	30284	201	1842	27	1.4657980456026058	0.2800178765909683	4234|9329|9692|10785|11180|26610|26995|27037|51010|54931|55152|55226|55278|57470|57570|64118|79042|79587|79691|79693|79712|80745|112858|112970|127253|152992|285381	METTL1|GTF3C4|PRORP|WDR4|WDR6|ELP4|TRUB2|TRMT2A|EXOSC3|TRMT10C|DALRD3|NAT10|QRSL1|LRRC47|TRMT5|DUS1L|TSEN34|CARS2|QTRT2|YRDC|GTDC1|THUMPD2|TP53RK|KTI12|TYW3|TRMT44|DPH3	-2.18544	0	38	0	0	-4.71236	3.7940365823101976
1	-3.67926	GO:0032259	M1	1	0	GO Biological Processes	19	methylation	19_GO:0009987 cellular process	-3.67926	2.073617591532901	4.085840096550312	30284	222	1842	28	1.520086862106406	0.28507768160739483	1312|2593|3176|4234|4255|10785|11180|11185|23067|27037|54093|54931|55152|55170|56950|56981|57570|64216|79918|80745|93166|127253|133383|138199|150572|152992|728464|110599564	COMT|GAMT|HNMT|METTL1|MGMT|WDR4|WDR6|INMT|SETD1B|TRMT2A|SETD4|TRMT10C|DALRD3|PRMT6|SMYD2|PRDM11|TRMT5|TFB2M|SETD6|THUMPD2|PRDM6|TYW3|SETD9|CARNMT1|SMYD1|TRMT44|METTL24|EEF1AKMT4	-1.89458	0	38	0	0	-4.71236	3.7940365823101976
1	-3.3486	GO:0030488	M1	1	0	GO Biological Processes	19	tRNA methylation	19_GO:0009987 cellular process	-3.3486	3.7940365823101976	4.443260668099539	30284	39	1842	9	0.48859934853420195	0.1624680801023226	4234|10785|11180|54931|55152|57570|80745|127253|152992	METTL1|WDR4|WDR6|TRMT10C|DALRD3|TRMT5|THUMPD2|TYW3|TRMT44	-1.63736	0	38	0	0	-4.71236	3.7940365823101976
1	-2.83001	GO:0009451	M1	1	0	GO Biological Processes	19	RNA modification	19_GO:0009987 cellular process	-2.83001	2.042942775090107	3.460003942301423	30284	169	1842	21	1.1400651465798046	0.2473604039574671	4234|10785|11180|26610|26995|54433|54931|55152|55226|57570|64118|64216|79691|79693|79712|80745|112970|115939|127253|152992|285381	METTL1|WDR4|WDR6|ELP4|TRUB2|GAR1|TRMT10C|DALRD3|NAT10|TRMT5|DUS1L|TFB2M|QTRT2|YRDC|GTDC1|THUMPD2|KTI12|TSR3|TYW3|TRMT44|DPH3	-1.26538	0	38	0	0	-4.71236	3.7940365823101976
1	-4.68936	GO:0090287	M1	1	0	GO Biological Processes	19	regulation of cellular response to growth factor stimulus	19_GO:0050896 response to stimulus	-4.68936	1.9266592019543973	4.650656419282061	30284	384	1842	45	2.44299674267101	0.35970448812097905	1028|1756|2246|2247|2626|3065|4487|4488|4681|5465|6423|6653|7049|7423|7474|7498|8321|8483|8837|9518|10251|10252|10253|22905|23090|23411|23625|51341|54756|55662|56884|56963|57556|58533|64398|79176|79639|80139|80199|91851|148738|153090|163126|255743|387914	CDKN1C|DMD|FGF1|FGF2|GATA4|HDAC1|MSX1|MSX2|NBL1|PPARA|SFRP2|SORL1|TGFBR3|VEGFB|WNT5A|XDH|FZD1|CILP|CFLAR|GDF15|SPRY3|SPRY1|SPRY2|EPN2|ZNF423|SIRT1|FAM89B|ZBTB7A|IL17RD|HIF1AN|FSTL5|RGMA|SEMA6A|SNX6|PALS1|FBXL15|TMEM53|ZNF703|FUZ|CHRDL1|HJV|DAB2IP|EID2|NPNT|SHISA2	-2.75281	0	39	1	1	-4.68936	2.2312548472157587
1	-4.26058	GO:0090092	M1	1	0	GO Biological Processes	19	regulation of transmembrane receptor protein serine/threonine kinase signaling pathway	19_GO:0050896 response to stimulus	-4.26058	1.9489124085423206	4.404063862215774	30284	329	1842	39	2.1172638436482085	0.3354252314222976	1028|1601|2626|3065|3077|3547|4487|4488|4681|4838|5465|6423|6653|7049|7474|8321|8483|9518|9856|10220|10252|10253|23090|23411|23625|51341|54756|56884|56963|58533|64398|79176|79639|80139|84913|91851|148738|163126|255743	CDKN1C|DAB2|GATA4|HDAC1|HFE|IGSF1|MSX1|MSX2|NBL1|NODAL|PPARA|SFRP2|SORL1|TGFBR3|WNT5A|FZD1|CILP|GDF15|KIAA0319|GDF11|SPRY1|SPRY2|ZNF423|SIRT1|FAM89B|ZBTB7A|IL17RD|FSTL5|RGMA|SNX6|PALS1|FBXL15|TMEM53|ZNF703|ATOH8|CHRDL1|HJV|EID2|NPNT	-2.38516	0	39	0	0	-4.68936	2.2312548472157587
1	-3.0703	GO:0090288	M1	1	0	GO Biological Processes	19	negative regulation of cellular response to growth factor stimulus	19_GO:0048519 negative regulation of biological process	-3.0703	2.2312548472157587	3.7160001742737294	30284	140	1842	19	1.0314875135722041	0.23541584809546853	2247|4681|6423|6653|7474|7498|8321|8837|10251|10252|10253|22905|57556|79639|80199|91851|148738|153090|387914	FGF2|NBL1|SFRP2|SORL1|WNT5A|XDH|FZD1|CFLAR|SPRY3|SPRY1|SPRY2|EPN2|SEMA6A|TMEM53|FUZ|CHRDL1|HJV|DAB2IP|SHISA2	-1.43141	0	39	0	0	-4.68936	2.2312548472157587
1	-2.12819	GO:0090101	M1	1	0	GO Biological Processes	19	negative regulation of transmembrane receptor protein serine/threonine kinase signaling pathway	19_GO:0048519 negative regulation of biological process	-2.12819	1.755816282428344	2.770062522003498	30284	206	1842	22	1.1943539630836049	0.2531119184839482	3065|3547|4681|5465|6423|6653|7049|7474|8321|8483|9518|10252|10253|23411|23625|51341|54756|58533|79639|91851|148738|163126	HDAC1|IGSF1|NBL1|PPARA|SFRP2|SORL1|TGFBR3|WNT5A|FZD1|CILP|GDF15|SPRY1|SPRY2|SIRT1|FAM89B|ZBTB7A|IL17RD|SNX6|TMEM53|CHRDL1|HJV|EID2	-0.784771	0	39	0	0	-4.68936	2.2312548472157587
1	-2.07616	GO:0030510	M1	1	0	GO Biological Processes	19	regulation of BMP signaling pathway	19_GO:0050896 response to stimulus	-2.07616	1.988809498791636	2.8078376869823343	30284	124	1842	15	0.8143322475570033	0.20940182598664533	2626|4487|4488|4681|6423|6653|7474|8321|23090|56884|56963|79176|79639|91851|148738	GATA4|MSX1|MSX2|NBL1|SFRP2|SORL1|WNT5A|FZD1|ZNF423|FSTL5|RGMA|FBXL15|TMEM53|CHRDL1|HJV	-0.745451	0	39	0	0	-4.68936	2.2312548472157587
1	-4.64634	GO:0031344	M1	1	0	GO Biological Processes	19	regulation of cell projection organization	19_GO:0050789 regulation of biological process	-4.64634	1.6761261063279433	4.493495224989129	30284	667	1842	68	3.6916395222584146	0.4393360340887462	348|989|1268|1272|1398|1601|1756|1949|2043|2648|2660|2670|2896|4168|4690|4858|4915|4921|5396|5458|5649|5663|5753|5756|6049|6387|6423|7474|7779|8321|8634|8724|8837|8850|9456|9706|9856|9896|10251|10253|10435|23237|23500|23580|29116|51104|51364|51657|51762|54664|55605|56963|57463|57689|65009|80031|80199|115704|120892|153090|221074|221908|225689|255758|257194|386724|401720|643338	APOE|SEPTIN7|CNR1|CNTN1|CRK|DAB2|DMD|EFNB3|EPHA4|KAT2A|MSTN|GFAP|GRN|MCF2|NCK1|NOVA2|NTRK2|DDR2|PRRX1|POU4F2|RELN|PSEN1|PTK6|TWF1|RNF6|CXCL12|SFRP2|WNT5A|SLC30A1|FZD1|RTCA|SNX3|CFLAR|KAT2B|HOMER1|ULK2|KIAA0319|FIG4|SPRY3|SPRY2|CDC42EP2|ARC|DAAM2|CDC42EP4|MYLIP|ABHD17B|ZMYND10|STYXL1|RAB8B|TMEM106B|KIF21A|RGMA|AMIGO1|LRRC4C|NDRG4|SEMA6D|FUZ|EVI5L|LRRK2|DAB2IP|SLC39A12|PPP1R35|MAPK15|DYNLT2B|NEGR1|…	-2.71855	0	40	1	1	-4.64634	2.491034119698615
1	-4.64511	GO:0010976	M1	1	0	GO Biological Processes	19	positive regulation of neuron projection development	19_GO:0032502 developmental process	-4.64511	2.491034119698615	4.887350373550137	30284	165	1842	25	1.3572204125950054	0.2695957423328572	348|1268|1272|1756|2896|4690|4915|4921|5649|5753|5756|7474|7779|8321|8724|8837|8850|9896|51657|54664|56963|57463|65009|153090|257194	APOE|CNR1|CNTN1|DMD|GRN|NCK1|NTRK2|DDR2|RELN|PTK6|TWF1|WNT5A|SLC30A1|FZD1|SNX3|CFLAR|KAT2B|FIG4|STYXL1|TMEM106B|RGMA|AMIGO1|NDRG4|DAB2IP|NEGR1	-2.71855	0	40	0	0	-4.64634	2.491034119698615
1	-4.565	GO:0010975	M1	1	0	GO Biological Processes	19	regulation of neuron projection development	19_GO:0032502 developmental process	-4.565	1.8349135256708546	4.530794865121778	30284	448	1842	50	2.7144408251900107	0.37863396211493333	348|1268|1272|1398|1601|1756|1949|2043|2670|2896|4168|4690|4858|4915|4921|5396|5458|5649|5663|5753|5756|6049|6387|6423|7474|7779|8321|8634|8724|8837|8850|9706|9856|9896|23237|29116|51657|54664|55605|56963|57463|57689|65009|80031|120892|153090|221074|257194|386724|401720	APOE|CNR1|CNTN1|CRK|DAB2|DMD|EFNB3|EPHA4|GFAP|GRN|MCF2|NCK1|NOVA2|NTRK2|DDR2|PRRX1|POU4F2|RELN|PSEN1|PTK6|TWF1|RNF6|CXCL12|SFRP2|WNT5A|SLC30A1|FZD1|RTCA|SNX3|CFLAR|KAT2B|ULK2|KIAA0319|FIG4|ARC|MYLIP|STYXL1|TMEM106B|KIF21A|RGMA|AMIGO1|LRRC4C|NDRG4|SEMA6D|LRRK2|DAB2IP|SLC39A12|NEGR1|AMIGO3|FIGNL2	-2.65299	0	40	0	0	-4.64634	2.491034119698615
1	-3.96917	GO:0120035	M1	1	0	GO Biological Processes	19	regulation of plasma membrane bounded cell projection organization	19_GO:0050789 regulation of biological process	-3.96917	1.6187889417856847	4.058525501230009	30284	650	1842	64	3.474484256243214	0.4266988049302495	348|989|1268|1272|1398|1601|1756|1949|2043|2660|2670|2896|4168|4690|4858|4915|4921|5396|5458|5649|5663|5753|5756|6049|6387|6423|7474|7779|8321|8634|8724|8837|8850|9456|9706|9856|9896|10435|23237|23500|23580|29116|51104|51364|51657|54664|55605|56963|57463|57689|65009|80031|80199|115704|120892|153090|221074|221908|225689|255758|257194|386724|401720|643338	APOE|SEPTIN7|CNR1|CNTN1|CRK|DAB2|DMD|EFNB3|EPHA4|MSTN|GFAP|GRN|MCF2|NCK1|NOVA2|NTRK2|DDR2|PRRX1|POU4F2|RELN|PSEN1|PTK6|TWF1|RNF6|CXCL12|SFRP2|WNT5A|SLC30A1|FZD1|RTCA|SNX3|CFLAR|KAT2B|HOMER1|ULK2|KIAA0319|FIG4|CDC42EP2|ARC|DAAM2|CDC42EP4|MYLIP|ABHD17B|ZMYND10|STYXL1|TMEM106B|KIF21A|RGMA|AMIGO1|LRRC4C|NDRG4|SEMA6D|FUZ|EVI5L|LRRK2|DAB2IP|SLC39A12|PPP1R35|MAPK15|DYNLT2B|NEGR1|AMIGO3|FIGNL2|C15orf62	-2.14149	0	40	0	0	-4.64634	2.491034119698615
1	-3.15314	GO:0031346	M1	1	0	GO Biological Processes	19	positive regulation of cell projection organization	19_GO:0048518 positive regulation of biological process	-3.15314	1.735420436723368	3.5722456569136463	30284	360	1842	38	2.0629750271444083	0.33118878821220654	348|989|1268|1272|1756|2043|2648|2660|2896|4690|4915|4921|5458|5649|5753|5756|6387|7474|7779|8321|8724|8837|8850|9896|10435|23580|51364|51657|51762|54664|56963|57463|65009|80199|153090|221908|257194|643338	APOE|SEPTIN7|CNR1|CNTN1|DMD|EPHA4|KAT2A|MSTN|GRN|NCK1|NTRK2|DDR2|POU4F2|RELN|PTK6|TWF1|CXCL12|WNT5A|SLC30A1|FZD1|SNX3|CFLAR|KAT2B|FIG4|CDC42EP2|CDC42EP4|ZMYND10|STYXL1|RAB8B|TMEM106B|RGMA|AMIGO1|NDRG4|FUZ|DAB2IP|PPP1R35|NEGR1|C15orf62	-1.48323	0	40	0	0	-4.64634	2.491034119698615
1	-4.62138	GO:0046434	M1	1	0	GO Biological Processes	19	organophosphate catabolic process	19_GO:0009987 cellular process	-4.62138	2.3865713985499633	4.827186584981394	30284	186	1842	27	1.4657980456026058	0.2800178765909683	215|1807|3988|5136|5144|6609|6610|7498|8803|10924|23171|23236|23417|26090|51573|56953|57406|79147|80201|83440|83594|133121|222236|283927|387712|390916|403313	ABCD1|DPYS|LIPA|PDE1A|PDE4D|SMPD1|SMPD2|XDH|SUCLA2|SMPDL3A|GPD1L|PLCB1|MLYCD|ABHD12|GDE1|NT5M|ABHD6|FKRP|HKDC1|ADPGK|NUDT12|ENPP6|NAPEPLD|NUDT7|ENO4|NUDT19|PLPP6	-2.69972	0	41	1	1	-4.62138	2.3865713985499633
1	-2.49341	GO:1901292	M1	1	0	GO Biological Processes	19	nucleoside phosphate catabolic process	19_GO:0009987 cellular process	-2.49341	2.085776330076004	3.205629351238247	30284	134	1842	17	0.9229098805646037	0.22280321652680132	215|1807|3988|5136|5144|7498|8803|10924|23417|56953|79147|80201|83440|83594|283927|387712|390916	ABCD1|DPYS|LIPA|PDE1A|PDE4D|XDH|SUCLA2|SMPDL3A|MLYCD|NT5M|FKRP|HKDC1|ADPGK|NUDT12|NUDT7|ENO4|NUDT19	-1.0348	0	41	0	0	-4.62138	2.3865713985499633
1	-2.26781	GO:0072523	M1	1	0	GO Biological Processes	19	purine-containing compound catabolic process	19_GO:0009987 cellular process	-2.26781	2.151136006169645	3.0356010258402497	30284	107	1842	14	0.760043431053203	0.20235674023700032	215|3988|5136|5144|7498|8803|23417|79147|80201|83440|83594|283927|387712|390916	ABCD1|LIPA|PDE1A|PDE4D|XDH|SUCLA2|MLYCD|FKRP|HKDC1|ADPGK|NUDT12|NUDT7|ENO4|NUDT19	-0.881063	0	41	0	0	-4.62138	2.3865713985499633
1	-4.51557	GO:0042254	M1	1	0	GO Biological Processes	19	ribosome biogenesis	19_GO:0009987 cellular process	-4.51557	2.0218490524932444	4.5946304405316125	30284	309	1842	38	2.0629750271444083	0.33118878821220654	1029|1983|6041|6838|9326|11056|22868|23212|26149|27341|27349|29777|51001|51010|51068|51116|51202|51491|54433|55226|55272|55720|55794|57050|57109|64216|64794|80135|81875|84294|84769|85395|91582|115416|115939|118460|120379|285855	CDKN2A|EIF5|RNASEL|SURF6|ZNHIT3|DDX52|FASTKD2|RRS1|ZNF658|RRP7A|MCAT|ABT1|MTERF3|EXOSC3|NMD3|MRPS2|DDX47|NOP16|GAR1|NAT10|IMP3|TSR1|DDX28|UTP3|REXO4|TFB2M|DDX31|RPF1|ISG20L2|UTP23|MPV17L2|SLX9|RPS19BP1|MALSU1|TSR3|EXOSC6|PIH1D2|RPL7L1	-2.60831	0	42	1	1	-4.51557	3.0445972574094182
1	-2.85917	GO:0030490	M1	1	0	GO Biological Processes	19	maturation of SSU-rRNA	19_GO:0009987 cellular process	-2.85917	3.0445972574094182	3.826923452426641	30284	54	1842	10	0.5428881650380022	0.17120967224354014	11056|23212|29777|55226|55272|55720|57050|84294|85395|115939	DDX52|RRS1|ABT1|NAT10|IMP3|TSR1|UTP3|UTP23|SLX9|TSR3	-1.28479	0	42	0	0	-4.51557	3.0445972574094182
1	-2.23903	GO:0016072	M1	1	0	GO Biological Processes	19	rRNA metabolic process	19_GO:0009987 cellular process	-2.23903	1.703033685021045	2.8462813824204973	30284	251	1842	26	1.4115092290988056	0.27485912353112907	1029|6041|9326|9329|11056|23212|27341|29777|51010|51202|54433|55226|55272|55720|57050|57109|64216|79002|80135|84294|85395|115939|118460|120379|162989|285855	CDKN2A|RNASEL|ZNHIT3|GTF3C4|DDX52|RRS1|RRP7A|ABT1|EXOSC3|DDX47|GAR1|NAT10|IMP3|TSR1|UTP3|REXO4|TFB2M|TRIR|RPF1|UTP23|SLX9|TSR3|EXOSC6|PIH1D2|DEDD2|RPL7L1	-0.856533	0	42	0	0	-4.51557	3.0445972574094182
1	-2.23188	GO:0042274	M1	1	0	GO Biological Processes	19	ribosomal small subunit biogenesis	19_GO:0009987 cellular process	-2.23188	2.1312180801865925	2.9970333467467345	30284	108	1842	14	0.760043431053203	0.20235674023700032	6838|11056|23212|27341|27349|29777|55226|55272|55720|57050|84294|85395|91582|115939	SURF6|DDX52|RRS1|RRP7A|MCAT|ABT1|NAT10|IMP3|TSR1|UTP3|UTP23|SLX9|RPS19BP1|TSR3	-0.852295	0	42	0	0	-4.51557	3.0445972574094182
1	-2.18446	GO:0006364	M1	1	0	GO Biological Processes	19	rRNA processing	19_GO:0009987 cellular process	-2.18446	1.7506434230104153	2.8175555272320856	30284	216	1842	23	1.248642779587405	0.25872942822409384	1029|6041|9326|11056|23212|27341|29777|51010|51202|54433|55226|55272|55720|57050|57109|64216|80135|84294|85395|115939|118460|120379|285855	CDKN2A|RNASEL|ZNHIT3|DDX52|RRS1|RRP7A|ABT1|EXOSC3|DDX47|GAR1|NAT10|IMP3|TSR1|UTP3|REXO4|TFB2M|RPF1|UTP23|SLX9|TSR3|EXOSC6|PIH1D2|RPL7L1	-0.823292	0	42	0	0	-4.51557	3.0445972574094182
1	-4.42351	GO:0033365	M1	1	0	GO Biological Processes	19	protein localization to organelle	19_GO:0051179 localization	-4.42351	1.5943873295098692	4.319232707119034	30284	794	1842	77	4.180238870792617	0.46631918003323736	819|1029|1191|1363|1678|1994|2516|3014|3301|3312|3329|3841|3973|4487|5071|5193|6653|7095|7485|8031|8504|8878|9679|9913|9972|10139|10430|10634|10736|22930|23090|23203|23212|23568|23639|26061|26225|26953|27092|27341|51172|51341|51364|51501|51542|51762|54472|55122|55788|55831|55973|56851|64747|64901|65018|79147|79989|83882|84250|84315|90196|90580|90637|93380|120892|133022|143678|152877|159686|221322…	CAMLG|CDKN2A|CLU|CPE|TIMM8A|ELAVL1|NR5A1|H2AX|DNAJA1|HSPA8|HSPD1|KPNA5|LHCGR|MSX1|PRKN|PEX12|SORL1|SEC62|GET1|NCOA4|PEX3|SQSTM1|FAM53B|SUPT7L|NUP153|ARFRP1|TMEM147|GAS2L1|SIX2|RAB3GAP1|ZNF423|PMPCA|RRS1|ARL2BP|DNAAF11|HACL1|ARL5A|RANBP6|CACNG4|RRP7A|NAGPA|ZBTB7A|ZMYND10|HIKESHI|VPS54|RAB8B|TOLLIP|AKIRIN2|LMBRD1|EMC3|BCAP29|EMC7|MFSD1|RANBP17|PINK1|FKRP|IFT56|TSPAN10|SLF1|MON1A|SYS1|TIMM29|ZFAND2A…	-2.52789	0	43	1	1	-4.42351	1.8906948968512487
1	-2.79215	GO:0072594	M1	1	0	GO Biological Processes	19	establishment of protein localization to organelle	19_GO:0051179 localization	-2.79215	1.6711827803033013	3.278497812309315	30284	364	1842	37	2.008686210640608	0.3268925525584146	1191|1678|1994|3312|3329|3841|3973|5193|6653|7095|8031|8504|8878|9679|9972|10736|22930|23203|26061|26953|27092|51172|51501|51542|51762|55122|64901|65018|83882|84315|90580|90637|120892|133022|152877|503542|728489	CLU|TIMM8A|ELAVL1|HSPA8|HSPD1|KPNA5|LHCGR|PEX12|SORL1|SEC62|NCOA4|PEX3|SQSTM1|FAM53B|NUP153|SIX2|RAB3GAP1|PMPCA|HACL1|RANBP6|CACNG4|NAGPA|HIKESHI|VPS54|RAB8B|AKIRIN2|RANBP17|PINK1|TSPAN10|MON1A|TIMM29|ZFAND2A|LRRK2|TRAM1L1|FAM53A|SPRN|DNLZ	-1.23516	0	43	0	0	-4.42351	1.8906948968512487
1	-2.59623	GO:0034504	M1	1	0	GO Biological Processes	19	protein localization to nucleus	19_GO:0051179 localization	-2.59623	1.8906948968512487	3.216180149177623	30284	200	1842	23	1.248642779587405	0.25872942822409384	1029|1994|2516|3841|4487|8878|9679|9913|9972|10430|10736|23212|23568|26953|27341|51341|51501|55122|64901|120892|152877|400916|503542	CDKN2A|ELAVL1|NR5A1|KPNA5|MSX1|SQSTM1|FAM53B|SUPT7L|NUP153|TMEM147|SIX2|RRS1|ARL2BP|RANBP6|RRP7A|ZBTB7A|HIKESHI|AKIRIN2|RANBP17|LRRK2|FAM53A|CHCHD10|SPRN	-1.0944	0	43	0	0	-4.42351	1.8906948968512487
1	-4.27344	GO:0043269	M1	1	0	GO Biological Processes	19	regulation of monoatomic ion transport	19_GO:0051179 localization	-4.27344	1.7764450946833765	4.326636291359382	30284	472	1842	51	2.768729641693811	0.3822948452688091	117|150|477|481|487|490|760|1193|1268|1272|1756|2257|2259|2890|2902|3077|3746|3760|3766|3781|3973|4638|5025|5028|5144|5318|6336|6387|7402|7779|9368|9454|9456|9914|10060|10063|10345|23171|23704|51297|56704|57463|65266|84766|116444|150684|151651|154215|255057|286183|389816	ADCYAP1R1|ADRA2A|ATP1A2|ATP1B1|ATP2A1|ATP2B1|CA2|CLIC2|CNR1|CNTN1|DMD|FGF12|FGF14|GRIA1|GRIN1|HFE|KCNC1|KCNJ3|KCNJ10|KCNN2|LHCGR|MYLK|P2RX4|P2RY1|PDE4D|PKP2|SCN10A|CXCL12|UTRN|SLC30A1|NHERF1|HOMER3|HOMER1|ATP2C2|ABCC9|COX17|TRDN|GPD1L|KCNE4|BPIFA1|JPH1|AMIGO1|WNK4|CRACR2A|GRIN3B|COMMD1|EFHB|NKAIN2|CBARP|NKAIN3|LRRC26	-2.39377	0	44	1	1	-4.27344	3.082654723127036
1	-4.07162	GO:0002028	M1	1	0	GO Biological Processes	19	regulation of sodium ion transport	19_GO:0051179 localization	-4.07162	3.082654723127036	4.746726767394592	30284	80	1842	15	0.8143322475570033	0.20940182598664533	481|1272|1756|2257|2259|5025|5318|7402|9368|23171|51297|65266|150684|154215|286183	ATP1B1|CNTN1|DMD|FGF12|FGF14|P2RX4|PKP2|UTRN|NHERF1|GPD1L|BPIFA1|WNK4|COMMD1|NKAIN2|NKAIN3	-2.22168	0	44	0	0	-4.27344	3.082654723127036
1	-3.58582	GO:0010959	M1	1	0	GO Biological Processes	19	regulation of metal ion transport	19_GO:0051179 localization	-3.58582	1.7542319681649303	3.879038504232054	30284	403	1842	43	2.3344191096634095	0.3518158251170799	117|150|477|481|487|490|1193|1272|1756|2257|2259|2902|3077|3746|3781|3973|4638|5025|5144|5318|6387|7402|7779|9368|9454|9456|9914|10060|10345|23171|23704|51297|56704|57463|65266|84766|116444|150684|151651|154215|255057|286183|389816	ADCYAP1R1|ADRA2A|ATP1A2|ATP1B1|ATP2A1|ATP2B1|CLIC2|CNTN1|DMD|FGF12|FGF14|GRIN1|HFE|KCNC1|KCNN2|LHCGR|MYLK|P2RX4|PDE4D|PKP2|CXCL12|UTRN|SLC30A1|NHERF1|HOMER3|HOMER1|ATP2C2|ABCC9|TRDN|GPD1L|KCNE4|BPIFA1|JPH1|AMIGO1|WNK4|CRACR2A|GRIN3B|COMMD1|EFHB|NKAIN2|CBARP|NKAIN3|LRRC26	-1.82368	0	44	0	0	-4.27344	3.082654723127036
1	-2.98277	GO:0043270	M1	1	0	GO Biological Processes	19	positive regulation of monoatomic ion transport	19_GO:0051179 localization	-2.98277	1.9572410940489116	3.542416151062821	30284	210	1842	25	1.3572204125950054	0.2695957423328572	117|150|481|487|490|1272|1756|2257|2902|3746|3973|4638|5025|5028|5318|6387|9368|9456|9914|10063|10345|23171|57463|84766|389816	ADCYAP1R1|ADRA2A|ATP1B1|ATP2A1|ATP2B1|CNTN1|DMD|FGF12|GRIN1|KCNC1|LHCGR|MYLK|P2RX4|P2RY1|PKP2|CXCL12|NHERF1|HOMER1|ATP2C2|COX17|TRDN|GPD1L|AMIGO1|CRACR2A|LRRC26	-1.37447	0	44	0	0	-4.27344	3.082654723127036
1	-2.65955	GO:0034765	M1	1	0	GO Biological Processes	19	regulation of monoatomic ion transmembrane transport	19_GO:0051179 localization	-2.65955	1.6679098018851592	3.1752133695860607	30284	345	1842	35	1.9001085776330076	0.3181109800577189	117|150|477|481|487|1193|1756|2257|2259|2890|2902|3746|3760|3766|3781|3973|5025|5144|6336|7402|7779|9368|9456|10060|10063|10345|23704|51297|56704|57463|65266|84766|150684|255057|389816	ADCYAP1R1|ADRA2A|ATP1A2|ATP1B1|ATP2A1|CLIC2|DMD|FGF12|FGF14|GRIA1|GRIN1|KCNC1|KCNJ3|KCNJ10|KCNN2|LHCGR|P2RX4|PDE4D|SCN10A|UTRN|SLC30A1|NHERF1|HOMER1|ABCC9|COX17|TRDN|KCNE4|BPIFA1|JPH1|AMIGO1|WNK4|CRACR2A|COMMD1|CBARP|LRRC26	-1.14548	0	44	0	0	-4.27344	3.082654723127036
1	-2.05952	GO:1904062	M1	1	0	GO Biological Processes	19	regulation of monoatomic cation transmembrane transport	19_GO:0051179 localization	-2.05952	1.5859316903547451	2.6431771453950135	30284	311	1842	30	1.6286644951140066	0.2949207198293577	117|150|477|481|487|1193|1756|2257|2259|2902|3746|3781|3973|5025|5144|7402|7779|9456|10060|10063|10345|23704|51297|56704|57463|65266|84766|150684|255057|389816	ADCYAP1R1|ADRA2A|ATP1A2|ATP1B1|ATP2A1|CLIC2|DMD|FGF12|FGF14|GRIN1|KCNC1|KCNN2|LHCGR|P2RX4|PDE4D|UTRN|SLC30A1|HOMER1|ABCC9|COX17|TRDN|KCNE4|BPIFA1|JPH1|AMIGO1|WNK4|CRACR2A|COMMD1|CBARP|LRRC26	-0.733785	0	44	0	0	-4.27344	3.082654723127036
1	-4.27139	GO:0051966	M1	1	0	GO Biological Processes	19	regulation of synaptic transmission, glutamatergic	19_GO:0050789 regulation of biological process	-4.27139	3.202758153898219	4.925185333063402	30284	77	1842	15	0.8143322475570033	0.20940182598664533	477|1268|2897|2898|2902|5649|5663|6857|9456|22930|23732|27092|54413|120892|127262	ATP1A2|CNR1|GRIK1|GRIK2|GRIN1|RELN|PSEN1|SYT1|HOMER1|RAB3GAP1|FRRS1L|CACNG4|NLGN3|LRRK2|TPRG1L	-2.39377	0	45	1	1	-4.27139	3.202758153898219
1	-2.13937	GO:0019722	M1	1	0	GO Biological Processes	19	calcium-mediated signaling	19_GO:0050896 response to stimulus	-2.13937	1.8483767965100961	2.8145236062720493	30284	169	1842	19	1.0314875135722041	0.23541584809546853	185|477|481|1193|1756|1910|2516|2890|2892|2897|2898|2902|5025|6261|6444|8877|10269|120892|127262	AGTR1|ATP1A2|ATP1B1|CLIC2|DMD|EDNRB|NR5A1|GRIA1|GRIA3|GRIK1|GRIK2|GRIN1|P2RX4|RYR1|SGCD|SPHK1|ZMPSTE24|LRRK2|TPRG1L	-0.788804	0	45	0	0	-4.27139	3.202758153898219
1	-4.16576	GO:0006885	M1	1	0	GO Biological Processes	19	regulation of pH	19_GO:0042592 homeostatic process	-4.16576	2.7918382398131643	4.70295368031082	30284	106	1842	18	0.9771986970684039	0.22919979811430818	533|760|1910|2896|5166|8804|23545|51606|54664|55858|57468|65082|84679|120892|144811|256764|282679|285195	ATP6V0B|CA2|EDNRB|GRN|PDK4|CREG1|ATP6V0A2|ATP6V1H|TMEM106B|TMEM165|SLC12A5|VPS33A|SLC9A7|LRRK2|LACC1|WDR72|AQP11|SLC9A9	-2.30117	0	46	1	1	-4.16576	4.110206297502715
1	-3.28357	GO:0035751	M1	1	0	GO Biological Processes	19	regulation of lysosomal lumen pH	19_GO:0042592 homeostatic process	-3.28357	4.110206297502715	4.479724797528848	30284	32	1842	8	0.43431053203040176	0.1532181521636622	533|2896|8804|51606|54664|55858|65082|120892	ATP6V0B|GRN|CREG1|ATP6V1H|TMEM106B|TMEM165|VPS33A|LRRK2	-1.59075	0	46	0	0	-4.16576	4.110206297502715
1	-3.27244	GO:0030641	M1	1	0	GO Biological Processes	19	regulation of cellular pH	19_GO:0042592 homeostatic process	-3.27244	2.623535934576201	4.011977335992082	30284	94	1842	15	0.8143322475570033	0.20940182598664533	533|760|2896|8804|23545|51606|54664|55858|57468|65082|84679|120892|144811|282679|285195	ATP6V0B|CA2|GRN|CREG1|ATP6V0A2|ATP6V1H|TMEM106B|TMEM165|SLC12A5|VPS33A|SLC9A7|LRRK2|LACC1|AQP11|SLC9A9	-1.58181	0	46	0	0	-4.16576	4.110206297502715
1	-2.98064	GO:0051453	M1	1	0	GO Biological Processes	19	regulation of intracellular pH	19_GO:0042592 homeostatic process	-2.98064	2.557461696223911	3.765672086213499	30284	90	1842	14	0.760043431053203	0.20235674023700032	533|760|2896|8804|23545|51606|54664|55858|57468|65082|84679|120892|282679|285195	ATP6V0B|CA2|GRN|CREG1|ATP6V0A2|ATP6V1H|TMEM106B|TMEM165|SLC12A5|VPS33A|SLC9A7|LRRK2|AQP11|SLC9A9	-1.37442	0	46	0	0	-4.16576	4.110206297502715
1	-2.85192	GO:0007040	M1	1	0	GO Biological Processes	19	lysosome organization	19_GO:0009987 cellular process	-2.85192	2.3942949305841053	3.607203495920483	30284	103	1842	15	0.8143322475570033	0.20940182598664533	53|533|2896|3073|3988|8804|26175|51172|51606|54664|55858|65082|79643|120892|157807	ACP2|ATP6V0B|GRN|HEXA|LIPA|CREG1|LYSET|NAGPA|ATP6V1H|TMEM106B|TMEM165|VPS33A|CHMP6|LRRK2|CLVS1	-1.2819	0	46	0	0	-4.16576	4.110206297502715
1	-2.85192	GO:0080171	M1	1	0	GO Biological Processes	19	lytic vacuole organization	19_GO:0009987 cellular process	-2.85192	2.3942949305841053	3.607203495920483	30284	103	1842	15	0.8143322475570033	0.20940182598664533	53|533|2896|3073|3988|8804|26175|51172|51606|54664|55858|65082|79643|120892|157807	ACP2|ATP6V0B|GRN|HEXA|LIPA|CREG1|LYSET|NAGPA|ATP6V1H|TMEM106B|TMEM165|VPS33A|CHMP6|LRRK2|CLVS1	-1.2819	0	46	0	0	-4.16576	4.110206297502715
1	-2.76813	GO:0007033	M1	1	0	GO Biological Processes	19	vacuole organization	19_GO:0009987 cellular process	-2.76813	1.9491699967538645	3.3751879974755723	30284	194	1842	23	1.248642779587405	0.25872942822409384	53|533|1509|2896|3073|3988|4124|5663|8804|9706|9896|26175|51172|51542|51606|54664|55858|65082|79643|84557|94241|120892|157807	ACP2|ATP6V0B|CTSD|GRN|HEXA|LIPA|MAN2A1|PSEN1|CREG1|ULK2|FIG4|LYSET|NAGPA|VPS54|ATP6V1H|TMEM106B|TMEM165|VPS33A|CHMP6|MAP1LC3A|TP53INP1|LRRK2|CLVS1	-1.21515	0	46	0	0	-4.16576	4.110206297502715
1	-2.30493	GO:0051452	M1	1	0	GO Biological Processes	19	intracellular pH reduction	19_GO:0042592 homeostatic process	-2.30493	2.7401375316684757	3.257058624263037	30284	54	1842	9	0.48859934853420195	0.1624680801023226	533|760|2896|8804|23545|51606|54664|57468|282679	ATP6V0B|CA2|GRN|CREG1|ATP6V0A2|ATP6V1H|TMEM106B|SLC12A5|AQP11	-0.908097	0	46	0	0	-4.16576	4.110206297502715
1	-4.05102	GO:0051604	M1	1	0	GO Biological Processes	19	protein maturation	19_GO:0009987 cellular process	-4.05102	1.69244	4.147381494109565	30284	544	1842	56	3.040173724212812	0.40003712921318246	1191|1363|2339|2395|3301|3312|3315|3329|4880|5283|5481|5663|6388|6653|8195|8772|8850|9091|9487|10026|10269|10294|10808|10845|10988|22824|23203|23640|27344|51126|51218|51227|51364|51645|54872|54965|55466|64772|64788|79147|79608|79982|83464|84750|90624|90701|115209|121665|126393|148738|169026|219899|284098|387787|402682|728489	CLU|CPE|FNTA|FXN|DNAJA1|HSPA8|HSPB1|HSPD1|NPPC|PIGH|PPID|PSEN1|SDF2|SORL1|MKKS|FADD|KAT2B|PIGQ|PIGL|PIGK|ZMPSTE24|DNAJA2|HSPH1|CLPX|METAP2|HSPA4L|PMPCA|HSPBP1|PCSK1N|NAA20|GLRX5|PIGP|ZMYND10|PPIL1|PIGG|PIGX|DNAJA4|ENGASE|LMF1|FKRP|RIC3|DNAJB14|APH1B|FUT10|LYRM7|SEC11C|OMA1|SPPL3|HSPB6|HJV|SLC30A8|TBCEL|PIGW|LIPT2|UFSP1|DNLZ	-2.20323	0	47	1	1	-4.05102	1.8186753528773072
1	-2.54162	GO:0006457	M1	1	0	GO Biological Processes	19	protein folding	19_GO:0009987 cellular process	-2.54162	1.8186753528773072	3.143765114204395	30284	226	1842	25	1.3572204125950054	0.2695957423328572	1191|3301|3312|3315|3329|4880|5481|6388|8195|10294|10808|10845|22824|23640|51364|51645|55466|64772|79608|79982|84750|90624|126393|219899|728489	CLU|DNAJA1|HSPA8|HSPB1|HSPD1|NPPC|PPID|SDF2|MKKS|DNAJA2|HSPH1|CLPX|HSPA4L|HSPBP1|ZMYND10|PPIL1|DNAJA4|ENGASE|RIC3|DNAJB14|FUT10|LYRM7|HSPB6|TBCEL|DNLZ	-1.06212	0	47	0	0	-4.05102	1.8186753528773072
1	-4.04212	GO:0005975	M1	1	0	GO Biological Processes	19	carbohydrate metabolic process	19_GO:0009987 cellular process	-4.04212	1.7733923800461147	4.18265416507916	30284	445	1842	48	2.6058631921824102	0.37119096718011263	34|178|477|1312|1486|2519|2585|2648|3073|3425|3795|3988|4124|5239|5465|5506|5837|6489|7903|8372|8790|8850|9091|9435|10020|22934|23171|23729|25796|27235|29906|51172|55501|55556|56548|57134|57223|64080|64377|64921|79147|80201|83440|84750|115209|132789|387712|414328	ACADM|AGL|ATP1A2|COMT|CTBS|FUCA2|GALK2|KAT2A|HEXA|IDUA|KHK|LIPA|MAN2A1|PGM5|PPARA|PPP1R3A|PYGM|ST8SIA1|ST8SIA4|HYAL3|FPGT|KAT2B|PIGQ|CHST2|GNE|RPIA|GPD1L|SHPK|PGLS|COQ2|ST8SIA5|NAGPA|CHST12|ENOSF1|CHST7|MAN1C1|PPP4R3B|RBKS|CHST8|CASD1|FKRP|HKDC1|ADPGK|FUT10|OMA1|GNPDA2|ENO4|IDNK	-2.19842	0	48	1	1	-4.04212	1.7733923800461147
1	-4.006	GO:0061668	M1	1	0	GO Biological Processes	19	mitochondrial ribosome assembly	19_GO:0009987 cellular process	-4.006	7.046067938576081	5.758309787361515	30284	14	1842	6	0.3257328990228013	0.132763142877933	22868|27349|51001|51116|55794|84769	FASTKD2|MCAT|MTERF3|MRPS2|DDX28|MPV17L2	-2.16984	0	49	1	1	-4.006	7.046067938576081
1	-2.50429	GO:0042255	M1	1	0	GO Biological Processes	19	ribosome assembly	19_GO:0009987 cellular process	-2.50429	2.740137531668476	3.4335820045137924	30284	60	1842	10	0.5428881650380022	0.17120967224354014	1983|22868|23212|27341|27349|29777|51001|51116|55794|84769	EIF5|FASTKD2|RRS1|RRP7A|MCAT|ABT1|MTERF3|MRPS2|DDX28|MPV17L2	-1.0348	0	49	0	0	-4.006	7.046067938576081
1	-3.99448	GO:0042886	M1	1	0	GO Biological Processes	19	amide transport	19_GO:0051179 localization	-3.99448	2.4275043904714018	4.445280640111597	30284	149	1842	22	1.1943539630836049	0.2531119184839482	215|366|1363|4257|5360|5455|6565|6567|6927|7432|9368|10815|23657|51228|64747|81537|113235|169026|284439|387597|389692|399979	ABCD1|AQP9|CPE|MGST1|PLTP|POU3F3|SLC15A2|SLC16A2|HNF1A|VIP|NHERF1|CPLX1|SLC7A11|GLTP|MFSD1|SGPP1|SLC46A1|SLC30A8|SLC25A42|ILDR2|MAFA|SNX19	-2.16284	0	50	1	1	-3.99448	8.220412595005428
1	-2.5583	GO:0006857	M1	1	0	GO Biological Processes	19	oligopeptide transport	19_GO:0051179 localization	-2.5583	4.835536820591429	4.025595405321599	30284	17	1842	5	0.2714440825190011	0.12122861444763498	4257|6565|9368|23657|64747	MGST1|SLC15A2|NHERF1|SLC7A11|MFSD1	-1.07017	0	50	0	0	-3.99448	8.220412595005428
1	-2.45659	GO:0015833	M1	1	0	GO Biological Processes	19	peptide transport	19_GO:0051179 localization	-2.45659	2.2565838496093336	3.2350555857497056	30284	102	1842	14	0.760043431053203	0.20235674023700032	1363|4257|6565|6567|6927|7432|9368|10815|23657|64747|169026|387597|389692|399979	CPE|MGST1|SLC15A2|SLC16A2|HNF1A|VIP|NHERF1|CPLX1|SLC7A11|MFSD1|SLC30A8|ILDR2|MAFA|SNX19	-1.00135	0	50	0	0	-3.99448	8.220412595005428
1	-2.40795	GO:0035442	M1	1	0	GO Biological Processes	19	dipeptide transmembrane transport	19_GO:0051179 localization	-2.40795	8.220412595005428	4.501302950106623	30284	6	1842	3	0.16286644951140064	0.09395438479805798	6565|23657|64747	SLC15A2|SLC7A11|MFSD1	-0.976578	0	50	0	0	-3.99448	8.220412595005428
1	-2.40795	GO:0042938	M1	1	0	GO Biological Processes	19	dipeptide transport	19_GO:0051179 localization	-2.40795	8.220412595005428	4.501302950106623	30284	6	1842	3	0.16286644951140064	0.09395438479805798	6565|23657|64747	SLC15A2|SLC7A11|MFSD1	-0.976578	0	50	0	0	-3.99448	8.220412595005428
1	-2.34204	GO:0042939	M1	1	0	GO Biological Processes	19	tripeptide transport	19_GO:0051179 localization	-2.34204	5.480275063336953	3.950380591256881	30284	12	1842	4	0.21715526601520088	0.10845967791247756	4257|6565|9368|23657	MGST1|SLC15A2|NHERF1|SLC7A11	-0.937115	0	50	0	0	-3.99448	8.220412595005428
1	-3.97282	GO:0006979	M1	1	0	GO Biological Processes	19	response to oxidative stress	19_GO:0050896 response to stimulus	-3.97282	1.8413724212812161	4.172219563538338	30284	375	1842	42	2.2801302931596092	0.3477975024262064	348|1263|1312|1398|1728|1965|2021|2395|2706|2730|2878|3162|4257|4482|4512|4535|4537|4700|5052|5071|5193|5663|8850|8877|9283|9817|10060|23411|23657|51157|51384|54033|54936|65018|83636|84557|91298|94241|120892|139189|140809|154807	APOE|PLK3|COMT|CRK|NQO1|EIF2S1|ENDOG|FXN|GJB2|GCLM|GPX3|HMOX1|MGST1|MSRA|COX1|ND1|ND3|NDUFA6|PRDX1|PRKN|PEX12|PSEN1|KAT2B|SPHK1|GPR37L1|KEAP1|ABCC9|SIRT1|SLC7A11|ZNF580|WNT16|RBM11|ADPRS|PINK1|C19orf12|MAP1LC3A|RLIG1|TP53INP1|LRRK2|DGKK|SRXN1|VKORC1L1	-2.14317	0	51	1	1	-3.97282	1.89040847132529
1	-3.46116	GO:0062197	M1	1	0	GO Biological Processes	19	cellular response to chemical stress	19_GO:0050896 response to stimulus	-3.46116	1.89040847132529	3.857052188434655	30284	287	1842	33	1.791530944625407	0.30905929854977926	362|1728|1965|2021|2395|2706|4257|4482|4638|5052|5071|5193|6326|6737|8850|8877|9283|9518|9817|10060|23411|23657|51157|51384|54033|54936|65018|84557|94241|120892|140809|154807|219736	AQP5|NQO1|EIF2S1|ENDOG|FXN|GJB2|MGST1|MSRA|MYLK|PRDX1|PRKN|PEX12|SCN2A|TRIM21|KAT2B|SPHK1|GPR37L1|GDF15|KEAP1|ABCC9|SIRT1|SLC7A11|ZNF580|WNT16|RBM11|ADPRS|PINK1|MAP1LC3A|TP53INP1|LRRK2|SRXN1|VKORC1L1|STOX1	-1.71905	0	51	0	0	-3.97282	1.89040847132529
1	-2.83284	GO:0034599	M1	1	0	GO Biological Processes	19	cellular response to oxidative stress	19_GO:0050896 response to stimulus	-2.83284	1.883090109869085	3.398672590343981	30284	227	1842	26	1.4115092290988056	0.27485912353112907	1728|1965|2021|2395|2706|4257|4482|5052|5071|5193|8850|8877|9283|9817|23411|23657|51157|51384|54033|54936|65018|84557|94241|120892|140809|154807	NQO1|EIF2S1|ENDOG|FXN|GJB2|MGST1|MSRA|PRDX1|PRKN|PEX12|KAT2B|SPHK1|GPR37L1|KEAP1|SIRT1|SLC7A11|ZNF580|WNT16|RBM11|ADPRS|PINK1|MAP1LC3A|TP53INP1|LRRK2|SRXN1|VKORC1L1	-1.26682	0	51	0	0	-3.97282	1.89040847132529
1	-3.95112	GO:0001501	M1	1	0	GO Biological Processes	19	skeletal system development	19_GO:0032502 developmental process	-3.95112	1.7052127887878188	4.091509142974918	30284	511	1842	53	2.8773072747014115	0.3895010800721314	648|651|658|1028|1280|1310|1404|2019|2247|2662|3073|3212|3213|3214|3232|3233|3234|3623|3988|4054|4487|4488|4838|4880|4921|4969|5052|5396|5636|5663|5745|6261|6423|7291|7474|7763|8195|8372|8626|9770|10220|10265|10269|10522|10655|10736|23314|56172|57326|80199|134701|340260|399979	BMI1|BMP3|BMPR1B|CDKN1C|COL2A1|COL19A1|HAPLN1|EN1|FGF2|GDF10|HEXA|HOXB2|HOXB3|HOXB4|HOXD3|HOXD4|HOXD8|INHA|LIPA|LTBP3|MSX1|MSX2|NODAL|NPPC|DDR2|OGN|PRDX1|PRRX1|PRPSAP2|PSEN1|PTH1R|RYR1|SFRP2|TWIST1|WNT5A|ZFAND5|MKKS|HYAL3|TP63|RASSF2|GDF11|IRX5|ZMPSTE24|DEAF1|DMRT2|SIX2|SATB2|ANKH|PBXIP1|FUZ|RIPPLY2|UNCX|SNX19	-2.12735	0	52	1	1	-3.95112	2.3976203402099165
1	-3.65625	GO:0061448	M1	1	0	GO Biological Processes	19	connective tissue development	19_GO:0032502 developmental process	-3.65625	2.037538164573995	4.054655553001458	30284	234	1842	29	1.5743756786102063	0.2900437170646828	651|658|1280|2247|3169|3213|3232|3400|3988|4054|4487|4488|4880|4969|5396|5745|6423|7314|7474|8195|8372|10269|10736|23314|25979|57326|79147|340260|399979	BMP3|BMPR1B|COL2A1|FGF2|FOXA1|HOXB3|HOXD3|ID4|LIPA|LTBP3|MSX1|MSX2|NPPC|OGN|PRRX1|PTH1R|SFRP2|UBB|WNT5A|MKKS|HYAL3|ZMPSTE24|SIX2|SATB2|DHRS7B|PBXIP1|FKRP|UNCX|SNX19	-1.87863	0	52	0	0	-3.95112	2.3976203402099165
1	-3.3859	GO:0051216	M1	1	0	GO Biological Processes	19	cartilage development	19_GO:0032502 developmental process	-3.3859	2.1607941678299984	3.9191354284020714	30284	175	1842	23	1.248642779587405	0.25872942822409384	651|658|1280|2247|3213|3232|4054|4487|4488|4880|4969|5396|5745|6423|7474|8195|8372|10269|10736|23314|57326|340260|399979	BMP3|BMPR1B|COL2A1|FGF2|HOXB3|HOXD3|LTBP3|MSX1|MSX2|NPPC|OGN|PRRX1|PTH1R|SFRP2|WNT5A|MKKS|HYAL3|ZMPSTE24|SIX2|SATB2|PBXIP1|UNCX|SNX19	-1.66153	0	52	0	0	-3.95112	2.3976203402099165
1	-2.70505	GO:0048704	M1	1	0	GO Biological Processes	19	embryonic skeletal system morphogenesis	19_GO:0032502 developmental process	-2.70505	2.3976203402099165	3.490373104890625	30284	96	1842	14	0.760043431053203	0.20235674023700032	648|1280|3212|3213|3214|3232|3233|4838|5396|7291|10265|10736|23314|80199	BMI1|COL2A1|HOXB2|HOXB3|HOXB4|HOXD3|HOXD4|NODAL|PRRX1|TWIST1|IRX5|SIX2|SATB2|FUZ	-1.16441	0	52	0	0	-3.95112	2.3976203402099165
1	-2.45968	GO:0048706	M1	1	0	GO Biological Processes	19	embryonic skeletal system development	19_GO:0032502 developmental process	-2.45968	2.070326135038404	3.1718362162227765	30284	135	1842	17	0.9229098805646037	0.22280321652680132	648|1280|3212|3213|3214|3232|3233|4838|5396|7291|7474|10265|10522|10655|10736|23314|80199	BMI1|COL2A1|HOXB2|HOXB3|HOXB4|HOXD3|HOXD4|NODAL|PRRX1|TWIST1|WNT5A|IRX5|DEAF1|DMRT2|SIX2|SATB2|FUZ	-1.0036	0	52	0	0	-3.95112	2.3976203402099165
1	-2.41641	GO:0048705	M1	1	0	GO Biological Processes	19	skeletal system morphogenesis	19_GO:0032502 developmental process	-2.41641	1.7793100854990105	3.025774553351605	30284	231	1842	25	1.3572204125950054	0.2695957423328572	648|658|1280|3212|3213|3214|3232|3233|3234|4054|4487|4488|4838|4880|5396|5663|7291|7763|10265|10269|10736|23314|80199|134701|340260	BMI1|BMPR1B|COL2A1|HOXB2|HOXB3|HOXB4|HOXD3|HOXD4|HOXD8|LTBP3|MSX1|MSX2|NODAL|NPPC|PRRX1|PSEN1|TWIST1|ZFAND5|IRX5|ZMPSTE24|SIX2|SATB2|FUZ|RIPPLY2|UNCX	-0.976578	0	52	0	0	-3.95112	2.3976203402099165
1	-3.84813	GO:0040007	M1	1	0	GO Biological Processes	19	growth	19_GO:0040007 growth	-3.84813	1.752196788958073	4.049428411050664	30284	441	1842	47	2.55157437567861	0.36740639953274085	214|658|1028|1312|1901|2019|2246|2395|2619|2626|2648|2660|4211|4488|4654|4880|4921|5458|5806|6049|6423|6456|6657|6910|7049|7474|8837|9576|9646|9706|10252|10253|10269|25937|51542|54413|55364|55897|57468|65009|79147|84189|123016|123904|221074|493753|101929726	ALCAM|BMPR1B|CDKN1C|COMT|S1PR1|EN1|FGF1|FXN|GAS1|GATA4|KAT2A|MSTN|MEIS1|MSX2|MYOD1|NPPC|DDR2|POU4F2|PTX3|RNF6|SFRP2|SH3GL2|SOX2|TBX5|TGFBR3|WNT5A|CFLAR|SPAG6|CTR9|ULK2|SPRY1|SPRY2|ZMPSTE24|WWTR1|VPS54|NLGN3|IMPACT|MESP1|SLC12A5|NDRG4|FKRP|SLITRK6|TTC8|NRN1L|SLC39A12|COA5|MYMX	-2.03399	0	53	1	1	-3.84813	1.9822271505686846
1	-3.84813	GO:0048589	M1	1	0	GO Biological Processes	19	developmental growth	19_GO:0040007 growth	-3.84813	1.752196788958073	4.049428411050664	30284	441	1842	47	2.55157437567861	0.36740639953274085	214|658|1028|1312|1901|2019|2246|2395|2619|2626|2648|2660|4211|4488|4654|4880|4921|5458|5806|6049|6423|6456|6657|6910|7049|7474|8837|9576|9646|9706|10252|10253|10269|25937|51542|54413|55364|55897|57468|65009|79147|84189|123016|123904|221074|493753|101929726	ALCAM|BMPR1B|CDKN1C|COMT|S1PR1|EN1|FGF1|FXN|GAS1|GATA4|KAT2A|MSTN|MEIS1|MSX2|MYOD1|NPPC|DDR2|POU4F2|PTX3|RNF6|SFRP2|SH3GL2|SOX2|TBX5|TGFBR3|WNT5A|CFLAR|SPAG6|CTR9|ULK2|SPRY1|SPRY2|ZMPSTE24|WWTR1|VPS54|NLGN3|IMPACT|MESP1|SLC12A5|NDRG4|FKRP|SLITRK6|TTC8|NRN1L|SLC39A12|COA5|MYMX	-2.03399	0	53	0	0	-3.84813	1.9822271505686846
1	-2.26649	GO:0060560	M1	1	0	GO Biological Processes	19	developmental growth involved in morphogenesis	19_GO:0040007 growth	-2.26649	1.9822271505686846	2.97503753458387	30284	141	1842	17	0.9229098805646037	0.22280321652680132	214|1901|2246|5458|6049|6423|6456|7474|9576|9706|10252|10253|54413|55364|55897|123904|221074	ALCAM|S1PR1|FGF1|POU4F2|RNF6|SFRP2|SH3GL2|WNT5A|SPAG6|ULK2|SPRY1|SPRY2|NLGN3|IMPACT|MESP1|NRN1L|SLC39A12	-0.880453	0	53	0	0	-3.84813	1.9822271505686846
1	-3.82721	GO:0051235	M1	1	0	GO Biological Processes	19	maintenance of location	19_GO:0051179 localization	-3.82721	2.2677000262083937	4.267759530489435	30284	174	1842	24	1.3029315960912051	0.26422148038648624	335|348|487|1040|2516|2867|3073|3988|4681|5318|5663|5756|6653|8379|9913|23411|23568|65018|79147|143678|152404|257194|400916|440503	APOA1|APOE|ATP2A1|CDS1|NR5A1|FFAR2|HEXA|LIPA|NBL1|PKP2|PSEN1|TWF1|SORL1|MAD1L1|SUPT7L|SIRT1|ARL2BP|PINK1|FKRP|FREY1|IGSF11|NEGR1|CHCHD10|PLIN5	-2.01686	0	54	1	1	-3.82721	2.5959197668438194
1	-3.22254	GO:0051651	M1	1	0	GO Biological Processes	19	maintenance of location in cell	19_GO:0051179 localization	-3.22254	2.5959197668438194	3.9647215188354767	30284	95	1842	15	0.8143322475570033	0.20940182598664533	348|487|2516|3073|5318|5663|5756|6653|9913|23411|23568|65018|79147|143678|400916	APOE|ATP2A1|NR5A1|HEXA|PKP2|PSEN1|TWF1|SORL1|SUPT7L|SIRT1|ARL2BP|PINK1|FKRP|FREY1|CHCHD10	-1.53901	0	54	0	0	-3.82721	2.5959197668438194
1	-2.30845	GO:0045185	M1	1	0	GO Biological Processes	19	maintenance of protein location	19_GO:0051179 localization	-2.30845	2.2497971312646436	3.10485381749689	30284	95	1842	13	0.7057546145494028	0.19504916259770638	2516|4681|5318|5756|6653|8379|9913|23568|65018|79147|143678|152404|400916	NR5A1|NBL1|PKP2|TWF1|SORL1|MAD1L1|SUPT7L|ARL2BP|PINK1|FKRP|FREY1|IGSF11|CHCHD10	-0.909377	0	54	0	0	-3.82721	2.5959197668438194
1	-2.06415	GO:0032507	M1	1	0	GO Biological Processes	19	maintenance of protein location in cell	19_GO:0051179 localization	-2.06415	2.3827282884073706	2.9262692870082305	30284	69	1842	10	0.5428881650380022	0.17120967224354014	2516|5318|5756|6653|9913|23568|65018|79147|143678|400916	NR5A1|PKP2|TWF1|SORL1|SUPT7L|ARL2BP|PINK1|FKRP|FREY1|CHCHD10	-0.736554	0	54	0	0	-3.82721	2.5959197668438194
1	-3.81828	GO:0051881	M1	1	0	GO Biological Processes	19	regulation of mitochondrial membrane potential	19_GO:0065007 biological regulation	-3.81828	3.0689540354686935	4.56538591504543	30284	75	1842	14	0.760043431053203	0.20235674023700032	215|1029|1497|2537|2730|3988|4718|5071|7314|27068|65018|120892|205251|219736	ABCD1|CDKN2A|CTNS|IFI6|GCLM|LIPA|NDUFC2|PRKN|UBB|PPA2|PINK1|LRRK2|MTLN|STOX1	-2.00981	0	55	1	1	-3.81828	3.653516708891302
1	-2.91886	GO:1902882	M1	1	0	GO Biological Processes	19	regulation of response to oxidative stress	19_GO:0050896 response to stimulus	-2.91886	3.653516708891302	4.05404850038378	30284	36	1842	8	0.43431053203040176	0.1532181521636622	117|215|5071|9817|23657|27244|65018|219736	ADCYAP1R1|ABCD1|PRKN|KEAP1|SLC7A11|SESN1|PINK1|STOX1	-1.32656	0	55	0	0	-3.81828	3.653516708891302
1	-3.80711	GO:0060766	M1	1	0	GO Biological Processes	19	negative regulation of androgen receptor signaling pathway	19_GO:0048519 negative regulation of biological process	-3.80711	6.576330076004342	5.497424337504719	30284	15	1842	6	0.3257328990228013	0.132763142877933	1601|3065|4838|8928|23411|51341	DAB2|HDAC1|NODAL|FOXH1|SIRT1|ZBTB7A	-2.00052	0	56	1	1	-3.80711	6.576330076004342
1	-3.53216	GO:0033144	M1	1	0	GO Biological Processes	19	negative regulation of intracellular steroid hormone receptor signaling pathway	19_GO:0048519 negative regulation of biological process	-3.53216	3.9991196408134515	4.645342019364091	30284	37	1842	9	0.48859934853420195	0.1624680801023226	1601|3065|4838|8626|8928|9420|23411|51341|167465	DAB2|HDAC1|NODAL|TP63|FOXH1|CYP7B1|SIRT1|ZBTB7A|ZNF366	-1.78004	0	56	0	0	-3.80711	6.576330076004342
1	-2.74599	GO:0060765	M1	1	0	GO Biological Processes	19	regulation of androgen receptor signaling pathway	19_GO:0050896 response to stimulus	-2.74599	3.8361925443358666	3.955206222052943	30284	30	1842	7	0.3800217155266015	0.14336152611728756	1601|3065|4838|6049|8928|23411|51341	DAB2|HDAC1|NODAL|RNF6|FOXH1|SIRT1|ZBTB7A	-1.19696	0	56	0	0	-3.80711	6.576330076004342
1	-2.35009	GO:0033143	M1	1	0	GO Biological Processes	19	regulation of intracellular steroid hormone receptor signaling pathway	19_GO:0050896 response to stimulus	-2.35009	2.477384617672869	3.2161526052163243	30284	73	1842	11	0.5971769815418024	0.17951720420412165	1601|3065|3169|4838|6049|8626|8928|9420|23411|51341|167465	DAB2|HDAC1|FOXA1|NODAL|RNF6|TP63|FOXH1|CYP7B1|SIRT1|ZBTB7A|ZNF366	-0.937115	0	56	0	0	-3.80711	6.576330076004342
1	-3.80251	GO:0009266	M1	1	0	GO Biological Processes	19	response to temperature stimulus	19_GO:0050896 response to stimulus	-3.80251	2.3057254839649373	4.266880851559271	30284	164	1842	23	1.248642779587405	0.25872942822409384	34|1312|1965|2063|2246|2898|3162|3301|3315|3329|3988|5346|6387|6489|10294|27344|51278|51501|55466|57468|84918|94241|126393	ACADM|COMT|EIF2S1|NR2F6|FGF1|GRIK2|HMOX1|DNAJA1|HSPB1|HSPD1|LIPA|PLIN1|CXCL12|ST8SIA1|DNAJA2|PCSK1N|IER5|HIKESHI|DNAJA4|SLC12A5|LRP11|TP53INP1|HSPB6	-1.99779	0	57	1	1	-3.80251	4.60343105320304
1	-3.25683	GO:0042026	M1	1	0	GO Biological Processes	19	protein refolding	19_GO:0009987 cellular process	-3.25683	4.60343105320304	4.586940753356319	30284	25	1842	7	0.3800217155266015	0.14336152611728756	3301|3312|3315|3329|10294|55466|126393	DNAJA1|HSPA8|HSPB1|HSPD1|DNAJA2|DNAJA4|HSPB6	-1.57047	0	57	0	0	-3.80251	4.60343105320304
1	-2.38844	GO:0009408	M1	1	0	GO Biological Processes	19	response to heat	19_GO:0050896 response to stimulus	-2.38844	2.298179865270335	3.1908162072323	30284	93	1842	13	0.7057546145494028	0.19504916259770638	1965|2246|3162|3301|3315|6489|10294|51278|51501|55466|84918|94241|126393	EIF2S1|FGF1|HMOX1|DNAJA1|HSPB1|ST8SIA1|DNAJA2|IER5|HIKESHI|DNAJA4|LRP11|TP53INP1|HSPB6	-0.961439	0	57	0	0	-3.80251	4.60343105320304
1	-3.78161	GO:0017004	M1	1	0	GO Biological Processes	19	cytochrome complex assembly	19_GO:0009987 cellular process	-3.78161	3.9144821880978236	4.809999057752115	30284	42	1842	10	0.5428881650380022	0.17120967224354014	1355|2395|10063|65260|79064|79072|90624|283951|493753|790955	COX15|FXN|COX17|COA7|TMEM223|FASTKD3|LYRM7|UQCC4|COA5|UQCC3	-1.98244	0	58	1	1	-3.78161	5.058715443080264
[truncated: 345 more rows]

## Sheet: Figure 4n
Differential expression gene analysis (pgADs-3D vs pgADs-2D).
[truncated: 18,204 more rows]

## Sheet: Figure 4o
Functional enrichment analysis of pgADs-3D upregulated genes.
[truncated: 1,516 more rows]
