# Supplementary material for: Generation of multitissue cell-cultivated meat via multidirectional differentiation of stable porcine epiblast stem cells
Source: Nat Commun. 2026 Mar 2;17:3347. doi: 10.1038/s41467-026-70177-w (PMC13066626; doi:10.1038/s41467-026-70177-w)
Supplement: Supplementary file 4 — Source Data [file 41467_2026_70177_MOESM4_ESM.zip › Source Data/Source Data for Fig. 5.xlsx]

## Sheet: Figure 5c
Multitissue spheroids (μm)	Day1	Day5	Day10	Day15	Day20	Day25	Day30
	105.306	144.633	208.998	375.828	410.725	453.053	900.033
	115.051	120.678	178.392	284.928	484.155	416.233	878.726
	96.982	120.83	187.926	266.855	388.526	332.24	911.017
	77.141	130.397	227.031	312.555	488.511	438.208	644.54
	92.924	132.875	239.3	272.681	475.386	402.298	734.216
	67.226	143.5	189.254	318.901	449.913	404.792	700.586
	63.901	174.485	196.766	345.775	440.885	368.144	631.521
	94.563	172.805	186.601	321.849	434.56	359.485	649.83
	73.766	118.855	249.528	248.013	435.278	355.008	675.679
	79.485	100.754	182.417	274.294	334.363	376.524	542.104
	90.091	166.948	181.343	238.867	454.435	399.742	701.058
	78.556	160.076	216.949	312.54	458.593	509.553	669.128
	95.625	128.801	193.386	198.545	419.082	511.659	1111.57
	88.679	140.915	204.564	205.974	496.424	456.63	792.818
	102.904	159.342	166.065	209.338	477.859	454.112	650.957
	68.073	138.531	198.162	203.212	448.849	428.677	918.718
	94.854	199.042	237.565	245.639	378.29	445.896	450.428
	84.384	171.51	141.55	225.263	384.68	423.636	551.637
	75.912	125.457	201.611	220.968	408.566	571.53	296.049
	85.519	144.918	201.212	227.698	424.914	583.423	307.986
	106.347	120.83	197.512	464.789	415.951	443.478	488.713
	94.466	165.496	254.054	456.509	334.947	672.349	404.212
	92.478	127.366	248.531	214.895	441.65	503.68	690.347
	131.518	141.42	281.095	239.578	252.857	508.366	504.578
	72.953	147.978	198.626	208.116	402.937	478.45	648.453
	62.706	119.067	199.18	307.896	511.232	529.2	371.808
	81.085	113.96	208.337	297.365	373.971	517.984	497.104
	85.706	147.231	214.895	246.414	372.512	577.326	527.657
	105.306	112.825	220.895	379.151	450.694	607.089	489.939
	102.904	154.585	240.133	368.319	494.565	669.705	492.372
AVERAGE	88.8804	141.537	208.396	283.092	424.844	473.282	627.793

## Sheet: Figure 5d
Day1	Day5	Day10	Day15	Day20	Day25	Day30	105 cells/mL
14.805	59.136	189.987	475.587	1611.86	2251.14	2711.62
14.385	58.359	186.879	543.396	1584.18	2307.4	2801.55
14.973	59.199	195.069	478.065	1568.47	2284.07	2593.68

## Sheet: Figure 5i
(%)	Pork			pgCM
EAA	41.903	41.407	41.757	39.7	39.6	39.4
NEAA	58.097	58.593	58.243	60.3	60.4	60.6
Compare each cell mean with the other cell mean in that row
Number of families	1
Number of comparisons per family	2
Alpha	0.05
Bonferroni's multiple comparisons test	Mean Diff.	95.00% CI of diff.	Below threshold?	Summary	Adjusted P Value
EAA - NEAA
Pork	-16.62	-17.09 to -16.15	Yes	****	<0.0001
pgCM	-20.87	-21.34 to -20.39	Yes	****	<0.0001
Test details	Mean 1	Mean 2	Mean Diff.	SE of diff.	N1	N2	t	DF
EAA - NEAA
Pork	41.69	58.31	-16.62	0.1716	3	3	96.88	8
pgCM	39.57	60.43	-20.87	0.1716	3	3	121.6	8

## Sheet: Figure 5j
(%）	Pork			pgCM
SFA	29.1185	29.1419	29.1375	33.2198	33.272	33.3327
MUFA	60.2515	60.1342	60.2603	43.1805	43.4422	43.106
PUFA	10.63	10.7239	10.6022	23.5997	23.2858	23.5613
Compare each cell mean with the other cell mean in that row
Number of families	1
Number of comparisons per family	3
Alpha	0.05
Bonferroni's multiple comparisons test	Mean Diff.	95.00% CI of diff.	Below threshold?	Summary	Adjusted P Value
Pork - pgCM
SFA	-4.142	-4.392 to -3.892	Yes	****	<0.0001
MUFA	16.97	16.72 to 17.22	Yes	****	<0.0001
PUFA	-12.83	-13.08 to -12.58	Yes	****	<0.0001
Test details	Mean 1	Mean 2	Mean Diff.	SE of diff.	N1	N2	t	DF
Pork - pgCM
SFA	29.13	33.27	-4.142	0.08999	3	3	46.03	12
MUFA	60.22	43.24	16.97	0.08999	3	3	188.6	12
PUFA	10.65	23.48	-12.83	0.08999	3	3	142.6	12

## Sheet: Figure 5k
GSEA Enrichment Analysis Results of Muscle Tissue Transcriptome
GeneSet--activated_pathways	ES	NES	p_value	FDR	Size	Found	Direction
Cell_cycle	0.415962	6.93167	0.000999001	0.00419093	106	106	activated
Biosynthesis_of_unsaturated_fatty_acids	0.717574	6.87461	0.000999001	0.00419093	18	18	activated
Terpenoid_backbone_biosynthesis	0.614842	5.81398	0.002997	0.00920508	12	12	activated
Hedgehog_signaling_pathway	0.622283	5.53575	0.000999001	0.00419093	37	37	activated
N_glycan_biosynthesis	0.568492	5.25597	0.000999001	0.00419093	38	38	activated
Valine_leucine_and_isoleucine_biosynthesis	0.347896	4.45536	0.00599401	0.0151613	10	10	activated
Basal_cell_carcinoma	0.549621	3.75378	0.000999001	0.00419093	42	42	activated
Ecm_receptor_interaction	0.511836	3.64084	0.000999001	0.00419093	68	68	activated
Dna_replication	0.521807	3.49055	0.000999001	0.00419093	26	26	activated
Glycosphingolipid_biosynthesis_ganglio_series	0.696718	3.37218	0.00599401	0.0151613	11	11	activated
Wnt_signaling_pathway	0.307225	3.04136	0.000999001	0.00419093	122	122	activated
Axon_guidance	0.39224	2.81141	0.000999001	0.00419093	114	114	activated
Basal_transcription_factors	0.166708	2.77742	0.0779221	0.104708	25	25	activated
Glycosaminoglycan_biosynthesis_chondroitin_sulfate	0.600734	2.64419	0.00699301	0.0171828	16	16	activated
Parkinsons_disease	0.129773	2.60159	0.0929071	0.119254	84	84	activated
P53_SIGNALING_PATHWAY	0.399433	2.58763	0.000999001	0.00419093	55	55	activated
Pathways_in_cancer	0.234359	2.47995	0.000999001	0.00419093	263	263	activated
Endocytosis	0.192331	2.46312	0.000999001	0.00419093	149	149	activated
Progesterone_mediated_oocyte_maturation	0.25159	2.17295	0.000999001	0.00419093	72	72	activated
Thyroid_cancer	0.319731	2.13634	0.011988	0.023976	27	27	activated
Small_cell_lung_cancer	0.317785	2.03535	0.001998	0.00673836	71	71	activated
Tryptophan_metabolism	0.398576	1.98322	0.001998	0.00673836	27	27	activated
Melanoma	0.232311	1.97174	0.00899101	0.0200838	57	57	activated
Citrate_cycle_tca_cycle	0.214745	1.95488	0.047952	0.0681632	27	27	activated
Sphingolipid_metabolism	0.429656	1.78601	0.018981	0.0343656	28	28	activated
Long_term_depression	0.302911	1.75148	0.00699301	0.0171828	51	51	activated
Focal_adhesion	0.239585	1.7204	0.000999001	0.00419093	167	167	activated
Cardiac_muscle_contraction	0.424752	1.69522	0.003996	0.0112674	53	53	activated
Amino_sugar_and_nucleotide_sugar_metabolism	0.36763	1.67828	0.004995	0.0134241	36	36	activated
Tgf_beta_signaling_pathway	0.288047	1.67181	0.00599401	0.0151613	71	71	activated
Gap_junction	0.274011	1.60435	0.002997	0.00920508	73	73	activated
Base_excision_repair	0.416797	1.59397	0.000999001	0.00419093	24	24	activated
Steroid_biosynthesis	0.764063	1.46639	0.032967	0.0520214	14	14	activated
Pyruvate_metabolism	0.306759	1.4593	0.024975	0.0421147	28	28	activated
Arachidonic_acid_metabolism	0.310337	1.42166	0.042957	0.0620892	24	24	activated
Melanogenesis	0.299542	1.40048	0.001998	0.00673836	82	82	activated
Ether_lipid_metabolism	0.434296	1.38916	0.027972	0.0462614	20	20	activated
Protein_export	0.430853	1.38306	0.01998	0.0357975	20	20	activated
Colorectal_cancer	0.199539	1.36236	0.041958	0.0616819	55	55	activated
Porphyrin_and_chlorophyll_metabolism	0.291599	1.337	0.034965	0.0541801	21	21	activated
Steroid_hormone_biosynthesis	0.553465	1.33647	0.013986	0.0264351	13	13	activated
Dilated_cardiomyopathy	0.398971	1.29004	0.003996	0.0112674	73	73	activated
Glycosaminoglycan_degradation	0.547885	1.27694	0.0779221	0.104708	14	14	activated
Neuroactive_ligand_receptor_interaction	0.384333	1.26023	0.000999001	0.00419093	114	114	activated
Huntingtons_disease	0.176283	1.22016	0.02997	0.04773	126	126	activated
Metabolism_of_xenobiotics_by_cytochrome_p450	0.372162	1.21998	0.101898	0.12793	18	18	activated
Primary_bile_acid_biosynthesis	0.444748	1.15439	0.0559441	0.0775998	11	11	activated
Pathogenic_escherichia_coli_infection	0.348569	1.15373	0.041958	0.0616819	44	44	activated
Hypertrophic_cardiomyopathy_hcm	0.381926	1.15107	0.00799201	0.0188305	69	69	activated
Glyoxylate_and_dicarboxylate_metabolism	0.491984	1.13158	0.03996	0.0602906	15	15	activated
Tyrosine_metabolism	0.365711	1.12399	0.041958	0.0616819	22	22	activated
Glycine_serine_and_threonine_metabolism	0.376177	1.1234	0.046953	0.0672994	20	20	activated
Glycerophospholipid_metabolism	0.206815	1.03759	0.0999001	0.126344	56	56	activated
Retinol_metabolism	0.38428	0.983034	0.0919081	0.118859	15	15	activated
Arrhythmogenic_right_ventricular_cardiomyopathy_arvc	0.409541	0.981711	0.128871	0.156097	61	61	activated
Glycosaminoglycan_biosynthesis_keratan_sulfate	0.502511	0.944569	0.0949051	0.120916	11	11	activated
Glycosphingolipid_biosynthesis_lacto_and_neolacto_series	0.431392	0.936136	0.128871	0.156097	19	19	activated
Snare_interactions_in_vesicular_transport	0.266645	0.932697	0.042957	0.0620892	28	28	activated
Riboflavin_metabolism	0.276137	0.930194	0.200799	0.231795	13	13	activated
Phenylalanine_metabolism	0.442539	0.890227	0.0869131	0.11325	10	10	activated
Glutathione_metabolism	0.262161	0.878036	0.16983	0.198713	30	30	activated
Galactose_metabolism	0.397935	0.816387	0.128871	0.156097	20	20	activated
Homologous_recombination	0.392192	0.806117	0.180819	0.210141	20	20	activated
One_carbon_pool_by_folate	0.48222	0.656555	0.167832	0.19772	14	14	activated

## Sheet: Figure 5l
TPM Expression Matrix of Muscle Tissue Samples
gene	Muscle1	Muscle2	Muscle3	T3_3D_1	T3_3D_2	T3_3D_3
ACAA1	4.01833	3.01768	3.00439	8.28631	6.27516	5.87423
ACOT1	0	0	0	0	0	0
ACOT2	0	0	0	0	0	0
ACOT4	0.122756	0.065901	0.536522	1.87219	1.62924	1.50773
ACOT7	0.525927	0.589232	0.71957	27.1313	16.167	17.8055
ACOX1	40.273	31.7274	21.4822	46.7646	32.299	28.4592
ACOX3	18.2539	7.76198	4.33134	10.9017	7.18862	7.92319
BAAT	0	0	0	0	0	0
ELOVL2	0.285625	0.0920015	0.0499343	0.871229	0.524342	0.447054
ELOVL5	8.41134	8.16134	14.0346	98.1621	59.7136	57.0022
ELOVL6	3.09213	1.47379	1.29662	40.1011	33.1239	30.8692
FADS1	2.29424	2.58319	1.94334	123.695	75.5961	78.4118
FADS2	1.83928	2.40448	1.92729	41.7625	21.8959	23.4731
HACD1	12.6834	17.8383	21.4988	16.5698	18.487	16.7628
HACD2	3.30794	4.90052	3.1785	33.4273	23.0307	20.7331
HADHA	329.023	184.336	159.014	328.002	292.935	262.597
HSD17B12	28.0131	10.8603	28.4715	52.5384	33.1228	31.7667
PECR	30.974	24.0787	20.8416	51.8435	24.9699	24.6157
SCD	1.71537	1.13414	1.84668	97.4676	56.7026	52.0132
SCD5	1.69269	1.31711	1.44637	3.81319	3.00076	2.9768
TECR	0	0	0	0	0	0
YOD1	1.53589	2.38113	2.47495	2.68606	1.91222	1.62884

## Sheet: Figure 5n
Analysis of texture characteristics of different sausages
	Hardness (N)	Springiness	Cohesiveness	Gumminess	Chewiness (N)	Resilience
		(%)	(%)			(%)
Pork	8.623	48.476	29.2	2.515	1.219	9.617
	6.262	43.478	26.2	1.641	0.714	7.355
	7.667	54.873	22.8	1.751	1.061	8.59
pgEpiSCs	6.792	54.423	25.3	1.717	0.934	7.374
	4.945	47.776	17.2	0.851	0.407	5.461
	5.049	55.962	23.9	1.068	0.79	8.158
pgCM	8.831	47.726	27.7	2.45	1.169	8.257
	5.903	62.619	24.4	1.44	0.902	7.903
	7.166	59.715	25.2	1.871	0.893	8.673
Hardness (N)	Pork	pgEpiSCs	pgCM
	8.623	6.792	8.831
	6.262	4.945	5.903
	7.667	5.049	7.166
Number of families	1
Number of comparisons per family	3
Alpha	0.05
Tukey's multiple comparisons test	Mean Diff.	95.00% CI of diff.	Below threshold?	Summary	Adjusted P Value
Pork vs. pgEpiSCs	1.922	-1.195 to 5.039	No	ns	0.221	A-B
Pork vs. pgCM	0.2173	-2.900 to 3.334	No	ns	0.9752	A-C
pgEpiSCs vs. pgCM	-1.705	-4.822 to 1.412	No	ns	0.2876	B-C
Test details	Mean 1	Mean 2	Mean Diff.	SE of diff.	n1	n2	q	DF
Pork vs. pgEpiSCs	7.517	5.595	1.922	1.016	3	3	2.676	6
Pork vs. pgCM	7.517	7.3	0.2173	1.016	3	3	0.3026	6
pgEpiSCs vs. pgCM	5.595	7.3	-1.705	1.016	3	3	2.373	6
Compact letter display
Pork	A
pgCM	A
pgEpiSCs	A
Springiness (%)	Pork	pgEpiSCs	pgCM
	48.476	54.423	47.726
	43.478	47.776	62.619
	54.873	55.962	59.715
Number of families	1
Number of comparisons per family	3
Alpha	0.05
Tukey's multiple comparisons test	Mean Diff.	95.00% CI of diff.	Below threshold?	Summary	Adjusted P Value
Pork vs. pgEpiSCs	-3.778	-19.21 to 11.66	No	ns	0.7442	A-B
Pork vs. pgCM	-7.744	-23.18 to 7.691	No	ns	0.3394	A-C
pgEpiSCs vs. pgCM	-3.966	-19.40 to 11.47	No	ns	0.7232	B-C
Test details	Mean 1	Mean 2	Mean Diff.	SE of diff.	n1	n2	q	DF
Pork vs. pgEpiSCs	48.94	52.72	-3.778	5.031	3	3	1.062	6
Pork vs. pgCM	48.94	56.69	-7.744	5.031	3	3	2.177	6
pgEpiSCs vs. pgCM	52.72	56.69	-3.966	5.031	3	3	1.115	6
Compact letter display
pgCM	A
pgEpiSCs	A
Pork	A
Cohesiveness (%)	Pork	pgEpiSCs	pgCM
	29.2	25.3	27.7
	26.2	17.2	24.4
	22.8	23.9	25.2
Number of families	1
Number of comparisons per family	3
Alpha	0.05
Tukey's multiple comparisons test	Mean Diff.	95.00% CI of diff.	Below threshold?	Summary	Adjusted P Value
Pork vs. pgEpiSCs	3.933	-4.244 to 12.11	No	ns	0.3655	A-B
Pork vs. pgCM	0.3	-7.877 to 8.477	No	ns	0.993	A-C
pgEpiSCs vs. pgCM	-3.633	-11.81 to 4.544	No	ns	0.4153	B-C
Test details	Mean 1	Mean 2	Mean Diff.	SE of diff.	n1	n2	q	DF
Pork vs. pgEpiSCs	26.07	22.13	3.933	2.665	3	3	2.087	6
Pork vs. pgCM	26.07	25.77	0.3	2.665	3	3	0.1592	6
pgEpiSCs vs. pgCM	22.13	25.77	-3.633	2.665	3	3	1.928	6
Compact letter display
Pork	A
pgCM	A
pgEpiSCs	A
Gumminess	Pork	pgEpiSCs	pgCM
	2.515	1.717	2.45
	1.641	0.851	1.44
	1.751	1.068	1.871
Number of families	1
Number of comparisons per family	3
Alpha	0.05
Tukey's multiple comparisons test	Mean Diff.	95.00% CI of diff.	Below threshold?	Summary	Adjusted P Value
Pork vs. pgEpiSCs	0.757	-0.4414 to 1.955	No	ns	0.2086	A-B
Pork vs. pgCM	0.04867	-1.150 to 1.247	No	ns	0.9915	A-C
pgEpiSCs vs. pgCM	-0.7083	-1.907 to 0.4901	No	ns	0.2437	B-C
Test details	Mean 1	Mean 2	Mean Diff.	SE of diff.	n1	n2	q	DF
Pork vs. pgEpiSCs	1.969	1.212	0.757	0.3906	3	3	2.741	6
Pork vs. pgCM	1.969	1.92	0.04867	0.3906	3	3	0.1762	6
pgEpiSCs vs. pgCM	1.212	1.92	-0.7083	0.3906	3	3	2.565	6
Compact letter display
Pork	A
pgCM	A
pgEpiSCs	A
Chewiness (N)	Pork	pgEpiSCs	pgCM
	1.219	0.934	1.169
	0.714	0.407	0.902
	1.061	0.79	0.893
Number of families	1
Number of comparisons per family	3
Alpha	0.05
Tukey's multiple comparisons test	Mean Diff.	95.00% CI of diff.	Below threshold?	Summary	Adjusted P Value
Pork vs. pgEpiSCs	0.2877	-0.3008 to 0.8761	No	ns	0.3555	A-B
Pork vs. pgCM	0.01	-0.5784 to 0.5984	No	ns	0.9985	A-C
pgEpiSCs vs. pgCM	-0.2777	-0.8661 to 0.3108	No	ns	0.3775	B-C
Test details	Mean 1	Mean 2	Mean Diff.	SE of diff.	n1	n2	q	DF
Pork vs. pgEpiSCs	0.998	0.7103	0.2877	0.1918	3	3	2.121	6
Pork vs. pgCM	0.998	0.988	0.01	0.1918	3	3	0.07374	6
pgEpiSCs vs. pgCM	0.7103	0.988	-0.2777	0.1918	3	3	2.048	6
Compact letter display
Pork	A
pgCM	A
pgEpiSCs	A
Resilience (%)	Pork	pgEpiSCs	pgCM
	9.617	7.374	8.257
	7.355	5.461	7.903
	8.59	8.158	8.673
Number of families	1
Number of comparisons per family	3
Alpha	0.05
Tukey's multiple comparisons test	Mean Diff.	95.00% CI of diff.	Below threshold?	Summary	Adjusted P Value
Pork vs. pgEpiSCs	1.523	-1.127 to 4.173	No	ns	0.2591	A-B
Pork vs. pgCM	0.243	-2.407 to 2.893	No	ns	0.9576	A-C
pgEpiSCs vs. pgCM	-1.28	-3.930 to 1.370	No	ns	0.3629	B-C
Test details	Mean 1	Mean 2	Mean Diff.	SE of diff.	n1	n2	q	DF
Pork vs. pgEpiSCs	8.521	6.998	1.523	0.8636	3	3	2.494	6
Pork vs. pgCM	8.521	8.278	0.243	0.8636	3	3	0.3979	6
pgEpiSCs vs. pgCM	6.998	8.278	-1.28	0.8636	3	3	2.096	6
Compact letter display
Pork	A
pgCM	A
pgEpiSCs	A
