# Supplementary material for: Generation of multitissue cell-cultivated meat via multidirectional differentiation of stable porcine epiblast stem cells
Source: Nat Commun. 2026 Mar 2;17:3347. doi: 10.1038/s41467-026-70177-w (PMC13066626; doi:10.1038/s41467-026-70177-w)
Supplement: Supplementary file 4 — Source Data [file 41467_2026_70177_MOESM4_ESM.zip › Source Data/Source Data for Supplementary Fig. 1-10.xlsx]

## Sheet: Supplementary Fig. 1b 
		pgEpiSCs			Mes-Diff Day1			Mes-Diff Day2			Mes-Diff Day3			Mes-Diff Day4
CT	EF1A	17.0355	17.0978	17.2504	14.9978	15.059	15.1417	14.1881	14.1579	14.243	14.3679	14.4232	14.5476	14.3341	14.3583	14.4135
	OCT4	21.3429	21.1501	21.4171	27.8933	27.8278	27.6291	27.8448	27.594	27.5812	30.5164	29.8688	28.9477
	SOX2	22.9309	22.931	22.8616	21.5349	21.9932	22.2796	21.516	21.4963	21.4313	21.5024	21.2639	21.2105	21.5222	21.3848	21.2689
	NANOG	24.5079	24.5532	24.5682	31.5054	31.5282	31.1294	33.355	32.9436	33.6052	33.7547	33.7921	34.1336	33.0377	32.2785	32.2529
2^-(ΔΔCt)	OCT4	0.912605	1.08913	1.00609	0.00237138	0.00258906	0.00314674	0.00139911	0.00163032	0.00174469	0.000248751	0.000404906	0.000835798	0.000258503	0.000288399	0.000364769
	SOX2	0.923075	0.963739	1.1241	0.591641	0.44929	0.390142	0.341993	0.339506	0.37672	0.391053	0.479378	0.542243	0.376788	0.421458	0.47451
	NANOG	0.9611	0.972551	1.06984	0.00183188	0.00188141	0.00262688	0.000289989	0.000377692	0.000253272	0.000248999	0.000252111	0.000216888	0.000399811	0.000688149	0.000727782
	Within each row, compare columns (simple effects within rows)
	Number of families	3
	Number of comparisons per family	4
	Alpha	0.05
	Dunnett's multiple comparisons test	Mean Diff.	95.00% CI of diff.	Below threshold?	Summary	Adjusted P Value
	OCT4
	pgEpiSCs vs. Mes-Diff Day1	0.9999	0.6678 to 1.332	Yes	**	0.0057
	pgEpiSCs vs. Mes-Diff Day2	1.001	0.6689 to 1.333	Yes	**	0.0057
	pgEpiSCs vs. Mes-Diff Day3	1.002	0.6700 to 1.334	Yes	**	0.0057
	pgEpiSCs vs. Mes-Diff Day4	1.002	0.6702 to 1.334	Yes	**	0.0057
	SOX2
	pgEpiSCs vs. Mes-Diff Day1	0.5266	0.1982 to 0.8550	Yes	**	0.0099
	pgEpiSCs vs. Mes-Diff Day2	0.6509	0.2746 to 1.027	Yes	*	0.016
	pgEpiSCs vs. Mes-Diff Day3	0.5327	0.2282 to 0.8373	Yes	**	0.0083
	pgEpiSCs vs. Mes-Diff Day4	0.5794	0.2581 to 0.9007	Yes	*	0.0106
	NANOG
	pgEpiSCs vs. Mes-Diff Day1	0.9991	0.7744 to 1.224	Yes	**	0.0026
	pgEpiSCs vs. Mes-Diff Day2	1.001	0.7762 to 1.226	Yes	**	0.0026
	pgEpiSCs vs. Mes-Diff Day3	1.001	0.7762 to 1.226	Yes	**	0.0026
	pgEpiSCs vs. Mes-Diff Day4	1.001	0.7759 to 1.225	Yes	**	0.0026
	Test details	Mean 1	Mean 2	Mean Diff.	SE of diff.	N1	N2	q	DF
	OCT4
	pgEpiSCs vs. Mes-Diff Day1	1.003	0.002702	0.9999	0.05099	3	3	19.61	2
	pgEpiSCs vs. Mes-Diff Day2	1.003	0.001591	1.001	0.05099	3	3	19.63	2
	pgEpiSCs vs. Mes-Diff Day3	1.003	0.0004965	1.002	0.05099	3	3	19.65	2
	pgEpiSCs vs. Mes-Diff Day4	1.003	0.0003039	1.002	0.05099	3	3	19.66	2
	SOX2
	pgEpiSCs vs. Mes-Diff Day1	1.004	0.477	0.5266	0.08568	3	3	6.146	3.997
	pgEpiSCs vs. Mes-Diff Day2	1.004	0.3527	0.6509	0.06253	3	3	10.41	2.153
	pgEpiSCs vs. Mes-Diff Day3	1.004	0.4709	0.5327	0.07542	3	3	7.064	3.62
	pgEpiSCs vs. Mes-Diff Day4	1.004	0.4243	0.5794	0.06755	3	3	8.577	2.811
	NANOG
	pgEpiSCs vs. Mes-Diff Day1	1.001	0.002113	0.9991	0.0345	3	3	28.96	2
	pgEpiSCs vs. Mes-Diff Day2	1.001	0.000307	1.001	0.0345	3	3	29.01	2
	pgEpiSCs vs. Mes-Diff Day3	1.001	0.0002393	1.001	0.0345	3	3	29.01	2
	pgEpiSCs vs. Mes-Diff Day4	1.001	0.0006052	1.001	0.0345	3	3	29	2

## Sheet: Supplementary Fig. 1c
		pgEpiSCs			Mes-Diff Day1			Mes-Diff Day2			Mes-Diff Day3			Mes-Diff Day4
CT	EF1A	17.0355	17.0978	17.2504	14.9978	15.059	15.1417	14.1881	14.1579	14.243	14.3679	14.4232	14.5476	14.3341	14.3583	14.4135
	T	34.2537	34.9139	34.4656	30.4637	30.5507	30.4558	28.117	27.878	28.2093	26.9553	26.7028	26.8455	26.8925	27.0036	26.9105
	GATA6	33.9087	33.644	33.915	32.5639	32.0709	32.4338	32.8612	33.1593	32.8745	31.6669	31.1475	31.9241	31.8919	31.874	31.756
	PAX6	34.6472	35.1989	34.9161	34.7163	34.9043	34.4131	35.0666	34.8732	33.8543	34.4751	35.6646	35.8018	33.7424	34.4235	33.68
2^-(ΔΔCt)	T	1.14731	0.758095	1.14973	3.86521	3.79676	4.2943	11.2165	12.9637	10.9292	28.4263	35.1862	34.7418	29.0012	27.3073	30.2634
	GATA6	0.883557	1.10842	1.02109	0.546571	0.802596	0.660932	0.25376	0.202111	0.261169	0.657797	0.979692	0.623368	0.549734	0.566049	0.638207
	PAX6	1.13375	0.807613	1.09214	0.263219	0.241079	0.358863	0.117794	0.131906	0.283516	0.201065	0.0915991	0.0907912	0.32635	0.207007	0.36007
	Within each row, compare columns (simple effects within rows)
	Number of families	3
	Number of comparisons per family	4
	Alpha	0.05
	Dunnett's multiple comparisons test	Mean Diff.	95.00% CI of diff.	Below threshold?	Summary	Adjusted P Value
	T
	pgEpiSCs vs. Mes-Diff Day1	-2.967	-3.803 to -2.132	Yes	**	0.0041
	pgEpiSCs vs. Mes-Diff Day2	-10.68	-15.67 to -5.702	Yes	*	0.0113
	pgEpiSCs vs. Mes-Diff Day3	-31.77	-46.46 to -17.07	Yes	*	0.0111
	pgEpiSCs vs. Mes-Diff Day4	-27.84	-32.66 to -23.02	Yes	**	0.0016
	GATA6
	pgEpiSCs vs. Mes-Diff Day1	0.3343	0.2318 to 0.4368	Yes	**	0.0049
	pgEpiSCs vs. Mes-Diff Day2	0.7653	0.2451 to 1.286	Yes	*	0.0236
	pgEpiSCs vs. Mes-Diff Day3	0.2507	-0.2615 to 0.7630	No	ns	0.1834
	pgEpiSCs vs. Mes-Diff Day4	0.4197	0.009659 to 0.8297	Yes	*	0.0478
	PAX6
	pgEpiSCs vs. Mes-Diff Day1	0.7234	0.1510 to 1.296	Yes	*	0.0318
	pgEpiSCs vs. Mes-Diff Day2	0.8334	0.1886 to 1.478	Yes	*	0.0305
	pgEpiSCs vs. Mes-Diff Day3	0.8834	0.3233 to 1.443	Yes	*	0.0206
	pgEpiSCs vs. Mes-Diff Day4	0.7134	0.3198 to 1.107	Yes	*	0.0157
	Test details	Mean 1	Mean 2	Mean Diff.	SE of diff.	N1	N2	q	DF
	T
	pgEpiSCs vs. Mes-Diff Day1	1.018	3.985	-2.967	0.1283	3	3	23.13	2
	pgEpiSCs vs. Mes-Diff Day2	1.018	11.7	-10.68	0.765	3	3	13.97	2
	pgEpiSCs vs. Mes-Diff Day3	1.018	32.78	-31.77	2.257	3	3	14.08	2
	pgEpiSCs vs. Mes-Diff Day4	1.018	28.86	-27.84	0.7403	3	3	37.6	2
	GATA6
	pgEpiSCs vs. Mes-Diff Day1	1.004	0.67	0.3343	0.01574	3	3	21.24	2
	pgEpiSCs vs. Mes-Diff Day2	1.004	0.239	0.7653	0.07987	3	3	9.583	2
	pgEpiSCs vs. Mes-Diff Day3	1.004	0.7536	0.2507	0.07865	3	3	3.188	2
	pgEpiSCs vs. Mes-Diff Day4	1.004	0.5847	0.4197	0.06295	3	3	6.667	2
	PAX6
	pgEpiSCs vs. Mes-Diff Day1	1.011	0.2877	0.7234	0.08789	3	3	8.231	2
	pgEpiSCs vs. Mes-Diff Day2	1.011	0.1777	0.8334	0.099	3	3	8.418	2
	pgEpiSCs vs. Mes-Diff Day3	1.011	0.1278	0.8834	0.08598	3	3	10.27	2
	pgEpiSCs vs. Mes-Diff Day4	1.011	0.2978	0.7134	0.06043	3	3	11.81	2

## Sheet: Supplementary Fig. 1e
		pgEpiSCs			MSC-Diff Day2			MSC-Diff Day4			MSC-Diff Day6
CT	EF1A	19.0691	19.1987	19.23	17.0311	17.0503	17.0528	18.0126	18.0649	18.147	15.6015	15.5734	15.6294
	ITGB1	24.0018	23.8072	23.9091	18.1399	17.952	17.8607	17.9222	17.6955	17.6443	15.5733	15.4336	15.4138
	THY1	30.6277	30.674	30.5171	24.5854	24.5307	24.47	24.664	24.6929	24.4183	20.5568	20.4505	20.3643
	PTPRC	35.0306	34.8826	34.9005	34.921	35.1956	34.9724	36.7294	37.0623	36.142	34.5732	34.2325	34.7824
2^-(ΔΔCt)	ITGB1	0.874982	1.09554	1.04322	12.3919	14.3045	15.2655	28.4529	34.5232	37.8658	27.2518	29.4428	31.0308
	THY1	0.92126	0.97605	1.1121	14.7848	15.5619	16.2591	27.6439	28.0952	35.9771	89.5741	94.563	104.36
	PTPRC	0.876874	1.06293	1.0729	0.230387	0.193004	0.225684	0.129877	0.106913	0.214195	0.108839	0.135168	0.0959851
	Within each row, compare columns (simple effects within rows)
	Number of families	3
	Number of comparisons per family	3
	Alpha	0.05
	Dunnett's multiple comparisons test	Mean Diff.	95.00% CI of diff.	Below threshold?	Summary	Adjusted P Value
	ITGB1
	pgEpiSCs vs. MSC-Diff Day2	-12.98	-19.11 to -6.852	Yes	****	<0.0001
	pgEpiSCs vs. MSC-Diff Day4	-32.61	-38.74 to -26.48	Yes	****	<0.0001
	pgEpiSCs vs. MSC-Diff Day6	-28.24	-34.37 to -22.11	Yes	****	<0.0001
	THY1
	pgEpiSCs vs. MSC-Diff Day2	-14.53	-20.66 to -8.402	Yes	****	<0.0001
	pgEpiSCs vs. MSC-Diff Day4	-29.57	-35.70 to -23.44	Yes	****	<0.0001
	pgEpiSCs vs. MSC-Diff Day6	-95.16	-101.3 to -89.03	Yes	****	<0.0001
	PTPRC
	pgEpiSCs vs. MSC-Diff Day2	0.7879	-5.342 to 6.918	No	ns	0.9773
	pgEpiSCs vs. MSC-Diff Day4	0.8539	-5.276 to 6.984	No	ns	0.9715
	pgEpiSCs vs. MSC-Diff Day6	0.8909	-5.239 to 7.021	No	ns	0.9679
	Test details	Mean 1	Mean 2	Mean Diff.	SE of diff.	N1	N2	q	DF
	ITGB1
	pgEpiSCs vs. MSC-Diff Day2	1.005	13.99	-12.98	2.445	3	3	5.309	24
	pgEpiSCs vs. MSC-Diff Day4	1.005	33.61	-32.61	2.445	3	3	13.33	24
	pgEpiSCs vs. MSC-Diff Day6	1.005	29.24	-28.24	2.445	3	3	11.55	24
	THY1
	pgEpiSCs vs. MSC-Diff Day2	1.003	15.54	-14.53	2.445	3	3	5.943	24
	pgEpiSCs vs. MSC-Diff Day4	1.003	30.57	-29.57	2.445	3	3	12.09	24
	pgEpiSCs vs. MSC-Diff Day6	1.003	96.17	-95.16	2.445	3	3	38.91	24
	PTPRC
	pgEpiSCs vs. MSC-Diff Day2	1.004	0.2164	0.7879	2.445	3	3	0.3222	24
	pgEpiSCs vs. MSC-Diff Day4	1.004	0.1503	0.8539	2.445	3	3	0.3492	24
	pgEpiSCs vs. MSC-Diff Day6	1.004	0.1133	0.8909	2.445	3	3	0.3643	24

## Sheet: Supplementary Fig. 1f
		pgEpiSCs			AD-Diff Day3			AD-Diff Day6			AD-Diff Day9
CT	EF1A	18.0556	18.1673	18.1194	16.949	16.8257	16.704	18.8554	19.1458	19.0032	18.6851	18.8196	19.1107
	PPARG	34.0792	34.1506	34.1182	29.2923	29.1434	28.8645	29.4685	29.9996	29.5508	30.044	30.9755	30.9564
	CEBPA	31.654	31.2943	31.6002	26.9546	26.8859	27.1056	28.4064	29.0749	28.4433	29.6379	29.7581	29.6364
	LPL	30.8329	31.3673	31.148	27.5476	27.1492	26.956	27.4619	27.889	27.8066	26.3855	26.5442	26.794
	FABP4	32.3521	32.0729	32.3569	27.9565	28.001	27.9107	27.7279	27.9428	27.7313	25.6192	25.5789	25.6442
2^-(ΔΔCt)	PPARG	0.985083	1.01295	1.00216	12.6285	12.8543	14.3343	41.898	35.4569	43.8449	24.9847	14.3799	17.8292
	CEBPA	0.872781	1.21004	0.946884	10.5309	10.1396	8.00275	14.4314	11.1036	15.5842	5.46134	5.51583	7.34296
	LPL	1.16853	0.871741	0.981686	5.29053	6.40195	6.7269	21.0472	19.1422	18.3616	39.4403	38.7833	39.9092
	FABP4	0.901268	1.18176	0.938892	8.80969	7.84203	7.67306	38.6962	40.7703	42.7685	148.305	167.4	195.768
	Within each row, compare columns (simple effects within rows)
	Number of families	4
	Number of comparisons per family	3
	Alpha	0.05
	Dunnett's multiple comparisons test	Mean Diff.	95.00% CI of diff.	Below threshold?	Summary	Adjusted P Value
	PPARG
	pgEpiSCs vs. AD-Diff Day3	-12.27	-24.96 to 0.4165	No	ns	0.0598
	pgEpiSCs vs. AD-Diff Day6	-39.4	-52.09 to -26.71	Yes	****	<0.0001
	pgEpiSCs vs. AD-Diff Day9	-18.06	-30.75 to -5.376	Yes	**	0.0038
	CEBPA
	pgEpiSCs vs. AD-Diff Day3	-8.548	-21.24 to 4.141	No	ns	0.2468
	pgEpiSCs vs. AD-Diff Day6	-12.7	-25.39 to -0.007650	Yes	*	0.0498
	pgEpiSCs vs. AD-Diff Day9	-5.097	-17.79 to 7.592	No	ns	0.6362
	LPL
	pgEpiSCs vs. AD-Diff Day3	-5.132	-17.82 to 7.556	No	ns	0.6314
	pgEpiSCs vs. AD-Diff Day6	-18.51	-31.20 to -5.821	Yes	**	0.003
	pgEpiSCs vs. AD-Diff Day9	-38.37	-51.06 to -25.68	Yes	****	<0.0001
	FABP4
	pgEpiSCs vs. AD-Diff Day3	-7.101	-19.79 to 5.588	No	ns	0.3861
	pgEpiSCs vs. AD-Diff Day6	-39.74	-52.43 to -27.05	Yes	****	<0.0001
	pgEpiSCs vs. AD-Diff Day9	-169.5	-182.2 to -156.8	Yes	****	<0.0001
	Test details	Mean 1	Mean 2	Mean Diff.	SE of diff.	N1	N2	q	DF
	PPARG
	pgEpiSCs vs. AD-Diff Day3	1	13.27	-12.27	5.146	3	3	2.385	32
	pgEpiSCs vs. AD-Diff Day6	1	40.4	-39.4	5.146	3	3	7.656	32
	pgEpiSCs vs. AD-Diff Day9	1	19.06	-18.06	5.146	3	3	3.51	32
	CEBPA
	pgEpiSCs vs. AD-Diff Day3	1.01	9.558	-8.548	5.146	3	3	1.661	32
	pgEpiSCs vs. AD-Diff Day6	1.01	13.71	-12.7	5.146	3	3	2.467	32
	pgEpiSCs vs. AD-Diff Day9	1.01	6.107	-5.097	5.146	3	3	0.9904	32
	LPL
	pgEpiSCs vs. AD-Diff Day3	1.007	6.14	-5.132	5.146	3	3	0.9974	32
	pgEpiSCs vs. AD-Diff Day6	1.007	19.52	-18.51	5.146	3	3	3.597	32
	pgEpiSCs vs. AD-Diff Day9	1.007	39.38	-38.37	5.146	3	3	7.456	32
	FABP4
	pgEpiSCs vs. AD-Diff Day3	1.007	8.108	-7.101	5.146	3	3	1.38	32
	pgEpiSCs vs. AD-Diff Day6	1.007	40.74	-39.74	5.146	3	3	7.722	32
	pgEpiSCs vs. AD-Diff Day9	1.007	170.5	-169.5	5.146	3	3	32.93	32

## Sheet: Supplementary Fig. 2d
		P3			P3-Diff			P13			P13-Diff
CT	EF1A	12.5067	12.3911	12.4799	23.2843	23.3428	23.6506	10.1345	10.2201	10.3038	13.8905	13.85	13.7638
	PPARG	23.9216	23.8099	23.8483	27.7201	27.7278	27.7481	26.512	26.7242	26.68	25.8302	25.7383	25.6387
	CEBPA	24.4255	24.3452	24.4004	24.7772	24.8383	25.002	22.3108	22.2843	22.3013	20.9236	20.8588	20.7844
	FABP4	31.5067	30.9029	31.3723	23.6281	23.5351	23.6451	26.4123	26.455	26.4802	19.6603	19.6456	19.7335
	ADIPOQ	37.7104	37.8684	37.9919	29.3638	29.4737	29.8658	30.0355	30.1905	29.7799	23.0473	23.0257	22.9079
	PLIN1	36.7168	37.1307	36.8738	33.4614	33.6085	33.8331	30.8383	32.0489	31.5058	28.8247	28.6965	28.5883
	LEP	38.9887	38.9998	38.4957	33.3053	32.5271	33.5643	30.7429	31.0877	31.124	28.7796	28.7822	28.5886
2^-(ΔΔCt)	PPARG	0.990196	0.987524	1.02266	124.919	129.399	157.925	1.02936	0.942899	1.03031	22.3086	23.1167	23.3343
	CEBPA	1.00857	0.984188	1.00743	1387.49	1384.96	1530.38	0.934982	1.01057	1.05835	33.0415	33.6012	33.329
	FABP4	0.871424	1.22227	0.938865	179996	199929	229308	0.967188	0.996401	1.03766	1408.37	1383.41	1226.24
	ADIPOQ	1.04745	1.02222	0.933947	35275.1	34042.8	32108.9	0.921148	0.877891	1.2366	1579.95	1559.32	1593.94
	PLIN1	1.04953	0.882467	1.07971	1066.74	1003.23	1062.73	1.15489	1.05901	0.817639	62.9988	66.9464	67.9809
	LEP	0.846584	0.914774	1.29127	4500.98	4019.4	4848.46	1.11498	0.931589	0.962742	58.7375	57.01	61.4178
	Table Analyzed	PP1-ADs
	Column B	P3-Diff
	vs.	vs.
	Column D	P13-Diff
	Test details
	Test name	Unpaired t test
	Variance assumption	Individual variance for each row
	Multiple comparisons	Set P value threshold
	Method	Bonferroni-Dunn method
	Alpha	0.05
	Number of tests performed	6
	Number of rows omitted	0
		Below threshold?	P value	Mean of P3-Diff	Mean of P13-Diff	Difference	SE of difference	t ratio	df	Adjusted P Value
	PPARG	Yes	0.0004	137.4	22.92	114.5	10.34	11.07	4	0.0023
	CEBPA	Yes	<0.0001	1434	33.32	1401	48.06	29.15	4	<0.0001
	FABP4	Yes	0.0001	203077	1339	201738	14322	14.09	4	0.0009
	ADIPOQ	Yes	<0.0001	33809	1578	32231	921.5	34.98	4	<0.0001
	PLIN1	Yes	<0.0001	1044	65.98	978.3	20.59	47.51	4	<0.0001
	LEP	Yes	<0.0001	4456	59.06	4397	240.4	18.29	4	0.0003

## Sheet: Supplementary Fig. 3b
		WT			0:10			1:9			3:7			5:5			7:3			9:1			10:0
CT	EF1A	19.046	19.009	19.028	19.8769	19.9548	19.9148	21.1518	21.1277	21.1932	21.3701	21.3763	21.4304	21.0801	21.0943	21.0447	20.5413	20.5425	20.4976	20.3626	20.2566	20.292	19.6294	19.7913	19.6604
	MYOG	34.123	34.246	34.351	31.271	30.6856	30.5772	29.8622	29.9631	29.5029	29.1551	29.0841	29.3325	28.3502	28.9162	28.6722	27.7586	27.7103	27.7278	28.0854	28.0549	27.9747	25.0791	25.7349	25.507
	MYMK	38.227	37.988	38.368	34.204	34.1868	34.5943	32.3292	32.4694	32.2139	30.4767	30.8043	30.5253	29.3735	29.2127	29.4096	28.802	28.502	28.6108	30.0208	30.0515	30.046	29.602	29.8393	29.7706
	MYH3	31.224	30.851	30.9948	29.4972	29.6707	29.3669	28.6028	29.0893	28.6356	26.965	27.0453	27.3066	27.0485	26.7108	27.3086	25.774	25.6404	25.6274	27.2161	27.2951	27.2337	25.8497	26.1072	25.9125
	MYH11	30.673	30.527	30.393	30.7773	31.7081	31.7489	24.8392	24.8537	24.8797	26.0489	25.963	26.2797	26.231	26.3938	26.1106	25.9475	25.8473	26.1384	27.2161	27.2951	27.2337	26.5298	26.5446	26.5945
2^-(ΔΔCt)	MYOG	1.09835	0.983048	0.92616	14.1057	22.3393	23.4231	90.63	83.1127	119.647	172.134	181.582	158.704	245.962	167.78	191.981	255.113	264.024	252.854	179.719	170.55	184.781	868.695	616.834	659.726
	MYMK	0.990114	1.13892	0.886791	28.6329	30.5835	22.4267	254.101	226.761	283.253	1067.51	854.354	1076.22	1875.76	2117.65	1785.03	1918.75	2364.36	2125.37	728.328	662.494	681.542	585.739	555.911	532.417
	MYH3	0.881236	1.11234	1.02016	5.18846	4.85575	5.82971	23.3375	16.3823	23.477	84.4915	80.2566	69.5233	65.2175	83.2344	53.1375	108.605	119.241	116.63	35.3131	31.062	33.2179	54.7697	51.2576	53.5726
	MYH11	0.917852	0.989885	1.10063	1.51878	0.840936	0.795093	225.336	219.387	225.475	113.346	120.809	100.709	81.7078	73.7111	86.6652	68.4555	73.445	58.1839	25.1043	22.0822	23.6148	24.3005	26.91	23.7391
	Within each row, compare columns (simple effects within rows)
	Number of families	4
	Number of comparisons per family	7
	Alpha	0.05
	Dunnett's multiple comparisons test	Mean Diff.	95.00% CI of diff.	Below threshold?	Summary	Adjusted P Value
	MYOG
	WT vs. 0:10	-18.95	-40.94 to 3.029	No	ns	0.0664
	WT vs. 1:9	-96.79	-178.9 to -14.71	Yes	*	0.0363
	WT vs. 3:7	-169.8	-218.4 to -121.2	Yes	**	0.0042
	WT vs. 5:5	-200.9	-370.4 to -31.38	Yes	*	0.036
	WT vs. 7:3	-256.3	-281.4 to -231.3	Yes	***	0.0005
	WT vs. 9:1	-177.3	-208.0 to -146.7	Yes	**	0.0016
	WT vs. 10:0	-714.1	-1285 to -142.7	Yes	*	0.0325
	MYMK
	WT vs. 0:10	-26.21	-43.79 to -8.631	Yes	*	0.023
	WT vs. 1:9	-253.7	-374.1 to -133.3	Yes	*	0.0116
	WT vs. 3:7	-998.4	-1532 to -464.7	Yes	*	0.0147
	WT vs. 5:5	-1925	-2654 to -1196	Yes	**	0.0074
	WT vs. 7:3	-2135	-3081 to -1189	Yes	*	0.0101
	WT vs. 9:1	-689.8	-833.7 to -545.8	Yes	**	0.0023
	WT vs. 10:0	-557	-670.2 to -443.8	Yes	**	0.0021
	MYH3
	WT vs. 0:10	-4.287	-6.550 to -2.024	Yes	*	0.0143
	WT vs. 1:9	-20.06	-37.67 to -2.456	Yes	*	0.0388
	WT vs. 3:7	-77.09	-110.0 to -44.16	Yes	**	0.0094
	WT vs. 5:5	-66.19	-130.2 to -2.173	Yes	*	0.0469
	WT vs. 7:3	-113.8	-136.9 to -90.79	Yes	**	0.0021
	WT vs. 9:1	-32.19	-41.70 to -22.68	Yes	**	0.0045
	WT vs. 10:0	-52.2	-60.24 to -44.15	Yes	**	0.0012
	MYH11
	WT vs. 0:10	-0.04881	-2.105 to 2.007	No	ns	>0.9999
	WT vs. 1:9	-222.4	-237.1 to -207.7	Yes	***	0.0002
	WT vs. 3:7	-110.6	-154.0 to -67.23	Yes	**	0.0079
	WT vs. 5:5	-79.69	-107.2 to -52.15	Yes	**	0.0062
	WT vs. 7:3	-65.69	-99.00 to -32.38	Yes	*	0.0132
	WT vs. 9:1	-22.6	-29.17 to -16.03	Yes	**	0.0044
	WT vs. 10:0	-23.98	-31.28 to -16.68	Yes	**	0.0048
	Test details	Mean 1	Mean 2	Mean Diff.	SE of diff.	N1	N2	q	DF
	MYOG
	WT vs. 0:10	1.003	19.96	-18.95	2.991	3	3	6.336	2
	WT vs. 1:9	1.003	97.8	-96.79	11.17	3	3	8.666	2
	WT vs. 3:7	1.003	170.8	-169.8	6.616	3	3	25.66	2
	WT vs. 5:5	1.003	201.9	-200.9	23.07	3	3	8.709	2
	WT vs. 7:3	1.003	257.3	-256.3	3.41	3	3	75.17	2
	WT vs. 9:1	1.003	178.3	-177.3	4.174	3	3	42.49	2
	WT vs. 10:0	1.003	715.1	-714.1	77.75	3	3	9.184	2
	MYMK
	WT vs. 0:10	1.005	27.21	-26.21	2.392	3	3	10.96	2
	WT vs. 1:9	1.005	254.7	-253.7	16.38	3	3	15.49	2
	WT vs. 3:7	1.005	999.4	-998.4	72.62	3	3	13.75	2
	WT vs. 5:5	1.005	1926	-1925	99.2	3	3	19.41	2
	WT vs. 7:3	1.005	2136	-2135	128.7	3	3	16.59	2
	WT vs. 9:1	1.005	690.8	-689.8	19.59	3	3	35.22	2
	WT vs. 10:0	1.005	558	-557	15.4	3	3	36.16	2
	MYH3
	WT vs. 0:10	1.005	5.291	-4.287	0.3079	3	3	13.92	2
	WT vs. 1:9	1.005	21.07	-20.06	2.396	3	3	8.374	2
	WT vs. 3:7	1.005	78.09	-77.09	4.481	3	3	17.2	2
	WT vs. 5:5	1.005	67.2	-66.19	8.711	3	3	7.598	2
	WT vs. 7:3	1.005	114.8	-113.8	3.134	3	3	36.32	2
	WT vs. 9:1	1.005	33.2	-32.19	1.294	3	3	24.88	2
	WT vs. 10:0	1.005	53.2	-52.2	1.095	3	3	47.66	2
	MYH11
	WT vs. 0:10	1.003	1.052	-0.04881	0.2797	3	3	0.1745	2
	WT vs. 1:9	1.003	223.4	-222.4	2	3	3	111.2	2
	WT vs. 3:7	1.003	111.6	-110.6	5.904	3	3	18.74	2
	WT vs. 5:5	1.003	80.69	-79.69	3.748	3	3	21.26	2
	WT vs. 7:3	1.003	66.69	-65.69	4.532	3	3	14.49	2
	WT vs. 9:1	1.003	23.6	-22.6	0.8942	3	3	25.27	2
	WT vs. 10:0	1.003	24.98	-23.98	0.9933	3	3	24.14	2

## Sheet: Supplementary Fig. 3c
		WT			0:10			1:9			3:7			5:5			7:3			9:1			10:0
CT	EF1A	19.046	19.009	19.028	19.8769	19.9548	19.9148	21.1518	21.1277	21.1932	21.3701	21.3763	21.4304	21.0801	21.0943	21.0447	20.5413	20.5425	20.4976	20.3626	20.2566	20.292	19.6294	19.7913	19.6604
	ADIPOQ	37.1893	36.2994	36.7469	29.8712	29.8799	29.8745	31.9685	32.0287	31.7247	34.1742	34.1902	34.1692	34.2246	34.3913	34.2853	34.4554	34.692	34.479	32.2987	32.449	32.1115	34.0491	34.2538	33.9015
	PLIN1	38.653	38.868	39.134	31.2426	31.671	31.245	33.3256	33.577	33.9716	34.5353	34.0721	34.0393	33.759	33.3782	33.5661	35.902	34.604	35.0727	34.1555	34.4264	34.8583	39.0178	39.6428	38.8926
	LEP	34.25	34.507	34.363	27.5749	27.248	27.4103	30.6454	30.9851	31.146	33.5809	33.917	34.4635	33.8422	33.0852	33.5328	34.0844	33.5502	33.5121	31.4775	31.139	31.1754	32.8442	33.0392	33.8417
	FABP4	36.096	35.7055	35.9572	30.4054	30.5445	30.112	34.6154	34.3844	34.6766	35.4384	35.4299	35.8032	35.0522	35.1048	35.1646	35.6699	35.9137	35.9802	35.8376	35.2062	35.7812	37.9066	35.8169	36.9181
2^-(ΔΔCt)	ADIPOQ	0.744424	1.34457	0.999073	211.306	221.687	216.434	119.498	112.721	145.615	30.1369	29.9324	31.5319	23.8022	21.4142	22.269	13.9619	11.8606	13.3256	55.0016	46.0502	59.6306	9.8345	9.54699	11.1305
	PLIN1	1.18948	0.998845	0.841674	359.932	282.315	368.917	205.58	169.848	135.198	103.401	143.167	152.051	144.856	190.475	161.563	22.5753	55.5579	38.9162	66.925	51.5372	39.1519	1.38414	1.00409	1.54237
	LEP	1.10318	0.899794	1.00742	200.534	265.486	230.736	57.762	44.8891	42.0156	8.78407	6.98844	4.9677	5.99442	10.2299	7.2478	3.48851	5.056	5.03219	18.7761	22.0584	22.0439	4.37999	4.28036	2.24129
	FABP4	0.89621	1.14503	0.974476	82.3314	78.9143	103.584	10.7651	12.4251	10.6181	7.07954	7.15156	5.73204	7.56756	7.36877	6.83047	3.39477	2.86945	2.65609	2.67006	3.84302	2.64387	0.382824	1.82299	0.776006
	Within each row, compare columns (simple effects within rows)
	Number of families	4
	Number of comparisons per family	7
	Alpha	0.05
	Dunnett's multiple comparisons test	Mean Diff.	95.00% CI of diff.	Below threshold?	Summary	Adjusted P Value
	ADIPOQ
	WT vs. 0:10	-215.4	-236.2 to -194.7	Yes	***	0.0005
	WT vs. 1:9	-124.9	-199.0 to -50.85	Yes	*	0.018
	WT vs. 3:7	-29.5	-33.65 to -25.36	Yes	**	0.001
	WT vs. 5:5	-21.47	-27.85 to -15.09	Yes	**	0.0046
	WT vs. 7:3	-12.02	-17.86 to -6.179	Yes	*	0.0122
	WT vs. 9:1	-52.53	-82.75 to -22.32	Yes	*	0.017
	WT vs. 10:0	-9.141	-13.24 to -5.045	Yes	*	0.0104
	PLIN1
	WT vs. 0:10	-336	-538.1 to -134.0	Yes	*	0.0185
	WT vs. 1:9	-169.2	-317.8 to -20.62	Yes	*	0.0389
	WT vs. 3:7	-131.9	-242.5 to -21.23	Yes	*	0.0356
	WT vs. 5:5	-164.6	-262.9 to -66.39	Yes	*	0.0183
	WT vs. 7:3	-38.01	-108.4 to 32.37	No	ns	0.1567
	WT vs. 9:1	-51.53	-109.8 to 6.767	No	ns	0.0633
	WT vs. 10:0	-0.3002	-1.826 to 1.225	No	ns	0.6436
	LEP
	WT vs. 0:10	-231.2	-369.6 to -92.91	Yes	*	0.0183
	WT vs. 1:9	-47.22	-82.48 to -11.96	Yes	*	0.0284
	WT vs. 3:7	-5.91	-13.83 to 2.011	No	ns	0.0871
	WT vs. 5:5	-6.821	-16.48 to 2.835	No	ns	0.0965
	WT vs. 7:3	-3.522	-7.708 to 0.6643	No	ns	0.0695
	WT vs. 9:1	-19.96	-28.35 to -11.56	Yes	**	0.0091
	WT vs. 10:0	-2.63	-7.767 to 2.506	No	ns	0.1719
	FABP4
	WT vs. 0:10	-87.27	-144.2 to -30.38	Yes	*	0.0217
	WT vs. 1:9	-10.26	-14.03 to -6.501	Yes	**	0.007
	WT vs. 3:7	-5.649	-8.947 to -2.352	Yes	*	0.0175
	WT vs. 5:5	-6.25	-7.983 to -4.518	Yes	**	0.004
	WT vs. 7:3	-1.968	-3.919 to -0.01726	Yes	*	0.0492
	WT vs. 9:1	-2.047	-4.449 to 0.3549	No	ns	0.0678
	WT vs. 10:0	0.0113	-2.608 to 2.631	No	ns	>0.9999
	Test details	Mean 1	Mean 2	Mean Diff.	SE of diff.	N1	N2	q	DF
	ADIPOQ
	WT vs. 0:10	1.029	216.5	-215.4	2.824	3	3	76.3	2
	WT vs. 1:9	1.029	125.9	-124.9	10.08	3	3	12.4	2
	WT vs. 3:7	1.029	30.53	-29.5	0.5643	3	3	52.29	2
	WT vs. 5:5	1.029	22.5	-21.47	0.8682	3	3	24.73	2
	WT vs. 7:3	1.029	13.05	-12.02	0.7947	3	3	15.12	2
	WT vs. 9:1	1.029	53.56	-52.53	4.112	3	3	12.78	2
	WT vs. 10:0	1.029	10.17	-9.141	0.5575	3	3	16.4	2
	PLIN1
	WT vs. 0:10	1.01	337.1	-336	27.5	3	3	12.22	2
	WT vs. 1:9	1.01	170.2	-169.2	20.22	3	3	8.369	2
	WT vs. 3:7	1.01	132.9	-131.9	15.05	3	3	8.759	2
	WT vs. 5:5	1.01	165.6	-164.6	13.37	3	3	12.32	2
	WT vs. 7:3	1.01	39.02	-38.01	9.576	3	3	3.969	2
	WT vs. 9:1	1.01	52.54	-51.53	7.932	3	3	6.496	2
	WT vs. 10:0	1.01	1.31	-0.3002	0.2076	3	3	1.446	2
	LEP
	WT vs. 0:10	1.003	232.3	-231.2	18.82	3	3	12.28	2
	WT vs. 1:9	1.003	48.22	-47.22	4.798	3	3	9.842	2
	WT vs. 3:7	1.003	6.913	-5.91	1.078	3	3	5.484	2
	WT vs. 5:5	1.003	7.824	-6.821	1.314	3	3	5.191	2
	WT vs. 7:3	1.003	4.526	-3.522	0.5697	3	3	6.183	2
	WT vs. 9:1	1.003	20.96	-19.96	1.142	3	3	17.47	2
	WT vs. 10:0	1.003	3.634	-2.63	0.6989	3	3	3.764	2
	FABP4
	WT vs. 0:10	1.005	88.28	-87.27	7.742	3	3	11.27	2
	WT vs. 1:9	1.005	11.27	-10.26	0.5121	3	3	20.04	2
	WT vs. 3:7	1.005	6.654	-5.649	0.4487	3	3	12.59	2
	WT vs. 5:5	1.005	7.256	-6.25	0.2357	3	3	26.51	2
	WT vs. 7:3	1.005	2.973	-1.968	0.2655	3	3	7.414	2
	WT vs. 9:1	1.005	3.052	-2.047	0.3268	3	3	6.263	2
	WT vs. 10:0	1.005	0.9939	0.0113	0.3564	3	3	0.03171	2

## Sheet: Supplementary Fig. 4g
		pgEpiSCs			3D-Diff
CT	EF1A	15.6613	15.7209	15.495	16.3698	16.2898	16.3235
	OCT4	18.6252	18.4631	18.2185	30.0634	29.4817	29.6099
	NANOG	23.1338	23.1763	22.8128	32.2626	31.9275	31.82
	FABP4	30.6959	30.5291	30.5437	25.411	25.6754	25.4111
	ADIPOQ	33.4466	33.466	33.105	26.6365	26.4466	26.6191
	PLIN1	35.6293	35.5799	35.04	25.4288	24.8938	25.055
	LEP	31.0753	31.0089	30.83	23.6946	23.2216	23.8518
2^-(ΔΔCt)	OCT4	0.89876	1.04801	1.06168	0.000529267	0.000749329	0.000701885
	NANOG	0.9611	0.972551	1.06984	0.00280551	0.00334783	0.00369224
	FABP4	0.952155	1.11393	0.942835	60.6622	47.7744	58.7409
	ADIPOQ	0.951436	0.978346	1.07431	174.457	188.264	171.001
	PLIN1	0.884336	0.953739	1.18564	1700.46	2330.88	2133.76
	LEP	0.953739	1.04078	1.00742	259.741	341.06	225.566
	Table Analyzed	3D-Diff
	Column A	pgEpiSCs
	vs.	vs.
	Column B	3D-Diff
	Test details
	Test name	Unpaired t test
	Variance assumption	Individual variance for each row
	Multiple comparisons	Set P value threshold
	Method	Bonferroni-Dunn method
	Alpha	0.05
	Number of tests performed	6
	Number of rows omitted	0
		Below threshold?	P value	Mean of pgEpiSCs	Mean of 3D-Diff	Difference	SE of difference	t ratio	df	Adjusted P Value
	OCT4	Yes	<0.0001	1.003	0.0006602	1.002	0.05218	19.21	4	0.0003
	NANOG	Yes	<0.0001	1.001	0.003282	0.9979	0.0345	28.93	4	<0.0001
	FABP4	Yes	0.0002	1.003	55.73	-54.72	4.015	13.63	4	0.001
	ADIPOQ	Yes	<0.0001	1.001	177.9	-176.9	5.274	33.54	4	<0.0001
	PLIN1	Yes	0.0004	1.008	2055	-2054	186.2	11.03	4	0.0023
	LEP	Yes	0.0013	1.001	275.5	-274.5	34.25	8.012	4	0.0079

## Sheet: Supplementary Fig. 5b
		pgEpiSCs			3D MPCs-Diff
CT	EF1A	16.4251	16.5967	16.6809	16.2152	16.3291	16.2721
	PAX7	35.9174	36.6291	36.0211	26.0598	26.1479	26.0638
	MYOD	32.6109	31.9804	32.1966	28.4629	28.2615	28.4748
2^-(ΔΔCt)	PAX7	1.09378	0.75224	1.21539	877.395	893.195	910.169
	MYOD	0.711649	1.24091	1.13239	10.9083	13.5725	11.2541
	Table Analyzed	3D MPCs-Dif
	Column A	pgEpiSCs
	vs.	vs.
	Column B	3D MPCs-Diff
	Test details
	Test name	Unpaired t test
	Variance assumption	Individual variance for each row
	Multiple comparisons	Set P value threshold
	Method	Bonferroni-Dunn method
	Alpha	0.05
	Number of tests performed	2
	Number of rows omitted	0
		Below threshold?	P value	Mean of pgEpiSCs	Mean of 3D MPCs-Diff	Difference	SE of difference	t ratio	df	Adjusted P Value
	PAX7	Yes	<0.0001	1.02	893.6	-892.6	9.464	94.31	4	<0.0001
	MYOD	Yes	0.0002	1.028	11.91	-10.88	0.8518	12.78	4	0.0004

## Sheet: Supplementary Fig. 5d
		pgEpiSCs			3D APCs-Diff
CT	EF1A	16.4251	16.5967	16.6809	16.2152	16.3291	16.2721
	PDGFRA	29.499	30.4119	29.6995	22.5147	22.441	22.245
	ITGB1	22.1914	21.8777	21.8715	16.8983	16.7547	16.6736
2^-(ΔΔCt)	PDGFRA	1.17175	0.700927	1.21757	128.275	146.079	160.86
	ITGB1	0.782596	1.09554	1.16637	26.53	31.7124	32.2485
	Table Analyzed	3D APCs-Diff
	Column A	pgEpiSCs
	vs.	vs.
	Column B	3D APCs-Diff
	Test details
	Test name	Unpaired t test
	Variance assumption	Individual variance for each row
	Multiple comparisons	Set P value threshold
	Method	Bonferroni-Dunn method
	Alpha	0.05
	Number of tests performed	2
	Number of rows omitted	0
		Below threshold?	P value	Mean of pgEpiSCs	Mean of 3D APCs-Diff	Difference	SE of difference	t ratio	df	Adjusted P Value
	PDGFRA	Yes	0.0001	1.03	145.1	-144	9.422	15.29	4	0.0002
	ITGB1	Yes	<0.0001	1.015	30.16	-29.15	1.827	15.95	4	0.0002

[truncated: 17 more sheets: Supplementary Fig. 5i, Supplementary Fig. 5j, Supplementary Fig. 5l, Supplementary Fig. 5p, Supplementary Fig. 6c, Supplementary Fig. 7c, Supplementary Fig. 8c, Supplementary Fig. 9j, Supplementary Fig. 9l, Supplementary Fig. 9m, Supplementary Fig. 9n, Supplementary Fig. 10c, Extended Data Fig. 10d, Supplementary Fig. 10e, Extended Data Fig. 10f, Extended Data Fig. 10g, Extended Data Fig. 10h]
